# Supplementary material for: Pleiotropic Effects on Tachyzoite and Host Cell Proteomes in Knock-Out Clones of the Open Reading Frames 297720 and 319730 Constitutively Expressed in T. gondii ShSp1 Tachyzoites
Source: Int J Mol Sci. 2025 Oct 27;26(21):10433. doi: 10.3390/ijms262110433 (PMC12607534; doi:10.3390/ijms262110433)
Supplement: Supplementary file 1 [file ijms-26-10433-s001.zip › TableS1.xlsx]

## Sheet: proteinGroups cleaned
Leading_Protein	Leading_Gene	PG.ProteinGroups	PG.ProteinAccessions	PG.Genes	PG.Organisms	PG.ProteinDescriptions	PG.Pvalue	PG.Qvalue	PG.MolecularWeight	IBAQ C1_1	IBAQ C1_2	IBAQ C1_3	IBAQ C8_1	IBAQ C8_2	IBAQ C8_3	IBAQ WT_1	IBAQ WT_2	IBAQ WT_3	Seen in # reps in C1	Seen in # reps in C8	Seen in # reps in WT	OnOff WT vs C1 onIn	StrictOnOff WT vs C1 onIn	OnOff WT vs C8 onIn	StrictOnOff WT vs C8 onIn	OnOff C1 vs C8 onIn	StrictOnOff C1 vs C8 onIn	Potential Contaminant	SN C1_1	SN C1_2	SN C1_3	SN C8_1	SN C8_2	SN C8_3	SN WT_1	SN WT_2	SN WT_3	IBAQ Leading protein C1_1	IBAQ Leading protein C1_2	IBAQ Leading protein C1_3	IBAQ Leading protein C8_1	IBAQ Leading protein C8_2	IBAQ Leading protein C8_3	IBAQ Leading protein WT_1	IBAQ Leading protein WT_2	IBAQ Leading protein WT_3	rAbu C1_1	rAbu C1_2	rAbu C1_3
O43790	KRT86	O43790	O43790	KRT86	Homo sapiens	Keratin, type II cuticular Hb6	4.09235e-11	6.14675e-12	53500.62	38.9	161	36.3	42.1			14.3		11.8	3	1	2							x	732.34	1113.19	509.343	816.77			169.519		199.277	38.9	161	36.3	42.1			14.3		11.8	13.7799	46.8165	11.7333
O75190-3	DNAJB6	O75190;O75190-3	O75190;O75190-3	DNAJB6	Homo sapiens	DnaJ homolog subfamily B member 6;Isoform C of DnaJ homolog subfamily B member 6	1.94676e-31	4.54771e-32	36086.99;36086.99-3	32.4;30.2	39.6;37	41.2;38.5	38.1;35.6	33.4;31.2	81.7;76.3		10.7;10	6.2;5.7	3	3	2							x	94.6536	137.69	128.7	119.418	108.096	325.709		43.4253	46.6349	30.2	37	38.5	35.6	31.2	76.3		10	5.7	10.698	10.7591	12.4444
O76009	KRT33A	O76009	O76009	KRT33A	Homo sapiens	Keratin, type I cuticular Ha3-I	0.0213765	0.0029512	45940.34		6.5						0.1		1	0	1							x		97.5319						3.92612			6.5						0.1		0	1.89011	0
O76013-2	KRT36	O76013;O76013-2	O76013;O76013-2	KRT36	Homo sapiens	Keratin, type I cuticular Ha6;Isoform 2 of Keratin, type I cuticular Ha6	0.0138075	0.00192507	52247.07;52247.07-2		9.5;10.9					0.2;0.2	4.5;5.1		1	0	2			WT				x		97.5853					17.7197	122.769			10.9					0.2	5.1		0	3.16956	0
O76014	KRT37	O76014	O76014	KRT37	Homo sapiens	Keratin, type I cuticular Ha7	3.37889e-12	5.11311e-13	49747.12	9	11.1	6.7				7.6	7.4	12.1	3	0	3			WT	WT	C1	C1	x	100.858	117.571	98.2346				87.5838	104.898	88.1101	9	11.1	6.7				7.6	7.4	12.1	3.18815	3.22772	2.16565
P00004	CYCS	P00004	P00004	CYCS	Equus caballus	Cytochrome c	1.36439e-20	2.2514e-21	11832.74	536	708.9	712.2	998.2	998.4	3492.9	132.1	128	130.7	3	3	3							x	1063.37	1401.06	1928.87	725.853	1492.82	6724.55	356.515	257.917	265.384	536	708.9	712.2	998.2	998.4	3492.9	132.1	128	130.7	189.872	206.138	230.205
P00366	GLUD1	P00366	P00366	GLUD1	Bos taurus	Glutamate dehydrogenase 1, mitochondrial	1.91491e-35	6.0539e-36	61511.96	291.1	369.5	323.3	426.7	437.2	1039.3	123.3	117.8	103.8	3	3	3							x	672.224	790.002	753.801	1119.07	1103.87	3111.44	212.089	231.054	216.65	291.1	369.5	323.3	426.7	437.2	1039.3	123.3	117.8	103.8	103.119	107.445	104.501
P00489	PYGM	P00489	P00489	PYGM	Oryctolagus cuniculus	Glycogen phosphorylase, muscle form	1.33821e-32	3.34889e-33	97289.41	35.3	40	39.7	34.7	36	98.4	7.6	5.9	6.2	3	3	3							x	156.012	165.302	161.379	146.108	138.86	494.025	42.5216	38.6611	34.3915	35.3	40	39.7	34.7	36	98.4	7.6	5.9	6.2	12.5046	11.6314	12.8323
P00761		P00761	P00761		Sus scrofa	Trypsin	1.55453e-41	9.89609e-42	24409.47	2493	4107.7	2716	2752.8	3357.1	1140.5	1834	2504.5	2402.2	3	3	3							x	4115.87	4889.42	3916.24	6412.82	6482.74	6306.58	2827.32	2881.1	3282.49	2493	4107.7	2716	2752.8	3357.1	1140.5	1834	2504.5	2402.2	883.117	1194.46	877.895
P00883	ALDOA	P00883	P00883	ALDOA	Oryctolagus cuniculus	Fructose-bisphosphate aldolase A	6.28589e-46	8.38119e-46	39342.89	3539.9	4778.7	4659.9	3816	4128.8	10056.6	1352.8	1416.9	1412.4	3	3	3							x	5916.78	6458.23	6727.74	6322.97	6471.99	23372.9	2147.18	2228.95	2124.95	3539.9	4778.7	4659.9	3816	4128.8	10056.6	1352.8	1416.9	1412.4	1253.97	1389.58	1506.22
P00974		P00974	P00974		Bos taurus	Pancreatic trypsin inhibitor	1.47843e-18	2.37412e-19	10902.73	4341	5090.5	4815.9	7676.2	6918.5	7187.7	1092.6	976.7	894.4	3	3	3							x	5651.49	7725.11	8146.26	9545.74	10930.7	12548	1742.94	1020.14	1332.18	4341	5090.5	4815.9	7676.2	6918.5	7187.7	1092.6	976.7	894.4	1537.75	1480.24	1556.65
P02533	KRT14	P02533	P02533	KRT14	Homo sapiens	Keratin, type I cytoskeletal 14	1.62421e-47	2.74245e-47	51561.46	246.6	283.6	106.8	196.1	343.2	352.3	125.9	95.3	163.9	3	3	3							x	441.483	587.682	257.32	388.428	650.131	783.794	299.788	253.461	394.26	246.6	283.6	106.8	196.1	343.2	352.3	125.9	95.3	163.9	87.3552	82.4668	34.5211
P02534		P02534	P02534		Ovis aries	Keratin, type I microfibrillar 48 kDa, component 8C-1	9.68307e-16	1.50832e-16	46674.37	33.9	168.3	34	29.9	30.4	32.3	26.5	22.9	22.3	3	3	3							x	550.617	983.46	411.382	421.192	558.431	566.385	380.221	420.811	343.823	33.9	168.3	34	29.9	30.4	32.3	26.5	22.9	22.3	12.0087	48.9392	10.9899
P02538	KRT6A	P02538	P02538	KRT6A	Homo sapiens	Keratin, type II cytoskeletal 6A	1.85393e-36	6.44396e-37	60044.95	1180.5	1552	1448.9	618.4	931.6	1891	361.7	337.7	461.2	3	3	3							x	6788.35	9145.45	4040.35	3754.41	9331.33	13684.5	3775.39	3120.16	4655.77	1180.5	1552	1448.9	618.4	931.6	1891	361.7	337.7	461.2	418.179	451.299	468.329
P02769	ALB	P02769	P02769	ALB	Bos taurus	Albumin	3.63964e-47	5.84217e-47	69293.41	18532.3	26114.7	22487.7	24967.8	27789.8	34804.6	6181.7	7279.1	6523.2	3	3	3							x	18530.3	24211.2	20771.3	26149.4	30133.5	41496.4	5447.44	6452.92	5931.99	18532.3	26114.7	22487.7	24967.8	27789.8	34804.6	6181.7	7279.1	6523.2	6564.85	7593.78	7268.72
P04264	KRT1	P04264	P04264	KRT1	Homo sapiens	Keratin, type II cytoskeletal 1	2.46768e-40	1.33659e-40	66038.73	963.1	1100.7	619.6	610.1	1679	1472	748.9	395	1101.7	3	3	3							x	3005.9	3073.58	1834.86	2116.3	5462.92	5264.6	2189.14	1186.65	3135.31	963.1	1100.7	619.6	610.1	1679	1472	748.9	395	1101.7	341.167	320.068	200.274
P05783	KRT18	P05783	P05783	KRT18	Homo sapiens	Keratin, type I cytoskeletal 18	1.44529e-24	2.56241e-25	48057.81	123.4	175.3	142.2	80.8	83.6	383.2	48	46.4	41.3	3	3	3							x	306.172	354.597	273.79	224.479	215.301	1100.09	95.5339	90.7484	83.4498	123.4	175.3	142.2	80.8	83.6	383.2	48	46.4	41.3	43.713	50.9747	45.9634
P07197	NEFM	P07197	P07197	NEFM	Homo sapiens	Neurofilament medium polypeptide	0.0344287	0.00470454	102472.06	7.3		9.6	5		3.8		3.4		2	2	1							x	170.396		186.23	142.206		479.565		68.3021		7.3		9.6	5		3.8		3.4		2.58594	0	3.10302
P08670	VIM	P08670	P08670	VIM	Homo sapiens	Vimentin	2.14451e-34	6.1982e-35	53651.68	20365.1	28237.5	26329.1	13079.9	12274.3	50444.6	3645.7	5160.5	4521.7	3	3	3							x	26724.6	33995.8	36544	17880.1	16454.9	96874.1	4647.81	6484.36	6003.49	20365.1	28237.5	26329.1	13079.9	12274.3	50444.6	3645.7	5160.5	4521.7	7214.1	8211.06	8510.38
P08727	KRT19	P08727	P08727	KRT19	Homo sapiens	Keratin, type I cytoskeletal 19	0.00172843	0.000245605	44105.99						2			0.5	0	1	1							x						63.1043			14.6808						2			0.5	0	0	0
P08729	KRT7	P08729	P08729	KRT7	Homo sapiens	Keratin, type II cytoskeletal 7	1.64856e-25	2.9923e-26	51385.66	529.7	1681.7	1160.9	283	285.2	616.5	65.7	109.5	175.5	3	3	3							x	1277.74	1669.29	1642.99	1099.78	1192.45	5868.94	376.704	381.401	420.02	529.7	1681.7	1160.9	283	285.2	616.5	65.7	109.5	175.5	187.64	489.014	375.239
P08779	KRT16	P08779	P08779	KRT16	Homo sapiens	Keratin, type I cytoskeletal 16	1.46611e-17	2.33081e-18	51267.82	8.7	29.5	2.1	5.7	19	14		6.5	10.9	3	3	2							x	29.1721	61.2935	32.3303	36.8465	46.0782	56.9715		22.5321	32.578	8.7	29.5	2.1	5.7	19	14		6.5	10.9	3.08188	8.57817	0.678785
P11532-4	DMD	P11532;P11532-11;P11532-4	P11532;P11532-11;P11532-4	DMD	Homo sapiens	Dystrophin;Isoform 3 of Dystrophin;Isoform 2 of Dystrophin	3.1598e-09	4.68118e-10	426749.61;426749.61-11;426749.61-4	4.1;4.1;4.2	11.9;11.9;12	7.3;7.3;7.4	3.6;3.6;3.6	4.1;4.1;4.1	5;5;5	2.5;2.5;2.6	0.7;0.7;0.7	0.6;0.6;0.6	3	3	3							x	162.545	372.063	221.435	149.108	213.495	334.501	117.642	60.8587	72.2809	4.2	12	7.4	3.6	4.1	5	2.6	0.7	0.6	1.4878	3.48943	2.39191
P13645	KRT10	P13645	P13645	KRT10	Homo sapiens	Keratin, type I cytoskeletal 10	8.74127e-43	6.7098e-43	58827.09	835.5	491.4	237.3	401.3	727.2	565.1	370.1	256.9	359.7	3	3	3							x	1887.4	1216.87	664.247	887.538	1760.38	1427.41	871.025	666.554	878.626	835.5	491.4	237.3	401.3	727.2	565.1	370.1	256.9	359.7	295.966	142.892	76.7027
P13647	KRT5	P13647	P13647	KRT5	Homo sapiens	Keratin, type II cytoskeletal 5	9.5795e-34	2.62567e-34	62378.34	165.3	168.9	95.8	176.4	196.1	152.3	132.9	55.6	148.6	3	3	3							x	183.33	223.543	138.399	164.356	227.4	263.367	108.707	86.4406	157.122	165.3	168.9	95.8	176.4	196.1	152.3	132.9	55.6	148.6	58.5556	49.1137	30.9655
P15241		P15241	P15241		Ovis aries	Keratin, type II microfibrillar, component 7C	3.80286e-20	6.23803e-21	53681.83		43.5								1	0	0							x		324.431									43.5								0	12.6492	0
P15924	DSP	P15924	P15924	DSP	Homo sapiens	Desmoplakin	2.3549e-23	4.06805e-24	331773.89	15.3	12.7	13.4	17.2	20	39.1	5.4	5.6	7.9	3	3	3							x	524.173	523.008	608.454	481.301	705.563	1230.85	243.823	218.445	304.518	15.3	12.7	13.4	17.2	20	39.1	5.4	5.6	7.9	5.41985	3.69298	4.33129
P19012	KRT15	P19012	P19012	KRT15	Homo sapiens	Keratin, type I cytoskeletal 15	0.0108349	0.00151572	49211.7		1.6	2.7	4.2	3.1	12.5		0.9		2	3	1							x		53.7644	38.4774	65.8311	89.9645	195.208		25.9645			1.6	2.7	4.2	3.1	12.5		0.9		0	0.465257	0.872724
P19013	KRT4	P19013	P19013	KRT4	Homo sapiens	Keratin, type II cytoskeletal 4	0.0636109	0.0085393	56144.02	0.1		1.1		0.2	0.3	0.5		0.3	2	2	2							x	3.18177		30.5469		5.91781	9.81344	14.594		8.75233	0.1		1.1		0.2	0.3	0.5		0.3	0.0354239	0	0.355554
P20930	FLG	P20930	P20930	FLG	Homo sapiens	Filaggrin	5.68055e-24	9.9393e-25	435169.54	0.5	0.4	0.3	0.7	0.9	0.8	0.3	0.1	0.5	3	3	3							x	51.8433	48.1684	32.3824	78.2255	125.829	141.761	41.2926	23.5726	78.025	0.5	0.4	0.3	0.7	0.9	0.8	0.3	0.1	0.5	0.177119	0.116314	0.0969693
P35527	KRT9	P35527	P35527	KRT9	Homo sapiens	Keratin, type I cytoskeletal 9	7.6694e-42	5.10383e-42	62064.32	616.8	944.8	639	485.1	1586.5	1305.7	742.1	328.7	1255.1	3	3	3							x	1298.9	1771.91	1347.19	1100.19	3499.52	3576.99	1474.61	632.968	2367.93	616.8	944.8	639	485.1	1586.5	1305.7	742.1	328.7	1255.1	218.494	274.734	206.545
P35908	KRT2	P35908	P35908	KRT2	Homo sapiens	Keratin, type II cytoskeletal 2 epidermal	5.09955e-44	4.79806e-44	65432.88	374.4	250.8	124.7	114.1	304.4	302.8	159.1	98.5	166.2	3	3	3							x	1184	547.71	388.285	530.033	1086.1	1495.12	516.301	291.93	516.854	374.4	250.8	124.7	114.1	304.4	302.8	159.1	98.5	166.2	132.627	72.929	40.3069
P78386	KRT85	P78386	P78386	KRT85	Homo sapiens	Keratin, type II cuticular Hb5	3.82247e-12	5.78201e-13	55802.11	3.7	4.6	4.3	4.4	2.8	11.4		0.9	0.9	3	3	2							x	102.897	121.925	118.795	121.569	78.6906	317.302		26.1465	24.2998	3.7	4.6	4.3	4.4	2.8	11.4		0.9	0.9	1.31068	1.33761	1.38989
Q03001	DST	Q03001	Q03001	DST	Homo sapiens	Dystonin	3.92318e-45	4.52642e-45	860661.82	36.5	42	42.2	34.8	39.4	86.1	9.1	10.2	10.3	3	3	3							x	500.107	533.596	590.541	638.547	527.395	1654.59	160.691	194.174	200.15	36.5	42	42.2	34.8	39.4	86.1	9.1	10.2	10.3	12.9297	12.213	13.6403
Q04695	KRT17	Q04695	Q04695	KRT17	Homo sapiens	Keratin, type I cytoskeletal 17	0.00142885	0.000203151	48105.66	0.2	2.7	0.2	0.4			0.1	0	0.1	3	1	3							x	3.2289	31.4544	2.907	6.67156			2.1399	1.05681	1.78003	0.2	2.7	0.2	0.4			0.1	0	0.1	0.0708477	0.785121	0.0646462
Q07283	TCHH	Q07283	Q07283	TCHH	Homo sapiens	Trichohyalin	0.0730453	0.009762	253925.3	0.3	1.8	3.5			1	1.3	1.5	1.7	3	1	3							x	31.0516	13.7186	32.3953			174.682	24.7365	19.2993	33.1731	0.3	1.8	3.5			1	1.3	1.5	1.7	0.106272	0.523414	1.13131
Q15628	TRADD	Q15628	Q15628	TRADD	Homo sapiens	Tumor necrosis factor receptor type 1-associated DEATH domain protein	1.66977e-34	4.8884e-35	34246.97	12.5	14	9.1	12.7	15.8	43.1				3	3	0	C1	C1	C8	C8			x	53.116	57.2432	50.2663	62.0628	62.5568	172.307				12.5	14	9.1	12.7	15.8	43.1				4.42798	4.071	2.9414
Q28641	MYH4	Q28641	Q28641	MYH4	Oryctolagus cuniculus	Myosin-4	7.31469e-11	1.09647e-11	222875.93	34.3	77.6	70.4	24.8	24	88	10	12.4	15	3	3	3							x	541.191	868.907	628.916	658.658	769.282	2977.87	109.853	163.957	236.713	34.3	77.6	70.4	24.8	24	88	10	12.4	15	12.1504	22.565	22.7555
Q6KB66-2	KRT80	Q6KB66;Q6KB66-2	Q6KB66;Q6KB66-2	KRT80	Homo sapiens	Keratin, type II cytoskeletal 80;Isoform 2 of Keratin, type II cytoskeletal 80	0.0323624	0.00442785	50525.3;50525.3-2	6;6.2	6.7;6.9		6.1;6.3	5.2;5.4		5.6;5.7	5.9;6.1	5.6;5.8	2	2	3							x	107.668	124.983		109.048	91.4202		97.8788	85.7886	93.8249	6.2	6.9		6.3	5.4		5.7	6.1	5.8	2.19628	2.00642	0
Q7RTS7	KRT74	Q7RTS7	Q7RTS7	KRT74	Homo sapiens	Keratin, type II cytoskeletal 74	2.24117e-14	3.44725e-15	57865.39	81	96.8	12.4	9	86.7	93.2	54.8	50.7	46.4	3	3	3							x	643.048	700.442	581.151	846.803	420.925	836.407	176.352	212.563	139.9	81	96.8	12.4	9	86.7	93.2	54.8	50.7	46.4	28.6933	28.148	4.00806
Q99650	OSMR	Q99650	Q99650	OSMR	Homo sapiens	Oncostatin-M-specific receptor subunit beta	7.63548e-29	1.56604e-29	110508.51	22.2	24.9	22.8	39.1	28.9	89.4	3	2.7	2.3	3	3	3							x	50.7276	53.673	52.7924	67.4348	64.304	182.792	14.4691	14.0459	15.209	22.2	24.9	22.8	39.1	28.9	89.4	3	2.7	2.3	7.8641	7.24056	7.36967
TGME49_200240-t26_1-p1		TGME49_200240-t26_1-p1	TGME49_200240-t26_1-p1			transcript=TGME49_200240-t26_1 gene=TGME49_200240 organism=Toxoplasma_gondii_ME49 gene_product=microneme protein MIC17B transcript_product=microneme protein MIC17B location=TGME49_chrVIII:6757644-6758699(-) protein_length=351 sequence_SO=chromosome SO=protein_coding_gene is_pseudo=false	3.39516e-38	1.4101e-38	38883.81	140	152.7	141.3	95.6	92.8	83	341.8	335.4	329	3	3	3								591.689	674.565	600.422	428.589	419.037	449.792	1424.49	1481.87	1376.16	140	152.7	141.3	95.6	92.8	83	341.8	335.4	329	49.5934	44.403	45.6725
TGME49_200250-t26_1-p1		TGME49_200250-t26_1-p1	TGME49_200250-t26_1-p1			transcript=TGME49_200250-t26_1 gene=TGME49_200250 organism=Toxoplasma_gondii_ME49 gene_product=microneme protein MIC17A transcript_product=microneme protein MIC17A location=TGME49_chrVIII:6760497-6761552(-) protein_length=351 sequence_SO=chromosome SO=protein_coding_gene is_pseudo=false	4.74055e-25	8.50751e-26	38753.77	166.4	181.6	203.6	102	105.5	84	450.9	443.3	389.4	3	3	3								292.304	342.609	339.22	188.59	210.983	223.802	748.175	715.021	699.513	166.4	181.6	203.6	102	105.5	84	450.9	443.3	389.4	58.9453	52.8067	65.8098
TGME49_200280-t26_1-p1		TGME49_200280-t26_1-p1	TGME49_200280-t26_1-p1			transcript=TGME49_200280-t26_1 gene=TGME49_200280 organism=Toxoplasma_gondii_ME49 gene_product=WD domain, G-beta repeat-containing protein transcript_product=WD domain, G-beta repeat-containing protein location=TGME49_chrVIII:6769906-6772752(-) protein_length=948 sequence_SO=chromosome SO=protein_coding_gene is_pseudo=false	1.97343e-32	4.89432e-33	101999.88	53.3	61.9	58.9	61.5	58.5	26.6	51.4	49.5	49	3	3	3								190.722	202.804	191.653	211.55	212.273	228.255	164.114	162.554	173.577	53.3	61.9	58.9	61.5	58.5	26.6	51.4	49.5	49	18.8809	17.9996	19.0383
TGME49_200290-t26_1-p1		TGME49_200290-t26_1-p1	TGME49_200290-t26_1-p1			transcript=TGME49_200290-t26_1 gene=TGME49_200290 organism=Toxoplasma_gondii_ME49 gene_product=rhomboid protease ROM1 transcript_product=rhomboid protease ROM1 location=TGME49_chrVIII:6775554-6778473(+) protein_length=293 sequence_SO=chromosome SO=protein_coding_gene is_pseudo=false	1.91952e-33	5.12054e-34	32866.55	26.9	22.3	26.1	32.7	22.1	22.4	25.2	28.5	22.7	3	3	3								101.646	133.431	124.537	169.383	65.2688	91.5619	95.7896	138.491	90.2225	26.9	22.3	26.1	32.7	22.1	22.4	25.2	28.5	22.7	9.52902	6.48452	8.43633
TGME49_200310-t26_1-p1		TGME49_200310-t26_1-p1	TGME49_200310-t26_1-p1			transcript=TGME49_200310-t26_1 gene=TGME49_200310 organism=Toxoplasma_gondii_ME49 gene_product=hypothetical protein transcript_product=hypothetical protein location=TGME49_chrVIII:6793538-6795589(-) protein_length=169 sequence_SO=chromosome SO=protein_coding_gene is_pseudo=false	3.97665e-24	6.98248e-25	18815.41	767.9	800.8	836.3	1031.2	1111.3	539.5	688.6	608.3	582.8	3	3	3								1014.72	1752.86	1333.01	1470.38	1459.21	546.026	1159.9	854.366	892.774	767.9	800.8	836.3	1031.2	1111.3	539.5	688.6	608.3	582.8	272.02	232.861	270.318
TGME49_200320-t26_1-p1		TGME49_200320-t26_1-p1	TGME49_200320-t26_1-p1			transcript=TGME49_200320-t26_1 gene=TGME49_200320 organism=Toxoplasma_gondii_ME49 gene_product=hypoxanthine-xanthine-guanine phosphoribosyl transferase HXGPRT transcript_product=hypoxanthine-xanthine-guanine phosphoribosyl transferase HXGPRT location=TGME49_chrVIII:6796697-6798517(+) protein_length=279 sequence_SO=chromosome SO=protein_coding_gene is_pseudo=false	6.01569e-30	1.30201e-30	31484.88	1238.7	1944.7	1806.1	440.5	508.8	455.9	1877.7	1890.1	1911.6	3	3	3								1022.49	1220.29	1169.82	398.14	444.526	478.385	1636.02	1658.31	1621.42	1238.7	1944.7	1806.1	440.5	508.8	455.9	1877.7	1890.1	1911.6	438.795	565.491	583.787
TGME49_200330-t26_1-p1		TGME49_200330-t26_1-p1	TGME49_200330-t26_1-p1			transcript=TGME49_200330-t26_1 gene=TGME49_200330 organism=Toxoplasma_gondii_ME49 gene_product=hypothetical protein transcript_product=hypothetical protein location=TGME49_chrVIII:6804414-6809858(-) protein_length=589 sequence_SO=chromosome SO=protein_coding_gene is_pseudo=false	1.2812e-42	9.66066e-43	67076.39	12.3	15.3	13	14.3	14	7.1	15.5	18	17.3	3	3	3								84.2523	75.4156	77.598	96.323	75.7977	164.156	64.2297	73.1407	84.2118	12.3	15.3	13	14.3	14	7.1	15.5	18	17.3	4.35713	4.44902	4.202
TGME49_200360-t26_1-p1		TGME49_200360-t26_1-p1	TGME49_200360-t26_1-p1			transcript=TGME49_200360-t26_1 gene=TGME49_200360 organism=Toxoplasma_gondii_ME49 gene_product=hypothetical protein transcript_product=hypothetical protein location=TGME49_chrVIII:6824629-6825189(+) protein_length=186 sequence_SO=chromosome SO=protein_coding_gene is_pseudo=false	4.10133e-26	7.57106e-27	20311.43	594.7	1047.8	968.2	780.6	860.7	990.1	831.8	667.6	751.5	3	3	3								603.274	673.424	694.485	752.275	773.758	1010.82	720.749	574.763	672.634	594.7	1047.8	968.2	780.6	860.7	990.1	831.8	667.6	751.5	210.666	304.685	312.952
TGME49_200370-t26_1-p1		TGME49_200370-t26_1-p1	TGME49_200370-t26_1-p1			transcript=TGME49_200370-t26_1 gene=TGME49_200370 organism=Toxoplasma_gondii_ME49 gene_product=prenyltransferase and squalene oxidase repeat-containing protein transcript_product=prenyltransferase and squalene oxidase repeat-containing protein location=TGME49_chrVIII:6826060-6831032(-) protein_length=638 sequence_SO=chromosome SO=protein_coding_gene is_pseudo=false	4.6755e-22	7.88207e-23	69875.43	10.7	18.4	10.2	5.8	11.3	0.9	9.6	13.3	12.7	3	3	3								39.9064	44.8337	40.0218	33.0649	33.6319	46.013	28.9865	36.4937	31.9065	10.7	18.4	10.2	5.8	11.3	0.9	9.6	13.3	12.7	3.79035	5.35045	3.29696
TGME49_200400-t26_1-p1		TGME49_200400-t26_1-p1	TGME49_200400-t26_1-p1			transcript=TGME49_200400-t26_1 gene=TGME49_200400 organism=Toxoplasma_gondii_ME49 gene_product=hypothetical protein transcript_product=hypothetical protein location=TGME49_chrVIII:6850217-6863500(-) protein_length=1167 sequence_SO=chromosome SO=protein_coding_gene is_pseudo=false	1.20941e-40	6.78648e-41	126502.18	19.2	15.3	18.8	12.8	14.8	11.5	19.1	20.8	20.8	3	3	3								218.801	190.491	190.43	164.302	162.631	215.812	164.439	200.706	183.661	19.2	15.3	18.8	12.8	14.8	11.5	19.1	20.8	20.8	6.80138	4.44902	6.07674
TGME49_200410-t26_1-p1		TGME49_200410-t26_1-p1	TGME49_200410-t26_1-p1			transcript=TGME49_200410-t26_1 gene=TGME49_200410 organism=Toxoplasma_gondii_ME49 gene_product=hypothetical protein transcript_product=hypothetical protein location=TGME49_chrVIII:6868069-6870852(-) protein_length=927 sequence_SO=chromosome SO=protein_coding_gene is_pseudo=false	2.7398e-29	5.74375e-30	93136.83	3.8	2.5	3.3	1.5	1.8	1.7	3	2.7	1.9	3	3	3								37.512	41.0584	30.9977	36.7733	44.8861	41.4741	38.3929	34.8212	32.4733	3.8	2.5	3.3	1.5	1.8	1.7	3	2.7	1.9	1.34611	0.726964	1.06666
TGME49_200430-t26_1-p1		TGME49_200430-t26_1-p1	TGME49_200430-t26_1-p1			transcript=TGME49_200430-t26_1 gene=TGME49_200430 organism=Toxoplasma_gondii_ME49 gene_product=cytidine and deoxycytidylate deaminase zinc-binding region domain-containing protein transcript_product=cytidine and deoxycytidylate deaminase zinc-binding region domain-containing protein location=TGME49_chrVIII:6873345-6880478(-) protein_length=514 sequence_SO=chromosome SO=protein_coding_gene is_pseu…	6.23439e-42	4.22785e-42	54976.38	37.8	43	42.4	35.7	34.7	25.1	37.9	30.4	40.4	3	3	3								175.03	184.163	166.904	175.282	159.365	183.076	139.756	139.883	165.718	37.8	43	42.4	35.7	34.7	25.1	37.9	30.4	40.4	13.3902	12.5038	13.705
TGME49_200440-t26_1-p1		TGME49_200440-t26_1-p1	TGME49_200440-t26_1-p1			transcript=TGME49_200440-t26_1 gene=TGME49_200440 organism=Toxoplasma_gondii_ME49 gene_product=hypothetical protein transcript_product=hypothetical protein location=TGME49_chrVIII:6883172-6887049(+) protein_length=958 sequence_SO=chromosome SO=protein_coding_gene is_pseudo=false	6.96238e-32	1.66758e-32	104169.76	15.2	13.8	15	16.7	17.5	17.5	15.7	15.9	15.7	3	3	3								116.664	119.922	120.141	126.555	156.793	162.192	119.453	130.844	124.867	15.2	13.8	15	16.7	17.5	17.5	15.7	15.9	15.7	5.38443	4.01284	4.84846
TGME49_200460-t26_1-p1		TGME49_200460-t26_1-p1	TGME49_200460-t26_1-p1			transcript=TGME49_200460-t26_1 gene=TGME49_200460 organism=Toxoplasma_gondii_ME49 gene_product=hypothetical protein transcript_product=hypothetical protein location=TGME49_chrVIII:6900394-6906365(-) protein_length=436 sequence_SO=chromosome SO=protein_coding_gene is_pseudo=false	2.07531e-37	7.86787e-38	48520.19	63.3	75.9	73.1	53.5	64.5	40.8	67.3	72	68	3	3	3								267.898	311.629	289.805	302.906	282.034	275.604	251.502	277.691	268.704	63.3	75.9	73.1	53.5	64.5	40.8	67.3	72	68	22.4233	22.0706	23.6282
TGME49_200470-t26_1-p1		TGME49_200470-t26_1-p1	TGME49_200470-t26_1-p1			transcript=TGME49_200470-t26_1 gene=TGME49_200470 organism=Toxoplasma_gondii_ME49 gene_product=hypothetical protein transcript_product=hypothetical protein location=TGME49_chrVIII:6909422-6913238(+) protein_length=616 sequence_SO=chromosome SO=protein_coding_gene is_pseudo=false	2.09113e-39	1.00267e-39	65106.35	121.4	150.3	124.6	106.7	112.4	89.1	138.6	121.6	123	3	3	3								286.727	327.433	313.442	285.871	264.361	357.509	277.846	286.629	291.828	121.4	150.3	124.6	106.7	112.4	89.1	138.6	121.6	123	43.0046	43.7051	40.2746
TGME49_201120-t26_1-p1		TGME49_201120-t26_1-p1	TGME49_201120-t26_1-p1			transcript=TGME49_201120-t26_1 gene=TGME49_201120 organism=Toxoplasma_gondii_ME49 gene_product=ELMO/CED-12 family protein transcript_product=ELMO/CED-12 family protein location=TGME49_chrVIIa:4029337-4037478(+) protein_length=2257 sequence_SO=chromosome SO=protein_coding_gene is_pseudo=false	9.03234e-10	1.34478e-10	243847.3	3.1		1.6				2.5	3.2	3.4	2	0	3			WT	WT	C1			198.769		112.057				150.787	191.116	204.429	3.1		1.6				2.5	3.2	3.4	1.09814	0	0.51717
TGME49_201130-t26_1-p1		TGME49_201130-t26_1-p1	TGME49_201130-t26_1-p1			transcript=TGME49_201130-t26_1 gene=TGME49_201130 organism=Toxoplasma_gondii_ME49 gene_product=rhoptry kinase family protein ROP33 transcript_product=rhoptry kinase family protein ROP33 location=TGME49_chrVIIa:4021513-4024942(+) protein_length=746 sequence_SO=chromosome SO=protein_coding_gene is_pseudo=false	1.42596e-33	3.8409e-34	80191.65	88.4	107.5	101.4	132.2	129.5	80	182.9	173.2	165.1	3	3	3								444.773	479.515	484.914	593.151	609.27	664.622	834.228	849.817	827.557	88.4	107.5	101.4	132.2	129.5	80	182.9	173.2	165.1	31.3147	31.2594	32.7756
TGME49_201140-t26_1-p1		TGME49_201140-t26_1-p1	TGME49_201140-t26_1-p1			transcript=TGME49_201140-t26_1 gene=TGME49_201140 organism=Toxoplasma_gondii_ME49 gene_product=hypothetical protein transcript_product=hypothetical protein location=TGME49_chrVIIa:4008450-4016025(+) protein_length=1051 sequence_SO=chromosome SO=protein_coding_gene is_pseudo=false	1.21144e-36	4.28647e-37	113817.28	135.9	153.9	182.4	113	121.9	143.2	137.2	122.2	122.9	3	3	3								935.735	985.268	971.934	929.359	928.789	1015.71	951.329	943.117	947.759	135.9	153.9	182.4	113	121.9	143.2	137.2	122.2	122.9	48.141	44.7519	58.9573
TGME49_201150-t26_1-p1		TGME49_201150-t26_1-p1	TGME49_201150-t26_1-p1			transcript=TGME49_201150-t26_1 gene=TGME49_201150 organism=Toxoplasma_gondii_ME49 gene_product=heavy metal translocating P-type ATPase subfamily protein transcript_product=heavy metal translocating P-type ATPase subfamily protein location=TGME49_chrVIIa:3994191-4004637(+) protein_length=1965 sequence_SO=chromosome SO=protein_coding_gene is_pseudo=false	2.8909e-44	2.83415e-44	206728.93	75.8	96.5	81.3	79	76.4	68.4	78.2	82.1	81.6	3	3	3								567.646	622.145	577.089	592.375	588.413	648.996	540.75	544.77	565.646	75.8	96.5	81.3	79	76.4	68.4	78.2	82.1	81.6	26.8513	28.0608	26.2787
TGME49_201180-t26_1-p1		TGME49_201180-t26_1-p1	TGME49_201180-t26_1-p1			transcript=TGME49_201180-t26_1 gene=TGME49_201180 organism=Toxoplasma_gondii_ME49 gene_product=hypothetical protein transcript_product=hypothetical protein location=TGME49_chrVIIa:3984472-3988185(-) protein_length=1181 sequence_SO=chromosome SO=protein_coding_gene is_pseudo=false	7.12844e-41	4.09529e-41	126358.98	261.1	273.7	269.2	336.8	296.8	235.4	150.5	158.8	173.1	3	3	3								840.763	894.386	801.928	1110.44	944.626	1592.5	473.397	453.098	493.386	261.1	273.7	269.2	336.8	296.8	235.4	150.5	158.8	173.1	92.4917	79.588	87.0138
TGME49_201200-t26_1-p1		TGME49_201200-t26_1-p1	TGME49_201200-t26_1-p1			transcript=TGME49_201200-t26_1 gene=TGME49_201200 organism=Toxoplasma_gondii_ME49 gene_product=zinc finger (CCCH type) motif-containing protein transcript_product=zinc finger (CCCH type) motif-containing protein location=TGME49_chrVIIa:3977201-3980589(+) protein_length=640 sequence_SO=chromosome SO=protein_coding_gene is_pseudo=false	3.71061e-39	1.72715e-39	68064.83	49.8	47.7	47.8	46.2	38.5	54.2	43.2	45.4	46.9	3	3	3								132.725	122.909	129.821	143.115	125.875	166.323	108.299	123.219	121.71	49.8	47.7	47.8	46.2	38.5	54.2	43.2	45.4	46.9	17.6411	13.8705	15.4504
TGME49_201210-t26_1-p1		TGME49_201210-t26_1-p1	TGME49_201210-t26_1-p1			transcript=TGME49_201210-t26_1 gene=TGME49_201210 organism=Toxoplasma_gondii_ME49 gene_product=hypothetical protein transcript_product=hypothetical protein location=TGME49_chrVIIa:3973350-3976204(-) protein_length=709 sequence_SO=chromosome SO=protein_coding_gene is_pseudo=false	3.56288e-27	6.80897e-28	76178.38	34.3	25.5	28.8	30.1	30.5	13.5	17.8	19.6	22.2	3	3	3								111.49	99.95	110.885	114.215	103.358	94.5132	64.0733	58.1328	51.9345	34.3	25.5	28.8	30.1	30.5	13.5	17.8	19.6	22.2	12.1504	7.41503	9.30905
TGME49_201220-t26_1-p1		TGME49_201220-t26_1-p1	TGME49_201220-t26_1-p1			transcript=TGME49_201220-t26_1 gene=TGME49_201220 organism=Toxoplasma_gondii_ME49 gene_product=zinc finger protein transcript_product=zinc finger protein location=TGME49_chrVIIa:3961047-3969642(-) protein_length=603 sequence_SO=chromosome SO=protein_coding_gene is_pseudo=false	6.11385e-34	1.70259e-34	67943.47	15.2	11.7	11.2	15.6	12.2	12.8	10.9	10.2	13	3	3	3								86.783	97.6724	85.1153	108.858	104.045	152.698	65.5623	66.4275	81.8014	15.2	11.7	11.2	15.6	12.2	12.8	10.9	10.2	13	5.38443	3.40219	3.62019
TGME49_201240-t26_1-p1		TGME49_201240-t26_1-p1	TGME49_201240-t26_1-p1			transcript=TGME49_201240-t26_1 gene=TGME49_201240 organism=Toxoplasma_gondii_ME49 gene_product=hypothetical protein transcript_product=hypothetical protein location=TGME49_chrVIIa:3947914-3949957(-) protein_length=631 sequence_SO=chromosome SO=protein_coding_gene is_pseudo=false	4.396e-19	7.11579e-20	66330.22	13	9.2	7.9	7.9			21	20.6	17.3	3	1	3								105.942	101.455	61.3323	92.1263			160.87	164.856	131.562	13	9.2	7.9	7.9			21	20.6	17.3	4.6051	2.67523	2.55352
TGME49_201250-t26_1-p1		TGME49_201250-t26_1-p1	TGME49_201250-t26_1-p1			transcript=TGME49_201250-t26_1 gene=TGME49_201250 organism=Toxoplasma_gondii_ME49 gene_product=histone lysine methyltransferase, SET, putative transcript_product=histone lysine methyltransferase, SET, putative location=TGME49_chrVIIa:3938631-3945704(+) protein_length=1635 sequence_SO=chromosome SO=protein_coding_gene is_pseudo=false	7.19309e-39	3.23149e-39	177894.87	28.6	25.4	28.8	22	25	18.3	27.4	31	30.3	3	3	3								187.534	167.378	180.583	172.213	184.203	210.719	159.903	168.188	174.873	28.6	25.4	28.8	22	25	18.3	27.4	31	30.3	10.1312	7.38595	9.30905
TGME49_201260-t26_1-p1		TGME49_201260-t26_1-p1	TGME49_201260-t26_1-p1			transcript=TGME49_201260-t26_1 gene=TGME49_201260 organism=Toxoplasma_gondii_ME49 gene_product=sugar transporter ST3 transcript_product=sugar transporter ST3 location=TGME49_chrVIIa:3928351-3934055(-) protein_length=693 sequence_SO=chromosome SO=protein_coding_gene is_pseudo=false	1.0323e-14	1.59504e-15	74097.12	23.9	39	6.3	28.7	42.1	2.1	24.3	10.1	30	3	3	3								112.938	129.431	82.0294	173.672	160.344	180.483	127.658	116.821	122.73	23.9	39	6.3	28.7	42.1	2.1	24.3	10.1	30	8.4663	11.3406	2.03636
TGME49_201270-t26_1-p1		TGME49_201270-t26_1-p1	TGME49_201270-t26_1-p1			transcript=TGME49_201270-t26_1 gene=TGME49_201270 organism=Toxoplasma_gondii_ME49 gene_product=hypothetical protein transcript_product=hypothetical protein location=TGME49_chrVIIa:3918622-3924398(-) protein_length=964 sequence_SO=chromosome SO=protein_coding_gene is_pseudo=false	2.81566e-37	1.05464e-37	103696.52	106.8	126.9	127.5	123.5	121.1	80	83	80.8	82	3	3	3								415.432	441.646	461.595	494.565	508.289	459.208	318.095	288.09	306.79	106.8	126.9	127.5	123.5	121.1	80	83	80.8	82	37.8327	36.9007	41.2119
TGME49_201380-t26_1-p1		TGME49_201380-t26_1-p1	TGME49_201380-t26_1-p1			transcript=TGME49_201380-t26_1 gene=TGME49_201380 organism=Toxoplasma_gondii_ME49 gene_product=chorismate synthase, putative transcript_product=chorismate synthase, putative location=TGME49_chrVIIa:3911782-3916769(+) protein_length=536 sequence_SO=chromosome SO=protein_coding_gene is_pseudo=false	1.12938e-38	4.96343e-39	58104.34	179.7	220.2	197.6	153.7	156	95.5	154.7	159.6	147.1	3	3	3								525.647	608.936	563.678	491.641	464.74	601.345	381.335	423.347	370.545	179.7	220.2	197.6	153.7	156	95.5	154.7	159.6	147.1	63.6567	64.031	63.8704
TGME49_201390-t26_1-p1		TGME49_201390-t26_1-p1	TGME49_201390-t26_1-p1			transcript=TGME49_201390-t26_1 gene=TGME49_201390 organism=Toxoplasma_gondii_ME49 gene_product=hypothetical protein transcript_product=hypothetical protein location=TGME49_chrVIIa:3910426-3910752(-) protein_length=108 sequence_SO=chromosome SO=protein_coding_gene is_pseudo=false	6.48025e-16	1.0111e-16	11424.34	709.7	711.5	831.4	652.8	975.6	1037.2	1239	1133.3	1053.6	3	3	3								1802.58	1800.32	2070.04	1658.05	2478	2634.43	3150.46	2596.27	2750.83	709.7	711.5	831.4	652.8	975.6	1037.2	1239	1133.3	1053.6	251.403	206.894	268.734
TGME49_201400-t26_1-p1		TGME49_201400-t26_1-p1	TGME49_201400-t26_1-p1			transcript=TGME49_201400-t26_1 gene=TGME49_201400 organism=Toxoplasma_gondii_ME49 gene_product=Sin3-associated polypeptide SAP18 transcript_product=Sin3-associated polypeptide SAP18 location=TGME49_chrVIIa:3901155-3906794(-) protein_length=868 sequence_SO=chromosome SO=protein_coding_gene is_pseudo=false	2.24082e-32	5.53361e-33	97204.84	339.6	385.7	349.4	318.7	305.6	274.9	310.6	296.4	301.7	3	3	3								788.347	839.229	859.355	766	783.846	872.781	663.819	639.816	696.18	339.6	385.7	349.4	318.7	305.6	274.9	310.6	296.4	301.7	120.299	112.156	112.937
TGME49_201520-t26_1-p1		TGME49_201520-t26_1-p1	TGME49_201520-t26_1-p1			transcript=TGME49_201520-t26_1 gene=TGME49_201520 organism=Toxoplasma_gondii_ME49 gene_product=protein phosphatase 2C domain-containing protein transcript_product=protein phosphatase 2C domain-containing protein location=TGME49_chrVIIa:3893030-3897733(+) protein_length=373 sequence_SO=chromosome SO=protein_coding_gene is_pseudo=false	1.11106e-34	3.28876e-35	42094.08	327.1	405.7	377.4	302.2	341	283.5	404.2	376.7	349	3	3	3								1094.18	1201.53	1029.25	1196.13	1207.22	1644.16	1059.89	994.444	937.769	327.1	405.7	377.4	302.2	341	283.5	404.2	376.7	349	115.871	117.972	121.987
TGME49_201630-t26_1-p1		TGME49_201630-t26_1-p1	TGME49_201630-t26_1-p1			transcript=TGME49_201630-t26_1 gene=TGME49_201630 organism=Toxoplasma_gondii_ME49 gene_product=protein phosphatase 2C domain-containing protein transcript_product=protein phosphatase 2C domain-containing protein location=TGME49_chrVIIa:3886199-3890683(+) protein_length=372 sequence_SO=chromosome SO=protein_coding_gene is_pseudo=false	6.88462e-41	3.9613e-41	41457.26	458.9	555.5	476	488.2	495.7	470.4	453.4	435.2	472.6	3	3	3								979.137	1150.53	1082.68	1031.29	1051.49	1763.6	782.928	882.989	872.826	458.9	555.5	476	488.2	495.7	470.4	453.4	435.2	472.6	162.56	161.531	153.858
TGME49_201640-t26_1-p1		TGME49_201640-t26_1-p1	TGME49_201640-t26_1-p1			transcript=TGME49_201640-t26_1 gene=TGME49_201640 organism=Toxoplasma_gondii_ME49 gene_product=hypothetical protein transcript_product=hypothetical protein location=TGME49_chrVIIa:3879984-3883751(-) protein_length=1255 sequence_SO=chromosome SO=protein_coding_gene is_pseudo=false	0.063248	0.0084921	136292.03	27.3	21.4	27.8	54.3	46.2	63.3	6.1	5.9		3	3	2								1352.63	1038.8	1200.17	2691.68	2037.51	3139.52	386.103	291.447		27.3	21.4	27.8	54.3	46.2	63.3	6.1	5.9		9.67071	6.22281	8.98582
TGME49_201670-t26_1-p1		TGME49_201670-t26_1-p1	TGME49_201670-t26_1-p1			transcript=TGME49_201670-t26_1 gene=TGME49_201670 organism=Toxoplasma_gondii_ME49 gene_product=DnaJ domain-containing protein transcript_product=DnaJ domain-containing protein location=TGME49_chrVIIa:3865091-3867853(+) protein_length=920 sequence_SO=chromosome SO=protein_coding_gene is_pseudo=false	6.23326e-17	9.81161e-18	99731.39	6.7	5.4	4.9	6.8	8.6	5.8	3.2	4.7	4.8	3	3	3								55.8676	38.5212	56.8	66.7377	83.0505	102.834	37.0506	41.697	41.9285	6.7	5.4	4.9	6.8	8.6	5.8	3.2	4.7	4.8	2.3734	1.57024	1.58383
TGME49_201680-t26_1-p1		TGME49_201680-t26_1-p1	TGME49_201680-t26_1-p1			transcript=TGME49_201680-t26_1 gene=TGME49_201680 organism=Toxoplasma_gondii_ME49 gene_product=eukaryotic initiation factor-3 subunit 10, putative transcript_product=eukaryotic initiation factor-3 subunit 10, putative location=TGME49_chrVIIa:3854159-3862560(+) protein_length=1033 sequence_SO=chromosome SO=protein_coding_gene is_pseudo=false	1.05697e-51	4.07532e-51	119126.58	1062.2	1330.2	1168.3	963.7	1009.4	925.4	1085.5	1052.5	1037.5	3	3	3								2326	2539.51	2511.67	2183.75	2330.22	2450.14	2363.12	2257.72	2251.64	1062.2	1330.2	1168.3	963.7	1009.4	925.4	1085.5	1052.5	1037.5	376.272	386.803	377.631
TGME49_201700-t26_1-p1		TGME49_201700-t26_1-p1	TGME49_201700-t26_1-p1			transcript=TGME49_201700-t26_1 gene=TGME49_201700 organism=Toxoplasma_gondii_ME49 gene_product=WD domain, G-beta repeat-containing protein transcript_product=WD domain, G-beta repeat-containing protein location=TGME49_chrVIIa:3840925-3844338(-) protein_length=654 sequence_SO=chromosome SO=protein_coding_gene is_pseudo=false	2.06732e-38	8.79109e-39	67437.46	1089.8	1222.6	1117.2	918.2	964	807.8	961.7	980.8	961.9	3	3	3								2137.01	2094.62	2102.97	1927.59	2029.55	1694.63	1860.41	1863.09	1918.6	1089.8	1222.6	1117.2	918.2	964	807.8	961.7	980.8	961.9	386.049	355.514	361.114
TGME49_201710-t26_1-p1		TGME49_201710-t26_1-p1	TGME49_201710-t26_1-p1			transcript=TGME49_201710-t26_1 gene=TGME49_201710 organism=Toxoplasma_gondii_ME49 gene_product=WD domain, G-beta repeat-containing protein transcript_product=WD domain, G-beta repeat-containing protein location=TGME49_chrVIIa:3834672-3838654(+) protein_length=555 sequence_SO=chromosome SO=protein_coding_gene is_pseudo=false	6.43455e-40	3.29706e-40	59719.67	170.5	190.3	174.9	122	136.3	124.3	170.8	169.3	167.5	3	3	3								572.348	587.869	553.186	475.061	471.03	505.433	505.989	508.28	501.772	170.5	190.3	174.9	122	136.3	124.3	170.8	169.3	167.5	60.3977	55.3365	56.5331
TGME49_201720-t26_1-p1		TGME49_201720-t26_1-p1	TGME49_201720-t26_1-p1			transcript=TGME49_201720-t26_1 gene=TGME49_201720 organism=Toxoplasma_gondii_ME49 gene_product=protein c9orf32, putative transcript_product=protein c9orf32, putative location=TGME49_chrVIIa:3830475-3833311(-) protein_length=381 sequence_SO=chromosome SO=protein_coding_gene is_pseudo=false	2.67647e-32	6.56824e-33	42212.17	22.4	29.8	27	23	25.4	5.7	17.8	14.2	14.6	3	3	3								101.645	112.712	147.568	141.163	108.756	186.141	90.2921	105.029	76.1383	22.4	29.8	27	23	25.4	5.7	17.8	14.2	14.6	7.93494	8.66541	8.72724
TGME49_201760-t26_1-p1		TGME49_201760-t26_1-p1	TGME49_201760-t26_1-p1			transcript=TGME49_201760-t26_1 gene=TGME49_201760 organism=Toxoplasma_gondii_ME49 gene_product=hypothetical protein transcript_product=hypothetical protein location=TGME49_chrVIIa:3816891-3819442(+) protein_length=336 sequence_SO=chromosome SO=protein_coding_gene is_pseudo=false	2.376e-42	1.70889e-42	37305.17	299.7	316.9	324.7	375.2	375.5	305.4	252	256.1	247.3	3	3	3								814.541	849.668	824.972	1011.49	950.719	1028.14	698.951	628.01	650.144	299.7	316.9	324.7	375.2	375.5	305.4	252	256.1	247.3	106.165	92.1499	104.953
TGME49_201770-t26_1-p1		TGME49_201770-t26_1-p1	TGME49_201770-t26_1-p1			transcript=TGME49_201770-t26_1 gene=TGME49_201770 organism=Toxoplasma_gondii_ME49 gene_product=cullin 3, putative transcript_product=cullin 3, putative location=TGME49_chrVIIa:3803339-3814224(+) protein_length=929 sequence_SO=chromosome SO=protein_coding_gene is_pseudo=false	2.93601e-36	9.99152e-37	103757.52	27.4	28.2	30.6	22	25.2	25.7	45	61.7	55.7	3	3	3								67.3684	72.6464	79.9516	60.5	63.2293	97.5993	97.3713	91.765	88.712	27.4	28.2	30.6	22	25.2	25.7	45	61.7	55.7	9.70614	8.20015	9.89087
TGME49_201780-t26_1-p1		TGME49_201780-t26_1-p1	TGME49_201780-t26_1-p1			transcript=TGME49_201780-t26_1 gene=TGME49_201780 organism=Toxoplasma_gondii_ME49 gene_product=microneme protein MIC2 transcript_product=microneme protein MIC2 location=TGME49_chrVIIa:3794121-3797385(-) protein_length=769 sequence_SO=chromosome SO=protein_coding_gene is_pseudo=false	2.98123e-30	6.54139e-31	82633.98	3462.6	3397.2	3227.7	2501.4	2456	2569.9	5476.8	5681.8	5875.3	3	3	3								8227	9172.26	8448.52	6278.95	6514.06	6706.05	14138.4	14563.9	15460.1	3462.6	3397.2	3227.7	2501.4	2456	2569.9	5476.8	5681.8	5875.3	1226.59	987.857	1043.29
TGME49_201790-t26_1-p1		TGME49_201790-t26_1-p1	TGME49_201790-t26_1-p1			transcript=TGME49_201790-t26_1 gene=TGME49_201790 organism=Toxoplasma_gondii_ME49 gene_product=FHA domain-containing protein transcript_product=FHA domain-containing protein location=TGME49_chrVIIa:3783852-3789193(-) protein_length=556 sequence_SO=chromosome SO=protein_coding_gene is_pseudo=false	2.1284e-62	8.52066e-61	62655.91	72.4	68	42.3	34.6	34.9	23.5	45.4	47.1	45.7	3	3	3								75.595	77.58	74.5827	69.6847	78.6244	82.8099	76.5703	71.0769	73.6928	72.4	68	42.3	34.6	34.9	23.5	45.4	47.1	45.7	25.6469	19.7734	13.6727
TGME49_201800-t26_1-p1		TGME49_201800-t26_1-p1	TGME49_201800-t26_1-p1			transcript=TGME49_201800-t26_1 gene=TGME49_201800 organism=Toxoplasma_gondii_ME49 gene_product=hypothetical protein transcript_product=hypothetical protein location=TGME49_chrVIIa:3779712-3781789(+) protein_length=267 sequence_SO=chromosome SO=protein_coding_gene is_pseudo=false	5.85084e-33	1.50444e-33	28527.41	1125.7	1354.2	1106.2	1330.2	1260.4	935.2	855.4	861.1	841.6	3	3	3								2013.38	2365.89	2085.11	2506.91	2561.47	3019.86	1572.36	1574.04	1478.06	1125.7	1354.2	1106.2	1330.2	1260.4	935.2	855.4	861.1	841.6	398.766	393.782	357.558
TGME49_201830-t26_1-p1		TGME49_201830-t26_1-p1	TGME49_201830-t26_1-p1			transcript=TGME49_201830-t26_1 gene=TGME49_201830 organism=Toxoplasma_gondii_ME49 gene_product=ribosomal protein L37 transcript_product=ribosomal protein L37 location=TGME49_chrVIIa:3756835-3759162(+) protein_length=515 sequence_SO=chromosome SO=protein_coding_gene is_pseudo=false	1.74884e-19	2.84625e-20	55876.84	12.7	9.7	13.2	13.6	11.7	2.9	4.2	5.1	4.3	3	3	3								105.268	82.2236	111.602	87.7219	87.0999	90.9094	34.0103	37.8725	46.4277	12.7	9.7	13.2	13.6	11.7	2.9	4.2	5.1	4.3	4.49883	2.82062	4.26665
TGME49_201840-t26_1-p1		TGME49_201840-t26_1-p1	TGME49_201840-t26_1-p1			transcript=TGME49_201840-t26_1 gene=TGME49_201840 organism=Toxoplasma_gondii_ME49 gene_product=aspartyl protease ASP1 transcript_product=aspartyl protease ASP1 location=TGME49_chrVIIa:3748798-3754934(+) protein_length=619 sequence_SO=chromosome SO=protein_coding_gene is_pseudo=false	1.46158e-33	3.93543e-34	66901.43	298.2	334.7	320.4	354	371	303.2	556.3	527.7	549.3	3	3	3								1485.33	1546.95	1530.72	1571.38	1716.63	1806.46	2326.16	2226.49	2389.46	298.2	334.7	320.4	354	371	303.2	556.3	527.7	549.3	105.634	97.3259	103.563
TGME49_201860-t26_1-p1		TGME49_201860-t26_1-p1	TGME49_201860-t26_1-p1			transcript=TGME49_201860-t26_1 gene=TGME49_201860 organism=Toxoplasma_gondii_ME49 gene_product=hypothetical protein transcript_product=hypothetical protein location=TGME49_chrVIIa:3741797-3742933(-) protein_length=157 sequence_SO=chromosome SO=protein_coding_gene is_pseudo=false	3.59084e-31	8.2383e-32	16968.87	1572.1	2003.3	1681.4	1594.7	1657.7	1509.3	1735.4	1837.8	1657.1	3	3	3								1682.75	2041.92	1723.42	1526.73	1573.75	546.484	2090.98	2151.09	1864.4	1572.1	2003.3	1681.4	1594.7	1657.7	1509.3	1735.4	1837.8	1657.1	556.898	582.531	543.481
TGME49_201870-t26_1-p1		TGME49_201870-t26_1-p1	TGME49_201870-t26_1-p1			transcript=TGME49_201870-t26_1 gene=TGME49_201870 organism=Toxoplasma_gondii_ME49 gene_product=tetratricopeptide repeat-containing protein transcript_product=tetratricopeptide repeat-containing protein location=TGME49_chrVIIa:3732764-3740977(+) protein_length=1057 sequence_SO=chromosome SO=protein_coding_gene is_pseudo=false	0.0588205	0.00791611	117098.68	46.3	45			24.3	8.9	31.7	34.3	34	2	2	3								678.019	696.93			460.983	153.46	498.066	563.645	538.669	46.3	45			24.3	8.9	31.7	34.3	34	16.4012	13.0854	0
TGME49_201880-t26_1-p1		TGME49_201880-t26_1-p1	TGME49_201880-t26_1-p1			transcript=TGME49_201880-t26_1 gene=TGME49_201880 organism=Toxoplasma_gondii_ME49 gene_product=hypothetical protein transcript_product=hypothetical protein location=TGME49_chrVIIa:3729068-3730459(+) protein_length=128 sequence_SO=chromosome SO=protein_coding_gene is_pseudo=false	6.7136e-32	1.60851e-32	15269.57	2311.1	2599.3	2468.9	3021.6	3200.3	2156.8	1642.2	1664.9	1888.6	3	3	3								2100.77	2450.43	2136.31	2646.21	2691.8	842.383	1635.67	1652.31	1785.68	2311.1	2599.3	2468.9	3021.6	3200.3	2156.8	1642.2	1664.9	1888.6	818.681	755.839	798.025
TGME49_201900-t26_1-p1		TGME49_201900-t26_1-p1	TGME49_201900-t26_1-p1			transcript=TGME49_201900-t26_1 gene=TGME49_201900 organism=Toxoplasma_gondii_ME49 gene_product=hypothetical protein transcript_product=hypothetical protein location=TGME49_chrVIIa:3714008-3720085(-) protein_length=838 sequence_SO=chromosome SO=protein_coding_gene is_pseudo=false	1.61797e-41	1.02563e-41	89730.16	6.6	4.1	3.7	1.4	2.5		7.2	6.8	6.1	3	2	3								38.2745	29.6825	41.3969	24.8119	31.8267		35.1798	39.7117	32.8243	6.6	4.1	3.7	1.4	2.5		7.2	6.8	6.1	2.33797	1.19222	1.19595
TGME49_202010-t26_1-p1		TGME49_202010-t26_1-p1	TGME49_202010-t26_1-p1			transcript=TGME49_202010-t26_1 gene=TGME49_202010 organism=Toxoplasma_gondii_ME49 gene_product=hypothetical protein transcript_product=hypothetical protein location=TGME49_chrVIIa:3709450-3712459(+) protein_length=857 sequence_SO=chromosome SO=protein_coding_gene is_pseudo=false	2.88991e-26	5.35859e-27	91159.49	7	5.3	12	6.8	6.5	2.5	10.6	67.8	11.6	3	3	3								54.9478	41.8282	42.5777	51.6093	49.0637	49.5378	69.9476	77.7541	69.3534	7	5.3	12	6.8	6.5	2.5	10.6	67.8	11.6	2.47967	1.54116	3.87877
TGME49_202020-t26_1-p1		TGME49_202020-t26_1-p1	TGME49_202020-t26_1-p1			transcript=TGME49_202020-t26_1 gene=TGME49_202020 organism=Toxoplasma_gondii_ME49 gene_product=DnAK-TPR transcript_product=DnAK-TPR location=TGME49_chrVIIa:3700653-3706810(+) protein_length=763 sequence_SO=chromosome SO=protein_coding_gene is_pseudo=false	8.0179e-16	1.24998e-16	83727.73		1.9	1.9			1.3	7.2	6.9	5	2	1	3									85.2299	83.6672			57.1611	59.4061	55.8378	45.3655		1.9	1.9			1.3	7.2	6.9	5	0	0.552493	0.614139
TGME49_202030-t26_1-p1		TGME49_202030-t26_1-p1	TGME49_202030-t26_1-p1			transcript=TGME49_202030-t26_1 gene=TGME49_202030 organism=Toxoplasma_gondii_ME49 gene_product=hypothetical protein transcript_product=hypothetical protein location=TGME49_chrVIIa:3679802-3688221(-) protein_length=1907 sequence_SO=chromosome SO=protein_coding_gene is_pseudo=false	1.17947e-09	1.75502e-10	205564.85	0.3	0.2		0.3	0.2		0	0.2	0	2	2	3								21.2958	15.0611		28.4207	18.891		4.30268	14.3973	4.41206	0.3	0.2		0.3	0.2		0	0.2	0	0.106272	0.0581571	0
TGME49_202040-t26_1-p1		TGME49_202040-t26_1-p1	TGME49_202040-t26_1-p1			transcript=TGME49_202040-t26_1 gene=TGME49_202040 organism=Toxoplasma_gondii_ME49 gene_product=hypothetical protein transcript_product=hypothetical protein location=TGME49_chrVIIa:3669921-3676939(+) protein_length=1047 sequence_SO=chromosome SO=protein_coding_gene is_pseudo=false	1.14452e-38	5.02405e-39	112088.5	1.8	2.7	1.1	2.8	1.1	2.7	2.1	4.7	5.1	3	3	3								46.1869	41.6447	71.4386	70.2692	50.9282	164.739	34.5627	46.7433	48.8287	1.8	2.7	1.1	2.8	1.1	2.7	2.1	4.7	5.1	0.637629	0.785121	0.355554
TGME49_202070-t26_1-p1		TGME49_202070-t26_1-p1	TGME49_202070-t26_1-p1			transcript=TGME49_202070-t26_1 gene=TGME49_202070 organism=Toxoplasma_gondii_ME49 gene_product=hypothetical protein transcript_product=hypothetical protein location=TGME49_chrVIIa:3630367-3663316(-) protein_length=7892 sequence_SO=chromosome SO=protein_coding_gene is_pseudo=false	1.32953e-36	4.67995e-37	841812.51	12.7	13.4	14	10.3	12.1	5.1	17	17	17.8	3	3	3								101.052	106.56	102.647	109.635	100.34	129.982	110.032	106.288	115.594	12.7	13.4	14	10.3	12.1	5.1	17	17	17.8	4.49883	3.89653	4.52523
TGME49_202080-t26_1-p1		TGME49_202080-t26_1-p1	TGME49_202080-t26_1-p1			transcript=TGME49_202080-t26_1 gene=TGME49_202080 organism=Toxoplasma_gondii_ME49 gene_product=hypothetical protein transcript_product=hypothetical protein location=TGME49_chrVIIa:3619691-3629137(+) protein_length=1293 sequence_SO=chromosome SO=protein_coding_gene is_pseudo=false	2.02186e-08	2.9718e-09	140331.8	5.2	8.4	4.9	7.9	7.3	5.6	6.9	5.4	7.1	3	3	3								98.3081	118.918	97.4725	119.244	117.486	159.28	73.2026	78.3224	81.633	5.2	8.4	4.9	7.9	7.3	5.6	6.9	5.4	7.1	1.84204	2.4426	1.58383
TGME49_202120-t26_1-p1		TGME49_202120-t26_1-p1	TGME49_202120-t26_1-p1			transcript=TGME49_202120-t26_1 gene=TGME49_202120 organism=Toxoplasma_gondii_ME49 gene_product=hypothetical protein transcript_product=hypothetical protein location=TGME49_chrVIIa:3583528-3607287(-) protein_length=1322 sequence_SO=chromosome SO=protein_coding_gene is_pseudo=false	1.02725e-47	1.7995e-47	147207.49	29	30.8	34.9	24.5	24.5	11.3	35.1	32.9	28.3	3	3	3								86.3094	104.047	89.4017	92.4759	96.8654	105.833	81.2397	85.5034	83.1127	29	30.8	34.9	24.5	24.5	11.3	35.1	32.9	28.3	10.2729	8.9562	11.2808
TGME49_202160-t26_1-p1		TGME49_202160-t26_1-p1	TGME49_202160-t26_1-p1			transcript=TGME49_202160-t26_1 gene=TGME49_202160 organism=Toxoplasma_gondii_ME49 gene_product=ABC1 family protein transcript_product=ABC1 family protein location=TGME49_chrVIIa:3567436-3576615(+) protein_length=918 sequence_SO=chromosome SO=protein_coding_gene is_pseudo=false	4.20309e-45	4.79986e-45	99862.94	23.7	28	30.7	21.8	21.6	16	23.4	22.3	27.5	3	3	3								62.8292	63.9533	65.3306	67.2172	63.3338	80.5774	52.8932	48.308	47.2477	23.7	28	30.7	21.8	21.6	16	23.4	22.3	27.5	8.39545	8.142	9.92319
TGME49_202170-t26_1-p1		TGME49_202170-t26_1-p1	TGME49_202170-t26_1-p1			transcript=TGME49_202170-t26_1 gene=TGME49_202170 organism=Toxoplasma_gondii_ME49 gene_product=hypothetical protein transcript_product=hypothetical protein location=TGME49_chrVIIa:3559210-3567094(-) protein_length=863 sequence_SO=chromosome SO=protein_coding_gene is_pseudo=false	3.2408e-38	1.34898e-38	94060.63	48.9	56	42.7	41.4	49.1	28.2	43.6	42.3	45.6	3	3	3								190.028	190.78	178.277	173.712	183.076	227.217	169.35	160.159	182.794	48.9	56	42.7	41.4	49.1	28.2	43.6	42.3	45.6	17.3223	16.284	13.802
TGME49_202180-t26_1-p1		TGME49_202180-t26_1-p1	TGME49_202180-t26_1-p1			transcript=TGME49_202180-t26_1 gene=TGME49_202180 organism=Toxoplasma_gondii_ME49 gene_product=hypothetical protein transcript_product=hypothetical protein location=TGME49_chrVIIa:3548007-3557783(+) protein_length=1399 sequence_SO=chromosome SO=protein_coding_gene is_pseudo=false	8.05693e-32	1.92358e-32	155721.48	4	3.5	4.4	3.7	2.7	2.5	4.7	2.5	4.1	3	3	3								39.982	44.5889	46.5771	57.8886	45.1175	66.5359	32.5	28.2154	31.647	4	3.5	4.4	3.7	2.7	2.5	4.7	2.5	4.1	1.41695	1.01775	1.42222
TGME49_202190-t26_1-p1		TGME49_202190-t26_1-p1	TGME49_202190-t26_1-p1			transcript=TGME49_202190-t26_1 gene=TGME49_202190 organism=Toxoplasma_gondii_ME49 gene_product=hypothetical protein transcript_product=hypothetical protein location=TGME49_chrVIIa:3536131-3544009(-) protein_length=1024 sequence_SO=chromosome SO=protein_coding_gene is_pseudo=false	5.99743e-51	1.99381e-50	111649.74	89.1	107.2	94.3	81.5	66.3	38.3	94.3	89.3	88.3	3	3	3								228.795	257.903	236.4	226.433	204.033	240.299	226.807	213.686	221.219	89.1	107.2	94.3	81.5	66.3	38.3	94.3	89.3	88.3	31.5627	31.1722	30.4807
TGME49_202200-t26_1-p1		TGME49_202200-t26_1-p1	TGME49_202200-t26_1-p1			transcript=TGME49_202200-t26_1 gene=TGME49_202200 organism=Toxoplasma_gondii_ME49 gene_product=hypothetical protein transcript_product=hypothetical protein location=TGME49_chrVIIa:3522799-3526928(-) protein_length=793 sequence_SO=chromosome SO=protein_coding_gene is_pseudo=false	8.81502e-34	2.42146e-34	87043.35	611.7	805.5	637.6	769.1	790	738.3	703.9	739.3	683.9	3	3	3								2406.27	2642.26	2406.38	3205.63	3333.88	3275.51	2497.56	2457.81	2357.63	611.7	805.5	637.6	769.1	790	738.3	703.9	739.3	683.9	216.688	234.228	206.092
TGME49_202220-t26_1-p1		TGME49_202220-t26_1-p1	TGME49_202220-t26_1-p1			transcript=TGME49_202220-t26_1 gene=TGME49_202220 organism=Toxoplasma_gondii_ME49 gene_product=hypothetical protein transcript_product=hypothetical protein location=TGME49_chrVIIa:3509970-3513416(-) protein_length=1148 sequence_SO=chromosome SO=protein_coding_gene is_pseudo=false	3.64004e-61	1.23761e-59	121998.85	35	35.5	38.9	29.3	30	25.7	32	32.4	34	3	3	3								167.627	159.44	165.781	202.804	194.672	240.043	151.136	155.525	163.968	35	35.5	38.9	29.3	30	25.7	32	32.4	34	12.3983	10.3229	12.5737
TGME49_202230-t26_1-p1		TGME49_202230-t26_1-p1	TGME49_202230-t26_1-p1			transcript=TGME49_202230-t26_1 gene=TGME49_202230 organism=Toxoplasma_gondii_ME49 gene_product=histone deacetylase HDAC5 transcript_product=histone deacetylase HDAC5 location=TGME49_chrVIIa:3498927-3508121(+) protein_length=1452 sequence_SO=chromosome SO=protein_coding_gene is_pseudo=false	8.10635e-36	2.65363e-36	154036.23	73.7	78.1	85.1	75	77.5	91.4	63.8	64.6	64	3	3	3								477.369	426.126	481.502	469.819	474.324	623.668	444.038	459.617	450.766	73.7	78.1	85.1	75	77.5	91.4	63.8	64.6	64	26.1074	22.7104	27.507
TGME49_202240-t26_1-p1		TGME49_202240-t26_1-p1	TGME49_202240-t26_1-p1			transcript=TGME49_202240-t26_1 gene=TGME49_202240 organism=Toxoplasma_gondii_ME49 gene_product=RAP domain-containing protein transcript_product=RAP domain-containing protein location=TGME49_chrVIIa:3488788-3496259(-) protein_length=1856 sequence_SO=chromosome SO=protein_coding_gene is_pseudo=false	4.70325e-17	7.41731e-18	199657.24	2.5		0.6	3	3.3	0.3	1.1	1.3	0.8	2	3	3								14.5664		25.6983	18.7188	27.358	25.9882	9.27979	9.18767	9.34284	2.5		0.6	3	3.3	0.3	1.1	1.3	0.8	0.885596	0	0.193939
TGME49_202250-t26_1-p1		TGME49_202250-t26_1-p1	TGME49_202250-t26_1-p1			transcript=TGME49_202250-t26_1 gene=TGME49_202250 organism=Toxoplasma_gondii_ME49 gene_product=hypothetical protein transcript_product=hypothetical protein location=TGME49_chrVIIa:3480221-3486973(+) protein_length=1041 sequence_SO=chromosome SO=protein_coding_gene is_pseudo=false	1.55039e-32	3.86693e-33	110731.74	36.8	27.6	31.8	46.4	27.2	32.7	32.8	31.5	43.4	3	3	3								141.959	134.187	150.461	155.994	146.553	183.491	118.904	107.253	121.165	36.8	27.6	31.8	46.4	27.2	32.7	32.8	31.5	43.4	13.036	8.02568	10.2787
TGME49_202300-t26_1-p1		TGME49_202300-t26_1-p1	TGME49_202300-t26_1-p1			transcript=TGME49_202300-t26_1 gene=TGME49_202300 organism=Toxoplasma_gondii_ME49 gene_product=inosine triphosphate pyrophosphatase, putative transcript_product=inosine triphosphate pyrophosphatase, putative location=TGME49_chrVIIa:3434599-3437866(+) protein_length=222 sequence_SO=chromosome SO=protein_coding_gene is_pseudo=false	6.73614e-34	1.86547e-34	24247.76	402.4	432.2	419	393.3	391	728.1	403.9	382.3	398.2	3	3	3								554.678	553.711	561.152	533.105	621.407	842.295	674.486	664.565	698.71	402.4	432.2	419	393.3	391	728.1	403.9	382.3	398.2	142.546	125.678	135.434
TGME49_202310-t26_1-p1		TGME49_202310-t26_1-p1	TGME49_202310-t26_1-p1			transcript=TGME49_202310-t26_1 gene=TGME49_202310 organism=Toxoplasma_gondii_ME49 gene_product=O-sialoglycoprotein endopeptidase transcript_product=O-sialoglycoprotein endopeptidase location=TGME49_chrVIIa:3430094-3432691(+) protein_length=580 sequence_SO=chromosome SO=protein_coding_gene is_pseudo=false	9.269e-33	2.34547e-33	62759.4	66.1	74.6	71.6	52.1	41.7	39	62.4	53	52.6	3	3	3								224.522	246.811	286.645	229.834	190.763	382.329	214.069	217.727	205.372	66.1	74.6	71.6	52.1	41.7	39	62.4	53	52.6	23.4152	21.6926	23.1433
TGME49_202350-t26_1-p1		TGME49_202350-t26_1-p1	TGME49_202350-t26_1-p1			transcript=TGME49_202350-t26_1 gene=TGME49_202350 organism=Toxoplasma_gondii_ME49 gene_product=50S ribosomal protein L21, putative transcript_product=50S ribosomal protein L21, putative location=TGME49_chrVIIa:3404549-3412459(+) protein_length=681 sequence_SO=chromosome SO=protein_coding_gene is_pseudo=false	6.78858e-31	1.53502e-31	77281.79	43	44.8	45.3	52.5	37.7	49.5	32.5	36.2	36.4	3	3	3								233.021	257.751	273.712	305.497	263.82	284.715	186.083	192.829	198.746	43	44.8	45.3	52.5	37.7	49.5	32.5	36.2	36.4	15.2323	13.0272	14.6424
TGME49_202360-t26_1-p1		TGME49_202360-t26_1-p1	TGME49_202360-t26_1-p1			transcript=TGME49_202360-t26_1 gene=TGME49_202360 organism=Toxoplasma_gondii_ME49 gene_product=methylase, putative transcript_product=methylase, putative location=TGME49_chrVIIa:3395318-3402012(+) protein_length=483 sequence_SO=chromosome SO=protein_coding_gene is_pseudo=false	1.23738e-21	2.07106e-22	53819.4	4.3	8.3	8.1	2.8		2	8.2	4.2	5.2	3	2	3								41.7202	141.106	109.6	62.5774		88.6777	61.1274	56.3785	50.7543	4.3	8.3	8.1	2.8		2	8.2	4.2	5.2	1.52323	2.41352	2.61817
TGME49_202370-t26_1-p1		TGME49_202370-t26_1-p1	TGME49_202370-t26_1-p1			transcript=TGME49_202370-t26_1 gene=TGME49_202370 organism=Toxoplasma_gondii_ME49 gene_product=T-complex protein 1, epsilon subunit (TCP-1-epsilon), putative transcript_product=T-complex protein 1, epsilon subunit (TCP-1-epsilon), putative location=TGME49_chrVIIa:3385945-3391970(+) protein_length=536 sequence_SO=chromosome SO=protein_coding_gene is_pseudo=false	4.49059e-40	2.35386e-40	58617.6	922.5	1013	1024.5	771.5	724.3	793.9	1000.4	964.9	1022.2	3	3	3								2462.47	2858.41	2675.96	2239.52	2270.31	2731.31	2625.35	2458.22	2523.19	922.5	1013	1024.5	771.5	724.3	793.9	1000.4	964.9	1022.2	326.785	294.566	331.15
TGME49_202380-t26_1-p1		TGME49_202380-t26_1-p1	TGME49_202380-t26_1-p1			transcript=TGME49_202380-t26_1 gene=TGME49_202380 organism=Toxoplasma_gondii_ME49 gene_product=rab GDI alpha, putative transcript_product=rab GDI alpha, putative location=TGME49_chrVIIa:3368281-3375715(+) protein_length=456 sequence_SO=chromosome SO=protein_coding_gene is_pseudo=false	7.43183e-34	2.05205e-34	51021.4	766.2	808.2	829.2	647.5	601.2	617.7	1183	1127.9	1047.1	3	3	3								1127.8	1152.1	1229.52	978.447	922.549	956.693	1758.95	1711.85	1580.47	766.2	808.2	829.2	647.5	601.2	617.7	1183	1127.9	1047.1	271.418	235.013	268.023
TGME49_202390-t26_1-p1		TGME49_202390-t26_1-p1	TGME49_202390-t26_1-p1			transcript=TGME49_202390-t26_1 gene=TGME49_202390 organism=Toxoplasma_gondii_ME49 gene_product=S15 sporozoite-expressed protein transcript_product=S15 sporozoite-expressed protein location=TGME49_chrVIIa:3363161-3365745(-) protein_length=587 sequence_SO=chromosome SO=protein_coding_gene is_pseudo=false	4.66375e-38	1.90836e-38	61796.78	842.4	958.1	859.2	659.5	709.9	463.4	1094.1	1068.3	1016.8	3	3	3								2623.03	3063.07	2892.51	2138.03	2317.55	1867.42	3410.42	3151.61	3102.79	842.4	958.1	859.2	659.5	709.9	463.4	1094.1	1068.3	1016.8	298.411	278.602	277.72
TGME49_202410-t26_1-p1		TGME49_202410-t26_1-p1	TGME49_202410-t26_1-p1			transcript=TGME49_202410-t26_1 gene=TGME49_202410 organism=Toxoplasma_gondii_ME49 gene_product=hypothetical protein transcript_product=hypothetical protein location=TGME49_chrVIIa:3342796-3350409(+) protein_length=1948 sequence_SO=chromosome SO=protein_coding_gene is_pseudo=false	3.85036e-24	6.76549e-25	209209.12	2.1	5.7	5.1	0.7		0.5	3.7	3.3	3.9	3	2	3								42.3518	42.0762	39.7231	23.5806		40.7689	34.0218	37.3701	40.8831	2.1	5.7	5.1	0.7		0.5	3.7	3.3	3.9	0.743901	1.65748	1.64848
TGME49_202420-t26_1-p1		TGME49_202420-t26_1-p1	TGME49_202420-t26_1-p1			transcript=TGME49_202420-t26_1 gene=TGME49_202420 organism=Toxoplasma_gondii_ME49 gene_product=hypothetical protein transcript_product=hypothetical protein location=TGME49_chrVIIa:3338235-3339899(+) protein_length=272 sequence_SO=chromosome SO=protein_coding_gene is_pseudo=false	5.8392e-34	1.62732e-34	29642.01	77.7	85.7	98.8	92.4	106.7	40.4	100	88.9	86.2	3	3	3								207.288	219.63	229.935	296.692	304.889	320.518	240.81	214.681	230.312	77.7	85.7	98.8	92.4	106.7	40.4	100	88.9	86.2	27.5243	24.9203	31.9352
TGME49_202430-t26_1-p1		TGME49_202430-t26_1-p1	TGME49_202430-t26_1-p1			transcript=TGME49_202430-t26_1 gene=TGME49_202430 organism=Toxoplasma_gondii_ME49 gene_product=hypothetical protein transcript_product=hypothetical protein location=TGME49_chrVIIa:3331908-3334651(-) protein_length=555 sequence_SO=chromosome SO=protein_coding_gene is_pseudo=false	0.00927845	0.00130236	62335.14	2.7						0.7	2.1	2.5	1	0	3			WT	WT				29.9251						39.2608	30.0287	27.5413	2.7						0.7	2.1	2.5	0.956444	0	0
TGME49_202440-t26_1-p1		TGME49_202440-t26_1-p1	TGME49_202440-t26_1-p1			transcript=TGME49_202440-t26_1 gene=TGME49_202440 organism=Toxoplasma_gondii_ME49 gene_product=hypothetical protein transcript_product=hypothetical protein location=TGME49_chrVIIa:3327322-3330137(+) protein_length=281 sequence_SO=chromosome SO=protein_coding_gene is_pseudo=false	1.6796e-19	2.73535e-20	32060.63	46.9	43.9	39.8	56.7	45.3	40.2	27.5	26.8	27.7	3	3	3								125.52	130.049	101.485	145.816	155.948	191.273	82.9277	83.1128	89.017	46.9	43.9	39.8	56.7	45.3	40.2	27.5	26.8	27.7	16.6138	12.7655	12.8646
TGME49_202460-t26_1-p1		TGME49_202460-t26_1-p1	TGME49_202460-t26_1-p1			transcript=TGME49_202460-t26_1 gene=TGME49_202460 organism=Toxoplasma_gondii_ME49 gene_product=diacylglycerol kinase accessory domain (presumed) domain-containing protein transcript_product=diacylglycerol kinase accessory domain (presumed) domain-containing protein location=TGME49_chrVIIa:3310141-3318017(-) protein_length=679 sequence_SO=chromosome SO=protein_coding_gene is_pseudo=false	4.33115e-36	1.45605e-36	72936.03	201.2	264	232.8	199.8	197.4	184.6	291.4	290.7	307.2	3	3	3								1002.46	1061.72	1027.58	931.643	982.727	1152.34	1244.25	1237.86	1280.61	201.2	264	232.8	199.8	197.4	184.6	291.4	290.7	307.2	71.2728	76.7674	75.2482
TGME49_202470-t26_1-p1		TGME49_202470-t26_1-p1	TGME49_202470-t26_1-p1			transcript=TGME49_202470-t26_1 gene=TGME49_202470 organism=Toxoplasma_gondii_ME49 gene_product=rRNA metabolism protein, SBDS family protein transcript_product=rRNA metabolism protein, SBDS family protein location=TGME49_chrVIIa:3303361-3307497(+) protein_length=735 sequence_SO=chromosome SO=protein_coding_gene is_pseudo=false	1.55992e-29	3.31672e-30	80570.84	28.9	29.9	26.6	25	33	43.9	27.5	25	25.5	3	3	3								91.3919	115.438	85.6542	105.641	104.741	136.243	84.4039	68.8714	86.6704	28.9	29.9	26.6	25	33	43.9	27.5	25	25.5	10.2375	8.69449	8.59794
TGME49_202480-t26_1-p1		TGME49_202480-t26_1-p1	TGME49_202480-t26_1-p1			transcript=TGME49_202480-t26_1 gene=TGME49_202480 organism=Toxoplasma_gondii_ME49 gene_product=hypothetical protein transcript_product=hypothetical protein location=TGME49_chrVIIa:3297732-3300071(+) protein_length=430 sequence_SO=chromosome SO=protein_coding_gene is_pseudo=false	6.62871e-30	1.43037e-30	43649.14	58.4	49	58.5	57.7	63.7	78	50.2	49.9	51.9	3	3	3								231.855	208.224	256.787	250.502	260.475	289.51	214.228	220.673	211.229	58.4	49	58.5	57.7	63.7	78	50.2	49.9	51.9	20.6875	14.2485	18.909
TGME49_202490-t26_1-p1		TGME49_202490-t26_1-p1	TGME49_202490-t26_1-p1			transcript=TGME49_202490-t26_1 gene=TGME49_202490 organism=Toxoplasma_gondii_ME49 gene_product=AP2 domain transcription factor AP2VIIa-7 transcript_product=AP2 domain transcription factor AP2VIIa-7 location=TGME49_chrVIIa:3279897-3293037(-) protein_length=3123 sequence_SO=chromosome SO=protein_coding_gene is_pseudo=false	6.97893e-44	6.37392e-44	331838.01	24.1	44.1	52.3	19.6	17.5	8.7	24.7	29	28.4	3	3	3								168.221	181.51	180.178	137.904	145.964	159.482	148.226	149.874	156.909	24.1	44.1	52.3	19.6	17.5	8.7	24.7	29	28.4	8.53715	12.8236	16.905
TGME49_202500-t26_1-p1		TGME49_202500-t26_1-p1	TGME49_202500-t26_1-p1			transcript=TGME49_202500-t26_1 gene=TGME49_202500 organism=Toxoplasma_gondii_ME49 gene_product=GAPM1a transcript_product=GAPM1a location=TGME49_chrVIIa:3274142-3276204(-) protein_length=305 sequence_SO=chromosome SO=protein_coding_gene is_pseudo=false	2.69623e-23	4.65232e-24	33534.78	465.4	422	481.9	646.3	686.9	507.8	592.6	558.9	501.6	3	3	3								514.642	512.094	548.748	783.55	713.697	587.313	590.164	494.079	522.882	465.4	422	481.9	646.3	686.9	507.8	592.6	558.9	501.6	164.863	122.712	155.765
TGME49_202510-t26_1-p1		TGME49_202510-t26_1-p1	TGME49_202510-t26_1-p1			transcript=TGME49_202510-t26_1 gene=TGME49_202510 organism=Toxoplasma_gondii_ME49 gene_product=multi-pass transmembrane protein transcript_product=multi-pass transmembrane protein location=TGME49_chrVIIa:3268242-3270410(-) protein_length=305 sequence_SO=chromosome SO=protein_coding_gene is_pseudo=false	2.6018e-24	4.59213e-25	33629.96	155.8	245.2	549.5	180.9	193	123.7	328.6	103.5	157.2	3	3	3								362.471	492.147	546.718	462.069	510.752	430.426	389.092	272.28	286.586	155.8	245.2	549.5	180.9	193	123.7	328.6	103.5	157.2	55.1904	71.3006	177.615
TGME49_202520-t26_1-p1		TGME49_202520-t26_1-p1	TGME49_202520-t26_1-p1			transcript=TGME49_202520-t26_1 gene=TGME49_202520 organism=Toxoplasma_gondii_ME49 gene_product=hypothetical protein transcript_product=hypothetical protein location=TGME49_chrVIIa:3262598-3266232(+) protein_length=989 sequence_SO=chromosome SO=protein_coding_gene is_pseudo=false	1.9919e-14	3.06888e-15	108099.43	4.1	3.6	4.5	3	2.2	1.7	2	2.8	3.5	3	3	3								38.4365	40.6963	42.6792	55.3971	41.6916	44.6542	33.4482	24.2267	34.1608	4.1	3.6	4.5	3	2.2	1.7	2	2.8	3.5	1.45238	1.04683	1.45454
TGME49_202530-t26_1-p1		TGME49_202530-t26_1-p1	TGME49_202530-t26_1-p1			transcript=TGME49_202530-t26_1 gene=TGME49_202530 organism=Toxoplasma_gondii_ME49 gene_product=aspartate-tRNA ligase transcript_product=aspartate-tRNA ligase location=TGME49_chrVIIa:3255147-3260937(-) protein_length=773 sequence_SO=chromosome SO=protein_coding_gene is_pseudo=false	1.72785e-42	1.27083e-42	86802.46	557.8	776.5	688.4	564.6	568.4	395.6	648.7	658.5	664	3	3	3								1980.45	2180.55	2172.81	1946.52	1954.33	1953.02	2250.38	2263.52	2250.49	557.8	776.5	688.4	564.6	568.4	395.6	648.7	658.5	664	197.594	225.795	222.512
TGME49_202540-t26_1-p1		TGME49_202540-t26_1-p1	TGME49_202540-t26_1-p1			transcript=TGME49_202540-t26_1 gene=TGME49_202540 organism=Toxoplasma_gondii_ME49 gene_product=3'5'-cyclic nucleotide phosphodiesterase domain-containing protein transcript_product=3'5'-cyclic nucleotide phosphodiesterase domain-containing protein location=TGME49_chrVIIa:3237484-3249254(-) protein_length=1670 sequence_SO=chromosome SO=protein_coding_gene is_pseudo=false	2.80876e-41	1.71841e-41	182500.09	66.9	65.3	67.7	61.4	67.7	73.7	67.3	64.2	69.8	3	3	3								410.716	417.924	427.552	447.183	431.859	545.852	415.021	452.502	435.329	66.9	65.3	67.7	61.4	67.7	73.7	67.3	64.2	69.8	23.6986	18.9883	21.8827
TGME49_202550-t26_1-p1		TGME49_202550-t26_1-p1	TGME49_202550-t26_1-p1			transcript=TGME49_202550-t26_1 gene=TGME49_202550 organism=Toxoplasma_gondii_ME49 gene_product=NLI interacting factor family phosphatase transcript_product=NLI interacting factor family phosphatase location=TGME49_chrVIIa:3226399-3234381(+) protein_length=2212 sequence_SO=chromosome SO=protein_coding_gene is_pseudo=false	1.7229e-45	2.11614e-45	233107.43	85.4	81.4	134.8	78.2	83.7	75.7	145.7	103.6	101.7	3	3	3								405.425	421.923	420.32	471.097	460.065	492.546	550.053	541.34	556.546	85.4	81.4	134.8	78.2	83.7	75.7	145.7	103.6	101.7	30.252	23.6699	43.5715
TGME49_202568-t26_1-p1		TGME49_202568-t26_1-p1	TGME49_202568-t26_1-p1			transcript=TGME49_202568-t26_1 gene=TGME49_202568 organism=Toxoplasma_gondii_ME49 gene_product=hypothetical protein transcript_product=hypothetical protein location=TGME49_chrVIIa:3218663-3219960(-) protein_length=148 sequence_SO=chromosome SO=protein_coding_gene is_pseudo=false	1.32802e-26	2.48713e-27	17490.59	13.3	1372.7	13.5	11.5	1431.7	13.1	16.6	2058	16	3	3	3								55.8762	53.9588	57.3236	44.2915	44.6741	60.2203	66.6738	36.5658	64.7319	13.3	1372.7	13.5	11.5	1431.7	13.1	16.6	2058	16	4.71137	399.161	4.36362
TGME49_202572-t26_1-p1		TGME49_202572-t26_1-p1	TGME49_202572-t26_1-p1			transcript=TGME49_202572-t26_1 gene=TGME49_202572 organism=Toxoplasma_gondii_ME49 gene_product=ribophorin i protein transcript_product=ribophorin i protein location=TGME49_chrVIIa:3207915-3216124(-) protein_length=959 sequence_SO=chromosome SO=protein_coding_gene is_pseudo=false	4.91561e-34	1.37969e-34	106456.94	91.4	93.4	117.9	109.7	109.5	113.2	118.8	95.9	99.7	3	3	3								233.012	246.96	226.663	295.973	287.208	346.47	232.811	221.752	227.344	91.4	93.4	117.9	109.7	109.5	113.2	118.8	95.9	99.7	32.3774	27.1594	38.1089
TGME49_202580-t26_1-p1		TGME49_202580-t26_1-p1	TGME49_202580-t26_1-p1			transcript=TGME49_202580-t26_1 gene=TGME49_202580 organism=Toxoplasma_gondii_ME49 gene_product=ATPase, AAA family protein transcript_product=ATPase, AAA family protein location=TGME49_chrVIIa:3190806-3204250(+) protein_length=1037 sequence_SO=chromosome SO=protein_coding_gene is_pseudo=false	2.48127e-07	3.62074e-08	112943.87	1.4	1.7		1.6	2.3	1.6	0.4	0.9	0.9	2	3	3								27.8574	27.0379		28.5198	26.4735	61.1597	14.7981	17.6214	17.9899	1.4	1.7		1.6	2.3	1.6	0.4	0.9	0.9	0.495934	0.494335	0
TGME49_202590-t26_1-p1		TGME49_202590-t26_1-p1	TGME49_202590-t26_1-p1			transcript=TGME49_202590-t26_1 gene=TGME49_202590 organism=Toxoplasma_gondii_ME49 gene_product=hypothetical protein transcript_product=hypothetical protein location=TGME49_chrVIIa:3184059-3187861(+) protein_length=712 sequence_SO=chromosome SO=protein_coding_gene is_pseudo=false	6.32329e-40	3.24405e-40	79266.57	32.6	8.8	6.5	6.9	8	5.5	32.3	34.7	46.6	3	3	3								58.656	60.9494	58.4095	59.303	55.0415	112.121	54.0854	57.3163	55.4594	32.6	8.8	6.5	6.9	8	5.5	32.3	34.7	46.6	11.5482	2.55891	2.101
TGME49_202610-t26_1-p1		TGME49_202610-t26_1-p1	TGME49_202610-t26_1-p1			transcript=TGME49_202610-t26_1 gene=TGME49_202610 organism=Toxoplasma_gondii_ME49 gene_product=protein phosphatase 2C domain-containing protein transcript_product=protein phosphatase 2C domain-containing protein location=TGME49_chrVIIa:3171762-3179268(+) protein_length=852 sequence_SO=chromosome SO=protein_coding_gene is_pseudo=false	2.45096e-46	3.47878e-46	94070.41	114.6	126.9	102.6	121.7	120.2	91.3	146	148.4	148.5	3	3	3								534.997	545.488	504.814	628.222	601.725	737.166	649.99	659.158	689.177	114.6	126.9	102.6	121.7	120.2	91.3	146	148.4	148.5	40.5957	36.9007	33.1635
TGME49_202620-t26_1-p1		TGME49_202620-t26_1-p1	TGME49_202620-t26_1-p1			transcript=TGME49_202620-t26_1 gene=TGME49_202620 organism=Toxoplasma_gondii_ME49 gene_product=hypothetical protein transcript_product=hypothetical protein location=TGME49_chrVIIa:3165122-3166114(-) protein_length=330 sequence_SO=chromosome SO=protein_coding_gene is_pseudo=false	6.24475e-27	1.18285e-27	36092.64	998	1058.7	991.1	1392.6	1169.6	1332.6	793.6	771.1	838.1	3	3	3								1131.75	1203.14	1226.75	1553.35	1400.13	1669.64	893.877	890.335	940.873	998	1058.7	991.1	1392.6	1169.6	1332.6	793.6	771.1	838.1	353.53	307.855	320.354
TGME49_202630-t26_1-p1		TGME49_202630-t26_1-p1	TGME49_202630-t26_1-p1			transcript=TGME49_202630-t26_1 gene=TGME49_202630 organism=Toxoplasma_gondii_ME49 gene_product=ATP-dependent metallopeptidase HflB subfamily protein transcript_product=ATP-dependent metallopeptidase HflB subfamily protein location=TGME49_chrVIIa:3150365-3162135(-) protein_length=1188 sequence_SO=chromosome SO=protein_coding_gene is_pseudo=false	3.12988e-40	1.66987e-40	128443.88	184.7	190.6	198.1	202.5	205.2	177.5	156.9	159.3	153.5	3	3	3								767.627	773.101	819.772	899.823	868.539	916.203	634.839	648.143	615.392	184.7	190.6	198.1	202.5	205.2	177.5	156.9	159.3	153.5	65.4279	55.4237	64.0321
TGME49_202650-t26_1-p1		TGME49_202650-t26_1-p1	TGME49_202650-t26_1-p1			transcript=TGME49_202650-t26_1 gene=TGME49_202650 organism=Toxoplasma_gondii_ME49 gene_product=hypothetical protein transcript_product=hypothetical protein location=TGME49_chrVIIa:3121790-3133882(+) protein_length=921 sequence_SO=chromosome SO=protein_coding_gene is_pseudo=false	2.86806e-22	4.85693e-23	102040.87	4.8	3.6	0.6	1.6	1.6	1.7	5.1	5.3	2.3	3	3	3								15.0473	31.3147	25.9452	30.3389	30.0265	31.831	15.599	19.1219	14.8142	4.8	3.6	0.6	1.6	1.6	1.7	5.1	5.3	2.3	1.70034	1.04683	0.193939
TGME49_202680-t26_1-p1		TGME49_202680-t26_1-p1	TGME49_202680-t26_1-p1			transcript=TGME49_202680-t26_1 gene=TGME49_202680 organism=Toxoplasma_gondii_ME49 gene_product=peptidase M16, alpha subunit, putative transcript_product=peptidase M16, alpha subunit, putative location=TGME49_chrVIIa:3107806-3114116(-) protein_length=563 sequence_SO=chromosome SO=protein_coding_gene is_pseudo=false	3.55268e-46	4.91202e-46	62203.58	3615.1	4367.1	3270.9	4385.9	4903.5	4093.9	2803.1	2653.4	2808	3	3	3								4883.98	5234.88	4682.6	6510.59	6737.52	7215.8	3914.99	3855	3654.72	3615.1	4367.1	3270.9	4385.9	4903.5	4093.9	2803.1	2653.4	2808	1280.61	1269.89	1057.26
TGME49_202690-t26_1-p1		TGME49_202690-t26_1-p1	TGME49_202690-t26_1-p1			transcript=TGME49_202690-t26_1 gene=TGME49_202690 organism=Toxoplasma_gondii_ME49 gene_product=DNA-directed RNA polymerase II RPB9 transcript_product=DNA-directed RNA polymerase II RPB9 location=TGME49_chrVIIa:3102935-3105655(+) protein_length=250 sequence_SO=chromosome SO=protein_coding_gene is_pseudo=false	7.57905e-28	1.48835e-28	28169.85	275.2	279.1	283.2	174.8	180.2	109.8	280.1	240.9	250.1	3	3	3								494.251	503.284	534.802	361.141	364.47	313.713	477.853	458.533	469.07	275.2	279.1	283.2	174.8	180.2	109.8	280.1	240.9	250.1	97.4864	81.1583	91.539
TGME49_202720-t26_1-p1		TGME49_202720-t26_1-p1	TGME49_202720-t26_1-p1			transcript=TGME49_202720-t26_1 gene=TGME49_202720 organism=Toxoplasma_gondii_ME49 gene_product=RNB family domain-containing protein transcript_product=RNB family domain-containing protein location=TGME49_chrVIIa:3080817-3092406(-) protein_length=2431 sequence_SO=chromosome SO=protein_coding_gene is_pseudo=false	2.57012e-12	3.8916e-13	258864.89	3.8	2.5	4.2	4.9	3.4	2.4	4.2	3.2	3.9	3	3	3								80.0651	79.6986	94.757	82.1399	72.5432	98.4221	72.6777	65.9584	69.1669	3.8	2.5	4.2	4.9	3.4	2.4	4.2	3.2	3.9	1.34611	0.726964	1.35757
TGME49_202740-t26_1-p1		TGME49_202740-t26_1-p1	TGME49_202740-t26_1-p1			transcript=TGME49_202740-t26_1 gene=TGME49_202740 organism=Toxoplasma_gondii_ME49 gene_product=hypothetical protein transcript_product=hypothetical protein location=TGME49_chrVIIa:3063746-3069396(-) protein_length=1096 sequence_SO=chromosome SO=protein_coding_gene is_pseudo=false	6.49889e-29	1.33843e-29	119363.82	18.7	26	20.1	13.2	17.4	15	15.9	15.7	17.2	3	3	3								96.3696	99.7956	99.1659	104.061	90.5354	182.036	74.3006	72.6351	82.6922	18.7	26	20.1	13.2	17.4	15	15.9	15.7	17.2	6.62426	7.56043	6.49694
TGME49_202750-t26_1-p1		TGME49_202750-t26_1-p1	TGME49_202750-t26_1-p1			transcript=TGME49_202750-t26_1 gene=TGME49_202750 organism=Toxoplasma_gondii_ME49 gene_product=3' exoribonuclease family, domain 1 domain-containing protein transcript_product=3' exoribonuclease family, domain 1 domain-containing protein location=TGME49_chrVIIa:3057043-3062315(+) protein_length=350 sequence_SO=chromosome SO=protein_coding_gene is_pseudo=false	9.02882e-27	1.70029e-27	36306.42	56.8	78.9	62.5	56.7	60.1	27.9	54.1	53.5	49.3	3	3	3								123.412	175.539	136.8	146.31	134.23	110.61	124.697	116.847	111.812	56.8	78.9	62.5	56.7	60.1	27.9	54.1	53.5	49.3	20.1207	22.943	20.2019
TGME49_202760-t26_1-p1		TGME49_202760-t26_1-p1	TGME49_202760-t26_1-p1			transcript=TGME49_202760-t26_1 gene=TGME49_202760 organism=Toxoplasma_gondii_ME49 gene_product=hypothetical protein transcript_product=hypothetical protein location=TGME49_chrVIIa:3051475-3055087(-) protein_length=364 sequence_SO=chromosome SO=protein_coding_gene is_pseudo=false	9.13432e-32	2.17456e-32	38625.91	104.6	135.2	100.3	82.8	98	90.1	102.5	88.9	104	3	3	3								249.245	289.182	266.313	197.759	257.687	290.426	226.025	203.732	210.664	104.6	135.2	100.3	82.8	98	90.1	102.5	88.9	104	37.0534	39.3142	32.4201
TGME49_202770-t26_1-p1		TGME49_202770-t26_1-p1	TGME49_202770-t26_1-p1			transcript=TGME49_202770-t26_1 gene=TGME49_202770 organism=Toxoplasma_gondii_ME49 gene_product=RNA recognition motif-containing protein transcript_product=RNA recognition motif-containing protein location=TGME49_chrVIIa:3041523-3048240(+) protein_length=532 sequence_SO=chromosome SO=protein_coding_gene is_pseudo=false	1.79406e-34	5.23587e-35	55868.21	2488.6	2676.8	2573.1	2569.6	2437.1	2248.4	2474.6	2451.9	2521.4	3	3	3								6152.91	6093.53	6536.61	6297.12	5800.26	5969.14	6033.98	5589.78	5904.63	2488.6	2676.8	2573.1	2569.6	2437.1	2248.4	2474.6	2451.9	2521.4	881.558	778.375	831.706
TGME49_202780-t26_1-p1		TGME49_202780-t26_1-p1	TGME49_202780-t26_1-p1			transcript=TGME49_202780-t26_1 gene=TGME49_202780 organism=Toxoplasma_gondii_ME49 gene_product=rhoptry kinase family protein ROP25 transcript_product=rhoptry kinase family protein ROP25 location=TGME49_chrVIIa:3034592-3037960(-) protein_length=1122 sequence_SO=chromosome SO=protein_coding_gene is_pseudo=false	7.02991e-41	4.04179e-41	120369.59	67.7	70.5	57.7	53.3	47.8	67.5	66.9	88	70.2	3	3	3								168.436	176.183	164.179	188	171.308	240.143	195.858	191.213	196.255	67.7	70.5	57.7	53.3	47.8	67.5	66.9	88	70.2	23.9819	20.5004	18.6504
TGME49_202790-t26_1-p1		TGME49_202790-t26_1-p1	TGME49_202790-t26_1-p1			transcript=TGME49_202790-t26_1 gene=TGME49_202790 organism=Toxoplasma_gondii_ME49 gene_product=dihydrouridine synthase (dus) protein transcript_product=dihydrouridine synthase (dus) protein location=TGME49_chrVIIa:3025427-3031763(-) protein_length=540 sequence_SO=chromosome SO=protein_coding_gene is_pseudo=false	7.33637e-26	1.34434e-26	60805.62	7.4	9.2	8	7.8	1.5		4.3	8	9.6	3	2	3								63.543	52.9835	87.9046	78.4895	124.829		40.7449	46.1145	48.4089	7.4	9.2	8	7.8	1.5		4.3	8	9.6	2.62137	2.67523	2.58585
TGME49_202800-t26_1-p1		TGME49_202800-t26_1-p1	TGME49_202800-t26_1-p1			transcript=TGME49_202800-t26_1 gene=TGME49_202800 organism=Toxoplasma_gondii_ME49 gene_product=cytochrome c oxidase assembly protein COX11 protein, putative transcript_product=cytochrome c oxidase assembly protein COX11 protein, putative location=TGME49_chrVIIa:3018206-3022351(-) protein_length=519 sequence_SO=chromosome SO=protein_coding_gene is_pseudo=false	2.06048e-29	4.35871e-30	55861.11	8.4	7.4	9.6	1.6	9.3	2.2	6.3	5.5	3.2	3	3	3								56.1155	48.2816	46.157	56.8107	65.7106	80.1778	56.1642	52.3418	28.6023	8.4	7.4	9.6	1.6	9.3	2.2	6.3	5.5	3.2	2.9756	2.15181	3.10302
TGME49_202810-t26_1-p1		TGME49_202810-t26_1-p1	TGME49_202810-t26_1-p1			transcript=TGME49_202810-t26_1 gene=TGME49_202810 organism=Toxoplasma_gondii_ME49 gene_product=TIM14 transcript_product=TIM14 location=TGME49_chrVIIa:3015623-3016931(+) protein_length=140 sequence_SO=chromosome SO=protein_coding_gene is_pseudo=false	1.54613e-42	1.14733e-42	15617.02	143.2	187.9	138.3	179.6	141.3	126.6	69.6	44.7	88.7	3	3	3								287.108	236.257	236.368	318.93	247.173	428.972	106.218	100.777	110.236	143.2	187.9	138.3	179.6	141.3	126.6	69.6	44.7	88.7	50.727	54.6386	44.7028
TGME49_202820-t26_1-p1		TGME49_202820-t26_1-p1	TGME49_202820-t26_1-p1			transcript=TGME49_202820-t26_1 gene=TGME49_202820 organism=Toxoplasma_gondii_ME49 gene_product=ubiquitin-conjugating enzyme subfamily protein transcript_product=ubiquitin-conjugating enzyme subfamily protein location=TGME49_chrVIIa:3010620-3012602(+) protein_length=168 sequence_SO=chromosome SO=protein_coding_gene is_pseudo=false	1.61896e-26	3.02217e-27	18933.66	794	963.2	853	745.1	695.3	587	751.9	776.8	791.4	3	3	3								779.409	891.914	873.41	721.455	717.661	894.208	777.698	764.408	799.403	794	963.2	853	745.1	695.3	587	751.9	776.8	791.4	281.265	280.085	275.716
TGME49_202830-t26_1-p1		TGME49_202830-t26_1-p1	TGME49_202830-t26_1-p1			transcript=TGME49_202830-t26_1 gene=TGME49_202830 organism=Toxoplasma_gondii_ME49 gene_product=Elicitor-responsive protein, putative transcript_product=Elicitor-responsive protein, putative location=TGME49_chrVIIa:3006004-3007574(-) protein_length=306 sequence_SO=chromosome SO=protein_coding_gene is_pseudo=false	2.00279e-40	1.0967e-40	33033.02	1265.9	1442.2	1318.1	1039.9	1036.4	889	1344.7	1209.4	1204.9	3	3	3								1408.61	1531.98	1404.69	1101.69	1186.84	1167.48	1379.46	1231.05	1288.24	1265.9	1442.2	1318.1	1039.9	1036.4	889	1344.7	1209.4	1204.9	448.431	419.371	426.051
TGME49_202840-t26_1-p1		TGME49_202840-t26_1-p1	TGME49_202840-t26_1-p1			transcript=TGME49_202840-t26_1 gene=TGME49_202840 organism=Toxoplasma_gondii_ME49 gene_product=FHA domain-containing protein transcript_product=FHA domain-containing protein location=TGME49_chrVIIa:2991534-2997998(-) protein_length=1044 sequence_SO=chromosome SO=protein_coding_gene is_pseudo=false	3.27382e-43	2.67046e-43	106108.63	121.5	121.7	110.1	78.4	85.5	66.5	148.7	146.3	148.6	3	3	3								410.009	380.08	396.273	293.827	312.696	362.061	449.806	487.262	504.299	121.5	121.7	110.1	78.4	85.5	66.5	148.7	146.3	148.6	43.04	35.3886	35.5877
TGME49_202850-t26_1-p1		TGME49_202850-t26_1-p1	TGME49_202850-t26_1-p1			transcript=TGME49_202850-t26_1 gene=TGME49_202850 organism=Toxoplasma_gondii_ME49 gene_product=ATP-binding domain-containing protein transcript_product=ATP-binding domain-containing protein location=TGME49_chrVIIa:2981829-2989889(+) protein_length=1918 sequence_SO=chromosome SO=protein_coding_gene is_pseudo=false	2.567e-44	2.5432e-44	207900.56	28	30.9	26.2	24.6	24.4	4.1	33.1	26.9	30.7	3	3	3								40.7683	44.9982	42.369	37.4851	39.9042	64.9931	42.3494	39.52	43.2594	28	30.9	26.2	24.6	24.4	4.1	33.1	26.9	30.7	9.91868	8.98527	8.46865
TGME49_202870-t26_1-p1		TGME49_202870-t26_1-p1	TGME49_202870-t26_1-p1			transcript=TGME49_202870-t26_1 gene=TGME49_202870 organism=Toxoplasma_gondii_ME49 gene_product=SAP domain-containing protein transcript_product=SAP domain-containing protein location=TGME49_chrVIIa:2971521-2975842(+) protein_length=506 sequence_SO=chromosome SO=protein_coding_gene is_pseudo=false	9.83958e-44	8.7515e-44	55645.12	582.7	716.9	651.9	405.4	420.7	332	722.1	668.6	684.5	3	3	3								2330.03	2552.39	2512.27	1663.22	1719.66	1726.48	2693.01	2535.28	2474.63	582.7	716.9	651.9	405.4	420.7	332	722.1	668.6	684.5	206.415	208.464	210.714
TGME49_202880-t26_1-p1		TGME49_202880-t26_1-p1	TGME49_202880-t26_1-p1			transcript=TGME49_202880-t26_1 gene=TGME49_202880 organism=Toxoplasma_gondii_ME49 gene_product=carrier superfamily protein transcript_product=carrier superfamily protein location=TGME49_chrVIIa:2963102-2966715(+) protein_length=666 sequence_SO=chromosome SO=protein_coding_gene is_pseudo=false	3.15792e-19	5.11835e-20	69571.51							0.8		1.6	0	0	2	WT		WT											21.5846		25.6143							0.8		1.6	0	0	0
TGME49_202890-t26_1-p1		TGME49_202890-t26_1-p1	TGME49_202890-t26_1-p1			transcript=TGME49_202890-t26_1 gene=TGME49_202890 organism=Toxoplasma_gondii_ME49 gene_product=hypothetical protein transcript_product=hypothetical protein location=TGME49_chrVIIa:2959845-2960978(-) protein_length=377 sequence_SO=chromosome SO=protein_coding_gene is_pseudo=false	1.15325e-38	5.05646e-39	39432.51	228.6	188.2	475.8	190.6	201.3	241.6	418.4	203.9	228.1	3	3	3								967.934	746.803	1090.17	856.644	808.779	970.748	965.114	937.889	964.239	228.6	188.2	475.8	190.6	201.3	241.6	418.4	203.9	228.1	80.9789	54.7258	153.793
TGME49_202900-t26_1-p1		TGME49_202900-t26_1-p1	TGME49_202900-t26_1-p1			transcript=TGME49_202900-t26_1 gene=TGME49_202900 organism=Toxoplasma_gondii_ME49 gene_product=zinc finger (CCCH type) motif-containing protein transcript_product=zinc finger (CCCH type) motif-containing protein location=TGME49_chrVIIa:2950755-2954840(+) protein_length=1298 sequence_SO=chromosome SO=protein_coding_gene is_pseudo=false	2.44128e-36	8.37265e-37	137329.54	49.8	56.6	48.3	48.7	46.7	28	44.5	48.1	45.8	3	3	3								154.8	165.26	165.619	166.402	168.094	169.457	154.802	147.839	151.236	49.8	56.6	48.3	48.7	46.7	28	44.5	48.1	45.8	17.6411	16.4585	15.6121
TGME49_202920-t26_1-p1		TGME49_202920-t26_1-p1	TGME49_202920-t26_1-p1			transcript=TGME49_202920-t26_1 gene=TGME49_202920 organism=Toxoplasma_gondii_ME49 gene_product=p-aminobenzoic acid synthase transcript_product=p-aminobenzoic acid synthase location=TGME49_chrVIIa:2943542-2947543(-) protein_length=988 sequence_SO=chromosome SO=protein_coding_gene is_pseudo=false	4.72208e-37	1.73313e-37	107112.07	61.2	82.1	58.1	40.8	42.6	39.2	59.4	65.9	64.8	3	3	3								175.281	173.759	173.024	165.035	168.225	188.335	196.409	191.807	187.75	61.2	82.1	58.1	40.8	42.6	39.2	59.4	65.9	64.8	21.6794	23.8735	18.7797
TGME49_202930-t26_1-p1		TGME49_202930-t26_1-p1	TGME49_202930-t26_1-p1			transcript=TGME49_202930-t26_1 gene=TGME49_202930 organism=Toxoplasma_gondii_ME49 gene_product=hypothetical protein transcript_product=hypothetical protein location=TGME49_chrVIIa:2941974-2942861(+) protein_length=295 sequence_SO=chromosome SO=protein_coding_gene is_pseudo=false	1.1663e-41	7.54667e-42	32810.01	135	130.5	133.8	169.8	151.6	128.4	39.8	34.7	43.8	3	3	3								283.283	240.424	250.024	338.341	317.035	367.91	78.2689	78.2658	82.0094	135	130.5	133.8	169.8	151.6	128.4	39.8	34.7	43.8	47.8222	37.9475	43.2483
TGME49_202940-t26_1-p1		TGME49_202940-t26_1-p1	TGME49_202940-t26_1-p1			transcript=TGME49_202940-t26_1 gene=TGME49_202940 organism=Toxoplasma_gondii_ME49 gene_product=hypothetical protein transcript_product=hypothetical protein location=TGME49_chrVIIa:2937496-2938659(-) protein_length=387 sequence_SO=chromosome SO=protein_coding_gene is_pseudo=false	5.12539e-30	1.1148e-30	42916.53	15.9	11.9	17.9	17.5	9.7	12.8	26.8	22.4	20.5	3	3	3								64.0956	83.2824	76.2426	83.92	94.1491	111.595	98.8915	107.503	83.7138	15.9	11.9	17.9	17.5	9.7	12.8	26.8	22.4	20.5	5.63239	3.46035	5.78583
TGME49_202950-t26_1-p1		TGME49_202950-t26_1-p1	TGME49_202950-t26_1-p1			transcript=TGME49_202950-t26_1 gene=TGME49_202950 organism=Toxoplasma_gondii_ME49 gene_product=hypothetical protein transcript_product=hypothetical protein location=TGME49_chrVIIa:2923051-2935206(+) protein_length=1414 sequence_SO=chromosome SO=protein_coding_gene is_pseudo=false	2.03176e-47	3.38476e-47	151799.61	180	213.4	202.2	173.8	174.7	157.8	149.8	167.8	169.4	3	3	3								809.889	854.232	832.975	737.501	671.989	759.294	803.319	827.209	807.935	180	213.4	202.2	173.8	174.7	157.8	149.8	167.8	169.4	63.7629	62.0536	65.3573
TGME49_202960-t26_1-p1		TGME49_202960-t26_1-p1	TGME49_202960-t26_1-p1			transcript=TGME49_202960-t26_1 gene=TGME49_202960 organism=Toxoplasma_gondii_ME49 gene_product=glycine cleavage H-protein transcript_product=glycine cleavage H-protein location=TGME49_chrVIIa:2919825-2920724(-) protein_length=299 sequence_SO=chromosome SO=protein_coding_gene is_pseudo=false	3.35376e-11	5.04041e-12	32453.7	15.6	16.5	12.5	11.9	15.9		6.1	4.4	6.2	3	2	3								85.0267	100.15	112.471	72.3218	95.7287		34.9151	29.6373	49.2008	15.6	16.5	12.5	11.9	15.9		6.1	4.4	6.2	5.52612	4.79796	4.04039
TGME49_202980-t26_1-p1		TGME49_202980-t26_1-p1	TGME49_202980-t26_1-p1			transcript=TGME49_202980-t26_1 gene=TGME49_202980 organism=Toxoplasma_gondii_ME49 gene_product=hypothetical protein transcript_product=hypothetical protein location=TGME49_chrVIIa:2888157-2901415(-) protein_length=1915 sequence_SO=chromosome SO=protein_coding_gene is_pseudo=false	1.16191e-45	1.45823e-45	210470.37	55.6	65.7	61.4	40.4	36.2	32.1	58.2	58.2	60.7	3	3	3								358.91	381.285	362.832	321.425	302.945	348.25	324.304	328	330.185	55.6	65.7	61.4	40.4	36.2	32.1	58.2	58.2	60.7	19.6957	19.1046	19.8464
TGME49_203010-t26_1-p1		TGME49_203010-t26_1-p1	TGME49_203010-t26_1-p1			transcript=TGME49_203010-t26_1 gene=TGME49_203010 organism=Toxoplasma_gondii_ME49 gene_product=aurora kinase transcript_product=aurora kinase location=TGME49_chrVIIa:2865506-2873944(-) protein_length=2812 sequence_SO=chromosome SO=protein_coding_gene is_pseudo=false	1.1596e-11	1.74876e-12	298195.77	1.5	2	6.6	1.4	0.8	4.7	5.7	6.2	7.8	3	3	3								60.9603	55.1627	50.7826	104.984	117.439	657.558	32.4118	34.0685	31.5561	1.5	2	6.6	1.4	0.8	4.7	5.7	6.2	7.8	0.531358	0.581571	2.13332
TGME49_203020-t26_1-p1		TGME49_203020-t26_1-p1	TGME49_203020-t26_1-p1			transcript=TGME49_203020-t26_1 gene=TGME49_203020 organism=Toxoplasma_gondii_ME49 gene_product=ribosome biogenesis GTPase Der protein transcript_product=ribosome biogenesis GTPase Der protein location=TGME49_chrVIIa:2857468-2863761(+) protein_length=1125 sequence_SO=chromosome SO=protein_coding_gene is_pseudo=false	1.08148e-08	1.59398e-09	123610.62	53.2	55.2	54	142.9	165.3	83.3	14.8	16.8	17	3	3	3								1098.94	1028.81	1013.93	1625.5	1781.81	2062.72	602.433	655.602	615.039	53.2	55.2	54	142.9	165.3	83.3	14.8	16.8	17	18.8455	16.0514	17.4545
TGME49_203050-t26_1-p1		TGME49_203050-t26_1-p1	TGME49_203050-t26_1-p1			transcript=TGME49_203050-t26_1 gene=TGME49_203050 organism=Toxoplasma_gondii_ME49 gene_product=AP2 domain transcription factor AP2VIIa-6 transcript_product=AP2 domain transcription factor AP2VIIa-6 location=TGME49_chrVIIa:2827006-2834322(+) protein_length=2438 sequence_SO=chromosome SO=protein_coding_gene is_pseudo=false	4.64138e-18	7.41669e-19	257421.14	0.6	0.3	0.5	1	1		2.2	1.3	1.5	3	2	3								20.7827	21.1471	21.2508	25.3801	22.5867		18.6933	24.239	31.2519	0.6	0.3	0.5	1	1		2.2	1.3	1.5	0.212543	0.0872357	0.161615
TGME49_203060-t26_1-p1		TGME49_203060-t26_1-p1	TGME49_203060-t26_1-p1			transcript=TGME49_203060-t26_1 gene=TGME49_203060 organism=Toxoplasma_gondii_ME49 gene_product=hypothetical protein transcript_product=hypothetical protein location=TGME49_chrVIIa:2821422-2824543(-) protein_length=496 sequence_SO=chromosome SO=protein_coding_gene is_pseudo=false	1.80462e-32	4.48756e-33	53919.93	64.2	63.8	92.1	90.8	99.3	39.1	53.1	53.2	58.4	3	3	3								81.2485	79.5064	87.099	95.8765	107.097	126.746	60.6843	64.0956	65.1094	64.2	63.8	92.1	90.8	99.3	39.1	53.1	53.2	58.4	22.7421	18.5521	29.7696
TGME49_203080-t26_1-p1		TGME49_203080-t26_1-p1	TGME49_203080-t26_1-p1			transcript=TGME49_203080-t26_1 gene=TGME49_203080 organism=Toxoplasma_gondii_ME49 gene_product=RNA recognition motif-containing protein transcript_product=RNA recognition motif-containing protein location=TGME49_chrVIIa:2814910-2817117(+) protein_length=302 sequence_SO=chromosome SO=protein_coding_gene is_pseudo=false	1.11165e-38	4.89125e-39	32684.45	299.3	285.3	320.4	239.7	207.6	230.9	257.1	252	247.5	3	3	3								542.978	469.717	532.871	465.418	461.364	591.263	423.718	428.588	418.948	299.3	285.3	320.4	239.7	207.6	230.9	257.1	252	247.5	106.024	82.9611	103.563
TGME49_203120-t26_1-p1		TGME49_203120-t26_1-p1	TGME49_203120-t26_1-p1			transcript=TGME49_203120-t26_1 gene=TGME49_203120 organism=Toxoplasma_gondii_ME49 gene_product=hypothetical protein transcript_product=hypothetical protein location=TGME49_chrVIIa:2802682-2804868(+) protein_length=516 sequence_SO=chromosome SO=protein_coding_gene is_pseudo=false	5.12836e-28	1.01428e-28	56215.95	16.1	21.8	13.2	16.2	10.8	4.1	25.2	29.3	27.2	3	3	3								71.3921	57.8635	62.6317	47.003	39.2149	56.8194	68.8241	66.0102	61.2126	16.1	21.8	13.2	16.2	10.8	4.1	25.2	29.3	27.2	5.70324	6.33913	4.26665
TGME49_203150-t26_1-p1		TGME49_203150-t26_1-p1	TGME49_203150-t26_1-p1			transcript=TGME49_203150-t26_1 gene=TGME49_203150 organism=Toxoplasma_gondii_ME49 gene_product=hypothetical protein transcript_product=hypothetical protein location=TGME49_chrVIIa:2737936-2744061(+) protein_length=1798 sequence_SO=chromosome SO=protein_coding_gene is_pseudo=false	1.60666e-38	6.91871e-39	187612.93	34.8	26.3	24.1	18.4	15.1	3.1	28	26.7	27.7	3	3	3								44.9458	53.6739	52.1443	41.5569	39.0865	64.8125	45.1464	46.4902	48.0991	34.8	26.3	24.1	18.4	15.1	3.1	28	26.7	27.7	12.3275	7.64766	7.78987
TGME49_203160-t26_1-p1		TGME49_203160-t26_1-p1	TGME49_203160-t26_1-p1			transcript=TGME49_203160-t26_1 gene=TGME49_203160 organism=Toxoplasma_gondii_ME49 gene_product=hypothetical protein transcript_product=hypothetical protein location=TGME49_chrVIIa:2722556-2732434(-) protein_length=666 sequence_SO=chromosome SO=protein_coding_gene is_pseudo=false	1.24715e-36	4.40239e-37	74783.5	66.1	53.7	73.5	59.5	61.2	15.6	63.6	67.1	71.8	3	3	3								122.829	138.028	136.582	117.22	126.584	139.942	127.617	135.468	140.173	66.1	53.7	73.5	59.5	61.2	15.6	63.6	67.1	71.8	23.4152	15.6152	23.7575
TGME49_203170-t26_1-p1		TGME49_203170-t26_1-p1	TGME49_203170-t26_1-p1			transcript=TGME49_203170-t26_1 gene=TGME49_203170 organism=Toxoplasma_gondii_ME49 gene_product=OB-fold nucleic acid binding domain-containing protein transcript_product=OB-fold nucleic acid binding domain-containing protein location=TGME49_chrVIIa:2711017-2721076(+) protein_length=732 sequence_SO=chromosome SO=protein_coding_gene is_pseudo=false	5.64326e-36	1.8744e-36	81853.38	31.5	45.8	43.8	29.8	28.8	7	17.3	25.1	26.2	3	3	3								117.118	130.736	136.624	122.991	123.787	223.38	73.7846	75.2635	87.2099	31.5	45.8	43.8	29.8	28.8	7	17.3	25.1	26.2	11.1585	13.318	14.1575
TGME49_203180-t26_1-p1		TGME49_203180-t26_1-p1	TGME49_203180-t26_1-p1			transcript=TGME49_203180-t26_1 gene=TGME49_203180 organism=Toxoplasma_gondii_ME49 gene_product=leucine rich repeat-containing protein transcript_product=leucine rich repeat-containing protein location=TGME49_chrVIIa:2690397-2708778(-) protein_length=4425 sequence_SO=chromosome SO=protein_coding_gene is_pseudo=false	1.06112e-31	2.51574e-32	472211.66	15.1	18.1	18	13.1	11.4	9.5	15.1	14	16.1	3	3	3								142.443	165.316	141.458	138.638	139.59	197.28	127.599	121.648	127.484	15.1	18.1	18	13.1	11.4	9.5	15.1	14	16.1	5.349	5.26322	5.81816
TGME49_203220-t26_1-p1		TGME49_203220-t26_1-p1	TGME49_203220-t26_1-p1			transcript=TGME49_203220-t26_1 gene=TGME49_203220 organism=Toxoplasma_gondii_ME49 gene_product=DEAD/DEAH box helicase domain-containing protein transcript_product=DEAD/DEAH box helicase domain-containing protein location=TGME49_chrVIIa:2662935-2672115(+) protein_length=1144 sequence_SO=chromosome SO=protein_coding_gene is_pseudo=false	2.87321e-55	2.28634e-54	122543.62	205.1	244.9	212.1	177.9	176.2	164.9	220	210	220.8	3	3	3								386.841	439.802	391.541	354.522	355.737	456.06	387.224	413.23	411.788	205.1	244.9	212.1	177.9	176.2	164.9	220	210	220.8	72.6543	71.2134	68.5573
TGME49_203240-t26_1-p1		TGME49_203240-t26_1-p1	TGME49_203240-t26_1-p1			transcript=TGME49_203240-t26_1 gene=TGME49_203240 organism=Toxoplasma_gondii_ME49 gene_product=hypothetical protein transcript_product=hypothetical protein location=TGME49_chrVIIa:2649304-2656803(-) protein_length=739 sequence_SO=chromosome SO=protein_coding_gene is_pseudo=false	1.60145e-39	7.78857e-40	80262.86	186.5	242.4	194.1	209.3	215.2	172.7	234.6	251.7	257.8	3	3	3								832.04	944.824	824.33	947.597	933.467	1022.28	963.966	996.822	1014.56	186.5	242.4	194.1	209.3	215.2	172.7	234.6	251.7	257.8	66.0655	70.4864	62.7391
TGME49_203260-t26_1-p1		TGME49_203260-t26_1-p1	TGME49_203260-t26_1-p1			transcript=TGME49_203260-t26_1 gene=TGME49_203260 organism=Toxoplasma_gondii_ME49 gene_product=hypothetical protein transcript_product=hypothetical protein location=TGME49_chrVIIa:2632449-2639239(-) protein_length=1856 sequence_SO=chromosome SO=protein_coding_gene is_pseudo=false	0.0161149	0.00224134	197250.76			1.9			2.4	1.4	1.2	0.6	1	1	3										93.2151			346.794	64.3321	58.8489	60.1252			1.9			2.4	1.4	1.2	0.6	0	0	0.614139
TGME49_203280-t26_1-p1		TGME49_203280-t26_1-p1	TGME49_203280-t26_1-p1			transcript=TGME49_203280-t26_1 gene=TGME49_203280 organism=Toxoplasma_gondii_ME49 gene_product=hypothetical protein transcript_product=hypothetical protein location=TGME49_chrVIIa:2621570-2623923(-) protein_length=192 sequence_SO=chromosome SO=protein_coding_gene is_pseudo=false	4.2431e-35	1.3045e-35	22535.25	26.3	46.6	24.8	14.5	17.7	14.9	31.4	43	43.3	3	3	3								62.2869	76.4642	52.0246	47.5825	47.5034	77.3442	68.7257	72.193	76.3005	26.3	46.6	24.8	14.5	17.7	14.9	31.4	43	43.3	9.31647	13.5506	8.01613
TGME49_203290-t26_1-p1		TGME49_203290-t26_1-p1	TGME49_203290-t26_1-p1			transcript=TGME49_203290-t26_1 gene=TGME49_203290 organism=Toxoplasma_gondii_ME49 gene_product=hypothetical protein transcript_product=hypothetical protein location=TGME49_chrVIIa:2618495-2619487(-) protein_length=330 sequence_SO=chromosome SO=protein_coding_gene is_pseudo=false	2.42229e-44	2.40621e-44	35957.15	365.9	359.5	422.6	494.4	416.4	598.8	739.1	623.4	681.3	3	3	3								757.021	811.144	729.344	969.284	936.945	1606.32	1156.91	1037.78	1239.85	365.9	359.5	422.6	494.4	416.4	598.8	739.1	623.4	681.3	129.616	104.537	136.597
TGME49_203300-t26_1-p1		TGME49_203300-t26_1-p1	TGME49_203300-t26_1-p1			transcript=TGME49_203300-t26_1 gene=TGME49_203300 organism=Toxoplasma_gondii_ME49 gene_product=hypothetical protein transcript_product=hypothetical protein location=TGME49_chrVIIa:2607636-2617368(+) protein_length=1401 sequence_SO=chromosome SO=protein_coding_gene is_pseudo=false	1.94298e-34	5.64626e-35	149702.99	29.3	29.8	21	25.1	25.1	16.5	36	35.2	30.5	3	3	3								116.26	115.248	123.589	115.623	122.147	145.374	133.158	128.664	121.754	29.3	29.8	21	25.1	25.1	16.5	36	35.2	30.5	10.3792	8.66541	6.78785
TGME49_203310-t26_1-p1		TGME49_203310-t26_1-p1	TGME49_203310-t26_1-p1			transcript=TGME49_203310-t26_1 gene=TGME49_203310 organism=Toxoplasma_gondii_ME49 gene_product=dense granule protein GRA7 transcript_product=dense granule protein GRA7 location=TGME49_chrVIIa:2604424-2605134(+) protein_length=236 sequence_SO=chromosome SO=protein_coding_gene is_pseudo=false	3.22041e-52	1.3844e-51	25918.9	24183.9	34808.5	28557.5	25965.8	25275.6	25281.4	28707.7	27521.2	29301.6	3	3	3								20947.3	21659.3	21089.1	21976.4	21992.7	30185.7	24225.3	23118.1	23061.3	24183.9	34808.5	28557.5	25965.8	25275.6	25281.4	28707.7	27521.2	29301.6	8566.87	10121.8	9230.67
TGME49_203320-t26_1-p1		TGME49_203320-t26_1-p1	TGME49_203320-t26_1-p1			transcript=TGME49_203320-t26_1 gene=TGME49_203320 organism=Toxoplasma_gondii_ME49 gene_product=zinc finger in N-recognin protein transcript_product=zinc finger in N-recognin protein location=TGME49_chrVIIa:2574423-2599438(-) protein_length=5356 sequence_SO=chromosome SO=protein_coding_gene is_pseudo=false	2.3744e-55	1.9517e-54	573090.75	28.7	30.8	24.9	29	24.5	18.2	36.9	37.9	36.9	3	3	3								244.664	255.293	234.427	262.632	237.403	282.998	277.759	286.97	277.58	28.7	30.8	24.9	29	24.5	18.2	36.9	37.9	36.9	10.1666	8.9562	8.04845
TGME49_203350-t26_1-p1		TGME49_203350-t26_1-p1	TGME49_203350-t26_1-p1			transcript=TGME49_203350-t26_1 gene=TGME49_203350 organism=Toxoplasma_gondii_ME49 gene_product=hypothetical protein transcript_product=hypothetical protein location=TGME49_chrVIIa:2556613-2562419(-) protein_length=458 sequence_SO=chromosome SO=protein_coding_gene is_pseudo=false	1.11566e-12	1.69617e-13	49396.3		2.5	6.3	2.7			5.1	2.2		2	1	2									52.3013	57.8307	57.2319			43.78	24.635			2.5	6.3	2.7			5.1	2.2		0	0.726964	2.03636
TGME49_203358-t26_1-p1		TGME49_203358-t26_1-p1	TGME49_203358-t26_1-p1			transcript=TGME49_203358-t26_1 gene=TGME49_203358 organism=Toxoplasma_gondii_ME49 gene_product=hypothetical protein transcript_product=hypothetical protein location=TGME49_chrVIIa:2550802-2555209(+) protein_length=395 sequence_SO=chromosome SO=protein_coding_gene is_pseudo=false	2.5745e-24	4.54502e-25	43000.1	51.8	49	47.2	42.2	32.5	30.2	51.8	49.9	59.7	3	3	3								109.904	109.908	105.85	121.025	110.777	198.156	94.4155	82.6761	99.8896	51.8	49	47.2	42.2	32.5	30.2	51.8	49.9	59.7	18.3496	14.2485	15.2565
TGME49_203362-t26_1-p1		TGME49_203362-t26_1-p1	TGME49_203362-t26_1-p1			transcript=TGME49_203362-t26_1 gene=TGME49_203362 organism=Toxoplasma_gondii_ME49 gene_product=hypothetical protein transcript_product=hypothetical protein location=TGME49_chrVIIa:2543938-2546274(+) protein_length=220 sequence_SO=chromosome SO=protein_coding_gene is_pseudo=false	4.46204e-20	7.3145e-21	24667.18	16.9	15.2	10.5	22.8	8.1	16.9	28.2	15.7	19.7	3	3	3								90.6749	86.1036	58.56	88.7194	59.1715	123.976	104.743	83.1085	100.121	16.9	15.2	10.5	22.8	8.1	16.9	28.2	15.7	19.7	5.98663	4.41994	3.39393
TGME49_203370-t26_1-p1		TGME49_203370-t26_1-p1	TGME49_203370-t26_1-p1			transcript=TGME49_203370-t26_1 gene=TGME49_203370 organism=Toxoplasma_gondii_ME49 gene_product=hypothetical protein transcript_product=hypothetical protein location=TGME49_chrVIIa:2539835-2542159(-) protein_length=774 sequence_SO=chromosome SO=protein_coding_gene is_pseudo=false	2.88537e-43	2.3901e-43	81062.29	247.6	301.3	288.2	206.3	208	170.7	215.2	209.8	217.7	3	3	3								1154.67	1266.06	1227.25	1005.21	1037.85	1161.2	961.638	951.826	965	247.6	301.3	288.2	206.3	208	170.7	215.2	209.8	217.7	87.7095	87.6137	93.1552
TGME49_203380-t26_1-p1		TGME49_203380-t26_1-p1	TGME49_203380-t26_1-p1			transcript=TGME49_203380-t26_1 gene=TGME49_203380 organism=Toxoplasma_gondii_ME49 gene_product=DnaJ domain-containing protein transcript_product=DnaJ domain-containing protein location=TGME49_chrVIIa:2527928-2535836(+) protein_length=714 sequence_SO=chromosome SO=protein_coding_gene is_pseudo=false	1.25118e-37	4.8592e-38	81364.23	148.7	177.1	178.8	129.4	126.4	115.8	142.5	124.5	123.5	3	3	3								559.888	649.65	638.575	490.35	456.683	600.607	483.89	457.677	436.546	148.7	177.1	178.8	129.4	126.4	115.8	142.5	124.5	123.5	52.6753	51.4981	57.7937
TGME49_203390-t26_1-p1		TGME49_203390-t26_1-p1	TGME49_203390-t26_1-p1			transcript=TGME49_203390-t26_1 gene=TGME49_203390 organism=Toxoplasma_gondii_ME49 gene_product=CRAL/TRIO domain-containing protein transcript_product=CRAL/TRIO domain-containing protein location=TGME49_chrVIIa:2521694-2523724(-) protein_length=456 sequence_SO=chromosome SO=protein_coding_gene is_pseudo=false	8.27654e-40	4.17173e-40	50481.04	131.8	166.9	153.6	116.5	106.7	120.1	154.2	159.1	160.9	3	3	3								191.823	201.536	196.65	167.523	160.308	175.469	213.012	226.899	228.171	131.8	166.9	153.6	116.5	106.7	120.1	154.2	159.1	160.9	46.6886	48.5321	49.6483
TGME49_203400-t26_1-p1		TGME49_203400-t26_1-p1	TGME49_203400-t26_1-p1			transcript=TGME49_203400-t26_1 gene=TGME49_203400 organism=Toxoplasma_gondii_ME49 gene_product=hypothetical protein transcript_product=hypothetical protein location=TGME49_chrVIIa:2515244-2518894(+) protein_length=580 sequence_SO=chromosome SO=protein_coding_gene is_pseudo=false	2.46523e-31	5.72313e-32	64619.87	176.6	206.7	213.2	226.3	209.8	136.9	163.5	173.5	162.3	3	3	3								641.429	687.608	733.122	844.174	794.957	1055.39	589.312	603.856	575.292	176.6	206.7	213.2	226.3	209.8	136.9	163.5	173.5	162.3	62.5585	60.1054	68.9128
TGME49_203420-t26_1-p1		TGME49_203420-t26_1-p1	TGME49_203420-t26_1-p1			transcript=TGME49_203420-t26_1 gene=TGME49_203420 organism=Toxoplasma_gondii_ME49 gene_product=4'-phosphopantetheinyl transferase domain-containing protein transcript_product=4'-phosphopantetheinyl transferase domain-containing protein location=TGME49_chrVIIa:2507789-2514862(-) protein_length=1145 sequence_SO=chromosome SO=protein_coding_gene is_pseudo=false	4.29289e-33	1.1169e-33	123186.83	12.8	8.4	10	10.3	13.4	4.5	8.5	9.4	8.2	3	3	3								64.4149	52.2985	70.8476	64.1717	63.9089	109.922	54.9771	61.5985	53.8032	12.8	8.4	10	10.3	13.4	4.5	8.5	9.4	8.2	4.53425	2.4426	3.23231
TGME49_203450-t26_1-p1		TGME49_203450-t26_1-p1	TGME49_203450-t26_1-p1			transcript=TGME49_203450-t26_1 gene=TGME49_203450 organism=Toxoplasma_gondii_ME49 gene_product=DUF3228 domain-containing protein transcript_product=DUF3228 domain-containing protein location=TGME49_chrVIIa:2494693-2500255(-) protein_length=465 sequence_SO=chromosome SO=protein_coding_gene is_pseudo=false	4.63972e-40	2.42524e-40	50685.68	447.5	511	481.3	336.6	335.9	295.2	438	414.8	450.9	3	3	3								2141.62	2433.79	2292.54	1713.48	1691.65	2161.11	2018.87	1904.32	2128.38	447.5	511	481.3	336.6	335.9	295.2	438	414.8	450.9	158.522	148.591	155.571
TGME49_203460-t26_1-p1		TGME49_203460-t26_1-p1	TGME49_203460-t26_1-p1			transcript=TGME49_203460-t26_1 gene=TGME49_203460 organism=Toxoplasma_gondii_ME49 gene_product=hypothetical protein transcript_product=hypothetical protein location=TGME49_chrVIIa:2492772-2493651(+) protein_length=119 sequence_SO=chromosome SO=protein_coding_gene is_pseudo=false	8.69529e-49	1.84775e-48	13146.52	115	107	87.4	88.5	171	52.5	85.3	73.2	70	3	3	3								110.223	150.472	122.597	145.075	143.857	142.285	89.5125	113.462	93.8889	115	107	87.4	88.5	171	52.5	85.3	73.2	70	40.7374	31.1141	28.2504
TGME49_203480-t26_1-p1		TGME49_203480-t26_1-p1	TGME49_203480-t26_1-p1			transcript=TGME49_203480-t26_1 gene=TGME49_203480 organism=Toxoplasma_gondii_ME49 gene_product=hypothetical protein transcript_product=hypothetical protein location=TGME49_chrVIIa:2481267-2490731(-) protein_length=1403 sequence_SO=chromosome SO=protein_coding_gene is_pseudo=false	1.40358e-37	5.41174e-38	145523.78	66.9	58.8	60.3	52.8	49.4	26.6	63	62.6	63.8	3	3	3								342.406	331.018	335.872	332.483	319.889	353.302	316.502	315.345	336.267	66.9	58.8	60.3	52.8	49.4	26.6	63	62.6	63.8	23.6986	17.0982	19.4908
TGME49_203490-t26_1-p1		TGME49_203490-t26_1-p1	TGME49_203490-t26_1-p1			transcript=TGME49_203490-t26_1 gene=TGME49_203490 organism=Toxoplasma_gondii_ME49 gene_product=GNL3L/Grn1 GTPase transcript_product=GNL3L/Grn1 GTPase location=TGME49_chrVIIa:2472989-2479668(+) protein_length=702 sequence_SO=chromosome SO=protein_coding_gene is_pseudo=false	1.19159e-38	5.2154e-39	76488.41	264.7	364	376.9	159.5	171.6	134.3	219.1	254.3	232.7	3	3	3								927.402	981.846	1001.13	790.289	843.425	999.666	784.348	795.48	751.123	264.7	364	376.9	159.5	171.6	134.3	219.1	254.3	232.7	93.7669	105.846	121.826
TGME49_203510-t26_1-p1		TGME49_203510-t26_1-p1	TGME49_203510-t26_1-p1			transcript=TGME49_203510-t26_1 gene=TGME49_203510 organism=Toxoplasma_gondii_ME49 gene_product=zinc finger, C3HC4 type (RING finger) domain-containing protein transcript_product=zinc finger, C3HC4 type (RING finger) domain-containing protein location=TGME49_chrVIIa:2456953-2461760(+) protein_length=801 sequence_SO=chromosome SO=protein_coding_gene is_pseudo=false	1.51424e-32	3.78055e-33	87491.79	58.5	71.9	60.3	55.5	54.6	38.2	62	71.4	58.8	3	3	3								214.973	236.97	202.949	224.068	218.01	245.463	198.139	206.697	212.969	58.5	71.9	60.3	55.5	54.6	38.2	62	71.4	58.8	20.723	20.9075	19.4908
TGME49_203520-t26_1-p1		TGME49_203520-t26_1-p1	TGME49_203520-t26_1-p1			transcript=TGME49_203520-t26_1 gene=TGME49_203520 organism=Toxoplasma_gondii_ME49 gene_product=hypothetical protein transcript_product=hypothetical protein location=TGME49_chrVIIa:2445886-2452533(-) protein_length=2079 sequence_SO=chromosome SO=protein_coding_gene is_pseudo=false	4.86303e-21	8.07268e-22	221636.28	1.1	0.1	1.1	2.1	0.4	1	1	1	1.1	3	3	3								22.7239	6.93116	13.3494	27.1512	18.9593	37.3746	14.6461	15.4875	14.657	1.1	0.1	1.1	2.1	0.4	1	1	1	1.1	0.389662	0.0290786	0.355554
TGME49_203540-t26_1-p1		TGME49_203540-t26_1-p1	TGME49_203540-t26_1-p1			transcript=TGME49_203540-t26_1 gene=TGME49_203540 organism=Toxoplasma_gondii_ME49 gene_product=RNA binding protein, putative transcript_product=RNA binding protein, putative location=TGME49_chrVIIa:2433624-2441166(-) protein_length=1127 sequence_SO=chromosome SO=protein_coding_gene is_pseudo=false	4.97002e-40	2.59065e-40	118796	154.7	178.9	162	129.1	123.6	72.6	218.2	212.2	201.2	3	3	3								461.893	483.16	487.618	384.921	397.891	433.423	634.337	604.968	572.182	154.7	178.9	162	129.1	123.6	72.6	218.2	212.2	201.2	54.8007	52.0215	52.3634
TGME49_203600-t26_1-p1		TGME49_203600-t26_1-p1	TGME49_203600-t26_1-p1			transcript=TGME49_203600-t26_1 gene=TGME49_203600 organism=Toxoplasma_gondii_ME49 gene_product=hypothetical protein transcript_product=hypothetical protein location=TGME49_chrVIIa:2407865-2409184(-) protein_length=439 sequence_SO=chromosome SO=protein_coding_gene is_pseudo=false	1.49011e-47	2.54476e-47	47214.75	315.8	338.4	298.9	340.5	341	519.9	530.9	544.5	568.8	3	3	3								1050.27	1042.92	986.385	1211.35	1189.93	1890.83	1753.09	1819.73	1942.09	315.8	338.4	298.9	340.5	341	519.9	530.9	544.5	568.8	111.869	98.4018	96.6137
TGME49_203610-t26_1-p1		TGME49_203610-t26_1-p1	TGME49_203610-t26_1-p1			transcript=TGME49_203610-t26_1 gene=TGME49_203610 organism=Toxoplasma_gondii_ME49 gene_product=3'-5' exoribonuclease csl4, putative transcript_product=3'-5' exoribonuclease csl4, putative location=TGME49_chrVIIa:2401178-2404417(+) protein_length=269 sequence_SO=chromosome SO=protein_coding_gene is_pseudo=false	1.7606e-32	4.381e-33	28395.43	119.9	121.6	127.4	94.7	110.7	60.6	100.4	101.7	105.5	3	3	3								194.315	185.375	206.966	179.146	177.998	195.15	163.152	165.21	161.907	119.9	121.6	127.4	94.7	110.7	60.6	100.4	101.7	105.5	42.4732	35.3595	41.1796
TGME49_203620-t26_1-p1		TGME49_203620-t26_1-p1	TGME49_203620-t26_1-p1			transcript=TGME49_203620-t26_1 gene=TGME49_203620 organism=Toxoplasma_gondii_ME49 gene_product=hypothetical protein transcript_product=hypothetical protein location=TGME49_chrVIIa:2394781-2399323(+) protein_length=584 sequence_SO=chromosome SO=protein_coding_gene is_pseudo=false	6.07132e-14	9.31559e-15	63756.54	10	13.7	11.1	3.2	2.8		10.5	4.2	8.3	3	2	3								108.195	110.815	107.271	114.139	102.616		66.2658	79.0303	57.8187	10	13.7	11.1	3.2	2.8		10.5	4.2	8.3	3.54239	3.98376	3.58786
TGME49_203630-t26_1-p1		TGME49_203630-t26_1-p1	TGME49_203630-t26_1-p1			transcript=TGME49_203630-t26_1 gene=TGME49_203630 organism=Toxoplasma_gondii_ME49 gene_product=ribosomal protein RPL44 transcript_product=ribosomal protein RPL44 location=TGME49_chrVIIa:2392791-2393820(-) protein_length=105 sequence_SO=chromosome SO=protein_coding_gene is_pseudo=false	1.85949e-12	2.81958e-13	12062.53	5011.3	5937.3	5208.7	4613.8	4660	7238.1	4306.7	4026.3	4033.5	3	3	3								4592.06	5480.7	6768.54	4008.56	4415.12	7730.38	4160.09	3615.1	3284.68	5011.3	5937.3	5208.7	4613.8	4660	7238.1	4306.7	4026.3	4033.5	1775.2	1726.48	1683.61
TGME49_203665-t26_1-p1		TGME49_203665-t26_1-p1	TGME49_203665-t26_1-p1			transcript=TGME49_203665-t26_1 gene=TGME49_203665 organism=Toxoplasma_gondii_ME49 gene_product=hypothetical protein transcript_product=hypothetical protein location=TGME49_chrVIIa:2356410-2389432(-) protein_length=9744 sequence_SO=chromosome SO=protein_coding_gene is_pseudo=false	2.38988e-15	3.708e-16	1047157.14	0.2		0.7	0.2	0.5		0.6	0.3	0.2	2	2	3								19.4722		30.1044	18.8259	22.5824		16.6305	17.9317	12.7766	0.2		0.7	0.2	0.5		0.6	0.3	0.2	0.0708477	0	0.226262
TGME49_203690-t26_1-p1		TGME49_203690-t26_1-p1	TGME49_203690-t26_1-p1			transcript=TGME49_203690-t26_1 gene=TGME49_203690 organism=Toxoplasma_gondii_ME49 gene_product=AP2 domain transcription factor AP2VIIa-5 transcript_product=AP2 domain transcription factor AP2VIIa-5 location=TGME49_chrVIIa:2320772-2329952(-) protein_length=2597 sequence_SO=chromosome SO=protein_coding_gene is_pseudo=false	2.00598e-40	1.09764e-40	266615.9	21.1	20.5	25.4	16.8	15.7	9.5	24.9	22.8	25.6	3	3	3								98.1716	92.0167	96.0767	92.6454	94.3067	101.3	98.0546	95.2203	106.271	21.1	20.5	25.4	16.8	15.7	9.5	24.9	22.8	25.6	7.47443	5.9611	8.21007
TGME49_203700-t26_1-p1		TGME49_203700-t26_1-p1	TGME49_203700-t26_1-p1			transcript=TGME49_203700-t26_1 gene=TGME49_203700 organism=Toxoplasma_gondii_ME49 gene_product=SFT2 family protein transcript_product=SFT2 family protein location=TGME49_chrVIIa:2315772-2317501(-) protein_length=273 sequence_SO=chromosome SO=protein_coding_gene is_pseudo=false	1.3172e-30	2.94285e-31	29758.96	27.7	54.3	45	23.4	18.5	17.7	20.9	27.3	31	3	3	3								73.3627	78.4776	78.9813	80.1614	56.0286	81.7808	52.2884	61.4326	60.9924	27.7	54.3	45	23.4	18.5	17.7	20.9	27.3	31	9.81241	15.7897	14.5454
TGME49_203710-t26_1-p1		TGME49_203710-t26_1-p1	TGME49_203710-t26_1-p1			transcript=TGME49_203710-t26_1 gene=TGME49_203710 organism=Toxoplasma_gondii_ME49 gene_product=AP2 domain transcription factor AP2VIIa-4 transcript_product=AP2 domain transcription factor AP2VIIa-4 location=TGME49_chrVIIa:2297684-2309559(-) protein_length=3431 sequence_SO=chromosome SO=protein_coding_gene is_pseudo=false	7.72002e-33	1.96548e-33	360057.1	24.7	22.7	22.8	23.2	24.5	25.2	11.8	13.2	10.9	3	3	3								631.872	665.74	615.401	711.652	706.063	748.351	406.928	430.365	396.845	24.7	22.7	22.8	23.2	24.5	25.2	11.8	13.2	10.9	8.74969	6.60083	7.36967
TGME49_203720-t26_1-p1		TGME49_203720-t26_1-p1	TGME49_203720-t26_1-p1			transcript=TGME49_203720-t26_1 gene=TGME49_203720 organism=Toxoplasma_gondii_ME49 gene_product=vitamin k epoxide reductase family protein transcript_product=vitamin k epoxide reductase family protein location=TGME49_chrVIIa:2292314-2294910(+) protein_length=184 sequence_SO=chromosome SO=protein_coding_gene is_pseudo=false	2.33097e-31	5.42492e-32	20479.88	206.3	198.8	216	264.4	230.1	275.2	1048	1098.3	1088.8	3	3	3								276.612	242.313	271.131	255.498	243.442	372.848	1114.49	1173.59	1242.65	206.3	198.8	216	264.4	230.1	275.2	1048	1098.3	1088.8	73.0794	57.8082	69.8179
TGME49_203730-t26_1-p1		TGME49_203730-t26_1-p1	TGME49_203730-t26_1-p1			transcript=TGME49_203730-t26_1 gene=TGME49_203730 organism=Toxoplasma_gondii_ME49 gene_product=hypothetical protein transcript_product=hypothetical protein location=TGME49_chrVIIa:2282698-2290385(+) protein_length=1245 sequence_SO=chromosome SO=protein_coding_gene is_pseudo=false	2.28195e-38	9.65987e-39	133259.55	19.4	16.1	16.5	16.1	15.7	16	13.6	16	15.9	3	3	3								113.483	96.5372	102.81	115.923	114.417	170.95	74.3699	71.1159	86.626	19.4	16.1	16.5	16.1	15.7	16	13.6	16	15.9	6.87223	4.68165	5.33331
TGME49_203740-t26_1-p1		TGME49_203740-t26_1-p1	TGME49_203740-t26_1-p1			transcript=TGME49_203740-t26_1 gene=TGME49_203740 organism=Toxoplasma_gondii_ME49 gene_product=hypothetical protein transcript_product=hypothetical protein location=TGME49_chrVIIa:2279146-2279952(-) protein_length=268 sequence_SO=chromosome SO=protein_coding_gene is_pseudo=false	8.60384e-48	1.53894e-47	28156.18	39.5	43.4	39.8	46.9	44.9	58	74.7	71.1	76.7	3	3	3								103.958	131.734	110.69	141.876	132.318	186.521	182.922	187.895	200.256	39.5	43.4	39.8	46.9	44.9	58	74.7	71.1	76.7	13.9924	12.6201	12.8646
TGME49_203750-t26_1-p1		TGME49_203750-t26_1-p1	TGME49_203750-t26_1-p1			transcript=TGME49_203750-t26_1 gene=TGME49_203750 organism=Toxoplasma_gondii_ME49 gene_product=hypothetical protein transcript_product=hypothetical protein location=TGME49_chrVIIa:2263591-2278190(+) protein_length=1382 sequence_SO=chromosome SO=protein_coding_gene is_pseudo=false	1.46279e-41	9.33588e-42	149765.83	81	83	76.3	64.4	60.6	50.5	73	74.3	75.2	3	3	3								379.101	389.485	367.4	369.607	344.027	427.04	372.784	359.11	384.809	81	83	76.3	64.4	60.6	50.5	73	74.3	75.2	28.6933	24.1352	24.6625
TGME49_203760-t26_1-p1		TGME49_203760-t26_1-p1	TGME49_203760-t26_1-p1			transcript=TGME49_203760-t26_1 gene=TGME49_203760 organism=Toxoplasma_gondii_ME49 gene_product=hypothetical protein transcript_product=hypothetical protein location=TGME49_chrVIIa:2251120-2261027(-) protein_length=1396 sequence_SO=chromosome SO=protein_coding_gene is_pseudo=false	7.8386e-40	3.95365e-40	151203.7	38.6	38.5	33.9	35.3	36.3	22.1	37.5	35	33.1	3	3	3								211.606	200.876	220.729	221.299	204.481	198.318	189.678	181.665	181.677	38.6	38.5	33.9	35.3	36.3	22.1	37.5	35	33.1	13.6736	11.1952	10.9575
TGME49_203780-t26_1-p1		TGME49_203780-t26_1-p1	TGME49_203780-t26_1-p1			transcript=TGME49_203780-t26_1 gene=TGME49_203780 organism=Toxoplasma_gondii_ME49 gene_product=hypothetical protein transcript_product=hypothetical protein location=TGME49_chrVIIa:2240842-2245269(+) protein_length=1475 sequence_SO=chromosome SO=protein_coding_gene is_pseudo=false	7.57074e-57	8.58017e-56	145087.95	192.5	234.2	198.6	198.6	180.8	138.4	163.1	167.3	165.1	3	3	3								538.02	582.478	564.445	551.795	534.997	530.05	440.837	457.277	444.988	192.5	234.2	198.6	198.6	180.8	138.4	163.1	167.3	165.1	68.1909	68.102	64.1937
TGME49_203790-t26_1-p1		TGME49_203790-t26_1-p1	TGME49_203790-t26_1-p1			transcript=TGME49_203790-t26_1 gene=TGME49_203790 organism=Toxoplasma_gondii_ME49 gene_product=hypothetical protein transcript_product=hypothetical protein location=TGME49_chrVIIa:2234261-2238866(+) protein_length=302 sequence_SO=chromosome SO=protein_coding_gene is_pseudo=false	3.22197e-47	5.25624e-47	34133.19	84.9	96.7	83.6	95	101.1	98.8	76.9	83.8	76	3	3	3								209.183	227.281	190.139	225.879	250.58	259.361	171.14	181.179	176.979	84.9	96.7	83.6	95	101.1	98.8	76.9	83.8	76	30.0749	28.119	27.0221
TGME49_203810-t26_1-p1		TGME49_203810-t26_1-p1	TGME49_203810-t26_1-p1			transcript=TGME49_203810-t26_1 gene=TGME49_203810 organism=Toxoplasma_gondii_ME49 gene_product=kelch repeat-containing protein transcript_product=kelch repeat-containing protein location=TGME49_chrVIIa:2216404-2220438(-) protein_length=531 sequence_SO=chromosome SO=protein_coding_gene is_pseudo=false	1.64349e-44	1.70267e-44	58060.3	339.8	364.4	350.6	280.5	256.8	251.4	290.2	291.4	287.5	3	3	3								1676.29	1782.73	1760.16	1432.66	1426.4	1455.08	1459.54	1461.23	1406.47	339.8	364.4	350.6	280.5	256.8	251.4	290.2	291.4	287.5	120.37	105.962	113.325
TGME49_203820-t26_1-p1		TGME49_203820-t26_1-p1	TGME49_203820-t26_1-p1			transcript=TGME49_203820-t26_1 gene=TGME49_203820 organism=Toxoplasma_gondii_ME49 gene_product=hypothetical protein transcript_product=hypothetical protein location=TGME49_chrVIIa:2202277-2207067(-) protein_length=1267 sequence_SO=chromosome SO=protein_coding_gene is_pseudo=false	9.64074e-35	2.87187e-35	136014.58	28	24	18.8	5.3	5	1.9	38.6	34.6	38.5	3	3	3								109.751	129.137	109.637	69.9185	69.6908	116.508	124.826	123.827	132.581	28	24	18.8	5.3	5	1.9	38.6	34.6	38.5	9.91868	6.97885	6.07674
TGME49_203840-t26_1-p1		TGME49_203840-t26_1-p1	TGME49_203840-t26_1-p1			transcript=TGME49_203840-t26_1 gene=TGME49_203840 organism=Toxoplasma_gondii_ME49 gene_product=DEAD/DEAH box helicase domain-containing protein transcript_product=DEAD/DEAH box helicase domain-containing protein location=TGME49_chrVIIa:2179962-2187225(+) protein_length=1808 sequence_SO=chromosome SO=protein_coding_gene is_pseudo=false	1.83379e-24	3.24503e-25	196957.15	12.8	5.3	11.6	10.8	11	25.2	5.3	7	6.1	3	3	3								36.8307	32.8145	35.7163	48.2102	40.9301	90.4509	18.8441	20.6063	23.4307	12.8	5.3	11.6	10.8	11	25.2	5.3	7	6.1	4.53425	1.54116	3.74948
TGME49_203860-t26_1-p1		TGME49_203860-t26_1-p1	TGME49_203860-t26_1-p1			transcript=TGME49_203860-t26_1 gene=TGME49_203860 organism=Toxoplasma_gondii_ME49 gene_product=hypothetical protein transcript_product=hypothetical protein location=TGME49_chrVIIa:2176513-2178513(-) protein_length=495 sequence_SO=chromosome SO=protein_coding_gene is_pseudo=false	2.25027e-28	4.52838e-29	51338.7	16.2	21.5	19.7	15.3	16.4	2.9	31.5	24	30.3	3	3	3								60.1709	74.7965	59.6961	61.1637	52.0995	53.8413	75.8401	67.2719	70.6533	16.2	21.5	19.7	15.3	16.4	2.9	31.5	24	30.3	5.73866	6.25189	6.36765
TGME49_203870-t26_1-p1		TGME49_203870-t26_1-p1	TGME49_203870-t26_1-p1			transcript=TGME49_203870-t26_1 gene=TGME49_203870 organism=Toxoplasma_gondii_ME49 gene_product=RAB43, member RAS oncogene family protein transcript_product=RAB43, member RAS oncogene family protein location=TGME49_chrVIIa:2170270-2173780(-) protein_length=285 sequence_SO=chromosome SO=protein_coding_gene is_pseudo=false	1.6588e-42	1.22124e-42	32236.25	86	109.4	104.3	54.7	54.9	55	93.1	91.9	103.8	3	3	3								170.871	219.885	210.23	150.132	138.849	249.863	187.515	195.432	193.387	86	109.4	104.3	54.7	54.9	55	93.1	91.9	103.8	30.4645	31.8119	33.713
TGME49_203880-t26_1-p1		TGME49_203880-t26_1-p1	TGME49_203880-t26_1-p1			transcript=TGME49_203880-t26_1 gene=TGME49_203880 organism=Toxoplasma_gondii_ME49 gene_product=hypothetical protein transcript_product=hypothetical protein location=TGME49_chrVIIa:2156802-2166007(-) protein_length=1559 sequence_SO=chromosome SO=protein_coding_gene is_pseudo=false	1.32286e-21	2.21166e-22	173076.96	4.1	8.3	3.5	2.4		0.7	5.2	6.2	7.3	3	2	3								80.3368	73.9905	69.0821	58.832		96.1325	49.7416	56.4658	64.6716	4.1	8.3	3.5	2.4		0.7	5.2	6.2	7.3	1.45238	2.41352	1.13131
TGME49_203910-t26_1-p1		TGME49_203910-t26_1-p1	TGME49_203910-t26_1-p1			transcript=TGME49_203910-t26_1 gene=TGME49_203910 organism=Toxoplasma_gondii_ME49 gene_product=TBC domain-containing protein transcript_product=TBC domain-containing protein location=TGME49_chrVIIa:2130162-2139638(-) protein_length=2113 sequence_SO=chromosome SO=protein_coding_gene is_pseudo=false	2.31486e-42	1.66973e-42	228840.94	12.5	10.2	14.9	11	7.5	5.1	14.5	12.3	12.4	3	3	3								66.7675	65.4239	73.8307	59.7607	49.0084	55.8449	77.4159	65.059	72.4083	12.5	10.2	14.9	11	7.5	5.1	14.5	12.3	12.4	4.42798	2.96601	4.81614
TGME49_203930-t26_1-p1		TGME49_203930-t26_1-p1	TGME49_203930-t26_1-p1			transcript=TGME49_203930-t26_1 gene=TGME49_203930 organism=Toxoplasma_gondii_ME49 gene_product=hypothetical protein transcript_product=hypothetical protein location=TGME49_chrVIIa:2124953-2128144(+) protein_length=566 sequence_SO=chromosome SO=protein_coding_gene is_pseudo=false	1.67154e-11	2.51673e-12	60828.18	10.5	14.4	10.9	6.1	4.8	9.3	13.7	14.7	17.8	3	3	3								99.3057	100.954	65.6576	125.935	97.5122	86.5474	91.8088	117.09	120.236	10.5	14.4	10.9	6.1	4.8	9.3	13.7	14.7	17.8	3.7195	4.18731	3.52322
TGME49_203940-t26_1-p1		TGME49_203940-t26_1-p1	TGME49_203940-t26_1-p1			transcript=TGME49_203940-t26_1 gene=TGME49_203940 organism=Toxoplasma_gondii_ME49 gene_product=ABC1 protein transcript_product=ABC1 protein location=TGME49_chrVIIa:2109453-2121339(-) protein_length=1395 sequence_SO=chromosome SO=protein_coding_gene is_pseudo=false	3.70342e-36	1.25007e-36	151016.27	35.3	41.4	35.9	41.3	16.6	15	25	23	11.8	3	3	3								79.1732	81.9961	83.3039	108.552	99.6272	139.342	51.9247	53.7316	59.2233	35.3	41.4	35.9	41.3	16.6	15	25	23	11.8	12.5046	12.0385	11.604
TGME49_203950-t26_1-p1		TGME49_203950-t26_1-p1	TGME49_203950-t26_1-p1			transcript=TGME49_203950-t26_1 gene=TGME49_203950 organism=Toxoplasma_gondii_ME49 gene_product=Myb family DNA-binding domain-containing protein transcript_product=Myb family DNA-binding domain-containing protein location=TGME49_chrVIIa:2095749-2107525(+) protein_length=2518 sequence_SO=chromosome SO=protein_coding_gene is_pseudo=false	2.28335e-59	5.5095e-58	264434.55	19.2	25.6	19.1	17.3	15.1	13	20.1	20.8	22.3	3	3	3								167.762	176.248	164.151	152.333	155.576	182.671	132.508	144.276	144.158	19.2	25.6	19.1	17.3	15.1	13	20.1	20.8	22.3	6.80138	7.44411	6.17371
TGME49_203960-t26_1-p1		TGME49_203960-t26_1-p1	TGME49_203960-t26_1-p1			transcript=TGME49_203960-t26_1 gene=TGME49_203960 organism=Toxoplasma_gondii_ME49 gene_product=hypothetical protein transcript_product=hypothetical protein location=TGME49_chrVIIa:2085868-2091731(-) protein_length=808 sequence_SO=chromosome SO=protein_coding_gene is_pseudo=false	2.41157e-41	1.48956e-41	90663.98	24.1	31.9	22.8	23.7	24.7	30.6	26.3	23.8	25.3	3	3	3								201.6	259.226	225.945	232.902	228.485	374.77	234.632	158.243	219.035	24.1	31.9	22.8	23.7	24.7	30.6	26.3	23.8	25.3	8.53715	9.27606	7.36967
TGME49_203970-t26_1-p1		TGME49_203970-t26_1-p1	TGME49_203970-t26_1-p1			transcript=TGME49_203970-t26_1 gene=TGME49_203970 organism=Toxoplasma_gondii_ME49 gene_product=dolichyl-diphosphooligosaccharide--protein glycosyltransferase transcript_product=dolichyl-diphosphooligosaccharide--protein glycosyltransferase location=TGME49_chrVIIa:2076930-2084067(+) protein_length=680 sequence_SO=chromosome SO=protein_coding_gene is_pseudo=false	3.55077e-52	1.49212e-51	74987.35	107	107.5	117.4	139.5	134.3	113.4	110.9	119.3	110.2	3	3	3								465.088	410.781	484.761	590.138	550.267	598.397	421.701	435.133	417.102	107	107.5	117.4	139.5	134.3	113.4	110.9	119.3	110.2	37.9035	31.2594	37.9473
TGME49_203980-t26_1-p1		TGME49_203980-t26_1-p1	TGME49_203980-t26_1-p1			transcript=TGME49_203980-t26_1 gene=TGME49_203980 organism=Toxoplasma_gondii_ME49 gene_product=hypothetical protein transcript_product=hypothetical protein location=TGME49_chrVIIa:2062064-2074174(+) protein_length=1919 sequence_SO=chromosome SO=protein_coding_gene is_pseudo=false	4.63144e-42	3.20177e-42	201279.54	211.8	241.4	235.6	196.5	191.3	147.2	216.5	221.8	219.5	3	3	3								1125.88	1112.67	1145.94	1058.93	1004.69	990.997	1032.07	1098.9	1099.8	211.8	241.4	235.6	196.5	191.3	147.2	216.5	221.8	219.5	75.0277	70.1956	76.1532
TGME49_203990-t26_1-p1		TGME49_203990-t26_1-p1	TGME49_203990-t26_1-p1			transcript=TGME49_203990-t26_1 gene=TGME49_203990 organism=Toxoplasma_gondii_ME49 gene_product=rhoptry protein ROP12 transcript_product=rhoptry protein ROP12 location=TGME49_chrVIIa:2055545-2057386(-) protein_length=236 sequence_SO=chromosome SO=protein_coding_gene is_pseudo=false	3.87841e-24	6.81158e-25	25482.58	2092.9	2161.6	2082.1	2397.4	2226.8	1999.6	2093.1	2166.6	2191.3	3	3	3								6069.46	6153.27	6142.27	7151.9	7147.3	7086.78	5950.51	6129	6091.6	2092.9	2161.6	2082.1	2397.4	2226.8	1999.6	2093.1	2166.6	2191.3	741.386	628.562	672.999
TGME49_204020-t26_1-p1		TGME49_204020-t26_1-p1	TGME49_204020-t26_1-p1			transcript=TGME49_204020-t26_1 gene=TGME49_204020 organism=Toxoplasma_gondii_ME49 gene_product=ribosomal protein RPL8 transcript_product=ribosomal protein RPL8 location=TGME49_chrVIIa:2046086-2048555(+) protein_length=260 sequence_SO=chromosome SO=protein_coding_gene is_pseudo=false	1.60589e-42	1.18579e-42	28254.7	7932.6	8749.5	8397.7	6987.4	7677.7	6374.9	7370.1	6856.6	6676.7	3	3	3								8694.85	8635.06	8459.51	7520.82	7987.7	8523.26	7630.6	7270.79	7072.47	7932.6	8749.5	8397.7	6987.4	7677.7	6374.9	7370.1	6856.6	6676.7	2810.03	2544.23	2714.4
TGME49_204050-t26_1-p1		TGME49_204050-t26_1-p1	TGME49_204050-t26_1-p1			transcript=TGME49_204050-t26_1 gene=TGME49_204050 organism=Toxoplasma_gondii_ME49 gene_product=subtilisin SUB1 transcript_product=subtilisin SUB1 location=TGME49_chrVIIa:2030677-2036482(+) protein_length=761 sequence_SO=chromosome SO=protein_coding_gene is_pseudo=false	3.65945e-40	1.93583e-40	81777.05	1322.8	1401.6	1390.4	1411.7	1399.8	1106.4	3114.8	2938.5	3136.3	3	3	3								5538.47	6022.65	5953.03	5709.2	5720.42	6153.53	11973.8	11707.9	12340.6	1322.8	1401.6	1390.4	1411.7	1399.8	1106.4	3114.8	2938.5	3136.3	468.587	407.565	449.42
TGME49_204060-t26_1-p1		TGME49_204060-t26_1-p1	TGME49_204060-t26_1-p1			transcript=TGME49_204060-t26_1 gene=TGME49_204060 organism=Toxoplasma_gondii_ME49 gene_product=SNARE domain-containing protein transcript_product=SNARE domain-containing protein location=TGME49_chrVIIa:2021297-2027499(+) protein_length=494 sequence_SO=chromosome SO=protein_coding_gene is_pseudo=false	1.77329e-50	5.37014e-50	53565.8	73.3	61.4	74.1	59.3	61.5	31.5	87.9	87.8	76.6	3	3	3								189.254	189.136	191.448	158.483	160.358	122.206	230.929	216.001	213.023	73.3	61.4	74.1	59.3	61.5	31.5	87.9	87.8	76.6	25.9657	17.8542	23.9514
TGME49_204070-t26_1-p1		TGME49_204070-t26_1-p1	TGME49_204070-t26_1-p1			transcript=TGME49_204070-t26_1 gene=TGME49_204070 organism=Toxoplasma_gondii_ME49 gene_product=YT521-B family protein transcript_product=YT521-B family protein location=TGME49_chrVIIa:2012747-2018546(-) protein_length=496 sequence_SO=chromosome SO=protein_coding_gene is_pseudo=false	6.89291e-36	2.27232e-36	54307.7	32.6	31.1	28.7	29.6	31.1	6.4	23.4	26.1	27.6	3	3	3								130.76	123.589	126.555	118.48	121.276	125.718	95.8492	110.328	111.307	32.6	31.1	28.7	29.6	31.1	6.4	23.4	26.1	27.6	11.5482	9.04343	9.27673
TGME49_204080-t26_1-p1		TGME49_204080-t26_1-p1	TGME49_204080-t26_1-p1			transcript=TGME49_204080-t26_1 gene=TGME49_204080 organism=Toxoplasma_gondii_ME49 gene_product=histidine acid phosphatase superfamily protein transcript_product=histidine acid phosphatase superfamily protein location=TGME49_chrVIIa:2004830-2010931(+) protein_length=1318 sequence_SO=chromosome SO=protein_coding_gene is_pseudo=false	1.48133e-32	3.69961e-33	143851.76	39.1	32.7	33.4	27.2	22.9	11.5	34.6	37.2	37.4	3	3	3								114.004	110.268	95.792	91.845	89.2772	83.8052	100.586	102.197	109.717	39.1	32.7	33.4	27.2	22.9	11.5	34.6	37.2	37.4	13.8507	9.50869	10.7959
TGME49_204100-t26_1-p1		TGME49_204100-t26_1-p1	TGME49_204100-t26_1-p1			transcript=TGME49_204100-t26_1 gene=TGME49_204100 organism=Toxoplasma_gondii_ME49 gene_product=eIF2 kinase IF2K-C transcript_product=eIF2 kinase IF2K-C location=TGME49_chrVIIa:1982845-2000440(-) protein_length=3271 sequence_SO=chromosome SO=protein_coding_gene is_pseudo=false	5.7435e-44	5.32359e-44	349041.17	20.1	17.7	19.5	18.2	18.3	9.6	19	20	16.8	3	3	3								144.923	165.699	155.43	164.216	155.14	223.502	140.151	150.292	132.778	20.1	17.7	19.5	18.2	18.3	9.6	19	20	16.8	7.12019	5.1469	6.303
TGME49_204120-t26_1-p1		TGME49_204120-t26_1-p1	TGME49_204120-t26_1-p1			transcript=TGME49_204120-t26_1 gene=TGME49_204120 organism=Toxoplasma_gondii_ME49 gene_product=hypothetical protein transcript_product=hypothetical protein location=TGME49_chrVIIa:1974228-1979278(-) protein_length=601 sequence_SO=chromosome SO=protein_coding_gene is_pseudo=false	4.65356e-32	1.12577e-32	68425.87	45.3	71.2	48.2	42.8	45	64.7	40	43.6	45.4	3	3	3								193.241	178.975	208.654	201.406	203.573	267.093	150.663	176.218	164.826	45.3	71.2	48.2	42.8	45	64.7	40	43.6	45.4	16.047	20.7039	15.5797
TGME49_204130-t26_1-p1		TGME49_204130-t26_1-p1	TGME49_204130-t26_1-p1			transcript=TGME49_204130-t26_1 gene=TGME49_204130 organism=Toxoplasma_gondii_ME49 gene_product=perforin-like protein PLP1 transcript_product=perforin-like protein PLP1 location=TGME49_chrVIIa:1962608-1971451(-) protein_length=1161 sequence_SO=chromosome SO=protein_coding_gene is_pseudo=false	1.08354e-34	3.21496e-35	125506.36	220.2	273.2	237.2	228.4	229.4	244.1	341.3	334.3	342.6	3	3	3								660.047	725.174	677.994	685.439	639.264	869.725	971.648	996.934	986.125	220.2	273.2	237.2	228.4	229.4	244.1	341.3	334.3	342.6	78.0033	79.4426	76.6704
TGME49_204160-t26_1-p1		TGME49_204160-t26_1-p1	TGME49_204160-t26_1-p1			transcript=TGME49_204160-t26_1 gene=TGME49_204160 organism=Toxoplasma_gondii_ME49 gene_product=GYF domain-containing protein transcript_product=GYF domain-containing protein location=TGME49_chrVIIa:1936339-1945229(-) protein_length=1821 sequence_SO=chromosome SO=protein_coding_gene is_pseudo=false	1.31317e-44	1.36614e-44	189982.41	208.1	251.1	229.7	163.3	156.7	113.8	289	280.8	283	3	3	3								694.127	732.846	723.075	583.984	582.316	557.06	891.922	868.485	871.268	208.1	251.1	229.7	163.3	156.7	113.8	289	280.8	283	73.717	73.0163	74.2462
TGME49_204280-t26_1-p1		TGME49_204280-t26_1-p1	TGME49_204280-t26_1-p1			transcript=TGME49_204280-t26_1 gene=TGME49_204280 organism=Toxoplasma_gondii_ME49 gene_product=cell-cycle-associated protein kinase DYRK, putative transcript_product=cell-cycle-associated protein kinase DYRK, putative location=TGME49_chrVIIa:1924702-1929230(+) protein_length=1180 sequence_SO=chromosome SO=protein_coding_gene is_pseudo=false	2.22499e-34	6.42089e-35	128809.63	20.3	24.5	27.8	19	18.8	13.6	11.7	13.2	9.8	3	3	3								112.056	124.365	132.349	95.4785	112.85	145.122	60.9862	66.4553	59.2222	20.3	24.5	27.8	19	18.8	13.6	11.7	13.2	9.8	7.19104	7.12425	8.98582
TGME49_204310-t26_1-p1		TGME49_204310-t26_1-p1	TGME49_204310-t26_1-p1			transcript=TGME49_204310-t26_1 gene=TGME49_204310 organism=Toxoplasma_gondii_ME49 gene_product=hypothetical protein transcript_product=hypothetical protein location=TGME49_chrVIIa:1887392-1908600(+) protein_length=2209 sequence_SO=chromosome SO=protein_coding_gene is_pseudo=false	2.80595e-42	2.00081e-42	242594.85	65.3	81.1	67.4	66.7	63.5	60.5	52	50.8	53.1	3	3	3								299.346	341.884	309.501	361.146	369.027	437.114	231.737	233.288	238.878	65.3	81.1	67.4	66.7	63.5	60.5	52	50.8	53.1	23.1318	23.5827	21.7858
TGME49_204320-t26_1-p1		TGME49_204320-t26_1-p1	TGME49_204320-t26_1-p1			transcript=TGME49_204320-t26_1 gene=TGME49_204320 organism=Toxoplasma_gondii_ME49 gene_product=hypothetical protein transcript_product=hypothetical protein location=TGME49_chrVIIa:1883178-1884041(+) protein_length=287 sequence_SO=chromosome SO=protein_coding_gene is_pseudo=false	1.46401e-32	3.66003e-33	32123.69	83.6	143.5	92.4	87.9	80.9	87.4	151.3	149.8	154.7	3	3	3								210.637	269.671	214.642	245.145	255.795	293.976	348.802	349.217	380.364	83.6	143.5	92.4	87.9	80.9	87.4	151.3	149.8	154.7	29.6143	41.7277	29.8665
TGME49_204340-t26_1-p1		TGME49_204340-t26_1-p1	TGME49_204340-t26_1-p1			transcript=TGME49_204340-t26_1 gene=TGME49_204340 organism=Toxoplasma_gondii_ME49 gene_product=hypothetical protein transcript_product=hypothetical protein location=TGME49_chrVIIa:1869394-1873887(-) protein_length=877 sequence_SO=chromosome SO=protein_coding_gene is_pseudo=false	5.57312e-43	4.41599e-43	97094.57	462.5	521.4	471.4	502.9	507.3	597.3	661.1	658.3	659.4	3	3	3								1304.92	1305.73	1287.94	1413.47	1405.8	2288.17	1748.36	1746.25	1748.47	462.5	521.4	471.4	502.9	507.3	597.3	661.1	658.3	659.4	163.835	151.616	152.371
TGME49_204350-t26_1-p1		TGME49_204350-t26_1-p1	TGME49_204350-t26_1-p1			transcript=TGME49_204350-t26_1 gene=TGME49_204350 organism=Toxoplasma_gondii_ME49 gene_product=hypothetical protein transcript_product=hypothetical protein location=TGME49_chrVIIa:1859318-1866251(-) protein_length=1352 sequence_SO=chromosome SO=protein_coding_gene is_pseudo=false	6.02506e-28	1.18786e-28	148062.49	22.5	25.6	22.6	18.8	16	5.7	15.4	16.4	19.1	3	3	3								45.3797	58.3213	48.0146	52.7809	46.3103	41.3275	33.7237	33.0892	36.2228	22.5	25.6	22.6	18.8	16	5.7	15.4	16.4	19.1	7.97037	7.44411	7.30502
TGME49_204370-t26_1-p1		TGME49_204370-t26_1-p1	TGME49_204370-t26_1-p1			transcript=TGME49_204370-t26_1 gene=TGME49_204370 organism=Toxoplasma_gondii_ME49 gene_product=WD-40 repeat protein transcript_product=WD-40 repeat protein location=TGME49_chrVIIa:1845988-1847956(+) protein_length=135 sequence_SO=chromosome SO=protein_coding_gene is_pseudo=false	3.98061e-39	1.84479e-39	14857.43	294.9	464.1	389.1	276.3	385.2	250.1	530.5	499.8	393.5	3	3	3								705.686	797.528	718.731	884.762	1021.64	1517.13	804.78	826.16	732.091	294.9	464.1	389.1	276.3	385.2	250.1	530.5	499.8	393.5	104.465	134.954	125.769
TGME49_204380-t26_1-p1		TGME49_204380-t26_1-p1	TGME49_204380-t26_1-p1			transcript=TGME49_204380-t26_1 gene=TGME49_204380 organism=Toxoplasma_gondii_ME49 gene_product=hypothetical protein transcript_product=hypothetical protein location=TGME49_chrVIIa:1831938-1843982(-) protein_length=3218 sequence_SO=chromosome SO=protein_coding_gene is_pseudo=false	6.88318e-08	1.00775e-08	348333.74	2.5	1.8	1.8	2.8	2.5	1.8	2.2	2.7	0.8	3	3	3								76.0266	78.6829	62.318	107.847	92.3085	138.813	60.6243	74.9987	64.5461	2.5	1.8	1.8	2.8	2.5	1.8	2.2	2.7	0.8	0.885596	0.523414	0.581816
TGME49_204390-t26_1-p1		TGME49_204390-t26_1-p1	TGME49_204390-t26_1-p1			transcript=TGME49_204390-t26_1 gene=TGME49_204390 organism=Toxoplasma_gondii_ME49 gene_product=hypothetical protein transcript_product=hypothetical protein location=TGME49_chrVIIa:1827582-1829150(+) protein_length=370 sequence_SO=chromosome SO=protein_coding_gene is_pseudo=false	1.16923e-36	4.143e-37	39701.69	74.8	67.8	63.4	59.5	62.9	42.2	61.2	62.9	69.1	3	3	3								147.277	144.167	132.825	123.15	120.252	156.786	109.909	110.724	124.02	74.8	67.8	63.4	59.5	62.9	42.2	61.2	62.9	69.1	26.497	19.7153	20.4928
TGME49_204400-t26_1-p1		TGME49_204400-t26_1-p1	TGME49_204400-t26_1-p1			transcript=TGME49_204400-t26_1 gene=TGME49_204400 organism=Toxoplasma_gondii_ME49 gene_product=ATPase synthase subunit alpha, putative transcript_product=ATPase synthase subunit alpha, putative location=TGME49_chrVIIa:1815332-1822685(+) protein_length=577 sequence_SO=chromosome SO=protein_coding_gene is_pseudo=false	2.90388e-44	2.84306e-44	62146.23	3275.4	4411.6	3663.7	3548.4	3941.6	4046.5	2747.7	2552.3	2577.2	3	3	3								5932.71	7316.22	6185.87	7013.33	7577.42	9108.77	4387.38	4234.48	4331.23	3275.4	4411.6	3663.7	3548.4	3941.6	4046.5	2747.7	2552.3	2577.2	1160.27	1282.83	1184.22
TGME49_204410-t26_1-p1		TGME49_204410-t26_1-p1	TGME49_204410-t26_1-p1			transcript=TGME49_204410-t26_1 gene=TGME49_204410 organism=Toxoplasma_gondii_ME49 gene_product=endonuclease/exonuclease/phosphatase family protein transcript_product=endonuclease/exonuclease/phosphatase family protein location=TGME49_chrVIIa:1804010-1811584(-) protein_length=1132 sequence_SO=chromosome SO=protein_coding_gene is_pseudo=false	1.19549e-45	1.49787e-45	121575.68	19	27	26.3	21	22	22.7	26.4	25.4	28.2	3	3	3								153.37	176.969	173.003	175.785	189.517	206.976	173.422	180.035	183.745	19	27	26.3	21	22	22.7	26.4	25.4	28.2	6.73053	7.85121	8.50097
TGME49_204468-t26_1-p1		TGME49_204468-t26_1-p1	TGME49_204468-t26_1-p1			transcript=TGME49_204468-t26_1 gene=TGME49_204468 organism=Toxoplasma_gondii_ME49 gene_product=hypothetical protein transcript_product=hypothetical protein location=TGME49_chrVIIa:1769775-1772402(+) protein_length=267 sequence_SO=chromosome SO=protein_coding_gene is_pseudo=false	0.00230212	0.000326566	29937.23		1.7	5.4			5.4				2	1	0	C1								37.0405	48.6061			152.78					1.7	5.4			5.4				0	0.494335	1.74545
TGME49_204480-t26_1-p1		TGME49_204480-t26_1-p1	TGME49_204480-t26_1-p1			transcript=TGME49_204480-t26_1 gene=TGME49_204480 organism=Toxoplasma_gondii_ME49 gene_product=thioredoxin domain-containing protein transcript_product=thioredoxin domain-containing protein location=TGME49_chrVIIa:1756017-1763926(-) protein_length=659 sequence_SO=chromosome SO=protein_coding_gene is_pseudo=false	2.21461e-29	4.67551e-30	72202.66	424.4	649.5	498.1	459.6	481.8	361.3	394.1	404.2	388.2	3	3	3								1161.38	1260.12	1105.58	1300.86	1330.79	1806.84	1010.84	1070.42	1087.08	424.4	649.5	498.1	459.6	481.8	361.3	394.1	404.2	388.2	150.339	188.865	161.001
TGME49_204490-t26_1-p1		TGME49_204490-t26_1-p1	TGME49_204490-t26_1-p1			transcript=TGME49_204490-t26_1 gene=TGME49_204490 organism=Toxoplasma_gondii_ME49 gene_product=hypothetical protein transcript_product=hypothetical protein location=TGME49_chrVIIa:1750230-1752677(-) protein_length=272 sequence_SO=chromosome SO=protein_coding_gene is_pseudo=false	2.90077e-23	5.0041e-24	31432.89	34.2	33.2	44	28.1	31.2	37.7	36.7	31.9	28.2	3	3	3								187.326	181.911	199.138	152.739	169.403	203.616	165.042	171.711	154.565	34.2	33.2	44	28.1	31.2	37.7	36.7	31.9	28.2	12.115	9.65408	14.2222
TGME49_204530-t26_1-p1		TGME49_204530-t26_1-p1	TGME49_204530-t26_1-p1			transcript=TGME49_204530-t26_1 gene=TGME49_204530 organism=Toxoplasma_gondii_ME49 gene_product=microneme protein MIC11 transcript_product=microneme protein MIC11 location=TGME49_chrVIIa:1731533-1732483(-) protein_length=204 sequence_SO=chromosome SO=protein_coding_gene is_pseudo=false	1.68248e-39	8.14562e-40	22432.66	4005.8	3958.8	2707.4	2019	2592.4	2351.7	3958.4	4439.2	4033	3	3	3								3041.94	3349.06	3181.08	2250.46	2469.86	3010.5	4008.97	4072.19	4261.77	4005.8	3958.8	2707.4	2019	2592.4	2351.7	3958.4	4439.2	4033	1419.01	1151.16	875.115
TGME49_204540-t26_1-p1		TGME49_204540-t26_1-p1	TGME49_204540-t26_1-p1			transcript=TGME49_204540-t26_1 gene=TGME49_204540 organism=Toxoplasma_gondii_ME49 gene_product=DUF367 domain-containing protein transcript_product=DUF367 domain-containing protein location=TGME49_chrVIIa:1728368-1730797(+) protein_length=586 sequence_SO=chromosome SO=protein_coding_gene is_pseudo=false	3.65181e-28	7.27251e-29	63641.69	13	23.6	27.9		3		16.2	16.1	16.5	3	1	3								117.724	150.595	183.643		158.555		104.267	112.141	109.913	13	23.6	27.9		3		16.2	16.1	16.5	4.6051	6.86254	9.01814
TGME49_204550-t26_1-p1		TGME49_204550-t26_1-p1	TGME49_204550-t26_1-p1			transcript=TGME49_204550-t26_1 gene=TGME49_204550 organism=Toxoplasma_gondii_ME49 gene_product=hypothetical protein transcript_product=hypothetical protein location=TGME49_chrVIIa:1722699-1727038(-) protein_length=953 sequence_SO=chromosome SO=protein_coding_gene is_pseudo=false	6.21377e-40	3.19883e-40	103135.03	28.4	30.6	17.9	29.3	27.1	11.4	17.7	20.3	21.3	3	3	3								158.851	188.934	157.832	174.587	164.381	277.835	106.576	108.09	130.516	28.4	30.6	17.9	29.3	27.1	11.4	17.7	20.3	21.3	10.0604	8.89804	5.78583
TGME49_204880-t26_1-p1		TGME49_204880-t26_1-p1	TGME49_204880-t26_1-p1			transcript=TGME49_204880-t26_1 gene=TGME49_204880 organism=Toxoplasma_gondii_ME49 gene_product=hypothetical protein transcript_product=hypothetical protein location=TGME49_chrVIIa:1686008-1688701(-) protein_length=897 sequence_SO=chromosome SO=protein_coding_gene is_pseudo=false	6.89582e-30	1.48733e-30	96133.05	3.5	3.2	3.3	3.8	2.5	3.7	3.2	2.3	2.8	3	3	3								65.316	68.5238	67.2439	59.8094	49.5774	113.689	63.1331	51.1409	60.3203	3.5	3.2	3.3	3.8	2.5	3.7	3.2	2.3	2.8	1.23983	0.930514	1.06666
TGME49_205000-t26_1-p1		TGME49_205000-t26_1-p1	TGME49_205000-t26_1-p1			transcript=TGME49_205000-t26_1 gene=TGME49_205000 organism=Toxoplasma_gondii_ME49 gene_product=phosphoglycerate mutase family protein transcript_product=phosphoglycerate mutase family protein location=TGME49_chrVIIa:1681517-1684886(+) protein_length=673 sequence_SO=chromosome SO=protein_coding_gene is_pseudo=false	1.67655e-37	6.40481e-38	74514.78	25.6	30.4	34.3	12.1	15.8	3.1	31.7	33.6	31.5	3	3	3								104.579	100.493	102.861	94.8746	91.3225	100.633	101.401	95.8288	94.3174	25.6	30.4	34.3	12.1	15.8	3.1	31.7	33.6	31.5	9.06851	8.83988	11.0868
TGME49_205010-t26_1-p1		TGME49_205010-t26_1-p1	TGME49_205010-t26_1-p1			transcript=TGME49_205010-t26_1 gene=TGME49_205010 organism=Toxoplasma_gondii_ME49 gene_product=U2 small nuclear ribonucleoprotein family protein, putative transcript_product=U2 small nuclear ribonucleoprotein family protein, putative location=TGME49_chrVIIa:1671126-1679563(-) protein_length=1386 sequence_SO=chromosome SO=protein_coding_gene is_pseudo=false	4.08349e-49	9.34083e-49	150781.79	276.6	354	328.4	291	274.2	245.1	318.4	295.6	293.6	3	3	3								1119.29	1270.33	1211.5	1064.43	1075.23	1619.4	1184.68	1141.85	1114.07	276.6	354	328.4	291	274.2	245.1	318.4	295.6	293.6	97.9824	102.938	106.149
TGME49_205030-t26_1-p1		TGME49_205030-t26_1-p1	TGME49_205030-t26_1-p1			transcript=TGME49_205030-t26_1 gene=TGME49_205030 organism=Toxoplasma_gondii_ME49 gene_product=hypothetical protein transcript_product=hypothetical protein location=TGME49_chrVIIa:1666170-1667676(+) protein_length=113 sequence_SO=chromosome SO=protein_coding_gene is_pseudo=false	3.47181e-24	6.1075e-25	13135.09	52.1	93.4	84.8	71.4	72.5	61	86.6	83.6	95.5	3	3	3								77.8987	101.301	107.131	104.959	116.312	117.327	122.442	116.406	128.497	52.1	93.4	84.8	71.4	72.5	61	86.6	83.6	95.5	18.4558	27.1594	27.41
TGME49_205040-t26_1-p1		TGME49_205040-t26_1-p1	TGME49_205040-t26_1-p1			transcript=TGME49_205040-t26_1 gene=TGME49_205040 organism=Toxoplasma_gondii_ME49 gene_product=PGAP1 family protein transcript_product=PGAP1 family protein location=TGME49_chrVIIa:1657073-1664628(-) protein_length=2110 sequence_SO=chromosome SO=protein_coding_gene is_pseudo=false	7.67611e-47	1.18143e-46	228416.87	151.8	164.1	158.2	180.9	184.3	156	128.9	125.3	123.1	3	3	3								878.066	897.201	851.49	1131.86	1077.28	1163.69	690.461	702.263	718.807	151.8	164.1	158.2	180.9	184.3	156	128.9	125.3	123.1	53.7734	47.7179	51.1351
TGME49_205060-t26_1-p1		TGME49_205060-t26_1-p1	TGME49_205060-t26_1-p1			transcript=TGME49_205060-t26_1 gene=TGME49_205060 organism=Toxoplasma_gondii_ME49 gene_product=hypothetical protein transcript_product=hypothetical protein location=TGME49_chrVIIa:1644981-1647783(-) protein_length=586 sequence_SO=chromosome SO=protein_coding_gene is_pseudo=false	0.0267356	0.00367615	65539.92	0.9	0.8	5		2.6		0.9		0.9	3	1	2								15.5474	13.1528	16.0116		25.1143		16.9927		13.0059	0.9	0.8	5		2.6		0.9		0.9	0.318815	0.232628	1.61615
TGME49_205100-t26_1-p1		TGME49_205100-t26_1-p1	TGME49_205100-t26_1-p1			transcript=TGME49_205100-t26_1 gene=TGME49_205100 organism=Toxoplasma_gondii_ME49 gene_product=hypothetical protein transcript_product=hypothetical protein location=TGME49_chrVIIa:1633362-1637561(-) protein_length=556 sequence_SO=chromosome SO=protein_coding_gene is_pseudo=false	8.74597e-39	3.88248e-39	60125.62	12.6	16.1	14.6	13.9	14.6	12.3	9.9	10.8	9.2	3	3	3								92.2099	85.1272	95.7048	96.9768	88.3719	98.6521	70.9913	75.5582	69.1363	12.6	16.1	14.6	13.9	14.6	12.3	9.9	10.8	9.2	4.46341	4.68165	4.71917
TGME49_205120-t26_1-p1		TGME49_205120-t26_1-p1	TGME49_205120-t26_1-p1			transcript=TGME49_205120-t26_1 gene=TGME49_205120 organism=Toxoplasma_gondii_ME49 gene_product=hypothetical protein transcript_product=hypothetical protein location=TGME49_chrVIIa:1623387-1629342(-) protein_length=1487 sequence_SO=chromosome SO=protein_coding_gene is_pseudo=false	1.42144e-27	2.76884e-28	162020.01	9.6	11.9	12.7	9.2	7.7	3.3	6.5	8.8	8.2	3	3	3								93.5188	113.77	126.532	111.699	83.8629	155.702	81.0891	82.4949	87.6188	9.6	11.9	12.7	9.2	7.7	3.3	6.5	8.8	8.2	3.40069	3.46035	4.10503
TGME49_205130-t26_1-p1		TGME49_205130-t26_1-p1	TGME49_205130-t26_1-p1			transcript=TGME49_205130-t26_1 gene=TGME49_205130 organism=Toxoplasma_gondii_ME49 gene_product=hypothetical protein transcript_product=hypothetical protein location=TGME49_chrVIIa:1595654-1621704(+) protein_length=4817 sequence_SO=chromosome SO=protein_coding_gene is_pseudo=false	3.24026e-51	1.11692e-50	518663.03	35.7	42.4	40.7	36.7	32.3	27.2	44.1	41	45.6	3	3	3								344.798	355.379	344.989	339.362	326.107	398.937	371.248	360.741	378.882	35.7	42.4	40.7	36.7	32.3	27.2	44.1	41	45.6	12.6463	12.3293	13.1555
TGME49_205150-t26_1-p1		TGME49_205150-t26_1-p1	TGME49_205150-t26_1-p1			transcript=TGME49_205150-t26_1 gene=TGME49_205150 organism=Toxoplasma_gondii_ME49 gene_product=ACR, YagE family COG1723 domain-containing protein transcript_product=ACR, YagE family COG1723 domain-containing protein location=TGME49_chrVIIa:1578088-1585567(+) protein_length=823 sequence_SO=chromosome SO=protein_coding_gene is_pseudo=false	1.27225e-25	2.31826e-26	92439.6	6.3	6.7	7.2	3.6	5.8	1.5	5.8	5.7	5.9	3	3	3								61.8523	54.5559	64.6917	45.7639	61.7264	55.2311	59.7234	54.7639	52.2739	6.3	6.7	7.2	3.6	5.8	1.5	5.8	5.7	5.9	2.2317	1.94826	2.32726
TGME49_205160-t26_1-p1		TGME49_205160-t26_1-p1	TGME49_205160-t26_1-p1			transcript=TGME49_205160-t26_1 gene=TGME49_205160 organism=Toxoplasma_gondii_ME49 gene_product=hypothetical protein transcript_product=hypothetical protein location=TGME49_chrVIIa:1571777-1575817(+) protein_length=1346 sequence_SO=chromosome SO=protein_coding_gene is_pseudo=false	4.8782e-38	1.99284e-38	147417.11	7.5	4.1	5.8	5.3	7.8	3.7	6.7	6.1	7.4	3	3	3								36.2198	38.9831	40.4136	42.2447	50.1457	62.2255	32.2719	35.5921	36.6677	7.5	4.1	5.8	5.3	7.8	3.7	6.7	6.1	7.4	2.65679	1.19222	1.87474
TGME49_205180-t26_1-p1		TGME49_205180-t26_1-p1	TGME49_205180-t26_1-p1			transcript=TGME49_205180-t26_1 gene=TGME49_205180 organism=Toxoplasma_gondii_ME49 gene_product=RNA recognition motif-containing protein transcript_product=RNA recognition motif-containing protein location=TGME49_chrVIIa:1562827-1563867(-) protein_length=274 sequence_SO=chromosome SO=protein_coding_gene is_pseudo=false	2.70196e-33	7.11143e-34	32010.9	810.6	915.7	807.1	746.7	690.9	718.3	764.9	774.7	779.9	3	3	3								1776.99	1849.58	1861.78	1705.32	1667.56	2528.04	1440.39	1532.18	1655.11	810.6	915.7	807.1	746.7	690.9	718.3	764.9	774.7	779.9	287.146	266.272	260.88
TGME49_205190-t26_1-p1		TGME49_205190-t26_1-p1	TGME49_205190-t26_1-p1			transcript=TGME49_205190-t26_1 gene=TGME49_205190 organism=Toxoplasma_gondii_ME49 gene_product=hypothetical protein transcript_product=hypothetical protein location=TGME49_chrVIIa:1554994-1560595(+) protein_length=1681 sequence_SO=chromosome SO=protein_coding_gene is_pseudo=false	2.28982e-19	3.72022e-20	183717.34	7.4	7.3	6.5	9.9	9.9	8.7	5.6	4.8	5.1	3	3	3								165.565	175.29	153.776	238.723	211.443	268.191	121.924	127.408	124.201	7.4	7.3	6.5	9.9	9.9	8.7	5.6	4.8	5.1	2.62137	2.12273	2.101
TGME49_205200-t26_1-p1		TGME49_205200-t26_1-p1	TGME49_205200-t26_1-p1			transcript=TGME49_205200-t26_1 gene=TGME49_205200 organism=Toxoplasma_gondii_ME49 gene_product=hypothetical protein transcript_product=hypothetical protein location=TGME49_chrVIIa:1547838-1551683(-) protein_length=1281 sequence_SO=chromosome SO=protein_coding_gene is_pseudo=false	0.021159	0.00292171	138679.18	0		0	1	0.1		1	0.7	0.1	1	2	3										9.75887	23.4744	35.2535		12.7093	7.23901	15.7513	0		0	1	0.1		1	0.7	0.1	0	0	0
TGME49_205210-t26_1-p1		TGME49_205210-t26_1-p1	TGME49_205210-t26_1-p1			transcript=TGME49_205210-t26_1 gene=TGME49_205210 organism=Toxoplasma_gondii_ME49 gene_product=hypothetical protein transcript_product=hypothetical protein location=TGME49_chrVIIa:1542075-1544331(+) protein_length=187 sequence_SO=chromosome SO=protein_coding_gene is_pseudo=false	5.1439e-45	5.78592e-45	20040.51	268.5	276.4	296.3	241.3	236.6	147.9	128.9	122.2	125.4	3	3	3								368.049	375.874	422.624	316.8	307.489	345.261	137.347	144.985	142.682	268.5	276.4	296.3	241.3	236.6	147.9	128.9	122.2	125.4	95.113	80.3731	95.7733
TGME49_205220-t26_1-p1		TGME49_205220-t26_1-p1	TGME49_205220-t26_1-p1			transcript=TGME49_205220-t26_1 gene=TGME49_205220 organism=Toxoplasma_gondii_ME49 gene_product=U5 snRNP-associated subunit, putative transcript_product=U5 snRNP-associated subunit, putative location=TGME49_chrVIIa:1532428-1540273(+) protein_length=1113 sequence_SO=chromosome SO=protein_coding_gene is_pseudo=false	4.76722e-40	2.4884e-40	122775.17	256.2	312.4	286.8	247.1	232.1	203.4	209.3	203.4	213.6	3	3	3								884.993	894.634	944.457	920.211	951.806	1029.82	759.151	728.717	784.894	256.2	312.4	286.8	247.1	232.1	203.4	209.3	203.4	213.6	90.7559	90.8414	92.7026
TGME49_205240-t26_1-p1		TGME49_205240-t26_1-p1	TGME49_205240-t26_1-p1			transcript=TGME49_205240-t26_1 gene=TGME49_205240 organism=Toxoplasma_gondii_ME49 gene_product=cleft lip and palate transmembrane protein 1 (clptm1) protein transcript_product=cleft lip and palate transmembrane protein 1 (clptm1) protein location=TGME49_chrVIIa:1516961-1526161(-) protein_length=794 sequence_SO=chromosome SO=protein_coding_gene is_pseudo=false	4.86049e-38	1.98778e-38	88328.6	407.9	392.5	395.4	502.9	481.9	410.9	361.7	366.3	334.5	3	3	3								1743.48	1670.23	1725.13	2049.81	2048.97	2007.79	1539.93	1531.25	1408.7	407.9	392.5	395.4	502.9	481.9	410.9	361.7	366.3	334.5	144.494	114.133	127.806
TGME49_205250-t26_1-p1		TGME49_205250-t26_1-p1	TGME49_205250-t26_1-p1			transcript=TGME49_205250-t26_1 gene=TGME49_205250 organism=Toxoplasma_gondii_ME49 gene_product=rhoptry protein ROP18 transcript_product=rhoptry protein ROP18 location=TGME49_chrVIIa:1514449-1516113(-) protein_length=554 sequence_SO=chromosome SO=protein_coding_gene is_pseudo=false	5.01722e-37	1.83425e-37	62665.51	1370.6	1625.8	1446.4	1566.5	1484.1	1187.2	1896	1862.4	1903.7	3	3	3								4153.64	4274.06	4079.4	4680.87	4661.71	5224.93	5006.03	4920.03	4958.87	1370.6	1625.8	1446.4	1566.5	1484.1	1187.2	1896	1862.4	1903.7	485.519	472.759	467.521
TGME49_205290-t26_1-p1		TGME49_205290-t26_1-p1	TGME49_205290-t26_1-p1			transcript=TGME49_205290-t26_1 gene=TGME49_205290 organism=Toxoplasma_gondii_ME49 gene_product=serine/threonine specific protein phosphatase transcript_product=serine/threonine specific protein phosphatase location=TGME49_chrVIIa:1489880-1492960(-) protein_length=523 sequence_SO=chromosome SO=protein_coding_gene is_pseudo=false	6.21653e-29	1.28169e-29	57918.56	34.3	39.2	34.3	21.2	42.5	34.3	55.5	62.9	64.4	3	3	3								124.26	129.659	130.202	116.84	126.042	150.045	144.379	152.429	162.485	34.3	39.2	34.3	21.2	42.5	34.3	55.5	62.9	64.4	12.1504	11.3988	11.0868
TGME49_205300-t26_1-p1		TGME49_205300-t26_1-p1	TGME49_205300-t26_1-p1			transcript=TGME49_205300-t26_1 gene=TGME49_205300 organism=Toxoplasma_gondii_ME49 gene_product=hypothetical protein transcript_product=hypothetical protein location=TGME49_chrVIIa:1480687-1486724(-) protein_length=697 sequence_SO=chromosome SO=protein_coding_gene is_pseudo=false	1.00002e-15	1.55707e-16	75241.73	15.6	16.7	17.4	18	17.7	10.4	24.8	22.1	19.3	3	3	3								61.427	85.0689	77.1336	104.408	134.386	179.57	77.8667	78.3806	85.3414	15.6	16.7	17.4	18	17.7	10.4	24.8	22.1	19.3	5.52612	4.85612	5.62422
TGME49_205320-t26_1-p1		TGME49_205320-t26_1-p1	TGME49_205320-t26_1-p1			transcript=TGME49_205320-t26_1 gene=TGME49_205320 organism=Toxoplasma_gondii_ME49 gene_product=hypothetical protein transcript_product=hypothetical protein location=TGME49_chrVIIa:1473570-1476738(+) protein_length=655 sequence_SO=chromosome SO=protein_coding_gene is_pseudo=false	4.77334e-44	4.50816e-44	70849.82	240.8	273.2	263.4	106.2	96	93.3	342.7	355.7	351.1	3	3	3								813.355	887.991	887.269	386.938	439.01	538.57	993.216	1052.13	1032	240.8	273.2	263.4	106.2	96	93.3	342.7	355.7	351.1	85.3006	79.4426	85.139
TGME49_205330-t26_1-p1		TGME49_205330-t26_1-p1	TGME49_205330-t26_1-p1			transcript=TGME49_205330-t26_1 gene=TGME49_205330 organism=Toxoplasma_gondii_ME49 gene_product=hypothetical protein transcript_product=hypothetical protein location=TGME49_chrVIIa:1470367-1471730(-) protein_length=331 sequence_SO=chromosome SO=protein_coding_gene is_pseudo=false	6.15096e-29	1.26852e-29	35281.54	169.8	226.3	188.2	226.2	189.9	137.5	280.2	288.9	240.6	3	3	3								370.803	423.645	405.974	743.326	567.312	575.565	517.998	472.855	492.123	169.8	226.3	188.2	226.2	189.9	137.5	280.2	288.9	240.6	60.1497	65.8048	60.8321
TGME49_205340-t26_1-p1		TGME49_205340-t26_1-p1	TGME49_205340-t26_1-p1			transcript=TGME49_205340-t26_1 gene=TGME49_205340 organism=Toxoplasma_gondii_ME49 gene_product=ribosomal protein RPS12 transcript_product=ribosomal protein RPS12 location=TGME49_chrVIIa:1467654-1468859(+) protein_length=142 sequence_SO=chromosome SO=protein_coding_gene is_pseudo=false	7.29716e-42	4.88655e-42	15398.66	7576.3	9193.8	8312.6	6775.6	6870.6	7233.7	6911.2	7428.9	7579.2	3	3	3								10082.7	11236.5	10694.7	8379.4	8822.27	10127.1	8545.67	8389.31	8812.01	7576.3	9193.8	8312.6	6775.6	6870.6	7233.7	6911.2	7428.9	7579.2	2683.82	2673.42	2686.89
TGME49_205350-t26_1-p1		TGME49_205350-t26_1-p1	TGME49_205350-t26_1-p1			transcript=TGME49_205350-t26_1 gene=TGME49_205350 organism=Toxoplasma_gondii_ME49 gene_product=integral membrane protein, GNS1/SUR4 family protein, putative transcript_product=integral membrane protein, GNS1/SUR4 family protein, putative location=TGME49_chrVIIa:1460890-1462693(-) protein_length=318 sequence_SO=chromosome SO=protein_coding_gene is_pseudo=false	6.20686e-42	4.21683e-42	37794.22	724.6	810.7	744.3	849.6	804.3	726.3	709	702.6	713.3	3	3	3								1367.63	1437.15	1313.78	1706.43	1574.61	1565.53	1271.43	1229.19	1197.49	724.6	810.7	744.3	849.6	804.3	726.3	709	702.6	713.3	256.681	235.74	240.581
TGME49_205360-t26_1-p1		TGME49_205360-t26_1-p1	TGME49_205360-t26_1-p1			transcript=TGME49_205360-t26_1 gene=TGME49_205360 organism=Toxoplasma_gondii_ME49 gene_product=hypothetical protein transcript_product=hypothetical protein location=TGME49_chrVIIa:1442993-1459115(+) protein_length=2607 sequence_SO=chromosome SO=protein_coding_gene is_pseudo=false	4.77064e-44	4.50816e-44	293161.76	152.7	124.3	199.5	143.4	140.2	58.9	97.3	91.4	92.1	3	3	3								327.652	336.183	338.781	401.173	379.958	490.953	302.148	286.962	300.701	152.7	124.3	199.5	143.4	140.2	58.9	97.3	91.4	92.1	54.0922	36.1446	64.4846
TGME49_205370-t26_1-p1		TGME49_205370-t26_1-p1	TGME49_205370-t26_1-p1			transcript=TGME49_205370-t26_1 gene=TGME49_205370 organism=Toxoplasma_gondii_ME49 gene_product=hypothetical protein transcript_product=hypothetical protein location=TGME49_chrVIIa:1437210-1439435(+) protein_length=741 sequence_SO=chromosome SO=protein_coding_gene is_pseudo=false	5.38201e-05	7.73438e-06	78732.24	1	0.3	1.4	0.4	0.8	1.1	0.6	1.1		3	3	2								12.8426	8.18726	15.0848	11.0304	16.4331	27.7018	12.0879	9.60338		1	0.3	1.4	0.4	0.8	1.1	0.6	1.1		0.354239	0.0872357	0.452523
TGME49_205380-t26_1-p1		TGME49_205380-t26_1-p1	TGME49_205380-t26_1-p1			transcript=TGME49_205380-t26_1 gene=TGME49_205380 organism=Toxoplasma_gondii_ME49 gene_product=fructose-bisphospatase I transcript_product=fructose-bisphospatase I location=TGME49_chrVIIa:1430809-1433953(+) protein_length=388 sequence_SO=chromosome SO=protein_coding_gene is_pseudo=false	5.12735e-33	1.32433e-33	42245.77	849.6	1032.3	955.2	671.5	816.9	590.9	1070.7	1040.5	1021.5	3	3	3								291.029	355.833	314.205	256.489	281.283	326.186	352.136	338.337	339.734	849.6	1032.3	955.2	671.5	816.9	590.9	1070.7	1040.5	1021.5	300.961	300.178	308.75
TGME49_205390-t26_1-p1		TGME49_205390-t26_1-p1	TGME49_205390-t26_1-p1			transcript=TGME49_205390-t26_1 gene=TGME49_205390 organism=Toxoplasma_gondii_ME49 gene_product=hypothetical protein transcript_product=hypothetical protein location=TGME49_chrVIIa:1425631-1426542(-) protein_length=303 sequence_SO=chromosome SO=protein_coding_gene is_pseudo=false	1.73e-29	3.67209e-30	33974.56	11.5	12.1	8.7	8.5	9.7	2.5	10.2	14.2	11.4	3	3	3								50.2411	51.3654	52.4901	44.1118	53.7407	47.76	47.3104	62.3657	47.5504	11.5	12.1	8.7	8.5	9.7	2.5	10.2	14.2	11.4	4.07374	3.51851	2.81211
TGME49_205440-t26_1-p1		TGME49_205440-t26_1-p1	TGME49_205440-t26_1-p1			transcript=TGME49_205440-t26_1 gene=TGME49_205440 organism=Toxoplasma_gondii_ME49 gene_product=CCT chaperonin gamma subunit transcript_product=CCT chaperonin gamma subunit location=TGME49_chrVIIa:1397504-1403332(+) protein_length=556 sequence_SO=chromosome SO=protein_coding_gene is_pseudo=false	7.00808e-48	1.27544e-47	60612.78	956.2	1294.1	1085.7	765.8	873.8	790	1163.2	1174.5	1145.8	3	3	3								1989.52	2255.67	2144.67	1746.87	1927.72	2587.59	2215.74	2140.93	2214.9	956.2	1294.1	1085.7	765.8	873.8	790	1163.2	1174.5	1145.8	338.723	376.306	350.932
TGME49_205460-t26_1-p1		TGME49_205460-t26_1-p1	TGME49_205460-t26_1-p1			transcript=TGME49_205460-t26_1 gene=TGME49_205460 organism=Toxoplasma_gondii_ME49 gene_product=AN1 family Zinc finger domain-containing protein transcript_product=AN1 family Zinc finger domain-containing protein location=TGME49_chrVIIa:1391236-1393725(-) protein_length=211 sequence_SO=chromosome SO=protein_coding_gene is_pseudo=false	2.12053e-26	3.94468e-27	23866.15	67.7	71.3	77.8	69.3	65.5	34.7	63.4	53.7	52.3	3	3	3								134.828	130.351	121.571	129.072	120.315	143.979	108.451	102.614	106.895	67.7	71.3	77.8	69.3	65.5	34.7	63.4	53.7	52.3	23.9819	20.733	25.1474
TGME49_205470-t26_1-p1		TGME49_205470-t26_1-p1	TGME49_205470-t26_1-p1			transcript=TGME49_205470-t26_1 gene=TGME49_205470 organism=Toxoplasma_gondii_ME49 gene_product=translation elongation factor 2 family protein, putative transcript_product=translation elongation factor 2 family protein, putative location=TGME49_chrVIIa:1385098-1389126(+) protein_length=952 sequence_SO=chromosome SO=protein_coding_gene is_pseudo=false	2.06778e-55	1.75762e-54	106572.26	4748	5862.9	5011.8	3861.5	3964.4	3728.5	5187.2	5067.3	4957	3	3	3								11285.9	13030.9	11933.5	10092.3	10246.9	11130.1	12017.1	11681	11727.8	4748	5862.9	5011.8	3861.5	3964.4	3728.5	5187.2	5067.3	4957	1681.92	1704.85	1619.97
TGME49_205480-t26_1-p1		TGME49_205480-t26_1-p1	TGME49_205480-t26_1-p1			transcript=TGME49_205480-t26_1 gene=TGME49_205480 organism=Toxoplasma_gondii_ME49 gene_product=IMC subcompartment protein ISP4 transcript_product=IMC subcompartment protein ISP4 location=TGME49_chrVIIa:1382280-1383664(-) protein_length=181 sequence_SO=chromosome SO=protein_coding_gene is_pseudo=false	3.00023e-29	6.27741e-30	19382.21	77.2	73.4	100.1	92.2	101.7	77.4	78.1	70.6	71.7	3	3	3								167.584	168.34	195.889	190.274	215.284	274.395	148.565	150.741	150.361	77.2	73.4	100.1	92.2	101.7	77.4	78.1	70.6	71.7	27.3472	21.3437	32.3554
TGME49_205490-t26_1-p1		TGME49_205490-t26_1-p1	TGME49_205490-t26_1-p1			transcript=TGME49_205490-t26_1 gene=TGME49_205490 organism=Toxoplasma_gondii_ME49 gene_product=integral membrane protein, putative transcript_product=integral membrane protein, putative location=TGME49_chrVIIa:1375594-1379781(-) protein_length=617 sequence_SO=chromosome SO=protein_coding_gene is_pseudo=false	3.29423e-25	5.93326e-26	66254.26	3.4	6.6	4.8	2.2	1.6		2	2.5	3.5	3	2	3								30.4234	41.6359	37.9623	36.8504	28.0063		23.0962	21.9867	39.5427	3.4	6.6	4.8	2.2	1.6		2	2.5	3.5	1.20441	1.91918	1.55151
TGME49_205500-t26_1-p1		TGME49_205500-t26_1-p1	TGME49_205500-t26_1-p1			transcript=TGME49_205500-t26_1 gene=TGME49_205500 organism=Toxoplasma_gondii_ME49 gene_product=hypothetical protein transcript_product=hypothetical protein location=TGME49_chrVIIa:1366359-1373406(+) protein_length=1037 sequence_SO=chromosome SO=protein_coding_gene is_pseudo=false	1.92661e-34	5.60306e-35	116859.02	65.9	79.6	69	54.7	51.4	37.4	47.6	51.9	53.9	3	3	3								90.9165	89.8354	90.3889	86.3969	86.3882	110.087	60.7582	64.0699	67.4993	65.9	79.6	69	54.7	51.4	37.4	47.6	51.9	53.9	23.3443	23.1465	22.3029
TGME49_205510-t26_1-p1		TGME49_205510-t26_1-p1	TGME49_205510-t26_1-p1			transcript=TGME49_205510-t26_1 gene=TGME49_205510 organism=Toxoplasma_gondii_ME49 gene_product=nucleolar protein 5, putative transcript_product=nucleolar protein 5, putative location=TGME49_chrVIIa:1360707-1364682(-) protein_length=490 sequence_SO=chromosome SO=protein_coding_gene is_pseudo=false	2.50254e-29	5.26257e-30	54348.67	1677.8	1779.4	1697.2	1680.2	1591.7	1688.1	1548	1559.4	1555.6	3	3	3								3325.63	3424.78	3326.05	3266.19	3238.29	3199.15	3074.8	3064.56	2987.69	1677.8	1779.4	1697.2	1680.2	1591.7	1688.1	1548	1559.4	1555.6	594.341	517.424	548.588
TGME49_205540-t26_1-p1		TGME49_205540-t26_1-p1	TGME49_205540-t26_1-p1			transcript=TGME49_205540-t26_1 gene=TGME49_205540 organism=Toxoplasma_gondii_ME49 gene_product=DEAD/DEAH box helicase domain-containing protein transcript_product=DEAD/DEAH box helicase domain-containing protein location=TGME49_chrVIIa:1346394-1353413(+) protein_length=1069 sequence_SO=chromosome SO=protein_coding_gene is_pseudo=false	1.0449e-37	4.10281e-38	116586.39	92.8	109.2	97.2	106.8	87	103.3	74.4	74.9	72.9	3	3	3								265.92	264.348	266.599	287.657	278.566	294.129	189.625	184.498	198.112	92.8	109.2	97.2	106.8	87	103.3	74.4	74.9	72.9	32.8733	31.7538	31.418
TGME49_205550-t26_1-p1		TGME49_205550-t26_1-p1	TGME49_205550-t26_1-p1			transcript=TGME49_205550-t26_1 gene=TGME49_205550 organism=Toxoplasma_gondii_ME49 gene_product=AGC kinase transcript_product=AGC kinase location=TGME49_chrVIIa:1340199-1344487(-) protein_length=698 sequence_SO=chromosome SO=protein_coding_gene is_pseudo=false	2.31834e-36	7.96565e-37	75854.51	99	107.7	100.3	86.7	71	61.4	89.1	87.3	91.3	3	3	3								314.408	313.15	288.797	285.677	281.204	408.68	246.501	253.769	262.173	99	107.7	100.3	86.7	71	61.4	89.1	87.3	91.3	35.0696	31.3176	32.4201
TGME49_205558-t26_1-p1		TGME49_205558-t26_1-p1	TGME49_205558-t26_1-p1			transcript=TGME49_205558-t26_1 gene=TGME49_205558 organism=Toxoplasma_gondii_ME49 gene_product=NAC domain-containing protein transcript_product=NAC domain-containing protein location=TGME49_chrVIIa:1334559-1336332(+) protein_length=189 sequence_SO=chromosome SO=protein_coding_gene is_pseudo=false	3.49705e-33	9.13654e-34	20506.91	5948.8	5762.8	6409.3	4446	4546.3	3563.5	6186.9	5742.9	5797.1	3	3	3								6438.15	7068.35	7028.91	5678.02	5724.15	5270.68	6821	6482.77	6522.52	5948.8	5762.8	6409.3	4446	4546.3	3563.5	6186.9	5742.9	5797.1	2107.29	1675.74	2071.68
TGME49_205562-t26_1-p1		TGME49_205562-t26_1-p1	TGME49_205562-t26_1-p1			transcript=TGME49_205562-t26_1 gene=TGME49_205562 organism=Toxoplasma_gondii_ME49 gene_product=hypothetical protein transcript_product=hypothetical protein location=TGME49_chrVIIa:1307040-1330896(+) protein_length=5843 sequence_SO=chromosome SO=protein_coding_gene is_pseudo=false	2.28573e-39	1.09178e-39	627148.52	9.3	9.9	9.7	11	10.2	3.5	14.4	16.3	16.9	3	3	3								94.4777	91.7115	92.2437	91.6385	91.1105	108.083	94.7622	99.6618	103.05	9.3	9.9	9.7	11	10.2	3.5	14.4	16.3	16.9	3.29442	2.87878	3.13534
TGME49_205570-t26_1-p1		TGME49_205570-t26_1-p1	TGME49_205570-t26_1-p1			transcript=TGME49_205570-t26_1 gene=TGME49_205570 organism=Toxoplasma_gondii_ME49 gene_product=hypothetical protein transcript_product=hypothetical protein location=TGME49_chrVIIa:1302505-1305173(-) protein_length=644 sequence_SO=chromosome SO=protein_coding_gene is_pseudo=false	3.68603e-52	1.53175e-51	68156.73	197.7	204.7	194.1	232.5	241.6	250.1	143.2	139	158.7	3	3	3								875.386	873.303	827.431	1085.25	1089.84	1197.92	609.499	551.231	627.127	197.7	204.7	194.1	232.5	241.6	250.1	143.2	139	158.7	70.033	59.5238	62.7391
TGME49_205580-t26_1-p1		TGME49_205580-t26_1-p1	TGME49_205580-t26_1-p1			transcript=TGME49_205580-t26_1 gene=TGME49_205580 organism=Toxoplasma_gondii_ME49 gene_product=nuclear factor NF4 transcript_product=nuclear factor NF4 location=TGME49_chrVIIa:1293654-1297697(+) protein_length=497 sequence_SO=chromosome SO=protein_coding_gene is_pseudo=false	3.21747e-36	1.09295e-36	51221.1	591.5	673.8	571.5	546.6	498.6	512.1	656.4	645.6	721.4	3	3	3								1338.78	1540.2	1407.97	1364.57	1325.28	1533.85	1595.39	1493.14	1559.63	591.5	673.8	571.5	546.6	498.6	512.1	656.4	645.6	721.4	209.532	195.931	184.726
TGME49_205590-t26_1-p1		TGME49_205590-t26_1-p1	TGME49_205590-t26_1-p1			transcript=TGME49_205590-t26_1 gene=TGME49_205590 organism=Toxoplasma_gondii_ME49 gene_product=hypothetical protein transcript_product=hypothetical protein location=TGME49_chrVIIa:1286582-1291466(-) protein_length=547 sequence_SO=chromosome SO=protein_coding_gene is_pseudo=false	0.00694067	0.000977522	64944.4	3.8	5.6	9.8	17.5	13.4	25.5	1.2	2.2	0.8	3	3	3								171.658	116.624	123.148	309.139	558.983	1307.26	25.9396	48.0809	34.1388	3.8	5.6	9.8	17.5	13.4	25.5	1.2	2.2	0.8	1.34611	1.6284	3.16766
TGME49_205600-t26_1-p1		TGME49_205600-t26_1-p1	TGME49_205600-t26_1-p1			transcript=TGME49_205600-t26_1 gene=TGME49_205600 organism=Toxoplasma_gondii_ME49 gene_product=zinc finger, C3HC4 type (RING finger) domain-containing protein transcript_product=zinc finger, C3HC4 type (RING finger) domain-containing protein location=TGME49_chrVIIa:1280114-1284348(+) protein_length=522 sequence_SO=chromosome SO=protein_coding_gene is_pseudo=false	2.84803e-32	6.97782e-33	56835.43	16.6	15.3	19.5	12	18.4	20.3	26	16.5	17.2	3	3	3								50.0689	55.8732	47.9623	49.0632	50.4706	61.5353	59.4587	57.355	54.0548	16.6	15.3	19.5	12	18.4	20.3	26	16.5	17.2	5.88036	4.44902	6.303
TGME49_205615-t26_1-p1		TGME49_205615-t26_1-p1	TGME49_205615-t26_1-p1			transcript=TGME49_205615-t26_1 gene=TGME49_205615 organism=Toxoplasma_gondii_ME49 gene_product=hypothetical protein transcript_product=hypothetical protein location=TGME49_chrVIIa:1261288-1275423(-) protein_length=3358 sequence_SO=chromosome SO=protein_coding_gene is_pseudo=false	0.0476495	0.00645802	374987.08	1.8		0.8	1	0.8		0.8		0.6	2	2	2								252.536		97.3965	132.32	105.199		84.2073		70.291	1.8		0.8	1	0.8		0.8		0.6	0.637629	0	0.258585
TGME49_205625-t26_1-p1		TGME49_205625-t26_1-p1	TGME49_205625-t26_1-p1			transcript=TGME49_205625-t26_1 gene=TGME49_205625 organism=Toxoplasma_gondii_ME49 gene_product=hypothetical protein transcript_product=hypothetical protein location=TGME49_chrVIIa:1252994-1259192(-) protein_length=962 sequence_SO=chromosome SO=protein_coding_gene is_pseudo=false	1.04725e-33	2.85786e-34	101770.27	19.1	11.4	20.3	19.1	19.9	6.2	29.9	48.5	33.5	3	3	3								38.1861	41.1935	42.6398	47.5926	43.8997	54.9484	47.3065	64.28	54.1122	19.1	11.4	20.3	19.1	19.9	6.2	29.9	48.5	33.5	6.76596	3.31496	6.56159
TGME49_205640-t26_1-p1		TGME49_205640-t26_1-p1	TGME49_205640-t26_1-p1			transcript=TGME49_205640-t26_1 gene=TGME49_205640 organism=Toxoplasma_gondii_ME49 gene_product=hypothetical protein transcript_product=hypothetical protein location=TGME49_chrVIIa:1243963-1250355(+) protein_length=1906 sequence_SO=chromosome SO=protein_coding_gene is_pseudo=false	6.23903e-25	1.11699e-25	210404.97	3.6	1.9	4.6	3.9	2.5	0.6	1	0.6	1	3	3	3								31.4312	31.7167	37.6682	65.2897	27.5177	44.5152	13.4121	18.0816	15.523	3.6	1.9	4.6	3.9	2.5	0.6	1	0.6	1	1.27526	0.552493	1.48686
TGME49_205650-t26_1-p1		TGME49_205650-t26_1-p1	TGME49_205650-t26_1-p1			transcript=TGME49_205650-t26_1 gene=TGME49_205650 organism=Toxoplasma_gondii_ME49 gene_product=AP2 domain transcription factor AP2VIIa-3 transcript_product=AP2 domain transcription factor AP2VIIa-3 location=TGME49_chrVIIa:1234222-1238665(-) protein_length=998 sequence_SO=chromosome SO=protein_coding_gene is_pseudo=false	7.37996e-24	1.28796e-24	105797.94	5.9	7.1	7.7	2.4	2.4	1.9	4.7	6.8	6.5	3	3	3								22.6613	21.2089	18.3855	16.0778	21.9893	34.3172	16.4705	14.6936	14.4746	5.9	7.1	7.7	2.4	2.4	1.9	4.7	6.8	6.5	2.09001	2.06458	2.48888
TGME49_205670-t26_1-p1		TGME49_205670-t26_1-p1	TGME49_205670-t26_1-p1			transcript=TGME49_205670-t26_1 gene=TGME49_205670 organism=Toxoplasma_gondii_ME49 gene_product=SF-assemblin/beta giardin protein transcript_product=SF-assemblin/beta giardin protein location=TGME49_chrVIIa:1223656-1225398(+) protein_length=262 sequence_SO=chromosome SO=protein_coding_gene is_pseudo=false	5.032e-22	8.47733e-23	30051.42	111.8	138.3	112.2	84.5	15		93.8	101.6	103.9	3	2	3								575.76	610.467	593.306	576.431	649.581		417.088	466.865	499.182	111.8	138.3	112.2	84.5	15		93.8	101.6	103.9	39.6039	40.2156	36.2665
TGME49_205680-t26_1-p1		TGME49_205680-t26_1-p1	TGME49_205680-t26_1-p1			transcript=TGME49_205680-t26_1 gene=TGME49_205680 organism=Toxoplasma_gondii_ME49 gene_product=hypothetical protein transcript_product=hypothetical protein location=TGME49_chrVIIa:1215181-1219032(-) protein_length=805 sequence_SO=chromosome SO=protein_coding_gene is_pseudo=false	5.20581e-43	4.14249e-43	79066.13	130.6	105.1	137.2	153.5	149	145.2	137.4	124.6	126.3	3	3	3								356.339	317.452	309.651	387.156	374.975	431.561	285.29	273.457	296.901	130.6	105.1	137.2	153.5	149	145.2	137.4	124.6	126.3	46.2636	30.5616	44.3473
TGME49_205690-t26_1-p1		TGME49_205690-t26_1-p1	TGME49_205690-t26_1-p1			transcript=TGME49_205690-t26_1 gene=TGME49_205690 organism=Toxoplasma_gondii_ME49 gene_product=hypothetical protein transcript_product=hypothetical protein location=TGME49_chrVIIa:1212921-1214150(+) protein_length=409 sequence_SO=chromosome SO=protein_coding_gene is_pseudo=false	1.75645e-27	3.40457e-28	45023.01	53.7	57.7	36	29.8	24.9	23.2	52.8	54	51.8	3	3	3								67.9746	74.6498	79.3241	72.9234	60.6715	64.6503	62.3152	72.7833	71.1708	53.7	57.7	36	29.8	24.9	23.2	52.8	54	51.8	19.0226	16.7783	11.6363
TGME49_205700-t26_1-p1		TGME49_205700-t26_1-p1	TGME49_205700-t26_1-p1			transcript=TGME49_205700-t26_1 gene=TGME49_205700 organism=Toxoplasma_gondii_ME49 gene_product=cyclophilin precursor transcript_product=cyclophilin precursor location=TGME49_chrVIIa:1209729-1210775(+) protein_length=348 sequence_SO=chromosome SO=protein_coding_gene is_pseudo=false	6.48488e-25	1.16073e-25	38196.74	9287.6	12061.3	13078.5	6702.8	7432.9	6875.4	12841.8	10863.3	11723.3	3	3	3								14589.8	16602.7	16821.7	11850	12828.9	13789.4	15630.6	14985.4	15649.5	9287.6	12061.3	13078.5	6702.8	7432.9	6875.4	12841.8	10863.3	11723.3	3290.03	3507.25	4227.38
TGME49_205710-t26_1-p1		TGME49_205710-t26_1-p1	TGME49_205710-t26_1-p1			transcript=TGME49_205710-t26_1 gene=TGME49_205710 organism=Toxoplasma_gondii_ME49 gene_product=lysine-tRNA ligase transcript_product=lysine-tRNA ligase location=TGME49_chrVIIa:1202972-1207613(+) protein_length=658 sequence_SO=chromosome SO=protein_coding_gene is_pseudo=false	5.30694e-44	4.97443e-44	74394.86	944.8	1151.7	1053.3	702.5	740.7	651.2	1085.9	1045	1043.3	3	3	3								2072.72	2415.56	2165.28	1720.09	1743.62	2383.46	2136.62	2115.85	2171.73	944.8	1151.7	1053.3	702.5	740.7	651.2	1085.9	1045	1043.3	334.685	334.898	340.459
TGME49_205720-t26_1-p1		TGME49_205720-t26_1-p1	TGME49_205720-t26_1-p1			transcript=TGME49_205720-t26_1 gene=TGME49_205720 organism=Toxoplasma_gondii_ME49 gene_product=Adenosine/AMP deaminase domain-containing protein transcript_product=Adenosine/AMP deaminase domain-containing protein location=TGME49_chrVIIa:1198247-1201484(-) protein_length=366 sequence_SO=chromosome SO=protein_coding_gene is_pseudo=false	1.03239e-37	4.06223e-38	41153.15	46.6	52	38.7	33.5	28.6	28.2	68.8	78	66.2	3	3	3								131.941	160.154	133.558	108.841	127.033	191.723	171.964	199.57	180.989	46.6	52	38.7	33.5	28.6	28.2	68.8	78	66.2	16.5075	15.1209	12.509
TGME49_205730-t26_1-p1		TGME49_205730-t26_1-p1	TGME49_205730-t26_1-p1			transcript=TGME49_205730-t26_1 gene=TGME49_205730 organism=Toxoplasma_gondii_ME49 gene_product=hypothetical protein transcript_product=hypothetical protein location=TGME49_chrVIIa:1194781-1196633(+) protein_length=152 sequence_SO=chromosome SO=protein_coding_gene is_pseudo=false	4.51909e-16	7.06137e-17	17361.8	243.2	381.4	282.3	250.6	277.7	220.7	431	469.6	528.8	3	3	3								485.425	495.46	462.634	502.886	479.423	484.834	722.952	756.585	834.626	243.2	381.4	282.3	250.6	277.7	220.7	431	469.6	528.8	86.1508	110.906	91.2481
TGME49_205740-t26_1-p1		TGME49_205740-t26_1-p1	TGME49_205740-t26_1-p1			transcript=TGME49_205740-t26_1 gene=TGME49_205740 organism=Toxoplasma_gondii_ME49 gene_product=hypothetical protein transcript_product=hypothetical protein location=TGME49_chrVIIa:1179955-1192576(-) protein_length=1306 sequence_SO=chromosome SO=protein_coding_gene is_pseudo=false	1.13157e-39	5.60538e-40	140939.11	163.8	182.3	156.7	168.7	175.9	126	154.2	155.9	154.5	3	3	3								587.958	600.99	557.065	693.051	698.634	688.922	551.63	542.414	557.492	163.8	182.3	156.7	168.7	175.9	126	154.2	155.9	154.5	58.0243	53.0102	50.6503
TGME49_205750-t26_1-p1		TGME49_205750-t26_1-p1	TGME49_205750-t26_1-p1			transcript=TGME49_205750-t26_1 gene=TGME49_205750 organism=Toxoplasma_gondii_ME49 gene_product=histone deacetylase complex subunit Sin3 transcript_product=histone deacetylase complex subunit Sin3 location=TGME49_chrVIIa:1173218-1178033(+) protein_length=769 sequence_SO=chromosome SO=protein_coding_gene is_pseudo=false	1.88209e-34	5.47783e-35	87091.75	51.8	71.3	51.9	42.2	41.8	38.7	53.8	50.2	62	3	3	3								200.123	215	191.684	195.29	171.832	236.731	189.885	179.388	199.095	51.8	71.3	51.9	42.2	41.8	38.7	53.8	50.2	62	18.3496	20.733	16.7757
TGME49_206300-t26_1-p1		TGME49_206300-t26_1-p1	TGME49_206300-t26_1-p1			transcript=TGME49_206300-t26_1 gene=TGME49_206300 organism=Toxoplasma_gondii_ME49 gene_product=hypothetical protein transcript_product=hypothetical protein location=TGME49_chrVIIa:1075912-1078389(-) protein_length=825 sequence_SO=chromosome SO=protein_coding_gene is_pseudo=false	2.88189e-36	9.82076e-37	90007.33	33.2	36.7	36.6	30.3	29	22.8	28.4	26.6	25.8	3	3	3								110.811	122.688	121.482	109.982	105.181	148.006	96.6624	96.0735	94.1265	33.2	36.7	36.6	30.3	29	22.8	28.4	26.6	25.8	11.7607	10.6718	11.8303
TGME49_206320-t26_1-p1		TGME49_206320-t26_1-p1	TGME49_206320-t26_1-p1			transcript=TGME49_206320-t26_1 gene=TGME49_206320 organism=Toxoplasma_gondii_ME49 gene_product=hypothetical protein transcript_product=hypothetical protein location=TGME49_chrVIIa:1063141-1066017(+) protein_length=294 sequence_SO=chromosome SO=protein_coding_gene is_pseudo=false	7.82717e-30	1.68481e-30	32301.18	617.3	697.1	761.2	697.3	682.8	654.3	719.9	577.1	570	3	3	3								1169.76	1265.93	1281.31	1316.25	1191.42	1399.26	1142.2	957.367	1030.33	617.3	697.1	761.2	697.3	682.8	654.3	719.9	577.1	570	218.671	202.707	246.043
TGME49_206340-t26_1-p1		TGME49_206340-t26_1-p1	TGME49_206340-t26_1-p1			transcript=TGME49_206340-t26_1 gene=TGME49_206340 organism=Toxoplasma_gondii_ME49 gene_product=hypothetical protein transcript_product=hypothetical protein location=TGME49_chrVIIa:1054024-1055163(-) protein_length=187 sequence_SO=chromosome SO=protein_coding_gene is_pseudo=false	1.55619e-33	4.18415e-34	19986.49	337.8	279.8	339.8	257.5	314.3	265.4	282.1	318.9	314.4	3	3	3								919.874	848.192	953.554	710.061	878.665	857.584	834.785	876.891	903.747	337.8	279.8	339.8	257.5	314.3	265.4	282.1	318.9	314.4	119.662	81.3618	109.834
TGME49_206350-t26_1-p1		TGME49_206350-t26_1-p1	TGME49_206350-t26_1-p1			transcript=TGME49_206350-t26_1 gene=TGME49_206350 organism=Toxoplasma_gondii_ME49 gene_product=ER-retrevial receptor Ter1p, putative transcript_product=ER-retrevial receptor Ter1p, putative location=TGME49_chrVIIa:1050017-1052103(+) protein_length=216 sequence_SO=chromosome SO=protein_coding_gene is_pseudo=false	5.99273e-18	9.56585e-19	25266.12	18.7	10.7	18.1	29	17	28.9	12	3.7	14.2	3	3	3								60.1767	70.8485	55.6046	110.118	114.138	144.387	38.831	54.281	41.4291	18.7	10.7	18.1	29	17	28.9	12	3.7	14.2	6.62426	3.11141	5.85048
TGME49_206380-t26_1-p1		TGME49_206380-t26_1-p1	TGME49_206380-t26_1-p1			transcript=TGME49_206380-t26_1 gene=TGME49_206380 organism=Toxoplasma_gondii_ME49 gene_product=hypothetical protein transcript_product=hypothetical protein location=TGME49_chrVIIa:1032556-1042628(+) protein_length=2462 sequence_SO=chromosome SO=protein_coding_gene is_pseudo=false	1.52831e-26	2.85579e-27	267356	7.8	8.1	11.3	7.5	11.5	5	11.3	13	13.1	3	3	3								56.4606	54.0558	58.5185	61.8827	59.0887	84.6159	59.7496	59.6144	56.1608	7.8	8.1	11.3	7.5	11.5	5	11.3	13	13.1	2.76306	2.35536	3.65251
TGME49_206390-t26_1-p1		TGME49_206390-t26_1-p1	TGME49_206390-t26_1-p1			transcript=TGME49_206390-t26_1 gene=TGME49_206390 organism=Toxoplasma_gondii_ME49 gene_product=hypothetical protein transcript_product=hypothetical protein location=TGME49_chrVIIa:1023089-1028911(-) protein_length=313 sequence_SO=chromosome SO=protein_coding_gene is_pseudo=false	2.93958e-26	5.44798e-27	34373.95	27.3	30.7	15	14	26.9	22.6	27.4	25	24.9	3	3	3								86.3117	90.098	56.2037	64.1635	100.122	99.9247	61.6661	72.937	61.5053	27.3	30.7	15	14	26.9	22.6	27.4	25	24.9	9.67071	8.92712	4.84846
TGME49_206415-t26_1-p1		TGME49_206415-t26_1-p1	TGME49_206415-t26_1-p1			transcript=TGME49_206415-t26_1 gene=TGME49_206415 organism=Toxoplasma_gondii_ME49 gene_product=myosin K transcript_product=myosin K location=TGME49_chrVIIa:994150-1013005(+) protein_length=2412 sequence_SO=chromosome SO=protein_coding_gene is_pseudo=false	4.05411e-12	6.12992e-13	262862.19		8.6	0.1	1.7	0.6		5.7	1.9	0.2	2	2	3									58.3336	23.1793	29.5772	27.8849		25.7922	24.9302	24.7971		8.6	0.1	1.7	0.6		5.7	1.9	0.2	0	2.50076	0.0323231
TGME49_206430-t26_1-p1		TGME49_206430-t26_1-p1	TGME49_206430-t26_1-p1			transcript=TGME49_206430-t26_1 gene=TGME49_206430 organism=Toxoplasma_gondii_ME49 gene_product=formin FRM1 transcript_product=formin FRM1 location=TGME49_chrVIIa:973851-990948(-) protein_length=5009 sequence_SO=chromosome SO=protein_coding_gene is_pseudo=false	1.80554e-26	3.36793e-27	547394.25	1	1.4	1.1	1.7	1		1.3	1.2	1.5	3	2	3								39.6603	45.5566	38.5842	47.3064	43.9509		31.8069	38.8471	37.8734	1	1.4	1.1	1.7	1		1.3	1.2	1.5	0.354239	0.4071	0.355554
TGME49_206450-t26_1-p1		TGME49_206450-t26_1-p1	TGME49_206450-t26_1-p1			transcript=TGME49_206450-t26_1 gene=TGME49_206450 organism=Toxoplasma_gondii_ME49 gene_product=autophagy-related cysteine peptidase atg4, putative transcript_product=autophagy-related cysteine peptidase atg4, putative location=TGME49_chrVIIa:958417-970566(-) protein_length=3752 sequence_SO=chromosome SO=protein_coding_gene is_pseudo=false	5.97116e-49	1.30597e-48	397388.03	26.1	35.7	37.6	18.2	17.7	11.5	57.6	55.1	52.2	3	3	3								172.375	175.188	173.693	142.264	144.957	204.799	217.068	220.618	211.396	26.1	35.7	37.6	18.2	17.7	11.5	57.6	55.1	52.2	9.24563	10.381	12.1535
TGME49_206470-t26_1-p1		TGME49_206470-t26_1-p1	TGME49_206470-t26_1-p1			transcript=TGME49_206470-t26_1 gene=TGME49_206470 organism=Toxoplasma_gondii_ME49 gene_product=pyruvate dehydrogenase complex subunit PDH-E3II transcript_product=pyruvate dehydrogenase complex subunit PDH-E3II location=TGME49_chrVIIa:947003-953655(+) protein_length=519 sequence_SO=chromosome SO=protein_coding_gene is_pseudo=false	1.16835e-34	3.45289e-35	55121.36	1432.7	1663.2	1528.6	1620.8	1715.3	1356.7	1568.7	1533.6	1494.4	3	3	3								4492.7	4626.9	4702.67	5102.8	5330.67	5261.58	4778.14	4665.13	4576.09	1432.7	1663.2	1528.6	1620.8	1715.3	1356.7	1568.7	1533.6	1494.4	507.518	483.635	494.091
TGME49_206480-t26_1-p1		TGME49_206480-t26_1-p1	TGME49_206480-t26_1-p1			transcript=TGME49_206480-t26_1 gene=TGME49_206480 organism=Toxoplasma_gondii_ME49 gene_product=hypothetical protein transcript_product=hypothetical protein location=TGME49_chrVIIa:943946-945669(-) protein_length=207 sequence_SO=chromosome SO=protein_coding_gene is_pseudo=false	1.79726e-16	2.81893e-17	22522.16	916.4	1072.4	969.4	1278.1	1364.6	1120.4	922.8	954.4	1010.7	3	3	3								1990.53	2172.29	2005.34	2572.49	2701.22	2779.6	1813.34	1814.67	1888.24	916.4	1072.4	969.4	1278.1	1364.6	1120.4	922.8	954.4	1010.7	324.624	311.838	313.34
TGME49_206490-t26_1-p1		TGME49_206490-t26_1-p1	TGME49_206490-t26_1-p1			transcript=TGME49_206490-t26_1 gene=TGME49_206490 organism=Toxoplasma_gondii_ME49 gene_product=ICE family protease (caspase) p20 domain-containing protein transcript_product=ICE family protease (caspase) p20 domain-containing protein location=TGME49_chrVIIa:933358-941548(+) protein_length=742 sequence_SO=chromosome SO=protein_coding_gene is_pseudo=false	9.95711e-35	2.96493e-35	80268.41	34.9	40.5	34.3	25.1	22.9	10.2	68.3	63.8	61.5	3	3	3								91.4224	93.8364	83.7084	81.6083	77.0544	80.614	133.979	131.562	119.007	34.9	40.5	34.3	25.1	22.9	10.2	68.3	63.8	61.5	12.3629	11.7768	11.0868
TGME49_206500-t26_1-p1		TGME49_206500-t26_1-p1	TGME49_206500-t26_1-p1			transcript=TGME49_206500-t26_1 gene=TGME49_206500 organism=Toxoplasma_gondii_ME49 gene_product=hypothetical protein transcript_product=hypothetical protein location=TGME49_chrVIIa:920231-929557(-) protein_length=1354 sequence_SO=chromosome SO=protein_coding_gene is_pseudo=false	2.43878e-28	4.89982e-29	146185.45	5.8	5.7	5.6	7.7	3.5	2.9	4.9	4.5	4.2	3	3	3								40.1654	36.9724	41.1384	48.4945	43.056	54.604	29.2371	30.0644	30.4302	5.8	5.7	5.6	7.7	3.5	2.9	4.9	4.5	4.2	2.05458	1.65748	1.81009
TGME49_206510-t26_1-p1		TGME49_206510-t26_1-p1	TGME49_206510-t26_1-p1			transcript=TGME49_206510-t26_1 gene=TGME49_206510 organism=Toxoplasma_gondii_ME49 gene_product=toxolysin TLN4 transcript_product=toxolysin TLN4 location=TGME49_chrVIIa:903405-917753(+) protein_length=2340 sequence_SO=chromosome SO=protein_coding_gene is_pseudo=false	4.96496e-48	9.26132e-48	246741.16	233.9	289.5	258.9	197.3	187	175.1	439.3	431.5	421.4	3	3	3								985.433	1039.82	1039.2	906.812	917.685	1133.87	1643.66	1648.93	1635.18	233.9	289.5	258.9	197.3	187	175.1	439.3	431.5	421.4	82.8564	84.1824	83.6845
TGME49_206540-t26_1-p1		TGME49_206540-t26_1-p1	TGME49_206540-t26_1-p1			transcript=TGME49_206540-t26_1 gene=TGME49_206540 organism=Toxoplasma_gondii_ME49 gene_product=hypothetical protein transcript_product=hypothetical protein location=TGME49_chrVIIa:894012-901698(-) protein_length=1255 sequence_SO=chromosome SO=protein_coding_gene is_pseudo=false	9.52866e-34	2.61365e-34	131049.43	58.7	68.7	56.1	64.5	63.4	50.3	75	70.3	72	3	3	3								362.718	364.476	367.408	400.901	367.092	404.659	414.901	401.461	411.512	58.7	68.7	56.1	64.5	63.4	50.3	75	70.3	72	20.7938	19.977	18.1333
TGME49_206550-t26_1-p1		TGME49_206550-t26_1-p1	TGME49_206550-t26_1-p1			transcript=TGME49_206550-t26_1 gene=TGME49_206550 organism=Toxoplasma_gondii_ME49 gene_product=hypothetical protein transcript_product=hypothetical protein location=TGME49_chrVIIa:843015-893674(+) protein_length=5044 sequence_SO=chromosome SO=protein_coding_gene is_pseudo=false	0.0323032	0.00442056	547598.38	0.6	0.2	0.4	0.4	0.5	0.5	0.6	0.4	0.4	3	3	3								33.674	28.56	28.6645	38.2702	50.3756	94.1239	22.8187	21.7322	19.1914	0.6	0.2	0.4	0.4	0.5	0.5	0.6	0.4	0.4	0.212543	0.0581571	0.129292
TGME49_206580-t26_1-p1		TGME49_206580-t26_1-p1	TGME49_206580-t26_1-p1			transcript=TGME49_206580-t26_1 gene=TGME49_206580 organism=Toxoplasma_gondii_ME49 gene_product=formin FRM2 transcript_product=formin FRM2 location=TGME49_chrVIIa:813203-830394(+) protein_length=4709 sequence_SO=chromosome SO=protein_coding_gene is_pseudo=false	7.02349e-46	9.23299e-46	491677.67	19.6	20.7	18.5	20.3	17.7	11.1	24.5	21.6	23.5	3	3	3								134.515	136.668	125.823	138.242	120.592	153.806	136.354	129.925	140.405	19.6	20.7	18.5	20.3	17.7	11.1	24.5	21.6	23.5	6.94308	6.01926	5.97977
TGME49_206590-t26_1-p1		TGME49_206590-t26_1-p1	TGME49_206590-t26_1-p1			transcript=TGME49_206590-t26_1 gene=TGME49_206590 organism=Toxoplasma_gondii_ME49 gene_product=calcium-dependent protein kinase CDPK2A transcript_product=calcium-dependent protein kinase CDPK2A location=TGME49_chrVIIa:800544-807261(-) protein_length=786 sequence_SO=chromosome SO=protein_coding_gene is_pseudo=false	2.01512e-35	6.35996e-36	86377.5	730.5	828.8	836.6	662.5	730.1	560.4	840.8	760.1	708.9	3	3	3								2861.9	3014.14	2837.49	2836.35	3045.56	3235.55	2908.06	2789.72	2781.91	730.5	828.8	836.6	662.5	730.1	560.4	840.8	760.1	708.9	258.771	241.003	270.415
TGME49_206610-t26_1-p1		TGME49_206610-t26_1-p1	TGME49_206610-t26_1-p1			transcript=TGME49_206610-t26_1 gene=TGME49_206610 organism=Toxoplasma_gondii_ME49 gene_product=pyruvate dehydrogenase complex subunit PDH-E2 transcript_product=pyruvate dehydrogenase complex subunit PDH-E2 location=TGME49_chrVIIa:781130-789026(-) protein_length=929 sequence_SO=chromosome SO=protein_coding_gene is_pseudo=false	8.29873e-41	4.7349e-41	96879.53	508.1	575.3	528.5	516.7	613.3	454.6	334.1	338.2	374.4	3	3	3								2212.66	2378.43	2269.11	2376.65	2429.83	2213.51	1509.67	1444.45	1564.16	508.1	575.3	528.5	516.7	613.3	454.6	334.1	338.2	374.4	179.989	167.289	170.828
TGME49_206630-t26_1-p1		TGME49_206630-t26_1-p1	TGME49_206630-t26_1-p1			transcript=TGME49_206630-t26_1 gene=TGME49_206630 organism=Toxoplasma_gondii_ME49 gene_product=hypothetical protein transcript_product=hypothetical protein location=TGME49_chrVIIa:769908-772339(-) protein_length=665 sequence_SO=chromosome SO=protein_coding_gene is_pseudo=false	2.12352e-35	6.67954e-36	71324.41	66.5	82.3	83	100.1	95.2	47.3	70.2	74.6	70.7	3	3	3								224.911	187.678	215.933	278.193	277.876	290.084	236.927	219.948	219.464	66.5	82.3	83	100.1	95.2	47.3	70.2	74.6	70.7	23.5569	23.9317	26.8282
TGME49_206640-t26_1-p1		TGME49_206640-t26_1-p1	TGME49_206640-t26_1-p1			transcript=TGME49_206640-t26_1 gene=TGME49_206640 organism=Toxoplasma_gondii_ME49 gene_product=hypothetical protein transcript_product=hypothetical protein location=TGME49_chrVIIa:758005-767256(+) protein_length=1282 sequence_SO=chromosome SO=protein_coding_gene is_pseudo=false	1.52755e-35	4.87669e-36	144097.06	19.1	59.8	20.6	22.1	11	5.7	27.4	27.1	26.1	3	3	3								78.8181	106.182	81.1336	84.3664	73.7902	109.198	78.7209	76.2769	75.7509	19.1	59.8	20.6	22.1	11	5.7	27.4	27.1	26.1	6.76596	17.389	6.65856
TGME49_206670-t26_1-p1		TGME49_206670-t26_1-p1	TGME49_206670-t26_1-p1			transcript=TGME49_206670-t26_1 gene=TGME49_206670 organism=Toxoplasma_gondii_ME49 gene_product=hypothetical protein transcript_product=hypothetical protein location=TGME49_chrVIIa:730293-739354(-) protein_length=2071 sequence_SO=chromosome SO=protein_coding_gene is_pseudo=false	2.86202e-50	8.0481e-50	218498.23	191.3	215.2	210.9	192.2	183.4	144.4	192.9	195.1	202.7	3	3	3								664.896	707.698	686.853	668.222	658.791	651.827	633.602	632.174	652.646	191.3	215.2	210.9	192.2	183.4	144.4	192.9	195.1	202.7	67.7658	62.5771	68.1694
TGME49_206680-t26_1-p1		TGME49_206680-t26_1-p1	TGME49_206680-t26_1-p1			transcript=TGME49_206680-t26_1 gene=TGME49_206680 organism=Toxoplasma_gondii_ME49 gene_product=hypothetical protein transcript_product=hypothetical protein location=TGME49_chrVIIa:725683-727356(-) protein_length=216 sequence_SO=chromosome SO=protein_coding_gene is_pseudo=false	1.45568e-26	2.7228e-27	23897.63	23.8	30.4	27.3	26.1	23.3	30.1	18.2	17.9	25.2	3	3	3								51.4432	50.5472	48.9264	57.8795	56.8384	113.054	35.2153	43.076	41.1554	23.8	30.4	27.3	26.1	23.3	30.1	18.2	17.9	25.2	8.43088	8.83988	8.82421
TGME49_206690-t26_1-p1		TGME49_206690-t26_1-p1	TGME49_206690-t26_1-p1			transcript=TGME49_206690-t26_1 gene=TGME49_206690 organism=Toxoplasma_gondii_ME49 gene_product=glideosome-associated protein with multiple-membrane spans GAPM2B transcript_product=glideosome-associated protein with multiple-membrane spans GAPM2B location=TGME49_chrVIIa:722626-724443(+) protein_length=426 sequence_SO=chromosome SO=protein_coding_gene is_pseudo=false	1.54028e-32	3.843e-33	46788.9	248.3	344.9	284.6	320.6	271.2	157.3	239.5	267.1	298.9	3	3	3								859.493	1018.71	885.683	1178.67	1155.75	1137.36	795.347	739.921	806.345	248.3	344.9	284.6	320.6	271.2	157.3	239.5	267.1	298.9	87.9574	100.292	91.9915
TGME49_206700-t26_1-p1		TGME49_206700-t26_1-p1	TGME49_206700-t26_1-p1			transcript=TGME49_206700-t26_1 gene=TGME49_206700 organism=Toxoplasma_gondii_ME49 gene_product=hypothetical protein transcript_product=hypothetical protein location=TGME49_chrVIIa:716383-718101(-) protein_length=240 sequence_SO=chromosome SO=protein_coding_gene is_pseudo=false	1.66017e-10	2.48312e-11	27864.81		5.5					11.5	5.5	4	1	0	3			WT	WT					61.7221					51.3776	62.5055	44.6697		5.5					11.5	5.5	4	0	1.59932	0
TGME49_206710-t26_1-p1		TGME49_206710-t26_1-p1	TGME49_206710-t26_1-p1			transcript=TGME49_206710-t26_1 gene=TGME49_206710 organism=Toxoplasma_gondii_ME49 gene_product=hypothetical protein transcript_product=hypothetical protein location=TGME49_chrVIIa:710726-714502(+) protein_length=675 sequence_SO=chromosome SO=protein_coding_gene is_pseudo=false	1.5387e-15	2.39033e-16	77143.55	3.5	3.9	5.2	3.8	1		4.6	2.9	2	3	2	3								52.2458	59.3804	51.4566	58.1167	49.0789		51.4856	47.9371	48.9218	3.5	3.9	5.2	3.8	1		4.6	2.9	2	1.23983	1.13406	1.6808
TGME49_207015-t26_1-p1		TGME49_207015-t26_1-p1	TGME49_207015-t26_1-p1			transcript=TGME49_207015-t26_1 gene=TGME49_207015 organism=Toxoplasma_gondii_ME49 gene_product=hypothetical protein transcript_product=hypothetical protein location=TGME49_chrX:7338883-7341116(+) protein_length=574 sequence_SO=chromosome SO=protein_coding_gene is_pseudo=false	4.19251e-06	6.07398e-07	62591.85	1.3	1.2	2.9		0.3					3	1	0	C1	C1						28.6182	40.2509	30.2684		21.306					1.3	1.2	2.9		0.3					0.46051	0.348943	0.93737
TGME49_207020-t26_1-p1		TGME49_207020-t26_1-p1	TGME49_207020-t26_1-p1			transcript=TGME49_207020-t26_1 gene=TGME49_207020 organism=Toxoplasma_gondii_ME49 gene_product=hypothetical protein transcript_product=hypothetical protein location=TGME49_chrX:7342648-7344849(-) protein_length=141 sequence_SO=chromosome SO=protein_coding_gene is_pseudo=false	1.52742e-15	2.37331e-16	15985.36	47.8	41.4	38.3	39.6	42.7	15.9	36.5	24.5	31	3	3	3								143.82	130.875	114.925	98.7575	123.765	189.229	103.44	74.7988	87.835	47.8	41.4	38.3	39.6	42.7	15.9	36.5	24.5	31	16.9326	12.0385	12.3797
TGME49_207040-t26_1-p1		TGME49_207040-t26_1-p1	TGME49_207040-t26_1-p1			transcript=TGME49_207040-t26_1 gene=TGME49_207040 organism=Toxoplasma_gondii_ME49 gene_product=hypothetical protein transcript_product=hypothetical protein location=TGME49_chrX:7346618-7356119(+) protein_length=1187 sequence_SO=chromosome SO=protein_coding_gene is_pseudo=false	3.76443e-31	8.62682e-32	130435.87	5.2	4.7	3.6	5.5	3.6	1.5	3.7	4.8	4	3	3	3								65.8743	65.3253	71.8223	77.2337	60.7522	72.1422	45.4337	54.818	56.1057	5.2	4.7	3.6	5.5	3.6	1.5	3.7	4.8	4	1.84204	1.36669	1.16363
TGME49_207060-t26_1-p1		TGME49_207060-t26_1-p1	TGME49_207060-t26_1-p1			transcript=TGME49_207060-t26_1 gene=TGME49_207060 organism=Toxoplasma_gondii_ME49 gene_product=ribonucleoside-diphosphate reductase small subunit transcript_product=ribonucleoside-diphosphate reductase small subunit location=TGME49_chrX:7363116-7366485(-) protein_length=391 sequence_SO=chromosome SO=protein_coding_gene is_pseudo=false	3.03567e-54	1.92431e-53	44585.27	554.2	650.9	532.2	439.6	446.6	499	448.5	442.6	433.7	3	3	3								1678.48	1827.1	1663.55	1362.28	1377.29	1802.86	1387.14	1347.41	1276.1	554.2	650.9	532.2	439.6	446.6	499	448.5	442.6	433.7	196.319	189.272	172.024
TGME49_207070-t26_1-p1		TGME49_207070-t26_1-p1	TGME49_207070-t26_1-p1			transcript=TGME49_207070-t26_1 gene=TGME49_207070 organism=Toxoplasma_gondii_ME49 gene_product=glycosyl transferase, putative transcript_product=glycosyl transferase, putative location=TGME49_chrX:7369518-7372773(-) protein_length=358 sequence_SO=chromosome SO=protein_coding_gene is_pseudo=false	0.000229091	3.28024e-05	39461.71	7	6.1	6.1	13.8	21		3.2		17.8	3	2	2								48.7362	55.3117	60.1449	58.649	67.7002		33.7466		30.7584	7	6.1	6.1	13.8	21		3.2		17.8	2.47967	1.77379	1.97171
TGME49_207080-t26_1-p1		TGME49_207080-t26_1-p1	TGME49_207080-t26_1-p1			transcript=TGME49_207080-t26_1 gene=TGME49_207080 organism=Toxoplasma_gondii_ME49 gene_product=histone lysine acetyltransferase MYST-B transcript_product=histone lysine acetyltransferase MYST-B location=TGME49_chrX:7375401-7382728(+) protein_length=1086 sequence_SO=chromosome SO=protein_coding_gene is_pseudo=false	1.79295e-33	4.7966e-34	120875.8	5.8	8.9	7.3	4.4	6	3.9	8.6	7.9	7.1	3	3	3								56.6817	66.1476	63.7242	64.3771	52.2907	52.7023	72.0551	78.1186	68.0288	5.8	8.9	7.3	4.4	6	3.9	8.6	7.9	7.1	2.05458	2.58799	2.35959
TGME49_207100-t26_1-p1		TGME49_207100-t26_1-p1	TGME49_207100-t26_1-p1			transcript=TGME49_207100-t26_1 gene=TGME49_207100 organism=Toxoplasma_gondii_ME49 gene_product=hypothetical protein transcript_product=hypothetical protein location=TGME49_chrX:7386557-7395157(-) protein_length=1384 sequence_SO=chromosome SO=protein_coding_gene is_pseudo=false	1.80465e-43	1.54448e-43	149958.02	24	17.1	16.3	7.9	23.8	13.9	17.9	19.1	17.5	3	3	3								125.889	133.06	117.679	132.457	121.893	395.392	127.54	129.825	136.735	24	17.1	16.3	7.9	23.8	13.9	17.9	19.1	17.5	8.50172	4.97243	5.26866
TGME49_207120-t26_1-p1		TGME49_207120-t26_1-p1	TGME49_207120-t26_1-p1			transcript=TGME49_207120-t26_1 gene=TGME49_207120 organism=Toxoplasma_gondii_ME49 gene_product=Sad1/UNC family protein transcript_product=Sad1/UNC family protein location=TGME49_chrX:7399781-7410678(+) protein_length=3396 sequence_SO=chromosome SO=protein_coding_gene is_pseudo=false	3.76148e-25	6.76505e-26	360480.38	7	9.7	8.6	7.3	7.9	8.1	7.8	7.7	7.8	3	3	3								109.598	108.287	112.3	130.901	123.314	152.036	89.0638	91.9092	100.057	7	9.7	8.6	7.3	7.9	8.1	7.8	7.7	7.8	2.47967	2.82062	2.77979
TGME49_207130-t26_1-p1		TGME49_207130-t26_1-p1	TGME49_207130-t26_1-p1			transcript=TGME49_207130-t26_1 gene=TGME49_207130 organism=Toxoplasma_gondii_ME49 gene_product=SAG-related sequence SRS49A transcript_product=SAG-related sequence SRS49A location=TGME49_chrX:7412699-7413938(-) protein_length=367 sequence_SO=chromosome SO=protein_coding_gene is_pseudo=false	1.25968e-29	2.68675e-30	38615.75	14.7	23.6	16.3	9.5	10.7	4.2	22.4	8.5	17.2	3	3	3								141.64	129.295	140.94	126.307	104.725	69.7853	80.2199	72.2999	74.8651	14.7	23.6	16.3	9.5	10.7	4.2	22.4	8.5	17.2	5.20731	6.86254	5.26866
TGME49_207140-t26_1-p1		TGME49_207140-t26_1-p1	TGME49_207140-t26_1-p1			transcript=TGME49_207140-t26_1 gene=TGME49_207140 organism=Toxoplasma_gondii_ME49 gene_product=SAG-related sequence SRS49B transcript_product=SAG-related sequence SRS49B location=TGME49_chrX:7415208-7416447(-) protein_length=367 sequence_SO=chromosome SO=protein_coding_gene is_pseudo=false	9.88223e-31	2.21913e-31	38656.67	64.7	62.3	65.6	48.2	49.6	53.8	27.1	32.5	29.1	3	3	3								326.484	309.846	317.545	231.889	262.439	314.497	122.395	152.368	128.474	64.7	62.3	65.6	48.2	49.6	53.8	27.1	32.5	29.1	22.9192	18.1159	21.204
TGME49_207150-t26_1-p1		TGME49_207150-t26_1-p1	TGME49_207150-t26_1-p1			transcript=TGME49_207150-t26_1 gene=TGME49_207150 organism=Toxoplasma_gondii_ME49 gene_product=SAG-related sequence SRS49C transcript_product=SAG-related sequence SRS49C location=TGME49_chrX:7417697-7418452(-) protein_length=196 sequence_SO=chromosome SO=protein_coding_gene is_pseudo=false	4.4137e-28	8.75251e-29	20653.28	298	334.6	425.6	251.1	293.9	287.6	443.1	325.6	298.6	3	3	3								331.078	377.335	457.855	192.316	337.087	272.705	446.016	428.757	346.8	298	334.6	425.6	251.1	293.9	287.6	443.1	325.6	298.6	105.563	97.2969	137.567
TGME49_207160-t26_1-p1		TGME49_207160-t26_1-p1	TGME49_207160-t26_1-p1			transcript=TGME49_207160-t26_1 gene=TGME49_207160 organism=Toxoplasma_gondii_ME49 gene_product=SAG-related sequence SRS49D transcript_product=SAG-related sequence SRS49D location=TGME49_chrX:7421516-7422740(-) protein_length=364 sequence_SO=chromosome SO=protein_coding_gene is_pseudo=false	1.87612e-07	2.73983e-08	38170							6.7	8.6	4.1	0	0	3	WT	WT	WT	WT										23.8629	24.6988	20.3862							6.7	8.6	4.1	0	0	0
TGME49_207170-t26_1-p1		TGME49_207170-t26_1-p1	TGME49_207170-t26_1-p1			transcript=TGME49_207170-t26_1 gene=TGME49_207170 organism=Toxoplasma_gondii_ME49 gene_product=hypothetical protein transcript_product=hypothetical protein location=TGME49_chrX:7425356-7427581(+) protein_length=141 sequence_SO=chromosome SO=protein_coding_gene is_pseudo=false	8.18094e-38	3.2567e-38	15231.61	625.8	1173.5	1040.2	690.8	627.8	120.6	642.7	691	731.1	3	3	3								1700.88	3081.42	2808	1979.41	2226.26	554.922	1409.2	1485.23	1590.09	625.8	1173.5	1040.2	690.8	627.8	120.6	642.7	691	731.1	221.682	341.237	336.225
TGME49_207180-t26_1-p1		TGME49_207180-t26_1-p1	TGME49_207180-t26_1-p1			transcript=TGME49_207180-t26_1 gene=TGME49_207180 organism=Toxoplasma_gondii_ME49 gene_product=indole-3-glycerol phosphate synthase domain-containing protein transcript_product=indole-3-glycerol phosphate synthase domain-containing protein location=TGME49_chrX:7429460-7436864(+) protein_length=1672 sequence_SO=chromosome SO=protein_coding_gene is_pseudo=false	4.06773e-26	7.51088e-27	179409.62	4.4	4	4.2	5.5	4.2	2.3	2.6	2.6	3	3	3	3								27.2781	27.4334	28.7805	29.4308	28.5896	39.9219	18.0073	15.8215	21.1864	4.4	4	4.2	5.5	4.2	2.3	2.6	2.6	3	1.55865	1.16314	1.35757
TGME49_207200-t26_1-p1		TGME49_207200-t26_1-p1	TGME49_207200-t26_1-p1			transcript=TGME49_207200-t26_1 gene=TGME49_207200 organism=Toxoplasma_gondii_ME49 gene_product=hypothetical protein transcript_product=hypothetical protein location=TGME49_chrX:7438340-7446398(-) protein_length=1604 sequence_SO=chromosome SO=protein_coding_gene is_pseudo=false	7.77184e-16	1.21187e-16	175630.75	1.5	0.9	1.8	2	1.6	0.9	0.6	1	0.8	3	3	3								94.5979	43.5196	94.3143	77.4167	57.3411	45.4814	32.7789	39.7996	30.117	1.5	0.9	1.8	2	1.6	0.9	0.6	1	0.8	0.531358	0.261707	0.581816
TGME49_207210-t26_1-p1		TGME49_207210-t26_1-p1	TGME49_207210-t26_1-p1			transcript=TGME49_207210-t26_1 gene=TGME49_207210 organism=Toxoplasma_gondii_ME49 gene_product=hypothetical protein transcript_product=hypothetical protein location=TGME49_chrX:7452428-7452760(+) protein_length=110 sequence_SO=chromosome SO=protein_coding_gene is_pseudo=false	2.12272e-37	8.04354e-38	13038.71	14.4	12.3	14	6.1	3.6		279.4	245.5	270.6	3	2	3								40.323	43.3945	50.9117	22.3809	22.6048		451.594	409.898	427.364	14.4	12.3	14	6.1	3.6		279.4	245.5	270.6	5.10103	3.57666	4.52523
TGME49_207240-t26_1-p1		TGME49_207240-t26_1-p1	TGME49_207240-t26_1-p1			transcript=TGME49_207240-t26_1 gene=TGME49_207240 organism=Toxoplasma_gondii_ME49 gene_product=hypothetical protein transcript_product=hypothetical protein location=TGME49_chrX:7459980-7460668(+) protein_length=108 sequence_SO=chromosome SO=protein_coding_gene is_pseudo=false	1.98854e-36	6.8767e-37	11947.69	1356	1815.7	1738.3	935.4	903.9	871.4	1593	1529.3	1662.1	3	3	3								3547.08	3949.61	3695.12	2562.92	2804.69	2976.77	3728.26	3595.6	3771.75	1356	1815.7	1738.3	935.4	903.9	871.4	1593	1529.3	1662.1	480.347	527.979	561.872
TGME49_207370-t26_1-p1		TGME49_207370-t26_1-p1	TGME49_207370-t26_1-p1			transcript=TGME49_207370-t26_1 gene=TGME49_207370 organism=Toxoplasma_gondii_ME49 gene_product=hypothetical protein transcript_product=hypothetical protein location=TGME49_chrIb:11951-16550(-) protein_length=1373 sequence_SO=chromosome SO=protein_coding_gene is_pseudo=false	7.51777e-41	4.30574e-41	143073.41	217	245.4	235.4	228.1	229.7	181.3	218.3	221.4	225.3	3	3	3								1073.25	1091.07	1066.65	1158.98	1179.31	1160.95	1004.87	1015.14	965.381	217	245.4	235.4	228.1	229.7	181.3	218.3	221.4	225.3	76.8698	71.3588	76.0886
TGME49_207390-t26_1-p1		TGME49_207390-t26_1-p1	TGME49_207390-t26_1-p1			transcript=TGME49_207390-t26_1 gene=TGME49_207390 organism=Toxoplasma_gondii_ME49 gene_product=coatomer protein complex, gamma sub-unit, putative transcript_product=coatomer protein complex, gamma sub-unit, putative location=TGME49_chrIb:21138-28256(-) protein_length=517 sequence_SO=chromosome SO=protein_coding_gene is_pseudo=false	2.93428e-38	1.22549e-38	56058.31	214.9	195.5	224.5	225.7	193.8	448.5	131.9	130.8	119.7	3	3	3								380.216	362.353	395.39	359.883	346.712	322.556	322.834	312.498	298.224	214.9	195.5	224.5	225.7	193.8	448.5	131.9	130.8	119.7	76.1259	56.8486	72.5653
TGME49_207400-t26_1-p1		TGME49_207400-t26_1-p1	TGME49_207400-t26_1-p1			transcript=TGME49_207400-t26_1 gene=TGME49_207400 organism=Toxoplasma_gondii_ME49 gene_product=hypothetical protein transcript_product=hypothetical protein location=TGME49_chrIb:29823-33741(+) protein_length=436 sequence_SO=chromosome SO=protein_coding_gene is_pseudo=false	2.05147e-32	5.08111e-33	49517.63	32.9	31.5	41.2	21.3	19.8	19.4	22.2	26.4	29.4	3	3	3								90.5691	131.275	121.84	98.1089	94.7462	99.7865	81.5605	91.4925	93.6578	32.9	31.5	41.2	21.3	19.8	19.4	22.2	26.4	29.4	11.6544	9.15975	13.3171
TGME49_207430-t26_1-p1		TGME49_207430-t26_1-p1	TGME49_207430-t26_1-p1			transcript=TGME49_207430-t26_1 gene=TGME49_207430 organism=Toxoplasma_gondii_ME49 gene_product=ATP-dependent RNA helicase DDX1, putative transcript_product=ATP-dependent RNA helicase DDX1, putative location=TGME49_chrIb:49268-60612(+) protein_length=768 sequence_SO=chromosome SO=protein_coding_gene is_pseudo=false	2.45041e-39	1.16628e-39	82792.02	190	238.1	211.2	156	142.8	133.6	197.6	202.4	191.7	3	3	3								822.229	923.617	872.233	732.283	687.047	883.196	789.222	797.446	776.878	190	238.1	211.2	156	142.8	133.6	197.6	202.4	191.7	67.3053	69.236	68.2664
TGME49_207440-t26_1-p1		TGME49_207440-t26_1-p1	TGME49_207440-t26_1-p1			transcript=TGME49_207440-t26_1 gene=TGME49_207440 organism=Toxoplasma_gondii_ME49 gene_product=ribosomal protein RPS4 transcript_product=ribosomal protein RPS4 location=TGME49_chrIb:62583-65733(-) protein_length=312 sequence_SO=chromosome SO=protein_coding_gene is_pseudo=false	2.28092e-32	5.62523e-33	35506.95	5809.8	7177.8	6196.1	5630.3	5791.6	5725.1	5622.2	5594.5	5598.4	3	3	3								8269.55	10539.9	8870.55	8012.25	8356.22	10878.6	7603.88	7787.52	7841.38	5809.8	7177.8	6196.1	5630.3	5791.6	5725.1	5622.2	5594.5	5598.4	2058.06	2087.2	2002.77
TGME49_207450-t26_1-p1		TGME49_207450-t26_1-p1	TGME49_207450-t26_1-p1			transcript=TGME49_207450-t26_1 gene=TGME49_207450 organism=Toxoplasma_gondii_ME49 gene_product=DNA segment, Chr 10, Wayne State University 52, expressed family protein transcript_product=DNA segment, Chr 10, Wayne State University 52, expressed family protein location=TGME49_chrIb:69592-75449(+) protein_length=519 sequence_SO=chromosome SO=protein_coding_gene is_pseudo=false	2.04869e-35	6.45772e-36	56365.31	233.8	280.8	268.9	199.4	195.2	327.8	187.4	187.7	200	3	3	3								376.479	413.475	410.176	328.5	343.87	341.875	317.018	331.565	359.919	233.8	280.8	268.9	199.4	195.2	327.8	187.4	187.7	200	82.821	81.6526	86.9168
TGME49_207460-t26_1-p1		TGME49_207460-t26_1-p1	TGME49_207460-t26_1-p1			transcript=TGME49_207460-t26_1 gene=TGME49_207460 organism=Toxoplasma_gondii_ME49 gene_product=Rab5B protein transcript_product=Rab5B protein location=TGME49_chrIb:76632-81878(-) protein_length=228 sequence_SO=chromosome SO=protein_coding_gene is_pseudo=false	1.43037e-41	9.14462e-42	24676.88	169.8	223.3	189.4	204.7	211.5	177	257.4	233.3	224.1	3	3	3								422.165	516.559	455.529	515.17	509.382	616.805	578.031	506.944	477.732	169.8	223.3	189.4	204.7	211.5	177	257.4	233.3	224.1	60.1497	64.9324	61.2199
TGME49_207480-t26_1-p1		TGME49_207480-t26_1-p1	TGME49_207480-t26_1-p1			transcript=TGME49_207480-t26_1 gene=TGME49_207480 organism=Toxoplasma_gondii_ME49 gene_product=GCC2 and GCC3 domain-containing protein transcript_product=GCC2 and GCC3 domain-containing protein location=TGME49_chrIb:92668-140198(+) protein_length=5081 sequence_SO=chromosome SO=protein_coding_gene is_pseudo=false	0.000379379	5.42177e-05	542326.49	1.6	1.1	1.4	8.3	12.2	5.1	5.6	0.8	6.1	3	3	3								485.216	563.904	453.967	664.743	719.641	3074.42	195.295	217.475	265.257	1.6	1.1	1.4	8.3	12.2	5.1	5.6	0.8	6.1	0.566782	0.319864	0.452523
TGME49_207590-t26_1-p1		TGME49_207590-t26_1-p1	TGME49_207590-t26_1-p1			transcript=TGME49_207590-t26_1 gene=TGME49_207590 organism=Toxoplasma_gondii_ME49 gene_product=protein phosphatase 2C domain-containing protein transcript_product=protein phosphatase 2C domain-containing protein location=TGME49_chrIb:142474-145083(+) protein_length=533 sequence_SO=chromosome SO=protein_coding_gene is_pseudo=false	4.44185e-30	9.6979e-31	57826.97	48.3	47.9	42	51.3	51.1	31.9	63.1	59.7	59.5	3	3	3								124.128	134.948	129.672	138.67	147.652	166.468	127.928	140.281	136.555	48.3	47.9	42	51.3	51.1	31.9	63.1	59.7	59.5	17.1097	13.9286	13.5757
TGME49_207600-t26_1-p1		TGME49_207600-t26_1-p1	TGME49_207600-t26_1-p1			transcript=TGME49_207600-t26_1 gene=TGME49_207600 organism=Toxoplasma_gondii_ME49 gene_product=tubulin/FtsZ family, GTPase domain-containing protein transcript_product=tubulin/FtsZ family, GTPase domain-containing protein location=TGME49_chrIb:146883-149697(-) protein_length=664 sequence_SO=chromosome SO=protein_coding_gene is_pseudo=false	0.023734	0.00327065	71306.8		3.5					1.1		0.6	1	0	2			WT						57.9287					20.4323		14.016		3.5					1.1		0.6	0	1.01775	0
TGME49_207620-t26_1-p1		TGME49_207620-t26_1-p1	TGME49_207620-t26_1-p1			transcript=TGME49_207620-t26_1 gene=TGME49_207620 organism=Toxoplasma_gondii_ME49 gene_product=pyridine nucleotide-disulfide oxidoreductase domain-containing protein transcript_product=pyridine nucleotide-disulfide oxidoreductase domain-containing protein location=TGME49_chrIb:156062-163682(-) protein_length=664 sequence_SO=chromosome SO=protein_coding_gene is_pseudo=false	1.23489e-41	7.96291e-42	71158.66	1418.8	1777	1656.1	1244.7	1308.5	1215.2	1617.6	1614.1	1616.1	3	3	3								5433.12	5674.75	5720.81	5028.28	5276.54	6648.02	5571.67	5596.66	5475.43	1418.8	1777	1656.1	1244.7	1308.5	1215.2	1617.6	1614.1	1616.1	502.594	516.726	535.303
TGME49_207630-t26_1-p1		TGME49_207630-t26_1-p1	TGME49_207630-t26_1-p1			transcript=TGME49_207630-t26_1 gene=TGME49_207630 organism=Toxoplasma_gondii_ME49 gene_product=peptidyl-tRNA hydrolase domain-containing protein transcript_product=peptidyl-tRNA hydrolase domain-containing protein location=TGME49_chrIb:165017-170489(+) protein_length=497 sequence_SO=chromosome SO=protein_coding_gene is_pseudo=false	4.39457e-34	1.23903e-34	54961.5	4.2	2.9	8.6	0.3	0.3		5.9	3.2	5.1	3	2	3								57.7402	77.3146	88.9778	26.9626	23.7119		46.6238	53.436	80.894	4.2	2.9	8.6	0.3	0.3		5.9	3.2	5.1	1.4878	0.843278	2.77979
TGME49_207640-t26_1-p1		TGME49_207640-t26_1-p1	TGME49_207640-t26_1-p1			transcript=TGME49_207640-t26_1 gene=TGME49_207640 organism=Toxoplasma_gondii_ME49 gene_product=isoleucyl-tRNA synthetase family protein transcript_product=isoleucyl-tRNA synthetase family protein location=TGME49_chrIb:171397-186668(-) protein_length=1242 sequence_SO=chromosome SO=protein_coding_gene is_pseudo=false	3.78322e-39	1.75876e-39	141532.03	476.8	579.6	530.5	431.8	441.7	412.8	655.1	637.5	617.4	3	3	3								1376.77	1558.44	1498.59	1296.31	1365.48	1530.39	1813.75	1851.4	1771.02	476.8	579.6	530.5	431.8	441.7	412.8	655.1	637.5	617.4	168.901	168.539	171.474
TGME49_207665-t26_1-p1		TGME49_207665-t26_1-p1	TGME49_207665-t26_1-p1			transcript=TGME49_207665-t26_1 gene=TGME49_207665 organism=Toxoplasma_gondii_ME49 gene_product=kinesin motor domain-containing protein transcript_product=kinesin motor domain-containing protein location=TGME49_chrIb:194109-205961(+) protein_length=825 sequence_SO=chromosome SO=protein_coding_gene is_pseudo=false	0.00793371	0.00111528	92871.09			2.3	1.1		2.7	2.1	1.7	1.7	1	2	3										52.6746	43.0021		110.409	52.7608	40.4436	42.8571			2.3	1.1		2.7	2.1	1.7	1.7	0	0	0.743431
TGME49_207680-t26_1-p1		TGME49_207680-t26_1-p1	TGME49_207680-t26_1-p1			transcript=TGME49_207680-t26_1 gene=TGME49_207680 organism=Toxoplasma_gondii_ME49 gene_product=suppressor of kinetochore protein 1, putative transcript_product=suppressor of kinetochore protein 1, putative location=TGME49_chrIb:208394-210255(-) protein_length=170 sequence_SO=chromosome SO=protein_coding_gene is_pseudo=false	5.27308e-47	8.30371e-47	19424.03	311.6	370.7	433.9	287.8	354.9	176.5	432.9	335.4	351.3	3	3	3								407.087	404.549	453.323	386.624	366.863	359.323	383.747	408.145	439.611	311.6	370.7	433.9	287.8	354.9	176.5	432.9	335.4	351.3	110.381	107.794	140.25
TGME49_207710-t26_1-p1		TGME49_207710-t26_1-p1	TGME49_207710-t26_1-p1			transcript=TGME49_207710-t26_1 gene=TGME49_207710 organism=Toxoplasma_gondii_ME49 gene_product=phosphatidylinositol synthase, putative transcript_product=phosphatidylinositol synthase, putative location=TGME49_chrIb:224471-229190(+) protein_length=258 sequence_SO=chromosome SO=protein_coding_gene is_pseudo=false	1.70429e-27	3.30433e-28	27857.33	75.8	112	150.6	111.4	121.5	50.1	90.4	95.4	87.6	3	3	3								284.842	312.848	335.447	388.347	425.471	469.898	286.311	317.732	302.791	75.8	112	150.6	111.4	121.5	50.1	90.4	95.4	87.6	26.8513	32.568	48.6786
TGME49_207720-t26_1-p1		TGME49_207720-t26_1-p1	TGME49_207720-t26_1-p1			transcript=TGME49_207720-t26_1 gene=TGME49_207720 organism=Toxoplasma_gondii_ME49 gene_product=hypothetical protein transcript_product=hypothetical protein location=TGME49_chrIb:232708-244511(+) protein_length=1628 sequence_SO=chromosome SO=protein_coding_gene is_pseudo=false	2.14766e-43	1.81315e-43	177013.15	94.6	118.8	94.7	90.7	81.1	60.3	72.5	74.1	77	3	3	3								412.67	452.864	428.956	416.341	395.164	412.954	298.705	315.618	330.698	94.6	118.8	94.7	90.7	81.1	60.3	72.5	74.1	77	33.511	34.5453	30.61
TGME49_207750-t26_1-p1		TGME49_207750-t26_1-p1	TGME49_207750-t26_1-p1			transcript=TGME49_207750-t26_1 gene=TGME49_207750 organism=Toxoplasma_gondii_ME49 gene_product=hypothetical protein transcript_product=hypothetical protein location=TGME49_chrIb:257069-264335(+) protein_length=851 sequence_SO=chromosome SO=protein_coding_gene is_pseudo=false	2.45105e-39	1.16628e-39	96754.56	12.4	7.3	11.9	12.9	14.7	6.5	7.4	6.1	8.6	3	3	3								55.9931	53.0987	55.0055	74.7944	76.3254	78.4874	39.2714	40.7782	40.8385	12.4	7.3	11.9	12.9	14.7	6.5	7.4	6.1	8.6	4.39256	2.12273	3.84645
TGME49_207760-t26_1-p1		TGME49_207760-t26_1-p1	TGME49_207760-t26_1-p1			transcript=TGME49_207760-t26_1 gene=TGME49_207760 organism=Toxoplasma_gondii_ME49 gene_product=DnaJ C terminal region domain-containing protein transcript_product=DnaJ C terminal region domain-containing protein location=TGME49_chrIb:266961-276137(+) protein_length=1519 sequence_SO=chromosome SO=protein_coding_gene is_pseudo=false	2.49811e-38	1.05154e-38	161644.4	62.1	72.1	66	59.2	72	58.8	59	52.1	50.1	3	3	3								407.304	488.488	462.392	517.114	542.642	614.052	329.747	327.34	332.218	62.1	72.1	66	59.2	72	58.8	59	52.1	50.1	21.9982	20.9656	21.3332
TGME49_207770-t26_1-p1		TGME49_207770-t26_1-p1	TGME49_207770-t26_1-p1			transcript=TGME49_207770-t26_1 gene=TGME49_207770 organism=Toxoplasma_gondii_ME49 gene_product=PCI domain-containing protein transcript_product=PCI domain-containing protein location=TGME49_chrIb:277983-284153(-) protein_length=511 sequence_SO=chromosome SO=protein_coding_gene is_pseudo=false	4.63716e-33	1.20312e-33	55462.93	630.2	688.9	643.7	519.5	559	428.6	697.9	657.7	640.8	3	3	3								1459.58	1629.86	1544.11	1333.17	1396.91	1425.18	1535.73	1533.06	1425.26	630.2	688.9	643.7	519.5	559	428.6	697.9	657.7	640.8	223.241	200.322	208.064
TGME49_207800-t26_1-p1		TGME49_207800-t26_1-p1	TGME49_207800-t26_1-p1			transcript=TGME49_207800-t26_1 gene=TGME49_207800 organism=Toxoplasma_gondii_ME49 gene_product=hypothetical protein transcript_product=hypothetical protein location=TGME49_chrIb:305032-307544(-) protein_length=421 sequence_SO=chromosome SO=protein_coding_gene is_pseudo=false	3.58198e-38	1.48193e-38	48350.8	23.6	22.6	27.4	39.3	30.5	6.9	18.3	17.2	16.2	3	3	3								54.1942	57.9414	61.6147	72.1295	69.6344	73.3397	34.3643	36.4343	38.4139	23.6	22.6	27.4	39.3	30.5	6.9	18.3	17.2	16.2	8.36003	6.57175	8.85653
TGME49_207830-t26_1-p1		TGME49_207830-t26_1-p1	TGME49_207830-t26_1-p1			transcript=TGME49_207830-t26_1 gene=TGME49_207830 organism=Toxoplasma_gondii_ME49 gene_product=MORN repeat-containing protein transcript_product=MORN repeat-containing protein location=TGME49_chrIb:322320-325476(+) protein_length=366 sequence_SO=chromosome SO=protein_coding_gene is_pseudo=false	7.29342e-26	1.3368e-26	39833.61	384.2	444.9	418.8	351.3	396.7	279.9	493.8	499.4	467.1	3	3	3								1147.83	1200.5	1079.84	1068.96	1112.4	1147.62	1341.36	1361.59	1417.02	384.2	444.9	418.8	351.3	396.7	279.9	493.8	499.4	467.1	136.098	129.371	135.369
TGME49_207840-t26_1-p1		TGME49_207840-t26_1-p1	TGME49_207840-t26_1-p1			transcript=TGME49_207840-t26_1 gene=TGME49_207840 organism=Toxoplasma_gondii_ME49 gene_product=ribosomal protein RPS17 transcript_product=ribosomal protein RPS17 location=TGME49_chrIb:327322-329024(-) protein_length=132 sequence_SO=chromosome SO=protein_coding_gene is_pseudo=false	4.1794e-33	1.08813e-33	15228.63	10193.2	11596.7	10580.8	8498.8	8502.5	7646	9560.1	9428.4	7983.1	3	3	3								9914.46	9761.16	9669.52	8601.8	9239.05	9975.58	9208.46	8837.37	8092.2	10193.2	11596.7	10580.8	8498.8	8502.5	7646	9560.1	9428.4	7983.1	3610.82	3372.15	3420.04
TGME49_207900-t26_1-p1		TGME49_207900-t26_1-p1	TGME49_207900-t26_1-p1			transcript=TGME49_207900-t26_1 gene=TGME49_207900 organism=Toxoplasma_gondii_ME49 gene_product=transcription initiation factor TFIIIB transcript_product=transcription initiation factor TFIIIB location=TGME49_chrIb:410015-422730(+) protein_length=813 sequence_SO=chromosome SO=protein_coding_gene is_pseudo=false	1.61808e-20	2.66709e-21	88048.56	4.6	4.4	4.4	5.8	4.3	1.7	7.1	8.9	10.6	3	3	3								48.4212	59.3262	49.063	48.1396	45.3441	51.7324	52.6128	45.1067	47.6902	4.6	4.4	4.4	5.8	4.3	1.7	7.1	8.9	10.6	1.6295	1.27946	1.42222
TGME49_207910-t26_1-p1		TGME49_207910-t26_1-p1	TGME49_207910-t26_1-p1			transcript=TGME49_207910-t26_1 gene=TGME49_207910 organism=Toxoplasma_gondii_ME49 gene_product=manganese resistance 1 protein, putative transcript_product=manganese resistance 1 protein, putative location=TGME49_chrIb:425657-435483(-) protein_length=501 sequence_SO=chromosome SO=protein_coding_gene is_pseudo=false	7.99806e-34	2.20271e-34	53442.14	47	99	89	57.7	100.6	20.6	84.6	66.7	76.9	3	3	3								162.593	158.532	166.776	227.757	215.155	184.604	136.7	144.088	151.09	47	99	89	57.7	100.6	20.6	84.6	66.7	76.9	16.6492	28.7878	28.7676
TGME49_207920-t26_1-p1		TGME49_207920-t26_1-p1	TGME49_207920-t26_1-p1			transcript=TGME49_207920-t26_1 gene=TGME49_207920 organism=Toxoplasma_gondii_ME49 gene_product=hypothetical protein transcript_product=hypothetical protein location=TGME49_chrIb:438130-442091(+) protein_length=726 sequence_SO=chromosome SO=protein_coding_gene is_pseudo=false	1.31513e-26	2.4636e-27	80495.2	29.3	33.9	33.4	37.9	39.1	37.1	22.8	18.9	25	3	3	3								175.658	194.661	180.065	232.036	259.603	200.81	160.795	149.884	170.143	29.3	33.9	33.4	37.9	39.1	37.1	22.8	18.9	25	10.3792	9.85763	10.7959
TGME49_207930-t26_1-p1		TGME49_207930-t26_1-p1	TGME49_207930-t26_1-p1			transcript=TGME49_207930-t26_1 gene=TGME49_207930 organism=Toxoplasma_gondii_ME49 gene_product=phosphatidylethanolamine-binding protein transcript_product=phosphatidylethanolamine-binding protein location=TGME49_chrIb:443959-446581(-) protein_length=207 sequence_SO=chromosome SO=protein_coding_gene is_pseudo=false	3.04241e-40	1.62765e-40	22599.85	309.5	455.6	415.1	258.8	316.5	308.8	541.6	540	476.6	3	3	3								460.454	605.466	665.311	446.813	569.05	693.944	910.838	918.108	698.012	309.5	455.6	415.1	258.8	316.5	308.8	541.6	540	476.6	109.637	132.482	134.173
TGME49_207940-t26_1-p1		TGME49_207940-t26_1-p1	TGME49_207940-t26_1-p1			transcript=TGME49_207940-t26_1 gene=TGME49_207940 organism=Toxoplasma_gondii_ME49 gene_product=ribosomal protein S9, putative transcript_product=ribosomal protein S9, putative location=TGME49_chrIb:448977-454627(-) protein_length=510 sequence_SO=chromosome SO=protein_coding_gene is_pseudo=false	8.09263e-24	1.41135e-24	55385.23	23.3	26.6	37.4	14.7	10.1	2.6	23.1	18.4	16.9	3	3	3								81.7628	85.9432	85.3651	68.6634	57.4032	84.9028	44.806	51.0498	48.4935	23.3	26.6	37.4	14.7	10.1	2.6	23.1	18.4	16.9	8.25376	7.7349	12.0888
TGME49_207960-t26_1-p1		TGME49_207960-t26_1-p1	TGME49_207960-t26_1-p1			transcript=TGME49_207960-t26_1 gene=TGME49_207960 organism=Toxoplasma_gondii_ME49 gene_product=hypothetical protein transcript_product=hypothetical protein location=TGME49_chrIb:463230-472357(-) protein_length=839 sequence_SO=chromosome SO=protein_coding_gene is_pseudo=false	7.28852e-35	2.19124e-35	90950.19	23.7	36.1	31.3	21.9	14.4	8.1	30.3	29.8	21.3	3	3	3								71.0345	69.5924	81.6859	72.1045	68.5651	94.6552	82.0094	76.2658	69.8975	23.7	36.1	31.3	21.9	14.4	8.1	30.3	29.8	21.3	8.39545	10.4974	10.1171
TGME49_207980-t26_1-p1		TGME49_207980-t26_1-p1	TGME49_207980-t26_1-p1			transcript=TGME49_207980-t26_1 gene=TGME49_207980 organism=Toxoplasma_gondii_ME49 gene_product=PIG-P protein transcript_product=PIG-P protein location=TGME49_chrIb:495929-498140(-) protein_length=407 sequence_SO=chromosome SO=protein_coding_gene is_pseudo=false	2.42839e-23	4.19403e-24	42598.16	12.8	13.3	16.9	21.7	13.7	19.6	15.3	12.4	12.6	3	3	3								80.364	62.639	81.5458	102.79	65.4395	90.7323	71.5432	58.0491	53.8811	12.8	13.3	16.9	21.7	13.7	19.6	15.3	12.4	12.6	4.53425	3.86745	5.4626
TGME49_207990-t26_1-p1		TGME49_207990-t26_1-p1	TGME49_207990-t26_1-p1			transcript=TGME49_207990-t26_1 gene=TGME49_207990 organism=Toxoplasma_gondii_ME49 gene_product=ribosomal RNA large subunit methyltransferase J protein transcript_product=ribosomal RNA large subunit methyltransferase J protein location=TGME49_chrIb:500176-508930(-) protein_length=981 sequence_SO=chromosome SO=protein_coding_gene is_pseudo=false	6.14797e-56	5.74835e-55	109459.13	130.4	142.7	134.6	110.9	110.6	94.8	98.8	108.4	97.1	3	3	3								745.353	754.344	733.922	613.71	593.715	590.553	539.921	571.805	567.882	130.4	142.7	134.6	110.9	110.6	94.8	98.8	108.4	97.1	46.1927	41.4951	43.5069
TGME49_208010-t26_1-p1		TGME49_208010-t26_1-p1	TGME49_208010-t26_1-p1			transcript=TGME49_208010-t26_1 gene=TGME49_208010 organism=Toxoplasma_gondii_ME49 gene_product=hypothetical protein transcript_product=hypothetical protein location=TGME49_chrIb:510809-515097(+) protein_length=472 sequence_SO=chromosome SO=protein_coding_gene is_pseudo=false	5.42106e-34	1.51545e-34	50627.43	16.6	19.6	6.6	12.4	12.9	1.5	17.6	23.6	23.5	3	3	3								79.8959	81.2089	64.6796	104.063	84.1763	65.8935	92.8896	88.9601	94.4089	16.6	19.6	6.6	12.4	12.9	1.5	17.6	23.6	23.5	5.88036	5.6994	2.13332
TGME49_208030-t26_1-p1		TGME49_208030-t26_1-p1	TGME49_208030-t26_1-p1			transcript=TGME49_208030-t26_1 gene=TGME49_208030 organism=Toxoplasma_gondii_ME49 gene_product=microneme protein MIC4 transcript_product=microneme protein MIC4 location=TGME49_chrIb:531695-533437(+) protein_length=580 sequence_SO=chromosome SO=protein_coding_gene is_pseudo=false	5.19883e-39	2.37697e-39	63021.15	1873.5	2969.1	2211.3	1137.8	1321.6	1117.9	4321.9	4207.2	4413	3	3	3								2857.85	3352.4	3184.1	2016.33	1925.64	2586.08	5984.7	5826.64	6214.62	1873.5	2969.1	2211.3	1137.8	1321.6	1117.9	4321.9	4207.2	4413	663.666	863.371	714.761
TGME49_208040-t26_1-p1		TGME49_208040-t26_1-p1	TGME49_208040-t26_1-p1			transcript=TGME49_208040-t26_1 gene=TGME49_208040 organism=Toxoplasma_gondii_ME49 gene_product=aldo-keto reductase transcript_product=aldo-keto reductase location=TGME49_chrIb:535618-547531(-) protein_length=1425 sequence_SO=chromosome SO=protein_coding_gene is_pseudo=false	7.06455e-33	1.80351e-33	156167.84	12.1	12.4	9.2	12.3	14.5	6.8	8.3	6.4	8.2	3	3	3								112.908	104.41	111.125	116.169	131.984	130.25	64.306	73.794	73.4464	12.1	12.4	9.2	12.3	14.5	6.8	8.3	6.4	8.2	4.28629	3.60574	2.97372
TGME49_208050-t26_1-p1		TGME49_208050-t26_1-p1	TGME49_208050-t26_1-p1			transcript=TGME49_208050-t26_1 gene=TGME49_208050 organism=Toxoplasma_gondii_ME49 gene_product=ABC transporter, putative transcript_product=ABC transporter, putative location=TGME49_chrIb:549830-572368(+) protein_length=3585 sequence_SO=chromosome SO=protein_coding_gene is_pseudo=false	1.84857e-19	3.00593e-20	381292.05	2.1	0.6	0.8	4.9	0.3	0.5	1.2	1.2	1.8	3	3	3								23.2653	38.2851	27.4209	32.7824	25.5002	68.872	23.8793	20.4934	30.5656	2.1	0.6	0.8	4.9	0.3	0.5	1.2	1.2	1.8	0.743901	0.174471	0.258585
TGME49_208070-t26_1-p1		TGME49_208070-t26_1-p1	TGME49_208070-t26_1-p1			transcript=TGME49_208070-t26_1 gene=TGME49_208070 organism=Toxoplasma_gondii_ME49 gene_product=inositol polyphosphate kinase transcript_product=inositol polyphosphate kinase location=TGME49_chrIb:576844-587870(-) protein_length=2851 sequence_SO=chromosome SO=protein_coding_gene is_pseudo=false	4.18545e-45	4.78703e-45	306179.59	14.7	16	16.5	13.4	15.7	45.6	15.7	16.4	14.7	3	3	3								208.879	220.921	236.914	232.476	248.429	336.451	206.446	233.483	239.379	14.7	16	16.5	13.4	15.7	45.6	15.7	16.4	14.7	5.20731	4.65257	5.33331
TGME49_208090-t26_1-p1		TGME49_208090-t26_1-p1	TGME49_208090-t26_1-p1			transcript=TGME49_208090-t26_1 gene=TGME49_208090 organism=Toxoplasma_gondii_ME49 gene_product=5-formyltetrahydrofolate cyclo-ligase transcript_product=5-formyltetrahydrofolate cyclo-ligase location=TGME49_chrIb:591301-594355(+) protein_length=473 sequence_SO=chromosome SO=protein_coding_gene is_pseudo=false	1.26569e-18	2.0338e-19	51605.87	2.9	5.8	6.4	5.2	4.6		8.1	6.4	2.9	3	2	3								28.4519	31.7529	32.2556	36.8711	30.3329		45.5727	31.9032	28.2351	2.9	5.8	6.4	5.2	4.6		8.1	6.4	2.9	1.02729	1.68656	2.06868
TGME49_208200-t26_1-p1		TGME49_208200-t26_1-p1	TGME49_208200-t26_1-p1			transcript=TGME49_208200-t26_1 gene=TGME49_208200 organism=Toxoplasma_gondii_ME49 gene_product=PHD-finger domain-containing protein transcript_product=PHD-finger domain-containing protein location=TGME49_chrIb:596233-601374(-) protein_length=497 sequence_SO=chromosome SO=protein_coding_gene is_pseudo=false	5.17034e-30	1.12392e-30	50544.77	45.3	48.1	51.3	49.9	39.8	34.2	41	39.6	40.3	3	3	3								154.519	168.835	178.573	176.946	151.619	201.39	133.327	135.913	138.082	45.3	48.1	51.3	49.9	39.8	34.2	41	39.6	40.3	16.047	13.9868	16.5817
TGME49_208300-t26_1-p1		TGME49_208300-t26_1-p1	TGME49_208300-t26_1-p1			transcript=TGME49_208300-t26_1 gene=TGME49_208300 organism=Toxoplasma_gondii_ME49 gene_product=hypothetical protein transcript_product=hypothetical protein location=TGME49_chrIb:603218-603983(+) protein_length=105 sequence_SO=chromosome SO=protein_coding_gene is_pseudo=false	1.89702e-22	3.22055e-23	11948.33	187.6	180.6	222.4	141.7	135.5	169.5	153.5	146.9	163.7	3	3	3								288.915	298.11	301.891	199.512	197.253	330.906	212.476	236.18	255.967	187.6	180.6	222.4	141.7	135.5	169.5	153.5	146.9	163.7	66.4551	52.5159	71.8866
TGME49_208310-t26_1-p1		TGME49_208310-t26_1-p1	TGME49_208310-t26_1-p1			transcript=TGME49_208310-t26_1 gene=TGME49_208310 organism=Toxoplasma_gondii_ME49 gene_product=hypothetical protein transcript_product=hypothetical protein location=TGME49_chrIb:604908-607119(-) protein_length=589 sequence_SO=chromosome SO=protein_coding_gene is_pseudo=false	1.25672e-28	2.55719e-29	64683.4	95.3	111.1	79.8	81	68.7	55.6	90.6	100.2	97.4	3	3	3								242.711	261.869	226.47	231.151	199.584	206.199	224.71	245.944	240.167	95.3	111.1	79.8	81	68.7	55.6	90.6	100.2	97.4	33.7589	32.3063	25.7938
TGME49_208320-t26_1-p1		TGME49_208320-t26_1-p1	TGME49_208320-t26_1-p1			transcript=TGME49_208320-t26_1 gene=TGME49_208320 organism=Toxoplasma_gondii_ME49 gene_product=polynucleotide kinase 3 phosphatase transcript_product=polynucleotide kinase 3 phosphatase location=TGME49_chrIb:608427-610971(+) protein_length=703 sequence_SO=chromosome SO=protein_coding_gene is_pseudo=false	3.24323e-50	8.98494e-50	77293.56	110.6	129.4	116	113.4	90.3	64	99.1	112.5	105.9	3	3	3								302.34	296.512	299.752	288.097	278.444	332.445	267.111	284.708	280.962	110.6	129.4	116	113.4	90.3	64	99.1	112.5	105.9	39.1788	37.6277	37.4948
TGME49_208340-t26_1-p1		TGME49_208340-t26_1-p1	TGME49_208340-t26_1-p1			transcript=TGME49_208340-t26_1 gene=TGME49_208340 organism=Toxoplasma_gondii_ME49 gene_product=hypothetical protein transcript_product=hypothetical protein location=TGME49_chrIb:614107-622612(+) protein_length=1285 sequence_SO=chromosome SO=protein_coding_gene is_pseudo=false	1.03517e-31	2.45656e-32	143921.4	29	40.2	38.8	34	25.5	26.6	28	28.2	34.3	3	3	3								118.309	126.568	126.516	134.798	118.825	157.542	101.041	92.9722	107.75	29	40.2	38.8	34	25.5	26.6	28	28.2	34.3	10.2729	11.6896	12.5414
TGME49_208350-t26_1-p1		TGME49_208350-t26_1-p1	TGME49_208350-t26_1-p1			transcript=TGME49_208350-t26_1 gene=TGME49_208350 organism=Toxoplasma_gondii_ME49 gene_product=hypothetical protein transcript_product=hypothetical protein location=TGME49_chrIb:624573-627070(-) protein_length=369 sequence_SO=chromosome SO=protein_coding_gene is_pseudo=false	4.52407e-36	1.51613e-36	40043.19	152.1	156.8	160.4	129.3	103.7	87.1	132.3	124.4	126.6	3	3	3								475.323	500.671	507.252	451.867	416.793	427.412	434.439	475	451.916	152.1	156.8	160.4	129.3	103.7	87.1	132.3	124.4	126.6	53.8797	45.5952	51.8462
TGME49_208360-t26_1-p1		TGME49_208360-t26_1-p1	TGME49_208360-t26_1-p1			transcript=TGME49_208360-t26_1 gene=TGME49_208360 organism=Toxoplasma_gondii_ME49 gene_product=hypothetical protein transcript_product=hypothetical protein location=TGME49_chrIb:630918-633875(+) protein_length=985 sequence_SO=chromosome SO=protein_coding_gene is_pseudo=false	6.54277e-21	1.0849e-21	107297.78	27.3	11.4	18	19.5	17.1	6.4	18.4	23.1	26.2	3	3	3								186.202	137.694	157.221	201.487	167.679	187.747	118.825	133.868	156.603	27.3	11.4	18	19.5	17.1	6.4	18.4	23.1	26.2	9.67071	3.31496	5.81816
TGME49_208370-t26_1-p1		TGME49_208370-t26_1-p1	TGME49_208370-t26_1-p1			transcript=TGME49_208370-t26_1 gene=TGME49_208370 organism=Toxoplasma_gondii_ME49 gene_product=myosin heavy chain, putative transcript_product=myosin heavy chain, putative location=TGME49_chrIb:636374-641145(+) protein_length=1124 sequence_SO=chromosome SO=protein_coding_gene is_pseudo=false	5.79644e-36	1.9219e-36	124812.91	562.4	679	616.9	730.1	842.3	712.7	1406.5	1293.2	1314.4	3	3	3								1331.94	1402.53	1393.67	1948.61	2035.54	2366.8	2881.27	2728.44	2821.58	562.4	679	616.9	730.1	842.3	712.7	1406.5	1293.2	1314.4	199.224	197.443	199.401
TGME49_208390-t26_1-p1		TGME49_208390-t26_1-p1	TGME49_208390-t26_1-p1			transcript=TGME49_208390-t26_1 gene=TGME49_208390 organism=Toxoplasma_gondii_ME49 gene_product=hypothetical protein transcript_product=hypothetical protein location=TGME49_chrIb:647064-651635(+) protein_length=424 sequence_SO=chromosome SO=protein_coding_gene is_pseudo=false	3.5242e-39	1.64551e-39	47053.03	190.4	388.6	346.6	370	465.6	32.2	144.2	164	156.3	3	3	3								124.939	116.638	120.839	113.982	115.378	123.487	138.588	134.7	132.043	190.4	388.6	346.6	370	465.6	32.2	144.2	164	156.3	67.447	112.999	112.032
TGME49_208400-t26_1-p1		TGME49_208400-t26_1-p1	TGME49_208400-t26_1-p1			transcript=TGME49_208400-t26_1 gene=TGME49_208400 organism=Toxoplasma_gondii_ME49 gene_product=hypothetical protein transcript_product=hypothetical protein location=TGME49_chrIb:655609-666554(-) protein_length=2067 sequence_SO=chromosome SO=protein_coding_gene is_pseudo=false	8.95622e-35	2.67329e-35	226391.87	54.9	48.5	58.1	44.8	50.2	25.1	91.8	88.1	84.2	3	3	3								384.213	364.286	397.229	364.232	388.553	362.282	581.221	568.317	548.185	54.9	48.5	58.1	44.8	50.2	25.1	91.8	88.1	84.2	19.4477	14.1031	18.7797
TGME49_208420-t26_1-p1		TGME49_208420-t26_1-p1	TGME49_208420-t26_1-p1			transcript=TGME49_208420-t26_1 gene=TGME49_208420 organism=Toxoplasma_gondii_ME49 gene_product=Sodium:neurotransmitter symporter family protein transcript_product=Sodium:neurotransmitter symporter family protein location=TGME49_chrIb:692161-703239(+) protein_length=1030 sequence_SO=chromosome SO=protein_coding_gene is_pseudo=false	2.08069e-33	5.5288e-34	113409.59	22.3	24.5	22	24.4	23.1	15.9	12.2	14.8	15.5	3	3	3								110.64	118.304	126.827	125.208	125.438	177.304	81.1729	69.618	74.4508	22.3	24.5	22	24.4	23.1	15.9	12.2	14.8	15.5	7.89952	7.12425	7.11108
TGME49_208430-t26_1-p1		TGME49_208430-t26_1-p1	TGME49_208430-t26_1-p1			transcript=TGME49_208430-t26_1 gene=TGME49_208430 organism=Toxoplasma_gondii_ME49 gene_product=serine proteinase inhibitor PI-2, putative transcript_product=serine proteinase inhibitor PI-2, putative location=TGME49_chrIb:704763-709441(-) protein_length=252 sequence_SO=chromosome SO=protein_coding_gene is_pseudo=false	6.03969e-29	1.24592e-29	27262.34	24.4	34	29.8	26.7	25.8	18.4	69.4	67.7	76.1	3	3	3								71.8769	69.3447	67.2809	80.4707	62.446	112.644	102.358	103.577	123.117	24.4	34	29.8	26.7	25.8	18.4	69.4	67.7	76.1	8.64342	9.88671	9.63228
TGME49_208440-t26_1-p1		TGME49_208440-t26_1-p1	TGME49_208440-t26_1-p1			transcript=TGME49_208440-t26_1 gene=TGME49_208440 organism=Toxoplasma_gondii_ME49 gene_product=hypothetical protein transcript_product=hypothetical protein location=TGME49_chrIb:710331-710948(+) protein_length=205 sequence_SO=chromosome SO=protein_coding_gene is_pseudo=false	8.77474e-26	1.60595e-26	22310.6	387.8	402.8	432.8	465.4	441.2	316.7	361	338	343.1	3	3	3								1099.93	1121.19	1315.89	1448.64	1572.81	700.954	1166.55	985.757	959.074	387.8	402.8	432.8	465.4	441.2	316.7	361	338	343.1	137.374	117.128	139.894
TGME49_208450-t26_1-p1		TGME49_208450-t26_1-p1	TGME49_208450-t26_1-p1			transcript=TGME49_208450-t26_1 gene=TGME49_208450 organism=Toxoplasma_gondii_ME49 gene_product=protease inhibitor PI2 transcript_product=protease inhibitor PI2 location=TGME49_chrIb:712461-715433(-) protein_length=318 sequence_SO=chromosome SO=protein_coding_gene is_pseudo=false	2.01697e-30	4.46491e-31	35309.25	2918.5	2759.5	2871.9	3818.7	3663.1	2858.7	4663.6	4549.5	4508.1	3	3	3								3906.71	3736.31	3774.4	4805.91	5056.35	5512.97	5986.4	5848.81	6061.72	2918.5	2759.5	2871.9	3818.7	3663.1	2858.7	4663.6	4549.5	4508.1	1033.85	802.423	928.287
TGME49_208490-t26_1-p1		TGME49_208490-t26_1-p1	TGME49_208490-t26_1-p1			transcript=TGME49_208490-t26_1 gene=TGME49_208490 organism=Toxoplasma_gondii_ME49 gene_product=hypothetical protein transcript_product=hypothetical protein location=TGME49_chrIb:721190-726992(-) protein_length=1064 sequence_SO=chromosome SO=protein_coding_gene is_pseudo=false	2.33843e-49	5.57054e-49	118278.4	38.5	66.2	47.8	33.2	28.8	45.5	50.2	51.6	50.1	3	3	3								403.827	490.133	454.585	384.551	377.957	477.188	449.988	455.95	463.949	38.5	66.2	47.8	33.2	28.8	45.5	50.2	51.6	50.1	13.6382	19.25	15.4504
TGME49_208500-t26_1-p1		TGME49_208500-t26_1-p1	TGME49_208500-t26_1-p1			transcript=TGME49_208500-t26_1 gene=TGME49_208500 organism=Toxoplasma_gondii_ME49 gene_product=protein phosphatase 2C domain-containing protein transcript_product=protein phosphatase 2C domain-containing protein location=TGME49_chrIb:730598-737785(-) protein_length=703 sequence_SO=chromosome SO=protein_coding_gene is_pseudo=false	6.61628e-57	7.61381e-56	77696.59	193.9	221.8	373.7	165.9	168.4	98	313.2	276.1	240.2	3	3	3								1204.42	1364.58	1287.78	1060.61	1079.68	1268.49	1077.94	1092.63	1090.61	193.9	221.8	373.7	165.9	168.4	98	313.2	276.1	240.2	68.6869	64.4962	120.791
TGME49_208510-t26_1-p1		TGME49_208510-t26_1-p1	TGME49_208510-t26_1-p1			transcript=TGME49_208510-t26_1 gene=TGME49_208510 organism=Toxoplasma_gondii_ME49 gene_product=hypothetical protein transcript_product=hypothetical protein location=TGME49_chrIb:739366-745216(+) protein_length=1060 sequence_SO=chromosome SO=protein_coding_gene is_pseudo=false	3.14526e-33	8.24626e-34	110471.08	16.5	17.2	19	14.7	14.5	15.1	14.2	13.9	15.9	3	3	3								136.727	160.748	143.4	142.033	150.15	230.983	127.892	117.145	125.531	16.5	17.2	19	14.7	14.5	15.1	14.2	13.9	15.9	5.84494	5.00151	6.14139
TGME49_208530-t26_1-p1		TGME49_208530-t26_1-p1	TGME49_208530-t26_1-p1			transcript=TGME49_208530-t26_1 gene=TGME49_208530 organism=Toxoplasma_gondii_ME49 gene_product=nicotinate phosphoribosyltransferase transcript_product=nicotinate phosphoribosyltransferase location=TGME49_chrIb:750200-760456(+) protein_length=589 sequence_SO=chromosome SO=protein_coding_gene is_pseudo=false	2.90293e-37	1.08407e-37	65580.35	555.6	742.7	692.9	474.3	426.7	365.5	716	681	670.3	3	3	3								2023.02	2290.95	2151.7	1811.33	1683.57	2002.37	2425.2	2248.99	2336.61	555.6	742.7	692.9	474.3	426.7	365.5	716	681	670.3	196.815	215.966	223.967
TGME49_208540-t26_1-p1		TGME49_208540-t26_1-p1	TGME49_208540-t26_1-p1			transcript=TGME49_208540-t26_1 gene=TGME49_208540 organism=Toxoplasma_gondii_ME49 gene_product=DEAD/DEAH box helicase domain-containing protein transcript_product=DEAD/DEAH box helicase domain-containing protein location=TGME49_chrIb:764259-771885(+) protein_length=1043 sequence_SO=chromosome SO=protein_coding_gene is_pseudo=false	2.87252e-36	9.79326e-37	114509.44	136	146.4	126.3	137.3	140.4	45.8	129.3	123.9	126.4	3	3	3								206.226	212.339	198.614	175.918	170.62	205.734	178.074	183.752	184.257	136	146.4	126.3	137.3	140.4	45.8	129.3	123.9	126.4	48.1764	42.571	40.8241
TGME49_208550-t26_1-p1		TGME49_208550-t26_1-p1	TGME49_208550-t26_1-p1			transcript=TGME49_208550-t26_1 gene=TGME49_208550 organism=Toxoplasma_gondii_ME49 gene_product=hypothetical protein transcript_product=hypothetical protein location=TGME49_chrIb:774883-776369(+) protein_length=279 sequence_SO=chromosome SO=protein_coding_gene is_pseudo=false	1.80361e-40	9.91986e-41	32144.44	111	148.1	119.7	131.3	136.4	155.7	200.7	202.8	211.3	3	3	3								260.294	281.758	249.229	313.879	343.654	542.005	338.051	366.41	391.211	111	148.1	119.7	131.3	136.4	155.7	200.7	202.8	211.3	39.3205	43.0653	38.6907
TGME49_208560-t26_1-p1		TGME49_208560-t26_1-p1	TGME49_208560-t26_1-p1			transcript=TGME49_208560-t26_1 gene=TGME49_208560 organism=Toxoplasma_gondii_ME49 gene_product=carrier superfamily protein transcript_product=carrier superfamily protein location=TGME49_chrIb:778066-783599(-) protein_length=670 sequence_SO=chromosome SO=protein_coding_gene is_pseudo=false	1.72304e-34	5.03843e-35	72368	287.3	383.1	317.4	389	349.2	307.8	297.5	314.7	324.4	3	3	3								1143.29	1132.33	1099.37	1537.06	1464.56	1478.96	1119.23	1071.52	1142.53	287.3	383.1	317.4	389	349.2	307.8	297.5	314.7	324.4	101.773	111.4	102.594
TGME49_208580-t26_1-p1		TGME49_208580-t26_1-p1	TGME49_208580-t26_1-p1			transcript=TGME49_208580-t26_1 gene=TGME49_208580 organism=Toxoplasma_gondii_ME49 gene_product=DNA ligase 1, putative transcript_product=DNA ligase 1, putative location=TGME49_chrIb:793117-802516(-) protein_length=1331 sequence_SO=chromosome SO=protein_coding_gene is_pseudo=false	5.80755e-41	3.38058e-41	145279.94	63.3	58	63.7	63.8	53	45.9	62.4	61.8	62.8	3	3	3								306.5	301.487	304.495	321.611	284.835	349.583	291.036	288.586	305.153	63.3	58	63.7	63.8	53	45.9	62.4	61.8	62.8	22.4233	16.8656	20.5898
TGME49_208590-t26_1-p1		TGME49_208590-t26_1-p1	TGME49_208590-t26_1-p1			transcript=TGME49_208590-t26_1 gene=TGME49_208590 organism=Toxoplasma_gondii_ME49 gene_product=vacuolar ATP synthase subunit 54kD, putative transcript_product=vacuolar ATP synthase subunit 54kD, putative location=TGME49_chrIb:804370-812276(+) protein_length=475 sequence_SO=chromosome SO=protein_coding_gene is_pseudo=false	2.82294e-29	5.91473e-30	53311.55	511.7	627.9	537.6	468.2	480	462.4	630	578.8	611	3	3	3								1864.94	2204.19	2004.56	1770.78	1847.71	2024.02	2196.04	2042.41	2223.68	511.7	627.9	537.6	468.2	480	462.4	630	578.8	611	181.264	182.584	173.769
TGME49_208710-t26_1-p1		TGME49_208710-t26_1-p1	TGME49_208710-t26_1-p1			transcript=TGME49_208710-t26_1 gene=TGME49_208710 organism=Toxoplasma_gondii_ME49 gene_product=DNA/RNA non-specific endonuclease transcript_product=DNA/RNA non-specific endonuclease location=TGME49_chrIb:814093-820471(-) protein_length=991 sequence_SO=chromosome SO=protein_coding_gene is_pseudo=false	5.35661e-47	8.41754e-47	106478.67	19.1	18.3	17.2	17.2	15.6	15.1	12.8	12.6	12.8	3	3	3								77.4385	70.5022	68.8588	86.0483	66.8118	97.9851	46.9291	43.8287	49.6645	19.1	18.3	17.2	17.2	15.6	15.1	12.8	12.6	12.8	6.76596	5.32138	5.55957
TGME49_208718-t26_1-p1		TGME49_208718-t26_1-p1	TGME49_208718-t26_1-p1			transcript=TGME49_208718-t26_1 gene=TGME49_208718 organism=Toxoplasma_gondii_ME49 gene_product=protein tyrosine phosphatase type IVA A, putative transcript_product=protein tyrosine phosphatase type IVA A, putative location=TGME49_chrIb:824200-825937(-) protein_length=404 sequence_SO=chromosome SO=protein_coding_gene is_pseudo=false	3.29752e-21	5.48608e-22	44124.61	16	19.8	21.3	20.1	19.6	18.9	22.6	22.6	18.9	3	3	3								121.037	146.218	153.661	164.338	156.325	163.709	160.258	165.605	125.629	16	19.8	21.3	20.1	19.6	18.9	22.6	22.6	18.9	5.66782	5.75755	6.88482
TGME49_208730-t26_1-p1		TGME49_208730-t26_1-p1	TGME49_208730-t26_1-p1			transcript=TGME49_208730-t26_1 gene=TGME49_208730 organism=Toxoplasma_gondii_ME49 gene_product=microneme protein, putative transcript_product=microneme protein, putative location=TGME49_chrIb:833249-837155(-) protein_length=999 sequence_SO=chromosome SO=protein_coding_gene is_pseudo=false	2.37485e-20	3.9093e-21	104831.81	9.7	12.1	7.6	5.6	5.6	2.1	8.8	6.2	9	3	3	3								106.455	133.182	114.245	113.391	110.411	166.288	93.854	92.4328	100.13	9.7	12.1	7.6	5.6	5.6	2.1	8.8	6.2	9	3.43611	3.51851	2.45656
TGME49_208740-t26_1-p1		TGME49_208740-t26_1-p1	TGME49_208740-t26_1-p1			transcript=TGME49_208740-t26_1 gene=TGME49_208740 organism=Toxoplasma_gondii_ME49 gene_product=microneme protein, putative transcript_product=microneme protein, putative location=TGME49_chrIb:839266-842071(-) protein_length=608 sequence_SO=chromosome SO=protein_coding_gene is_pseudo=false	5.74835e-47	8.97655e-47	66266.3	57.3	61.7	54	38.8	39.1	28.4	83	81.7	85.8	3	3	3								147.007	168.495	150.6	110.059	117.376	163.598	198.648	206.411	219.325	57.3	61.7	54	38.8	39.1	28.4	83	81.7	85.8	20.2979	17.9415	17.4545
TGME49_208750-t26_1-p1		TGME49_208750-t26_1-p1	TGME49_208750-t26_1-p1			transcript=TGME49_208750-t26_1 gene=TGME49_208750 organism=Toxoplasma_gondii_ME49 gene_product=RWD domain-containing protein transcript_product=RWD domain-containing protein location=TGME49_chrIb:845809-848674(+) protein_length=240 sequence_SO=chromosome SO=protein_coding_gene is_pseudo=false	2.40175e-17	3.80616e-18	27333.56	16	14.9	12.4				9.1	10.5	12.3	3	0	3			WT	WT	C1	C1		79.3509	66.5212	82.1019				47.3885	49.3126	53.9515	16	14.9	12.4				9.1	10.5	12.3	5.66782	4.33271	4.00806
TGME49_208780-t26_1-p1		TGME49_208780-t26_1-p1	TGME49_208780-t26_1-p1			transcript=TGME49_208780-t26_1 gene=TGME49_208780 organism=Toxoplasma_gondii_ME49 gene_product=ubiquitin-conjugating enzyme subfamily protein transcript_product=ubiquitin-conjugating enzyme subfamily protein location=TGME49_chrIb:857466-858941(+) protein_length=218 sequence_SO=chromosome SO=protein_coding_gene is_pseudo=false	1.58875e-36	5.55321e-37	23681.56	382.6	455.6	441.3	291.7	284.6	259.5	363.3	377.8	378	3	3	3								630.076	662.753	637.725	538.723	516.722	653.766	553.71	573.585	541.305	382.6	455.6	441.3	291.7	284.6	259.5	363.3	377.8	378	135.532	132.482	142.642
TGME49_208790-t26_1-p1		TGME49_208790-t26_1-p1	TGME49_208790-t26_1-p1			transcript=TGME49_208790-t26_1 gene=TGME49_208790 organism=Toxoplasma_gondii_ME49 gene_product=MC family transporter, putative transcript_product=MC family transporter, putative location=TGME49_chrIb:860813-864047(-) protein_length=310 sequence_SO=chromosome SO=protein_coding_gene is_pseudo=false	9.39645e-42	6.15998e-42	33686.92	2139.6	2096.7	2054.4	2850.7	2629.2	2101	2258.4	2232.4	2272.1	3	3	3								4075.91	4045.08	3980.44	5393.44	5102.94	5305.06	4318.65	4253.74	4219.5	2139.6	2096.7	2054.4	2850.7	2629.2	2101	2258.4	2232.4	2272.1	757.929	609.69	664.046
TGME49_208800-t26_1-p1		TGME49_208800-t26_1-p1	TGME49_208800-t26_1-p1			transcript=TGME49_208800-t26_1 gene=TGME49_208800 organism=Toxoplasma_gondii_ME49 gene_product=mediator complex subunit MED18 transcript_product=mediator complex subunit MED18 location=TGME49_chrIb:866544-869609(+) protein_length=302 sequence_SO=chromosome SO=protein_coding_gene is_pseudo=false	3.42708e-20	5.62655e-21	33758.06	28.8	26.8	28.9	24.4	16.2	30.5	25.8	25.1	25.8	3	3	3								64.2789	66.0421	68.815	61.7363	65.6248	89.7312	56.8866	58.3837	62.5209	28.8	26.8	28.9	24.4	16.2	30.5	25.8	25.1	25.8	10.2021	7.79305	9.34137
TGME49_208820-t26_1-p1		TGME49_208820-t26_1-p1	TGME49_208820-t26_1-p1			transcript=TGME49_208820-t26_1 gene=TGME49_208820 organism=Toxoplasma_gondii_ME49 gene_product=1-deoxy-D-xylulose-5-phosphate synthase transcript_product=1-deoxy-D-xylulose-5-phosphate synthase location=TGME49_chrIb:875713-885517(-) protein_length=1424 sequence_SO=chromosome SO=protein_coding_gene is_pseudo=false	3.27034e-17	5.1706e-18	154378.09	14.5	10.7	11.6	10.6	13.9	16.5	8.3	9.6	11.2	3	3	3								51.0429	50.8527	49.9864	61.7848	52.8879	84.3974	34.3601	34.7827	37.5499	14.5	10.7	11.6	10.6	13.9	16.5	8.3	9.6	11.2	5.13646	3.11141	3.74948
TGME49_208830-t26_1-p1		TGME49_208830-t26_1-p1	TGME49_208830-t26_1-p1			transcript=TGME49_208830-t26_1 gene=TGME49_208830 organism=Toxoplasma_gondii_ME49 gene_product=hypothetical protein transcript_product=hypothetical protein location=TGME49_chrIb:888562-890079(-) protein_length=505 sequence_SO=chromosome SO=protein_coding_gene is_pseudo=false	2.89076e-26	5.35884e-27	54771.49	536.5	505.1	507.7	609.2	538.3	502.8	328.1	311.1	313.4	3	3	3								1644.09	1552.75	1611.48	1750.85	1717.62	2157.28	962.769	954.103	977.535	536.5	505.1	507.7	609.2	538.3	502.8	328.1	311.1	313.4	190.049	146.876	164.104
TGME49_208842-t26_1-p1		TGME49_208842-t26_1-p1	TGME49_208842-t26_1-p1			transcript=TGME49_208842-t26_1 gene=TGME49_208842 organism=Toxoplasma_gondii_ME49 gene_product=DEAD/DEAH box helicase domain-containing protein transcript_product=DEAD/DEAH box helicase domain-containing protein location=TGME49_chrIb:892545-905489(-) protein_length=1844 sequence_SO=chromosome SO=protein_coding_gene is_pseudo=false	1.1356e-23	1.97267e-24	202906.14	16.8	15	51.6	39	50.1	1.7	41.4	26.9	4.4	3	3	3								73.6181	81.9648	77.0108	71.4254	82.2086	94.671	51.8846	40.5634	49.463	16.8	15	51.6	39	50.1	1.7	41.4	26.9	4.4	5.95121	4.36178	16.6787
TGME49_208850-t26_1-p1		TGME49_208850-t26_1-p1	TGME49_208850-t26_1-p1			transcript=TGME49_208850-t26_1 gene=TGME49_208850 organism=Toxoplasma_gondii_ME49 gene_product=SAG-related sequence SRS11 transcript_product=SAG-related sequence SRS11 location=TGME49_chrIb:908487-909059(+) protein_length=190 sequence_SO=chromosome SO=protein_coding_gene is_pseudo=false	1.47105e-22	2.5042e-23	19442.12	36.9	40.7	33.3	45.9	46.5	61.6	25.8	25.7	21.5	3	3	3								110.789	113.617	92.7262	140.604	160.233	202.066	60.5082	79.3873	66.6711	36.9	40.7	33.3	45.9	46.5	61.6	25.8	25.7	21.5	13.0714	11.835	10.7636
TGME49_208910-t26_1-p1		TGME49_208910-t26_1-p1	TGME49_208910-t26_1-p1			transcript=TGME49_208910-t26_1 gene=TGME49_208910 organism=Toxoplasma_gondii_ME49 gene_product=hypothetical protein transcript_product=hypothetical protein location=TGME49_chrIb:911499-922815(+) protein_length=3446 sequence_SO=chromosome SO=protein_coding_gene is_pseudo=false	0.0204958	0.00283171	373897.34	0.5		0.6	0.3		0				2	2	0	C1		C8					12.9848		16.1585	52.224		51.8526				0.5		0.6	0.3		0				0.177119	0	0.193939
TGME49_208970-t26_1-p1		TGME49_208970-t26_1-p1	TGME49_208970-t26_1-p1			transcript=TGME49_208970-t26_1 gene=TGME49_208970 organism=Toxoplasma_gondii_ME49 gene_product=RNA recognition motif-containing protein transcript_product=RNA recognition motif-containing protein location=TGME49_chrIb:926105-928521(-) protein_length=283 sequence_SO=chromosome SO=protein_coding_gene is_pseudo=false	1.09881e-27	2.14822e-28	33731.96	243.9	254.6	245.3	211.6	240.7	227.9	156.5	161.8	154.9	3	3	3								537.396	587.773	573.207	519.49	642.161	546.249	327.331	356.552	377.573	243.9	254.6	245.3	211.6	240.7	227.9	156.5	161.8	154.9	86.3988	74.034	79.2886
TGME49_208990-t26_1-p1		TGME49_208990-t26_1-p1	TGME49_208990-t26_1-p1			transcript=TGME49_208990-t26_1 gene=TGME49_208990 organism=Toxoplasma_gondii_ME49 gene_product=hypothetical protein transcript_product=hypothetical protein location=TGME49_chrIb:936660-937940(+) protein_length=426 sequence_SO=chromosome SO=protein_coding_gene is_pseudo=false	1.75313e-37	6.68709e-38	46078.85	38.5	39.2	45.6	34.5	26.7	7.7	38.2	28.6	39.4	3	3	3								121.136	137.115	166.201	123.491	112.636	130.85	133.654	109.836	133.06	38.5	39.2	45.6	34.5	26.7	7.7	38.2	28.6	39.4	13.6382	11.3988	14.7393
TGME49_209000-t26_1-p1		TGME49_209000-t26_1-p1	TGME49_209000-t26_1-p1			transcript=TGME49_209000-t26_1 gene=TGME49_209000 organism=Toxoplasma_gondii_ME49 gene_product=HECT-domain (ubiquitin-transferase) domain-containing protein transcript_product=HECT-domain (ubiquitin-transferase) domain-containing protein location=TGME49_chrIb:940218-979022(-) protein_length=12299 sequence_SO=chromosome SO=protein_coding_gene is_pseudo=false	8.37283e-38	3.32955e-38	1311212.48	14.8	16.7	16.4	6.8	11.5	3.4	25.3	20.7	25.6	3	3	3								159.965	155.433	155.618	138.521	132.294	175.424	168.39	175.682	176.681	14.8	16.7	16.4	6.8	11.5	3.4	25.3	20.7	25.6	5.24273	4.85612	5.30099
TGME49_209010-t26_1-p1		TGME49_209010-t26_1-p1	TGME49_209010-t26_1-p1			transcript=TGME49_209010-t26_1 gene=TGME49_209010 organism=Toxoplasma_gondii_ME49 gene_product=elongation factor TS protein transcript_product=elongation factor TS protein location=TGME49_chrIb:983209-985603(+) protein_length=495 sequence_SO=chromosome SO=protein_coding_gene is_pseudo=false	5.36847e-32	1.29327e-32	52348.86	70.7	56.8	74.1	59.9	72.9	47.5	35.9	42.8	35.2	3	3	3								217.945	232.262	205.311	227.023	234.28	299.564	119.637	125.346	120.403	70.7	56.8	74.1	59.9	72.9	47.5	35.9	42.8	35.2	25.0447	16.5166	23.9514
TGME49_209020-t26_1-p1		TGME49_209020-t26_1-p1	TGME49_209020-t26_1-p1			transcript=TGME49_209020-t26_1 gene=TGME49_209020 organism=Toxoplasma_gondii_ME49 gene_product=hypothetical protein transcript_product=hypothetical protein location=TGME49_chrIb:987114-993849(-) protein_length=934 sequence_SO=chromosome SO=protein_coding_gene is_pseudo=false	1.97005e-48	3.95067e-48	102056.72	8	31.6	9.9	7.5	9.5	6.9	6.4	6.7	22	3	3	3								72.0412	73.7087	72.3543	69.3034	80.2424	87.0181	36.896	39.9419	50.9661	8	31.6	9.9	7.5	9.5	6.9	6.4	6.7	22	2.83391	9.18882	3.19999
TGME49_209030-t26_1-p1		TGME49_209030-t26_1-p1	TGME49_209030-t26_1-p1			transcript=TGME49_209030-t26_1 gene=TGME49_209030 organism=Toxoplasma_gondii_ME49 gene_product=actin ACT1 transcript_product=actin ACT1 location=TGME49_chrIb:998462-1000024(+) protein_length=376 sequence_SO=chromosome SO=protein_coding_gene is_pseudo=false	2.59531e-33	6.84716e-34	41907.78	24909	37623.5	31155.6	24122.9	26592.7	22128.5	23526.5	24848.3	26263.5	3	3	3								47803.5	65104	59425.1	48981.1	53357.8	60443.1	48821.2	48593.5	49006.2	24909	37623.5	31155.6	24122.9	26592.7	22128.5	23526.5	24848.3	26263.5	8823.73	10940.4	10070.5
TGME49_209060-t26_1-p1		TGME49_209060-t26_1-p1	TGME49_209060-t26_1-p1			transcript=TGME49_209060-t26_1 gene=TGME49_209060 organism=Toxoplasma_gondii_ME49 gene_product=thrombospondin type 1 domain-containing protein transcript_product=thrombospondin type 1 domain-containing protein location=TGME49_chrIb:1020684-1027688(+) protein_length=876 sequence_SO=chromosome SO=protein_coding_gene is_pseudo=false	6.7388e-40	3.43835e-40	93635.39	284.9	308.4	297.8	295	287.7	238.7	299.6	306.9	307.9	3	3	3								862.353	871.304	907.943	972.761	924.729	892.371	892.178	926.452	896.314	284.9	308.4	297.8	295	287.7	238.7	299.6	306.9	307.9	100.923	89.6783	96.2582
TGME49_209080-t26_1-p1		TGME49_209080-t26_1-p1	TGME49_209080-t26_1-p1			transcript=TGME49_209080-t26_1 gene=TGME49_209080 organism=Toxoplasma_gondii_ME49 gene_product=transport protein particle (trapp) component, bet3 protein transcript_product=transport protein particle (trapp) component, bet3 protein location=TGME49_chrIb:1032392-1033057(-) protein_length=221 sequence_SO=chromosome SO=protein_coding_gene is_pseudo=false	2.1284e-62	8.52066e-61	23765.37	48.8	75.3	104	38.3	62	27.7	70.7	68.6	61.4	3	3	3								95.3932	126.763	168.83	95.6957	122.999	124.613	137.274	129.497	112.976	48.8	75.3	104	38.3	62	27.7	70.7	68.6	61.4	17.2868	21.8962	33.616
TGME49_209090-t26_1-p1		TGME49_209090-t26_1-p1	TGME49_209090-t26_1-p1			transcript=TGME49_209090-t26_1 gene=TGME49_209090 organism=Toxoplasma_gondii_ME49 gene_product=proteasome maturation factor ump1 protein transcript_product=proteasome maturation factor ump1 protein location=TGME49_chrIb:1034841-1035347(+) protein_length=168 sequence_SO=chromosome SO=protein_coding_gene is_pseudo=false	1.16133e-26	2.17986e-27	18081.66	93.8	90.8	71	20.8	16.1	35	56.4	62.1	53.1	3	3	3								94.5603	92.0316	86.7583	53.1476	74.1179	242.761	42.9941	53.0518	42.1756	93.8	90.8	71	20.8	16.1	35	56.4	62.1	53.1	33.2276	26.4033	22.9494
TGME49_209100-t26_1-p1		TGME49_209100-t26_1-p1	TGME49_209100-t26_1-p1			transcript=TGME49_209100-t26_1 gene=TGME49_209100 organism=Toxoplasma_gondii_ME49 gene_product=PUB domain-containing protein transcript_product=PUB domain-containing protein location=TGME49_chrIb:1038568-1046104(-) protein_length=631 sequence_SO=chromosome SO=protein_coding_gene is_pseudo=false	1.0462e-39	5.21706e-40	68149.68	163.2	186.4	168.7	144.3	146.3	146.2	217.7	221.9	234.5	3	3	3								379.116	413.805	378.398	312.737	326.521	383.199	497.711	530.983	530.019	163.2	186.4	168.7	144.3	146.3	146.2	217.7	221.9	234.5	57.8117	54.2024	54.5291
TGME49_209108-t26_1-p1		TGME49_209108-t26_1-p1	TGME49_209108-t26_1-p1			transcript=TGME49_209108-t26_1 gene=TGME49_209108 organism=Toxoplasma_gondii_ME49 gene_product=hypothetical protein transcript_product=hypothetical protein location=TGME49_chrIb:1049483-1052176(-) protein_length=400 sequence_SO=chromosome SO=protein_coding_gene is_pseudo=false	3.93618e-39	1.82647e-39	41013.84	284.4	780.4	261.2	469.2	323.5	248.8	540.7	620.8	848.5	3	3	3								278.051	305.551	283.796	365.867	355.307	341.524	292.612	286.165	290.626	284.4	780.4	261.2	469.2	323.5	248.8	540.7	620.8	848.5	100.745	226.929	84.4279
TGME49_209130-t26_1-p1		TGME49_209130-t26_1-p1	TGME49_209130-t26_1-p1			transcript=TGME49_209130-t26_1 gene=TGME49_209130 organism=Toxoplasma_gondii_ME49 gene_product=regulator of chromosome condensation (RCC1) repeat-containing protein transcript_product=regulator of chromosome condensation (RCC1) repeat-containing protein location=TGME49_chrIb:1057506-1067878(-) protein_length=998 sequence_SO=chromosome SO=protein_coding_gene is_pseudo=false	1.65617e-29	3.51836e-30	101003.09	26.1	15.8	21	13.8	15	9.5	29.2	28.6	29.6	3	3	3								34.3413	37.3318	36.3834	31.7136	28.2476	41.7206	37.5583	35.0641	38.7213	26.1	15.8	21	13.8	15	9.5	29.2	28.6	29.6	9.24563	4.59441	6.78785
TGME49_209140-t26_1-p1		TGME49_209140-t26_1-p1	TGME49_209140-t26_1-p1			transcript=TGME49_209140-t26_1 gene=TGME49_209140 organism=Toxoplasma_gondii_ME49 gene_product=anti-silencing protein, ASF1 family protein transcript_product=anti-silencing protein, ASF1 family protein location=TGME49_chrIb:1070934-1074486(-) protein_length=269 sequence_SO=chromosome SO=protein_coding_gene is_pseudo=false	2.3699e-41	1.46624e-41	28900.49	212.3	261.9	237.3	167.6	150.9	73.2	267.9	245.9	259.9	3	3	3								469.156	490.289	474.062	437.275	412.282	286.98	606.481	591.567	554.767	212.3	261.9	237.3	167.6	150.9	73.2	267.9	245.9	259.9	75.2048	76.1567	76.7027
TGME49_209150-t26_1-p1		TGME49_209150-t26_1-p1	TGME49_209150-t26_1-p1			transcript=TGME49_209150-t26_1 gene=TGME49_209150 organism=Toxoplasma_gondii_ME49 gene_product=non-proton pumping type-II NADH dehydrogenase I transcript_product=non-proton pumping type-II NADH dehydrogenase I location=TGME49_chrIb:1076422-1079214(+) protein_length=618 sequence_SO=chromosome SO=protein_coding_gene is_pseudo=false	5.50234e-32	1.32382e-32	67025.85	960.7	1015.5	953.4	1341.3	1146.2	924.9	677	689.9	704.8	3	3	3								2468.39	2515.35	2637.21	3484.88	3142.76	3338.89	1837.09	1793.86	1827.96	960.7	1015.5	953.4	1341.3	1146.2	924.9	677	689.9	704.8	340.317	295.293	308.168
TGME49_209160-t26_1-p1		TGME49_209160-t26_1-p1	TGME49_209160-t26_1-p1			transcript=TGME49_209160-t26_1 gene=TGME49_209160 organism=Toxoplasma_gondii_ME49 gene_product=myristoyl CoA:protein N-myristoyltransferase transcript_product=myristoyl CoA:protein N-myristoyltransferase location=TGME49_chrIb:1080946-1089059(-) protein_length=463 sequence_SO=chromosome SO=protein_coding_gene is_pseudo=false	8.94936e-44	8.01692e-44	52376.89	851.6	1089.9	1018.5	601.7	613.4	621.1	977.9	984.8	961.6	3	3	3								1534.09	1738.71	1655.79	1181.34	1173.62	1293.3	1693.12	1668.25	1726.43	851.6	1089.9	1018.5	601.7	613.4	621.1	977.9	984.8	961.6	301.67	316.927	329.211
TGME49_209170-t26_1-p1		TGME49_209170-t26_1-p1	TGME49_209170-t26_1-p1			transcript=TGME49_209170-t26_1 gene=TGME49_209170 organism=Toxoplasma_gondii_ME49 gene_product=hypothetical protein transcript_product=hypothetical protein location=TGME49_chrIb:1092485-1093735(-) protein_length=416 sequence_SO=chromosome SO=protein_coding_gene is_pseudo=false	1.04049e-37	4.08977e-38	45478.54	445.1	517.5	501	479.7	521.4	185.8	486.3	466	469.1	3	3	3								696.966	735.758	701.377	827.924	859.057	858.364	809.981	769.375	773.873	445.1	517.5	501	479.7	521.4	185.8	486.3	466	469.1	157.672	150.482	161.939
TGME49_209190-t26_1-p1		TGME49_209190-t26_1-p1	TGME49_209190-t26_1-p1			transcript=TGME49_209190-t26_1 gene=TGME49_209190 organism=Toxoplasma_gondii_ME49 gene_product=ABC transporter transmembrane region domain-containing protein transcript_product=ABC transporter transmembrane region domain-containing protein location=TGME49_chrIb:1104333-1109164(-) protein_length=798 sequence_SO=chromosome SO=protein_coding_gene is_pseudo=false	4.84853e-32	1.17179e-32	85560.92	206.2	221.3	216.9	234.9	228.1	184.1	147.2	151.8	127.6	3	3	3								575.145	561.886	575.138	646.587	640.085	649.027	403.495	396.007	347.972	206.2	221.3	216.9	234.9	228.1	184.1	147.2	151.8	127.6	73.044	64.3508	70.1088
TGME49_209200-t26_1-p1		TGME49_209200-t26_1-p1	TGME49_209200-t26_1-p1			transcript=TGME49_209200-t26_1 gene=TGME49_209200 organism=Toxoplasma_gondii_ME49 gene_product=hypothetical protein transcript_product=hypothetical protein location=TGME49_chrIb:1112225-1120263(+) protein_length=753 sequence_SO=chromosome SO=protein_coding_gene is_pseudo=false	2.92828e-17	4.63371e-18	82054.7	14.4	12.8	12.2	8.7	11.9	14.6	7.5	14.6	6.5	3	3	3								56.7	60.9375	75.2347	78.1213	86.4544	131.464	41.3861	37.0873	45.6258	14.4	12.8	12.2	8.7	11.9	14.6	7.5	14.6	6.5	5.10103	3.72206	3.94342
TGME49_209210-t26_1-p1		TGME49_209210-t26_1-p1	TGME49_209210-t26_1-p1			transcript=TGME49_209210-t26_1 gene=TGME49_209210 organism=Toxoplasma_gondii_ME49 gene_product=hypothetical protein transcript_product=hypothetical protein location=TGME49_chrIb:1123894-1132753(+) protein_length=1484 sequence_SO=chromosome SO=protein_coding_gene is_pseudo=false	7.57482e-48	1.37523e-47	165808.05	210.1	269.9	240.2	186.1	197.4	135.5	224	219.7	222.3	3	3	3								909.831	1079.66	984.443	920.312	930.167	948.644	927.75	895.458	971.448	210.1	269.9	240.2	186.1	197.4	135.5	224	219.7	222.3	74.4255	78.483	77.6401
TGME49_209240-t26_1-p1		TGME49_209240-t26_1-p1	TGME49_209240-t26_1-p1			transcript=TGME49_209240-t26_1 gene=TGME49_209240 organism=Toxoplasma_gondii_ME49 gene_product=RNA methyltransferase transcript_product=RNA methyltransferase location=TGME49_chrIb:1135630-1140516(-) protein_length=475 sequence_SO=chromosome SO=protein_coding_gene is_pseudo=false	4.82429e-34	1.3561e-34	51699.34	33.9	53.6	57.2	37.7	39.3	38.4	61.5	58.3	60.5	3	3	3								107.085	119.995	121.855	114.991	108.74	167.081	137.212	128.159	125.8	33.9	53.6	57.2	37.7	39.3	38.4	61.5	58.3	60.5	12.0087	15.5861	18.4888
TGME49_209250-t26_1-p1		TGME49_209250-t26_1-p1	TGME49_209250-t26_1-p1			transcript=TGME49_209250-t26_1 gene=TGME49_209250 organism=Toxoplasma_gondii_ME49 gene_product=hypothetical protein transcript_product=hypothetical protein location=TGME49_chrIb:1145433-1151052(+) protein_length=1018 sequence_SO=chromosome SO=protein_coding_gene is_pseudo=false	7.89975e-34	2.17723e-34	108849.51	27.2	33.3	35.2	16.6	22.6	18.6	29.7	26.5	24.9	3	3	3								90.4033	100.752	106.584	92.735	91.1442	182.307	96.4863	84.7335	91.7813	27.2	33.3	35.2	16.6	22.6	18.6	29.7	26.5	24.9	9.63529	9.68316	11.3777
TGME49_209260-t26_1-p1		TGME49_209260-t26_1-p1	TGME49_209260-t26_1-p1			transcript=TGME49_209260-t26_1 gene=TGME49_209260 organism=Toxoplasma_gondii_ME49 gene_product=cytochrome c oxidase subunit, putative transcript_product=cytochrome c oxidase subunit, putative location=TGME49_chrIb:1153957-1156673(-) protein_length=310 sequence_SO=chromosome SO=protein_coding_gene is_pseudo=false	1.09099e-34	3.23447e-35	34706.85	2984.8	3376.6	3031.8	3767.4	3911.9	3317.7	2505.4	2273.1	2420.2	3	3	3								6987.03	8034.3	7117.29	9501.67	9301.52	9756.91	5777.48	5342.83	5599.16	2984.8	3376.6	3031.8	3767.4	3911.9	3317.7	2505.4	2273.1	2420.2	1057.33	981.867	979.972
TGME49_209280-t26_1-p1		TGME49_209280-t26_1-p1	TGME49_209280-t26_1-p1			transcript=TGME49_209280-t26_1 gene=TGME49_209280 organism=Toxoplasma_gondii_ME49 gene_product=hypothetical protein transcript_product=hypothetical protein location=TGME49_chrIb:1178911-1188011(+) protein_length=1600 sequence_SO=chromosome SO=protein_coding_gene is_pseudo=false	1.10567e-57	1.53156e-56	178494.48	97.9	139.2	124	126	106.3	35.2	67.2	67.5	66.8	3	3	3								208.583	197.088	225.53	208.976	195.442	252.964	174.019	174.384	169.556	97.9	139.2	124	126	106.3	35.2	67.2	67.5	66.8	34.68	40.4774	40.0806
TGME49_209290-t26_1-p1		TGME49_209290-t26_1-p1	TGME49_209290-t26_1-p1			transcript=TGME49_209290-t26_1 gene=TGME49_209290 organism=Toxoplasma_gondii_ME49 gene_product=ribosomal protein RPS28 transcript_product=ribosomal protein RPS28 location=TGME49_chrIb:1191245-1191601(-) protein_length=118 sequence_SO=chromosome SO=protein_coding_gene is_pseudo=false	7.08659e-30	1.52804e-30	13214.46	6440.4	7610.7	6833.9	5192.8	4965.1	4301.9	6653.8	6002.9	6582.3	3	3	3								15030.5	17408.9	14902.8	11329.6	9615.46	7902.98	15985.6	14738.1	16176.9	6440.4	7610.7	6833.9	5192.8	4965.1	4301.9	6653.8	6002.9	6582.3	2281.44	2213.08	2208.93
TGME49_209420-t26_1-p1		TGME49_209420-t26_1-p1	TGME49_209420-t26_1-p1			transcript=TGME49_209420-t26_1 gene=TGME49_209420 organism=Toxoplasma_gondii_ME49 gene_product=hypothetical protein transcript_product=hypothetical protein location=TGME49_chrIb:1208646-1210143(-) protein_length=250 sequence_SO=chromosome SO=protein_coding_gene is_pseudo=false	1.07093e-38	4.7288e-39	26852.88	487.1	627.3	586.5	467.9	449.3	584.7	515.8	466.6	505.4	3	3	3								1488.83	1767.57	1653.47	1338.92	1235.24	1843.14	1536.77	1500.88	1631.34	487.1	627.3	586.5	467.9	449.3	584.7	515.8	466.6	505.4	172.55	182.41	189.575
TGME49_209430-t26_1-p1		TGME49_209430-t26_1-p1	TGME49_209430-t26_1-p1			transcript=TGME49_209430-t26_1 gene=TGME49_209430 organism=Toxoplasma_gondii_ME49 gene_product=40S ribosomal protein S4, putative transcript_product=40S ribosomal protein S4, putative location=TGME49_chrIb:1211175-1214013(+) protein_length=183 sequence_SO=chromosome SO=protein_coding_gene is_pseudo=false	1.11909e-33	3.04392e-34	21546.05	117.9	116.6	122.9	121.6	132.3	120.5	94.9	99.6	85.7	3	3	3								156.134	183.26	178.087	192.494	201.557	230.726	135.348	133.942	125.742	117.9	116.6	122.9	121.6	132.3	120.5	94.9	99.6	85.7	41.7647	33.9056	39.7251
TGME49_209440-t26_1-p1		TGME49_209440-t26_1-p1	TGME49_209440-t26_1-p1			transcript=TGME49_209440-t26_1 gene=TGME49_209440 organism=Toxoplasma_gondii_ME49 gene_product=hypothetical protein transcript_product=hypothetical protein location=TGME49_chrIb:1218129-1229192(+) protein_length=3633 sequence_SO=chromosome SO=protein_coding_gene is_pseudo=false	2.75377e-52	1.19757e-51	383535.46	9.8	13.3	11.3	8.5	9.3	7.5	7.7	9.5	9.5	3	3	3								178.862	197.982	194.638	204.476	187.006	207.531	162.435	160.675	158.828	9.8	13.3	11.3	8.5	9.3	7.5	7.7	9.5	9.5	3.47154	3.86745	3.65251
TGME49_209450-t26_1-p1		TGME49_209450-t26_1-p1	TGME49_209450-t26_1-p1			transcript=TGME49_209450-t26_1 gene=TGME49_209450 organism=Toxoplasma_gondii_ME49 gene_product=TLD protein transcript_product=TLD protein location=TGME49_chrIb:1232215-1239885(-) protein_length=882 sequence_SO=chromosome SO=protein_coding_gene is_pseudo=false	7.2192e-46	9.47362e-46	92259.15	64.5	87.2	71.7	62.5	59.9	48.8	79.1	73.5	77.2	3	3	3								273.039	325.276	282.524	282.633	273.567	269.678	300.092	308.095	316.898	64.5	87.2	71.7	62.5	59.9	48.8	79.1	73.5	77.2	22.8484	25.3565	23.1757
TGME49_209490-t26_1-p1		TGME49_209490-t26_1-p1	TGME49_209490-t26_1-p1			transcript=TGME49_209490-t26_1 gene=TGME49_209490 organism=Toxoplasma_gondii_ME49 gene_product=hypothetical protein transcript_product=hypothetical protein location=TGME49_chrIb:1260515-1264722(-) protein_length=505 sequence_SO=chromosome SO=protein_coding_gene is_pseudo=false	1.44217e-19	2.35122e-20	56766.13	13.2	11.5	8.2	19.5	71.9	27.4	12.3	9	15.3	3	3	3								53.0799	62.8599	61.5952	58.6999	63.3101	145.37	42.0248	38.686	44.4189	13.2	11.5	8.2	19.5	71.9	27.4	12.3	9	15.3	4.67595	3.34403	2.65049
TGME49_209500-t26_1-p1		TGME49_209500-t26_1-p1	TGME49_209500-t26_1-p1			transcript=TGME49_209500-t26_1 gene=TGME49_209500 organism=Toxoplasma_gondii_ME49 gene_product=hypothetical protein transcript_product=hypothetical protein location=TGME49_chrIb:1270830-1280948(+) protein_length=3082 sequence_SO=chromosome SO=protein_coding_gene is_pseudo=false	2.1284e-62	8.52066e-61	328203.6	45.8	52	55.5	47.2	39.5	29.6	51.9	46.4	45.2	3	3	3								221.725	230.736	238.923	249.866	221.468	271.101	199.658	201.765	206.727	45.8	52	55.5	47.2	39.5	29.6	51.9	46.4	45.2	16.2241	15.1209	17.9393
TGME49_209520-t26_1-p1		TGME49_209520-t26_1-p1	TGME49_209520-t26_1-p1			transcript=TGME49_209520-t26_1 gene=TGME49_209520 organism=Toxoplasma_gondii_ME49 gene_product=WD domain, G-beta repeat-containing protein transcript_product=WD domain, G-beta repeat-containing protein location=TGME49_chrIb:1292283-1305558(-) protein_length=2340 sequence_SO=chromosome SO=protein_coding_gene is_pseudo=false	9.59888e-30	2.06025e-30	254608.24	5.2	2.6	3.1	2.7	1.4		6.6	6.8	6.6	3	2	3								57.696	54.1252	66.5858	63.9743	48.9688		48.0226	47.1631	50.1377	5.2	2.6	3.1	2.7	1.4		6.6	6.8	6.6	1.84204	0.756043	1.00202
TGME49_209540-t26_1-p1		TGME49_209540-t26_1-p1	TGME49_209540-t26_1-p1			transcript=TGME49_209540-t26_1 gene=TGME49_209540 organism=Toxoplasma_gondii_ME49 gene_product=hypothetical protein transcript_product=hypothetical protein location=TGME49_chrIb:1313357-1320040(-) protein_length=1534 sequence_SO=chromosome SO=protein_coding_gene is_pseudo=false	6.41669e-09	9.47992e-10	165311.01	1.7	2.4	0.9	2.2	1.5	1.6	1.7	1.3	1.8	3	3	3								24.4464	22.2073	38.577	25.3347	29.0253	56.7063	12.0619	12.4866	13.0328	1.7	2.4	0.9	2.2	1.5	1.6	1.7	1.3	1.8	0.602206	0.697885	0.290908
TGME49_209550-t26_1-p1		TGME49_209550-t26_1-p1	TGME49_209550-t26_1-p1			transcript=TGME49_209550-t26_1 gene=TGME49_209550 organism=Toxoplasma_gondii_ME49 gene_product=hypothetical protein transcript_product=hypothetical protein location=TGME49_chrIb:1321525-1329374(+) protein_length=1306 sequence_SO=chromosome SO=protein_coding_gene is_pseudo=false	0.0448192	0.00608103	141194.44	5.8	4	3.5	7.8	7.6		2.4		2.6	3	2	2								281.583	229.424	197.999	375.701	348.605		112.074		123.648	5.8	4	3.5	7.8	7.6		2.4		2.6	2.05458	1.16314	1.13131
TGME49_209570-t26_1-p1		TGME49_209570-t26_1-p1	TGME49_209570-t26_1-p1			transcript=TGME49_209570-t26_1 gene=TGME49_209570 organism=Toxoplasma_gondii_ME49 gene_product=suppressor of mitotic defects protein transcript_product=suppressor of mitotic defects protein location=TGME49_chrIb:1340360-1343048(-) protein_length=361 sequence_SO=chromosome SO=protein_coding_gene is_pseudo=false	1.82252e-44	1.86235e-44	39881.71	18.8	24.7	23	14.7	14.6	7.9	25	24.5	17.2	3	3	3								92.7958	107.079	99.9896	78.9588	69.044	98.5338	73.8556	79.1034	80.1652	18.8	24.7	23	14.7	14.6	7.9	25	24.5	17.2	6.65968	7.1824	7.43431
TGME49_209580-t26_1-p1		TGME49_209580-t26_1-p1	TGME49_209580-t26_1-p1			transcript=TGME49_209580-t26_1 gene=TGME49_209580 organism=Toxoplasma_gondii_ME49 gene_product=RNA methylase family UPF0020 protein transcript_product=RNA methylase family UPF0020 protein location=TGME49_chrIb:1346867-1351618(+) protein_length=784 sequence_SO=chromosome SO=protein_coding_gene is_pseudo=false	8.52523e-38	3.38835e-38	85727.08	25.7	24	23.7	24	28.2	25.4	19.3	19.3	18.8	3	3	3								224.335	206.707	220.952	219.836	242.191	237.695	154.384	153.327	155.454	25.7	24	23.7	24	28.2	25.4	19.3	19.3	18.8	9.10393	6.97885	7.66057
TGME49_209600-t26_1-p1		TGME49_209600-t26_1-p1	TGME49_209600-t26_1-p1			transcript=TGME49_209600-t26_1 gene=TGME49_209600 organism=Toxoplasma_gondii_ME49 gene_product=hypothetical protein transcript_product=hypothetical protein location=TGME49_chrIb:1356941-1358765(-) protein_length=451 sequence_SO=chromosome SO=protein_coding_gene is_pseudo=false	1.19084e-33	3.23468e-34	50200.85	1915.6	2068.5	2127.2	1582.8	1604.2	1799.1	2475	2455.6	2448	3	3	3								4429.83	4754.81	4414.5	3711.06	3740.09	5707.9	5878.35	5752.79	6085.83	1915.6	2068.5	2127.2	1582.8	1604.2	1799.1	2475	2455.6	2448	678.579	601.49	687.577
TGME49_209630-t26_1-p1		TGME49_209630-t26_1-p1	TGME49_209630-t26_1-p1			transcript=TGME49_209630-t26_1 gene=TGME49_209630 organism=Toxoplasma_gondii_ME49 gene_product=hypothetical protein transcript_product=hypothetical protein location=TGME49_chrIb:1366809-1369021(-) protein_length=456 sequence_SO=chromosome SO=protein_coding_gene is_pseudo=false	3.07589e-08	4.51396e-09	50930.56	1.6	2.5		2.3		1.9	1.7	1.9	2.5	2	2	3								48.5782	49.8183		71.346		59.5812	53.0337	57.4834	76.6256	1.6	2.5		2.3		1.9	1.7	1.9	2.5	0.566782	0.726964	0
TGME49_209640-t26_1-p1		TGME49_209640-t26_1-p1	TGME49_209640-t26_1-p1			transcript=TGME49_209640-t26_1 gene=TGME49_209640 organism=Toxoplasma_gondii_ME49 gene_product=hypothetical protein transcript_product=hypothetical protein location=TGME49_chrIb:1370576-1371874(+) protein_length=432 sequence_SO=chromosome SO=protein_coding_gene is_pseudo=false	6.51537e-08	9.54277e-09	46460.21	8.5	18.3	11.8	10.4	0.9	1	12.7	13.5	11.5	3	3	3								51.3875	107.151	67.3243	77.8871	102.214	287.932	56.5812	67.9934	45.5175	8.5	18.3	11.8	10.4	0.9	1	12.7	13.5	11.5	3.01103	5.32138	3.81413
TGME49_209650-t26_1-p1		TGME49_209650-t26_1-p1	TGME49_209650-t26_1-p1			transcript=TGME49_209650-t26_1 gene=TGME49_209650 organism=Toxoplasma_gondii_ME49 gene_product=RNA-directed DNA polymerase transcript_product=RNA-directed DNA polymerase location=TGME49_chrIb:1374362-1392188(-) protein_length=4639 sequence_SO=chromosome SO=protein_coding_gene is_pseudo=false	0.0476748	0.00646029	508357.39	0.4	0.6					1.2	0.8	0.8	2	0	3			WT	WT	C1			45.2865	67.0532					56.7811	22.8899	66.2968	0.4	0.6					1.2	0.8	0.8	0.141695	0.174471	0
TGME49_209680-t26_1-p1		TGME49_209680-t26_1-p1	TGME49_209680-t26_1-p1			transcript=TGME49_209680-t26_1 gene=TGME49_209680 organism=Toxoplasma_gondii_ME49 gene_product=hypothetical protein transcript_product=hypothetical protein location=TGME49_chrIb:1394231-1400108(+) protein_length=595 sequence_SO=chromosome SO=protein_coding_gene is_pseudo=false	2.94564e-37	1.09892e-37	64385.26	125	145.9	135	138.6	138.1	96.9	89.5	91.7	86.9	3	3	3								237.382	225.227	221.637	266.963	277.483	323.952	147.853	149.229	150.605	125	145.9	135	138.6	138.1	96.9	89.5	91.7	86.9	44.2798	42.4256	43.6362
TGME49_209690-t26_1-p1		TGME49_209690-t26_1-p1	TGME49_209690-t26_1-p1			transcript=TGME49_209690-t26_1 gene=TGME49_209690 organism=Toxoplasma_gondii_ME49 gene_product=small nuclear ribonucleoprotein transcript_product=small nuclear ribonucleoprotein location=TGME49_chrIb:1402434-1403766(+) protein_length=233 sequence_SO=chromosome SO=protein_coding_gene is_pseudo=false	2.20005e-28	4.42852e-29	24897.45	414.9	471.7	444	350.8	369.1	307.7	451.8	440.2	432.6	3	3	3								1198.19	1141.24	1149.21	993.355	1023.85	994.622	1165.09	1090.78	1013.43	414.9	471.7	444	350.8	369.1	307.7	451.8	440.2	432.6	146.974	137.164	143.515
TGME49_209700-t26_1-p1		TGME49_209700-t26_1-p1	TGME49_209700-t26_1-p1			transcript=TGME49_209700-t26_1 gene=TGME49_209700 organism=Toxoplasma_gondii_ME49 gene_product=hypothetical protein transcript_product=hypothetical protein location=TGME49_chrIb:1405251-1406197(+) protein_length=229 sequence_SO=chromosome SO=protein_coding_gene is_pseudo=false	6.86073e-33	1.75387e-33	24784.6	118.1	131.8	130.1	150.3	148.5	85.9	114	102.8	104.2	3	3	3								149.351	162.36	169.889	200.688	181.434	134.757	161.018	136.376	150.691	118.1	131.8	130.1	150.3	148.5	85.9	114	102.8	104.2	41.8356	38.3255	42.0523
TGME49_209720-t26_1-p1		TGME49_209720-t26_1-p1	TGME49_209720-t26_1-p1			transcript=TGME49_209720-t26_1 gene=TGME49_209720 organism=Toxoplasma_gondii_ME49 gene_product=hypothetical protein transcript_product=hypothetical protein location=TGME49_chrIb:1411135-1412634(+) protein_length=218 sequence_SO=chromosome SO=protein_coding_gene is_pseudo=false	7.87384e-38	3.13779e-38	23416.33	1034.1	1199.7	994.9	1494.8	1579.2	1308.3	1102.3	1138.6	1147.5	3	3	3								2108.86	2181.78	1990.3	2921.08	3228.78	2744.59	2129.36	2190.61	1932.1	1034.1	1199.7	994.9	1494.8	1579.2	1308.3	1102.3	1138.6	1147.5	366.318	348.855	321.582
TGME49_209730-t26_1-p1		TGME49_209730-t26_1-p1	TGME49_209730-t26_1-p1			transcript=TGME49_209730-t26_1 gene=TGME49_209730 organism=Toxoplasma_gondii_ME49 gene_product=hypothetical protein transcript_product=hypothetical protein location=TGME49_chrIb:1414139-1422277(-) protein_length=1465 sequence_SO=chromosome SO=protein_coding_gene is_pseudo=false	2.09348e-25	3.79158e-26	159984.15	8.1	9.6	7.8	5.1	8.3	3.2	3.8	5.5	4.2	3	3	3								60.2281	81.5712	58.0191	61.3538	64.9621	102.556	43.7556	37.8525	50.5731	8.1	9.6	7.8	5.1	8.3	3.2	3.8	5.5	4.2	2.86933	2.79154	2.5212
TGME49_209755-t26_1-p1		TGME49_209755-t26_1-p1	TGME49_209755-t26_1-p1			transcript=TGME49_209755-t26_1 gene=TGME49_209755 organism=Toxoplasma_gondii_ME49 gene_product=hypothetical protein transcript_product=hypothetical protein location=TGME49_chrIb:1428389-1432216(+) protein_length=1275 sequence_SO=chromosome SO=protein_coding_gene is_pseudo=false	6.48554e-20	1.06037e-20	140481.26	1.4	3.3	2.6	8.9	6.1	10.5	11.3	9.1	13.7	3	3	3								67.1077	74.5036	78.6007	260.055	96.0124	753.408	95.4816	38.9042	75.3107	1.4	3.3	2.6	8.9	6.1	10.5	11.3	9.1	13.7	0.495934	0.959592	0.8404
TGME49_209770-t26_1-p1		TGME49_209770-t26_1-p1	TGME49_209770-t26_1-p1			transcript=TGME49_209770-t26_1 gene=TGME49_209770 organism=Toxoplasma_gondii_ME49 gene_product=helicase, putative transcript_product=helicase, putative location=TGME49_chrIb:1434293-1448541(-) protein_length=1382 sequence_SO=chromosome SO=protein_coding_gene is_pseudo=false	3.71716e-14	5.71049e-15	150823.01	1.1	0.4	1	0.6	0		0.8	0.8	0.7	3	1	3								15.8202	16.1006	18.1316	16.4093			12.0534	17.8646	14.2429	1.1	0.4	1	0.6	0		0.8	0.8	0.7	0.389662	0.116314	0.323231
TGME49_209790-t26_1-p1		TGME49_209790-t26_1-p1	TGME49_209790-t26_1-p1			transcript=TGME49_209790-t26_1 gene=TGME49_209790 organism=Toxoplasma_gondii_ME49 gene_product=radical SAM domain-containing protein transcript_product=radical SAM domain-containing protein location=TGME49_chrIb:1452140-1458708(+) protein_length=619 sequence_SO=chromosome SO=protein_coding_gene is_pseudo=false	1.7651e-24	3.1257e-25	68850.94	29.1	33.8	28.3	25.8	24.2	16.5	23.2	20.6	21.1	3	3	3								111.344	124.824	107.012	102.858	88.2067	94.7363	86.1115	82.9026	85.4789	29.1	33.8	28.3	25.8	24.2	16.5	23.2	20.6	21.1	10.3083	9.82855	9.14744
TGME49_209800-t26_1-p1		TGME49_209800-t26_1-p1	TGME49_209800-t26_1-p1			transcript=TGME49_209800-t26_1 gene=TGME49_209800 organism=Toxoplasma_gondii_ME49 gene_product=formate/nitrite transporter protein transcript_product=formate/nitrite transporter protein location=TGME49_chrIb:1461176-1462414(+) protein_length=412 sequence_SO=chromosome SO=protein_coding_gene is_pseudo=false	2.47574e-37	9.32924e-38	44289.97	306.4	359.2	343.5	382.2	368.6	354.2	343.8	346.7	355.7	3	3	3								751.523	728.881	802.537	856.228	837.023	794.903	721.074	736.063	737.064	306.4	359.2	343.5	382.2	368.6	354.2	343.8	346.7	355.7	108.539	104.45	111.03
TGME49_209820-t26_1-p1		TGME49_209820-t26_1-p1	TGME49_209820-t26_1-p1			transcript=TGME49_209820-t26_1 gene=TGME49_209820 organism=Toxoplasma_gondii_ME49 gene_product=syntaxin protein transcript_product=syntaxin protein location=TGME49_chrIb:1466745-1471673(-) protein_length=648 sequence_SO=chromosome SO=protein_coding_gene is_pseudo=false	1.61225e-21	2.69309e-22	73624.35	16.9	11.2	20.9	9.8	13.1		14.1	15.7	13.5	3	2	3								74.1409	87.4917	90.643	93.3157	92.6989		54.8289	71.3173	60.1513	16.9	11.2	20.9	9.8	13.1		14.1	15.7	13.5	5.98663	3.2568	6.75553
TGME49_209850-t26_1-p1		TGME49_209850-t26_1-p1	TGME49_209850-t26_1-p1			transcript=TGME49_209850-t26_1 gene=TGME49_209850 organism=Toxoplasma_gondii_ME49 gene_product=RNA recognition motif-containing protein transcript_product=RNA recognition motif-containing protein location=TGME49_chrIb:1486286-1491904(-) protein_length=1389 sequence_SO=chromosome SO=protein_coding_gene is_pseudo=false	5.06827e-31	1.15335e-31	168189.88	213.2	236.8	231.3	207.9	205.8	175.5	208.1	213.3	205.9	3	3	3								482.448	496.414	523.92	507.697	507.037	536.485	428.623	466.801	470.356	213.2	236.8	231.3	207.9	205.8	175.5	208.1	213.3	205.9	75.5237	68.858	74.7633
TGME49_209860-t26_1-p1		TGME49_209860-t26_1-p1	TGME49_209860-t26_1-p1			transcript=TGME49_209860-t26_1 gene=TGME49_209860 organism=Toxoplasma_gondii_ME49 gene_product=SRP40, C-terminal domain-containing protein transcript_product=SRP40, C-terminal domain-containing protein location=TGME49_chrIb:1493305-1498764(+) protein_length=424 sequence_SO=chromosome SO=protein_coding_gene is_pseudo=false	3.23385e-28	6.45562e-29	47533.08	43.4	34.4	52.3	40.1	35.4	21.6	47.3	38.5	33.3	3	3	3								135.99	111.133	137.281	114.483	117.594	111.11	99.4327	122.047	97.1644	43.4	34.4	52.3	40.1	35.4	21.6	47.3	38.5	33.3	15.374	10.003	16.905
TGME49_209870-t26_1-p1		TGME49_209870-t26_1-p1	TGME49_209870-t26_1-p1			transcript=TGME49_209870-t26_1 gene=TGME49_209870 organism=Toxoplasma_gondii_ME49 gene_product=HAD hydrolase, family IIA protein transcript_product=HAD hydrolase, family IIA protein location=TGME49_chrIb:1500856-1506997(-) protein_length=855 sequence_SO=chromosome SO=protein_coding_gene is_pseudo=false	2.95083e-39	1.39169e-39	95119.9	50.2	76.7	57	38.5	44.5	18.1	71	67.4	69.6	3	3	3								84.9151	105.098	95.7948	71.8254	84.4702	106.418	98.7222	97.4103	99.3688	50.2	76.7	57	38.5	44.5	18.1	71	67.4	69.6	17.7828	22.3033	18.4242
TGME49_209880-t26_1-p1		TGME49_209880-t26_1-p1	TGME49_209880-t26_1-p1			transcript=TGME49_209880-t26_1 gene=TGME49_209880 organism=Toxoplasma_gondii_ME49 gene_product=glutamic acid-rcih protein, putative transcript_product=glutamic acid-rcih protein, putative location=TGME49_chrIb:1507993-1532330(+) protein_length=4971 sequence_SO=chromosome SO=protein_coding_gene is_pseudo=false	1.38082e-46	2.04931e-46	534678.56	8.2	9.5	9.2	7.3	5.6	4.2	10.2	10.5	10.2	3	3	3								66.117	72.8754	69.5477	69.7063	70.8931	89.1845	61.5278	61.9966	65.3683	8.2	9.5	9.2	7.3	5.6	4.2	10.2	10.5	10.2	2.90476	2.76246	2.97372
TGME49_209890-t26_1-p1		TGME49_209890-t26_1-p1	TGME49_209890-t26_1-p1			transcript=TGME49_209890-t26_1 gene=TGME49_209890 organism=Toxoplasma_gondii_ME49 gene_product=hypothetical protein transcript_product=hypothetical protein location=TGME49_chrIb:1535359-1537215(-) protein_length=193 sequence_SO=chromosome SO=protein_coding_gene is_pseudo=false	4.85842e-32	1.1738e-32	22011.49	403.2	508.3	446.1	337.1	335.1	283.3	486.8	497.3	483.1	3	3	3								561.716	586.177	615.939	517.122	502.452	648.419	623.799	628.246	634.298	403.2	508.3	446.1	337.1	335.1	283.3	486.8	497.3	483.1	142.829	147.806	144.193
TGME49_209910-t26_1-p1		TGME49_209910-t26_1-p1	TGME49_209910-t26_1-p1			transcript=TGME49_209910-t26_1 gene=TGME49_209910 organism=Toxoplasma_gondii_ME49 gene_product=histone H2Bv transcript_product=histone H2Bv location=TGME49_chrIb:1546904-1547275(+) protein_length=123 sequence_SO=chromosome SO=protein_coding_gene is_pseudo=false	1.12103e-26	2.10581e-27	13731.94	8599.2	9305.9	7103	6009.4	6976.7	7041.6	8354.7	6533.9	6514.1	3	3	3								7043.81	8676.21	9009.26	6599.25	7341.92	8763.65	8701.52	6440.7	7175.54	8599.2	9305.9	7103	6009.4	6976.7	7041.6	8354.7	6533.9	6514.1	3046.17	2706.02	2295.91
TGME49_209940-t26_1-p1		TGME49_209940-t26_1-p1	TGME49_209940-t26_1-p1			transcript=TGME49_209940-t26_1 gene=TGME49_209940 organism=Toxoplasma_gondii_ME49 gene_product=transporter/permease protein transcript_product=transporter/permease protein location=TGME49_chrIb:1557624-1564150(+) protein_length=438 sequence_SO=chromosome SO=protein_coding_gene is_pseudo=false	4.92176e-27	9.3724e-28	47831.64	6	6.3	5.3	8.8	5.8	2.6	6.8	10.2	10.7	3	3	3								35.6091	36.9033	25.7004	40.8667	30.0316	89.5164	36.1136	34.3185	33.6303	6	6.3	5.3	8.8	5.8	2.6	6.8	10.2	10.7	2.12543	1.83195	1.71312
TGME49_209950-t26_1-p1		TGME49_209950-t26_1-p1	TGME49_209950-t26_1-p1			transcript=TGME49_209950-t26_1 gene=TGME49_209950 organism=Toxoplasma_gondii_ME49 gene_product=thioredoxin, putative transcript_product=thioredoxin, putative location=TGME49_chrIb:1569785-1573497(-) protein_length=424 sequence_SO=chromosome SO=protein_coding_gene is_pseudo=false	1.22334e-41	7.89521e-42	47699.48	5548.1	6408.8	5880.8	6084.5	5897.7	5505.5	4906.2	5101.3	5082.1	3	3	3								8985.68	9644.13	9299.97	10499.1	10271.3	11599	8156.15	7967.9	8180.51	5548.1	6408.8	5880.8	6084.5	5897.7	5505.5	4906.2	5101.3	5082.1	1965.35	1863.59	1900.86
TGME49_209960-t26_1-p1		TGME49_209960-t26_1-p1	TGME49_209960-t26_1-p1			transcript=TGME49_209960-t26_1 gene=TGME49_209960 organism=Toxoplasma_gondii_ME49 gene_product=glycosyltransferase transcript_product=glycosyltransferase location=TGME49_chrIb:1578753-1592881(+) protein_length=1707 sequence_SO=chromosome SO=protein_coding_gene is_pseudo=false	1.53469e-40	8.52226e-41	188847.77	54.4	65.4	47.9	27.8	36.4	12.3	107.2	107.2	99.7	3	3	3								112.724	113.762	111.56	82.9926	82.6393	101.513	198.384	202.59	201.004	54.4	65.4	47.9	27.8	36.4	12.3	107.2	107.2	99.7	19.2706	19.0174	15.4828
TGME49_209970-t26_1-p1		TGME49_209970-t26_1-p1	TGME49_209970-t26_1-p1			transcript=TGME49_209970-t26_1 gene=TGME49_209970 organism=Toxoplasma_gondii_ME49 gene_product=Spc97 / Spc98 family protein transcript_product=Spc97 / Spc98 family protein location=TGME49_chrIb:1595867-1611070(+) protein_length=2019 sequence_SO=chromosome SO=protein_coding_gene is_pseudo=false	4.80164e-23	8.25282e-24	219662.38	13.6	10.4	11.5	13.8	14.9	5.7	10.3	11.3	9.4	3	3	3								99.17	90.2349	96.2322	105.191	112.528	165.681	64.0951	84.947	67.3667	13.6	10.4	11.5	13.8	14.9	5.7	10.3	11.3	9.4	4.81764	3.02417	3.71716
TGME49_209985-t26_1-p1		TGME49_209985-t26_1-p1	TGME49_209985-t26_1-p1			transcript=TGME49_209985-t26_1 gene=TGME49_209985 organism=Toxoplasma_gondii_ME49 gene_product=cAMP-dependent protein kinase transcript_product=cAMP-dependent protein kinase location=TGME49_chrIb:1612770-1614485(-) protein_length=571 sequence_SO=chromosome SO=protein_coding_gene is_pseudo=false	6.80897e-29	1.40113e-29	61798.99	192.7	237.2	198.2	233.3	243	142.7	483.4	521.8	518	3	3	3								566.07	657.135	585.753	779.412	788.428	693.084	1355.5	1469.73	1437.33	192.7	237.2	198.2	233.3	243	142.7	483.4	521.8	518	68.2618	68.9743	64.0644
TGME49_210095-t26_1-p1		TGME49_210095-t26_1-p1	TGME49_210095-t26_1-p1			transcript=TGME49_210095-t26_1 gene=TGME49_210095 organism=Toxoplasma_gondii_ME49 gene_product=hypothetical protein transcript_product=hypothetical protein location=TGME49_chrIb:1616193-1617392(-) protein_length=399 sequence_SO=chromosome SO=protein_coding_gene is_pseudo=false	0.00406742	0.00057502	42747.43	8.2	9	11.3	13.6	11.8	22.6	7.9	6.5	9.2	3	3	3								57.278	62.9002	78.154	94.6857	82.5167	157.237	55.2506	44.9462	64.3184	8.2	9	11.3	13.6	11.8	22.6	7.9	6.5	9.2	2.90476	2.61707	3.65251
TGME49_210230-t26_1-p1		TGME49_210230-t26_1-p1	TGME49_210230-t26_1-p1			transcript=TGME49_210230-t26_1 gene=TGME49_210230 organism=Toxoplasma_gondii_ME49 gene_product=hypothetical protein transcript_product=hypothetical protein location=TGME49_chrIX:4949131-4954974(-) protein_length=640 sequence_SO=chromosome SO=protein_coding_gene is_pseudo=false	3.4544e-05	4.97189e-06	70459.88		1.5				3.7		0.3	1.4	1	1	2									14.0889				165.962		15.7174	21.9078		1.5				3.7		0.3	1.4	0	0.436178	0
TGME49_210270-t26_1-p1		TGME49_210270-t26_1-p1	TGME49_210270-t26_1-p1			transcript=TGME49_210270-t26_1 gene=TGME49_210270 organism=Toxoplasma_gondii_ME49 gene_product=hypothetical protein transcript_product=hypothetical protein location=TGME49_chrIX:4907468-4914666(+) protein_length=2051 sequence_SO=chromosome SO=protein_coding_gene is_pseudo=false	4.24927e-25	7.62951e-26	226783.84	0.7	1.5	1.6	1.3	1.5	0.4	0.8	0.6	1.4	3	3	3								29.2796	48.0573	66.0131	54.5105	60.2453	27.0011	46.4224	34.9262	30.2128	0.7	1.5	1.6	1.3	1.5	0.4	0.8	0.6	1.4	0.247967	0.436178	0.51717
TGME49_210280-t26_1-p1		TGME49_210280-t26_1-p1	TGME49_210280-t26_1-p1			transcript=TGME49_210280-t26_1 gene=TGME49_210280 organism=Toxoplasma_gondii_ME49 gene_product=PEK kinase transcript_product=PEK kinase location=TGME49_chrIX:4900149-4903756(-) protein_length=564 sequence_SO=chromosome SO=protein_coding_gene is_pseudo=false	0.00043219	6.17061e-05	61086.29	2.6	2.9	2.4	3	3.3		0.5	0.2		3	2	2								42.1323	47.487	42.1001	53.5069	60.0616		6.20658	6.90667		2.6	2.9	2.4	3	3.3		0.5	0.2		0.92102	0.843278	0.775754
TGME49_210300-t26_1-p1		TGME49_210300-t26_1-p1	TGME49_210300-t26_1-p1			transcript=TGME49_210300-t26_1 gene=TGME49_210300 organism=Toxoplasma_gondii_ME49 gene_product=hypothetical protein transcript_product=hypothetical protein location=TGME49_chrIX:4886420-4896680(+) protein_length=2469 sequence_SO=chromosome SO=protein_coding_gene is_pseudo=false	1.06505e-31	2.52427e-32	259626.87	18.9	17.9	16	12.1	15.1	8.5	25.6	23.9	28.9	3	3	3								168.245	171.83	187.582	152.467	155.293	238.09	182.703	177.152	183.004	18.9	17.9	16	12.1	15.1	8.5	25.6	23.9	28.9	6.69511	5.20506	5.1717
TGME49_210310-t26_1-p1		TGME49_210310-t26_1-p1	TGME49_210310-t26_1-p1			transcript=TGME49_210310-t26_1 gene=TGME49_210310 organism=Toxoplasma_gondii_ME49 gene_product=hypothetical protein transcript_product=hypothetical protein location=TGME49_chrIX:4874318-4881804(-) protein_length=2377 sequence_SO=chromosome SO=protein_coding_gene is_pseudo=false	1.50777e-10	2.25652e-11	258630.88	1.5	1.7		1	2.2	1.8		0.7	1.3	2	3	2								51.5151	82.4512		65.6381	85.6917	123.943		45.7209	56.8576	1.5	1.7		1	2.2	1.8		0.7	1.3	0.531358	0.494335	0
TGME49_210345-t26_1-p1		TGME49_210345-t26_1-p1	TGME49_210345-t26_1-p1			transcript=TGME49_210345-t26_1 gene=TGME49_210345 organism=Toxoplasma_gondii_ME49 gene_product=hypothetical protein transcript_product=hypothetical protein location=TGME49_chrIX:4855230-4866023(+) protein_length=3457 sequence_SO=chromosome SO=protein_coding_gene is_pseudo=false	1.21327e-14	1.87312e-15	370541.93	3.4	3.6	3.8	2.2	3.2	3.8	1.3	2.5	1.3	3	3	3								45.5591	43.2806	51.5996	45.2086	46.2304	118.341	31.017	38.0416	44.8803	3.4	3.6	3.8	2.2	3.2	3.8	1.3	2.5	1.3	1.20441	1.04683	1.22828
TGME49_210360-t26_1-p1		TGME49_210360-t26_1-p1	TGME49_210360-t26_1-p1			transcript=TGME49_210360-t26_1 gene=TGME49_210360 organism=Toxoplasma_gondii_ME49 gene_product=DEAD (Asp-Glu-Ala-Asp) box polypeptide 41 family protein transcript_product=DEAD (Asp-Glu-Ala-Asp) box polypeptide 41 family protein location=TGME49_chrIX:4845556-4852691(-) protein_length=657 sequence_SO=chromosome SO=protein_coding_gene is_pseudo=false	1.3542e-35	4.3474e-36	73227.63	181.4	209.1	185.1	180.3	184.1	158.3	150.6	157.2	157.2	3	3	3								619.345	637.514	595.006	622.003	640.396	654.916	480.354	491.9	503.419	181.4	209.1	185.1	180.3	184.1	158.3	150.6	157.2	157.2	64.2589	60.8033	59.83
TGME49_210370-t26_1-p1		TGME49_210370-t26_1-p1	TGME49_210370-t26_1-p1			transcript=TGME49_210370-t26_1 gene=TGME49_210370 organism=Toxoplasma_gondii_ME49 gene_product=hypothetical protein transcript_product=hypothetical protein location=TGME49_chrIX:4841495-4842934(-) protein_length=479 sequence_SO=chromosome SO=protein_coding_gene is_pseudo=false	6.42072e-36	2.12133e-36	52432.25	594.1	566.1	563.2	694.2	681.3	589.1	468.7	483.1	469.4	3	3	3								1117.62	1093.1	1039	1334.27	1330.74	1290.33	867.704	900.368	912.165	594.1	566.1	563.2	694.2	681.3	589.1	468.7	483.1	469.4	210.453	164.614	182.044
TGME49_210380-t26_1-p1		TGME49_210380-t26_1-p1	TGME49_210380-t26_1-p1			transcript=TGME49_210380-t26_1 gene=TGME49_210380 organism=Toxoplasma_gondii_ME49 gene_product=hypothetical protein transcript_product=hypothetical protein location=TGME49_chrIX:4826953-4839019(-) protein_length=657 sequence_SO=chromosome SO=protein_coding_gene is_pseudo=false	1.5743e-40	8.69971e-41	70879.1	83	82.3	86.7	85.3	72.7	58.8	73.2	73.4	67.2	3	3	3								217.172	230.658	229.45	218.27	220.572	227.622	184.304	174.838	164.206	83	82.3	86.7	85.3	72.7	58.8	73.2	73.4	67.2	29.4018	23.9317	28.0241
TGME49_210390-t26_1-p1		TGME49_210390-t26_1-p1	TGME49_210390-t26_1-p1			transcript=TGME49_210390-t26_1 gene=TGME49_210390 organism=Toxoplasma_gondii_ME49 gene_product=WD domain, G-beta repeat-containing protein transcript_product=WD domain, G-beta repeat-containing protein location=TGME49_chrIX:4821972-4824969(+) protein_length=543 sequence_SO=chromosome SO=protein_coding_gene is_pseudo=false	2.28906e-44	2.29828e-44	57978.87	77.1	261.4	60.4	74.3	80.6	73.1	100	66.5	107.5	3	3	3								161.09	196.681	169.626	182.713	193.049	207.379	164.383	155.74	182.652	77.1	261.4	60.4	74.3	80.6	73.1	100	66.5	107.5	27.3118	76.0114	19.5231
TGME49_210408-t26_1-p1		TGME49_210408-t26_1-p1	TGME49_210408-t26_1-p1			transcript=TGME49_210408-t26_1 gene=TGME49_210408 organism=Toxoplasma_gondii_ME49 gene_product=HMG (high mobility group) box domain-containing protein transcript_product=HMG (high mobility group) box domain-containing protein location=TGME49_chrIX:4811855-4812139(+) protein_length=94 sequence_SO=chromosome SO=protein_coding_gene is_pseudo=false	4.30281e-16	6.72763e-17	10681.64	14541.8	14808.3	13480.9	10447.6	9919.2	17909.1	10742.2	11339.5	11526.4	3	3	3								1049.77	1251.21	1238	737.648	839.23	993.937	699.798	719.473	804.177	14541.8	14808.3	13480.9	10447.6	9919.2	17909.1	10742.2	11339.5	11526.4	5151.27	4306.04	4357.44
TGME49_210420-t26_1-p1		TGME49_210420-t26_1-p1	TGME49_210420-t26_1-p1			transcript=TGME49_210420-t26_1 gene=TGME49_210420 organism=Toxoplasma_gondii_ME49 gene_product=hypothetical protein transcript_product=hypothetical protein location=TGME49_chrIX:4805645-4806673(+) protein_length=342 sequence_SO=chromosome SO=protein_coding_gene is_pseudo=false	9.71743e-11	1.45547e-11	36801.12	1.9	1.5	10.9	1.7	1.5	2.3	11.4	2.6	1.8	3	3	3								23.698	24.0737	31.8379	26.7094	23.3602	36.5879	25.0107	41.1334	28.3785	1.9	1.5	10.9	1.7	1.5	2.3	11.4	2.6	1.8	0.673053	0.436178	3.52322
TGME49_210430-t26_1-p1		TGME49_210430-t26_1-p1	TGME49_210430-t26_1-p1			transcript=TGME49_210430-t26_1 gene=TGME49_210430 organism=Toxoplasma_gondii_ME49 gene_product=DnaJ domain-containing protein transcript_product=DnaJ domain-containing protein location=TGME49_chrIX:4791462-4800081(-) protein_length=2010 sequence_SO=chromosome SO=protein_coding_gene is_pseudo=false	1.57485e-18	2.52733e-19	221875.72	3.8	0.7	2.4	1.1	1.5		3.6	4.4	4.2	3	2	3								84.1524	71.5296	90.8057	55.1448	63.1152		56.7668	67.9758	68.0263	3.8	0.7	2.4	1.1	1.5		3.6	4.4	4.2	1.34611	0.20355	0.775754
TGME49_210440-t26_1-p1		TGME49_210440-t26_1-p1	TGME49_210440-t26_1-p1			transcript=TGME49_210440-t26_1 gene=TGME49_210440 organism=Toxoplasma_gondii_ME49 gene_product=polynucleotide adenylyltransferase transcript_product=polynucleotide adenylyltransferase location=TGME49_chrIX:4783203-4789020(+) protein_length=835 sequence_SO=chromosome SO=protein_coding_gene is_pseudo=false	2.41639e-33	6.3913e-34	92111.18	44.4	24.6	44.5	14.8	17.1		26.4	19.7	24.8	3	2	3								149.771	125.684	156.811	141.208	140.442		122.88	124.487	125.292	44.4	24.6	44.5	14.8	17.1		26.4	19.7	24.8	15.7282	7.15333	14.3838
TGME49_210450-t26_1-p1		TGME49_210450-t26_1-p1	TGME49_210450-t26_1-p1			transcript=TGME49_210450-t26_1 gene=TGME49_210450 organism=Toxoplasma_gondii_ME49 gene_product=hypothetical protein transcript_product=hypothetical protein location=TGME49_chrIX:4777724-4778923(-) protein_length=399 sequence_SO=chromosome SO=protein_coding_gene is_pseudo=false	3.89456e-35	1.19931e-35	44176.63	19.8	13.8	14.6	11.2	10.2	10	10.3	11.3	12.9	3	3	3								162.122	119.946	116.405	93.1643	76.5899	113.274	81.564	93.6817	101.805	19.8	13.8	14.6	11.2	10.2	10	10.3	11.3	12.9	7.01392	4.01284	4.71917
TGME49_210690-t26_1-p1		TGME49_210690-t26_1-p1	TGME49_210690-t26_1-p1			transcript=TGME49_210690-t26_1 gene=TGME49_210690 organism=Toxoplasma_gondii_ME49 gene_product=ribosomal protein RPS6 transcript_product=ribosomal protein RPS6 location=TGME49_chrIV:2157331-2158101(+) protein_length=256 sequence_SO=chromosome SO=protein_coding_gene is_pseudo=false	1.49921e-26	2.80212e-27	28956.24	6376.1	8690.3	7075.6	5615.3	5535.3	6308.5	6009.7	5546.9	5366.6	3	3	3								9273.42	10519.7	9831.92	8698.65	8909.92	10027.8	9064.69	8129.95	8546.97	6376.1	8690.3	7075.6	5615.3	5535.3	6308.5	6009.7	5546.9	5366.6	2258.66	2527.01	2287.05
TGME49_210700-t26_1-p1		TGME49_210700-t26_1-p1	TGME49_210700-t26_1-p1			transcript=TGME49_210700-t26_1 gene=TGME49_210700 organism=Toxoplasma_gondii_ME49 gene_product=hypothetical protein transcript_product=hypothetical protein location=TGME49_chrIV:2121505-2154366(+) protein_length=8642 sequence_SO=chromosome SO=protein_coding_gene is_pseudo=false	2.29869e-41	1.42454e-41	926543.64	15	16	15	12.6	13.2	7.5	19.5	20.3	20.5	3	3	3								105.125	113.121	110.762	116.965	109.795	148.058	116.277	111.693	116.54	15	16	15	12.6	13.2	7.5	19.5	20.3	20.5	5.31358	4.65257	4.84846
TGME49_210730-t26_1-p1		TGME49_210730-t26_1-p1	TGME49_210730-t26_1-p1			transcript=TGME49_210730-t26_1 gene=TGME49_210730 organism=Toxoplasma_gondii_ME49 gene_product=ATP-dependent hsl protease ATP-binding subunit hslU, putative transcript_product=ATP-dependent hsl protease ATP-binding subunit hslU, putative location=TGME49_chrIV:2103474-2117702(-) protein_length=672 sequence_SO=chromosome SO=protein_coding_gene is_pseudo=false	1.48462e-35	4.74674e-36	73067.04	188.3	229.2	228.3	219.3	211.8	169.7	195.6	175.2	173.4	3	3	3								740.279	822.336	808.326	882.006	805.639	890.012	659.196	650.266	639.927	188.3	229.2	228.3	219.3	211.8	169.7	195.6	175.2	173.4	66.7031	66.6481	73.7936
TGME49_210750-t26_1-p1		TGME49_210750-t26_1-p1	TGME49_210750-t26_1-p1			transcript=TGME49_210750-t26_1 gene=TGME49_210750 organism=Toxoplasma_gondii_ME49 gene_product=Ferredoxin-fold anticodon binding domain-containing protein transcript_product=Ferredoxin-fold anticodon binding domain-containing protein location=TGME49_chrIV:2094355-2096934(-) protein_length=859 sequence_SO=chromosome SO=protein_coding_gene is_pseudo=false	1.13354e-38	4.97878e-39	96119.19	33.5	26	32.4	42	38.4	35	30.4	32.2	29	3	3	3								139.493	142.808	137.799	183.865	168.054	198.101	130.843	129.403	118.93	33.5	26	32.4	42	38.4	35	30.4	32.2	29	11.867	7.56043	10.4727
TGME49_210760-t26_1-p1		TGME49_210760-t26_1-p1	TGME49_210760-t26_1-p1			transcript=TGME49_210760-t26_1 gene=TGME49_210760 organism=Toxoplasma_gondii_ME49 gene_product=glutamine amidotransferase-related, putative transcript_product=glutamine amidotransferase-related, putative location=TGME49_chrIV:2089481-2091508(+) protein_length=518 sequence_SO=chromosome SO=protein_coding_gene is_pseudo=false	9.45189e-14	1.44937e-14	56710.31	39.3	41	26.3	29.5	31.7	8.9	40.3	38.8	39.4	3	3	3								123.93	124.552	105.404	110.901	111.061	123.846	95.5209	94.3836	104.711	39.3	41	26.3	29.5	31.7	8.9	40.3	38.8	39.4	13.9216	11.9222	8.50097
TGME49_210778-t26_1-p1		TGME49_210778-t26_1-p1	TGME49_210778-t26_1-p1			transcript=TGME49_210778-t26_1 gene=TGME49_210778 organism=Toxoplasma_gondii_ME49 gene_product=hemimethylated DNA binding domain-containing protein transcript_product=hemimethylated DNA binding domain-containing protein location=TGME49_chrIV:2080697-2086790(+) protein_length=609 sequence_SO=chromosome SO=protein_coding_gene is_pseudo=false	4.13515e-42	2.8773e-42	68796.86	157.8	188.9	177.6	132.5	132.2	107.6	107.6	131.9	147.7	3	3	3								168.713	184.946	176.305	228.6	220.945	217.87	150.237	152.125	149.347	157.8	188.9	177.6	132.5	132.2	107.6	107.6	131.9	147.7	55.8988	54.9294	57.4058
TGME49_210781-t26_1-p1		TGME49_210781-t26_1-p1	TGME49_210781-t26_1-p1			transcript=TGME49_210781-t26_1 gene=TGME49_210781 organism=Toxoplasma_gondii_ME49 gene_product=ubiquitin carboxyl-terminal hydrolase transcript_product=ubiquitin carboxyl-terminal hydrolase location=TGME49_chrIV:2066826-2078212(+) protein_length=3602 sequence_SO=chromosome SO=protein_coding_gene is_pseudo=false	6.45877e-31	1.46266e-31	372322.8	29.6	22.1	36.6	18.2	49.2	5.8	44.9	37.1	25.2	3	3	3								72.1753	74.9829	79.9278	78.7707	86.8226	94.5155	66.5428	70.6939	70.2307	29.6	22.1	36.6	18.2	49.2	5.8	44.9	37.1	25.2	10.4855	6.42636	11.8303
TGME49_210790-t26_1-p1		TGME49_210790-t26_1-p1	TGME49_210790-t26_1-p1			transcript=TGME49_210790-t26_1 gene=TGME49_210790 organism=Toxoplasma_gondii_ME49 gene_product=dihydroorotate dehydrogenase reveal, putative transcript_product=dihydroorotate dehydrogenase reveal, putative location=TGME49_chrIV:2050099-2060275(-) protein_length=592 sequence_SO=chromosome SO=protein_coding_gene is_pseudo=false	6.43244e-43	5.04347e-43	65064.22	195.7	255.7	209	195.3	222.7	180.1	189.5	186.6	173.4	3	3	3								572.494	634.695	579.653	658.701	701.268	849.151	511.167	504.865	485.475	195.7	255.7	209	195.3	222.7	180.1	189.5	186.6	173.4	69.3245	74.3539	67.5553
TGME49_210800-t26_1-p1		TGME49_210800-t26_1-p1	TGME49_210800-t26_1-p1			transcript=TGME49_210800-t26_1 gene=TGME49_210800 organism=Toxoplasma_gondii_ME49 gene_product=activator of hsp90 ATPase, putative transcript_product=activator of hsp90 ATPase, putative location=TGME49_chrIV:2042002-2047627(-) protein_length=381 sequence_SO=chromosome SO=protein_coding_gene is_pseudo=false	6.89613e-34	1.90766e-34	42546.58	284.2	353.3	305.2	208.1	211	265.1	319.6	304.9	307.6	3	3	3								747.801	855.293	912.954	667.148	669.985	818.734	986.378	937.946	917.012	284.2	353.3	305.2	208.1	211	265.1	319.6	304.9	307.6	100.675	102.735	98.6501
TGME49_210810-t26_1-p1		TGME49_210810-t26_1-p1	TGME49_210810-t26_1-p1			transcript=TGME49_210810-t26_1 gene=TGME49_210810 organism=Toxoplasma_gondii_ME49 gene_product=hypothetical protein transcript_product=hypothetical protein location=TGME49_chrIV:2038441-2040353(+) protein_length=107 sequence_SO=chromosome SO=protein_coding_gene is_pseudo=false	6.2329e-34	1.7351e-34	11928.61	469.2	492.7	508.5	276.3	309.6	359.6	330.3	338.2	324.3	3	3	3								800.509	796.401	837.824	486.013	517.038	558.271	540.797	562.693	588.872	469.2	492.7	508.5	276.3	309.6	359.6	330.3	338.2	324.3	166.209	143.27	164.363
TGME49_210820-t26_1-p1		TGME49_210820-t26_1-p1	TGME49_210820-t26_1-p1			transcript=TGME49_210820-t26_1 gene=TGME49_210820 organism=Toxoplasma_gondii_ME49 gene_product=hypothetical protein transcript_product=hypothetical protein location=TGME49_chrIV:2029409-2033406(-) protein_length=1062 sequence_SO=chromosome SO=protein_coding_gene is_pseudo=false	2.74086e-30	6.03344e-31	113017.45	27.5	28.1	30.4	29.7	29.8	24.2	33.8	32.5	31	3	3	3								208.132	186.94	210.089	227.742	230.471	220.035	234.363	213.241	199.575	27.5	28.1	30.4	29.7	29.8	24.2	33.8	32.5	31	9.74156	8.17107	9.82622
TGME49_210830-t26_1-p1		TGME49_210830-t26_1-p1	TGME49_210830-t26_1-p1			transcript=TGME49_210830-t26_1 gene=TGME49_210830 organism=Toxoplasma_gondii_ME49 gene_product=RIO1 family protein transcript_product=RIO1 family protein location=TGME49_chrIV:2022776-2027298(+) protein_length=1015 sequence_SO=chromosome SO=protein_coding_gene is_pseudo=false	1.39881e-38	6.07965e-39	112731.56	53.7	69.1	79.1	58.6	47.9	21.8	63.6	51.2	63.8	3	3	3								322.695	331.869	319.606	273.622	264.739	257.181	256.83	255.855	260.792	53.7	69.1	79.1	58.6	47.9	21.8	63.6	51.2	63.8	19.0226	20.0933	25.5676
TGME49_210840-t26_1-p1		TGME49_210840-t26_1-p1	TGME49_210840-t26_1-p1			transcript=TGME49_210840-t26_1 gene=TGME49_210840 organism=Toxoplasma_gondii_ME49 gene_product=arginyl-tRNA synthetase family protein transcript_product=arginyl-tRNA synthetase family protein location=TGME49_chrIV:2012930-2021658(-) protein_length=595 sequence_SO=chromosome SO=protein_coding_gene is_pseudo=false	1.53259e-38	6.6188e-39	67018.54	619.8	807	676.3	525	591.9	573.9	561.8	608.4	547.3	3	3	3								1024.67	1138.08	1062.08	1041.93	1019.15	1232.36	913.134	949.7	966.419	619.8	807	676.3	525	591.9	573.9	561.8	608.4	547.3	219.557	234.664	218.601
TGME49_210960-t26_1-p1		TGME49_210960-t26_1-p1	TGME49_210960-t26_1-p1			transcript=TGME49_210960-t26_1 gene=TGME49_210960 organism=Toxoplasma_gondii_ME49 gene_product=replication factor C subunit 4, putative transcript_product=replication factor C subunit 4, putative location=TGME49_chrIV:2000862-2006192(+) protein_length=351 sequence_SO=chromosome SO=protein_coding_gene is_pseudo=false	4.73662e-34	1.33245e-34	39372.31	207.4	287	215.4	213.5	207.6	152.7	207.7	213.5	227.3	3	3	3								431.629	523.884	444.661	445.648	467.919	597.607	376.056	360.856	395.091	207.4	287	215.4	213.5	207.6	152.7	207.7	213.5	227.3	73.4691	83.4555	69.6239
TGME49_210980-t26_1-p1		TGME49_210980-t26_1-p1	TGME49_210980-t26_1-p1			transcript=TGME49_210980-t26_1 gene=TGME49_210980 organism=Toxoplasma_gondii_ME49 gene_product=alternative splicing type 3 and, putative transcript_product=alternative splicing type 3 and, putative location=TGME49_chrIV:1990178-1996874(-) protein_length=554 sequence_SO=chromosome SO=protein_coding_gene is_pseudo=false	9.20624e-38	3.63968e-38	64529.04	788.9	570.2	709.8	702.3	640.7	513.3	907.1	575.8	525.9	3	3	3								1603.59	1744.05	1601.33	1385.79	1427.94	1767.28	1431.27	1392.27	1408.14	788.9	570.2	709.8	702.3	640.7	513.3	907.1	575.8	525.9	279.459	165.806	229.429
TGME49_211010-t26_1-p1		TGME49_211010-t26_1-p1	TGME49_211010-t26_1-p1			transcript=TGME49_211010-t26_1 gene=TGME49_211010 organism=Toxoplasma_gondii_ME49 gene_product=hypothetical protein transcript_product=hypothetical protein location=TGME49_chrIV:1972660-1978098(+) protein_length=1812 sequence_SO=chromosome SO=protein_coding_gene is_pseudo=false	3.1502e-18	5.0414e-19	204996.3	3.7	3.5	5.2	2.9	1.9	1.1	2.5	3.2	2.3	3	3	3								43.7261	46.7559	50.6832	50.8611	36.582	58.6174	26.8773	35.0786	29.406	3.7	3.5	5.2	2.9	1.9	1.1	2.5	3.2	2.3	1.31068	1.01775	1.6808
TGME49_211020-t26_1-p1		TGME49_211020-t26_1-p1	TGME49_211020-t26_1-p1			transcript=TGME49_211020-t26_1 gene=TGME49_211020 organism=Toxoplasma_gondii_ME49 gene_product=RNA recognition motif-containing protein transcript_product=RNA recognition motif-containing protein location=TGME49_chrIV:1964552-1969616(-) protein_length=268 sequence_SO=chromosome SO=protein_coding_gene is_pseudo=false	2.30788e-26	4.28787e-27	28735.83	478	595	509.4	357.3	387.9	415.5	477.1	493	505.4	3	3	3								1423.77	1615.34	1535.69	1273.45	1257.89	1529.71	1440.61	1357.7	1540.84	478	595	509.4	357.3	387.9	415.5	477.1	493	505.4	169.326	173.017	164.654
TGME49_211030-t26_1-p1		TGME49_211030-t26_1-p1	TGME49_211030-t26_1-p1			transcript=TGME49_211030-t26_1 gene=TGME49_211030 organism=Toxoplasma_gondii_ME49 gene_product=hypothetical protein transcript_product=hypothetical protein location=TGME49_chrIV:1959534-1961999(-) protein_length=191 sequence_SO=chromosome SO=protein_coding_gene is_pseudo=false	3.53762e-40	1.87537e-40	22215.57	6715	7850.4	7111	5205.4	5269.8	4795.8	8706.4	8807.2	8969.2	3	3	3								9176.16	10224.3	9680.2	7418.81	7078.73	7831.57	10917.4	11156.1	11881.1	6715	7850.4	7111	5205.4	5269.8	4795.8	8706.4	8807.2	8969.2	2378.71	2282.78	2298.5
TGME49_211040-t26_1-p1		TGME49_211040-t26_1-p1	TGME49_211040-t26_1-p1			transcript=TGME49_211040-t26_1 gene=TGME49_211040 organism=Toxoplasma_gondii_ME49 gene_product=Sec61beta family protein transcript_product=Sec61beta family protein location=TGME49_chrIV:1955865-1957592(+) protein_length=99 sequence_SO=chromosome SO=protein_coding_gene is_pseudo=false	7.79721e-30	1.67885e-30	10103.49	2408.8	4144	2995.6	2537.4	2923.6	2120.9	2429.9	2609.3	2576.1	3	3	3								3128.22	3548.92	3297.26	4110.57	3306.72	4314.72	2621.1	2159.6	2711.5	2408.8	4144	2995.6	2537.4	2923.6	2120.9	2429.9	2609.3	2576.1	853.29	1205.02	968.271
TGME49_211060-t26_1-p1		TGME49_211060-t26_1-p1	TGME49_211060-t26_1-p1			transcript=TGME49_211060-t26_1 gene=TGME49_211060 organism=Toxoplasma_gondii_ME49 gene_product=hypothetical protein transcript_product=hypothetical protein location=TGME49_chrIV:1943945-1944265(+) protein_length=106 sequence_SO=chromosome SO=protein_coding_gene is_pseudo=false	2.9188e-19	4.7349e-20	11577.42	485.5	485.4	397.9	393	526.6	220.1	207.3	212.4	182	3	3	3								479.904	477.846	522.077	431.358	740.755	277.861	268.565	303.992	314.525	485.5	485.4	397.9	393	526.6	220.1	207.3	212.4	182	171.983	141.147	128.614
TGME49_211090-t26_1-p1		TGME49_211090-t26_1-p1	TGME49_211090-t26_1-p1			transcript=TGME49_211090-t26_1 gene=TGME49_211090 organism=Toxoplasma_gondii_ME49 gene_product=aminotransferase, class V superfamily protein transcript_product=aminotransferase, class V superfamily protein location=TGME49_chrIV:1936884-1942076(-) protein_length=632 sequence_SO=chromosome SO=protein_coding_gene is_pseudo=false	7.04331e-38	2.82185e-38	68283.33	182.1	211.3	209.9	167.8	207	138.2	152.9	158.4	156.2	3	3	3								426.861	443.476	435.815	470.009	450.927	539.949	382.37	365.793	385.921	182.1	211.3	209.9	167.8	207	138.2	152.9	158.4	156.2	64.5068	61.443	67.8462
TGME49_211150-t26_1-p1		TGME49_211150-t26_1-p1	TGME49_211150-t26_1-p1			transcript=TGME49_211150-t26_1 gene=TGME49_211150 organism=Toxoplasma_gondii_ME49 gene_product=hypothetical protein transcript_product=hypothetical protein location=TGME49_chrIV:1920504-1932608(-) protein_length=2517 sequence_SO=chromosome SO=protein_coding_gene is_pseudo=false	8.81759e-45	9.50368e-45	270826.02	22.2	22.4	26.1	15.9	18.4	6.7	29.8	26.5	26.3	3	3	3								69.8945	77.4093	82.3134	78.735	64.8144	64.3836	79.6111	83.1027	78.9599	22.2	22.4	26.1	15.9	18.4	6.7	29.8	26.5	26.3	7.8641	6.5136	8.43633
TGME49_211220-t26_1-p1		TGME49_211220-t26_1-p1	TGME49_211220-t26_1-p1			transcript=TGME49_211220-t26_1 gene=TGME49_211220 organism=Toxoplasma_gondii_ME49 gene_product=hypothetical protein transcript_product=hypothetical protein location=TGME49_chrIV:1911996-1916622(-) protein_length=899 sequence_SO=chromosome SO=protein_coding_gene is_pseudo=false	1.11052e-32	2.79499e-33	98136.43	2.5	0.5	7.2		5		4.2	3.3	3.2	3	1	3								36.7191	35.5124	37.0451		41.3566		32.6502	26.6984	25.7017	2.5	0.5	7.2		5		4.2	3.3	3.2	0.885596	0.145393	2.32726
TGME49_211230-t26_1-p1		TGME49_211230-t26_1-p1	TGME49_211230-t26_1-p1			transcript=TGME49_211230-t26_1 gene=TGME49_211230 organism=Toxoplasma_gondii_ME49 gene_product=eukaryotic initiation factor-2B, alpha subunit, putative transcript_product=eukaryotic initiation factor-2B, alpha subunit, putative location=TGME49_chrIV:1903822-1908715(-) protein_length=389 sequence_SO=chromosome SO=protein_coding_gene is_pseudo=false	8.76619e-43	6.71835e-43	43456.56	46.1	116.7	77.8	60.9	48	36.9	84.8	89.2	87.6	3	3	3								169.468	189.197	188.572	211.975	190.731	206.805	211.629	223.583	199.282	46.1	116.7	77.8	60.9	48	36.9	84.8	89.2	87.6	16.3304	33.9347	25.1474
TGME49_211240-t26_1-p1		TGME49_211240-t26_1-p1	TGME49_211240-t26_1-p1			transcript=TGME49_211240-t26_1 gene=TGME49_211240 organism=Toxoplasma_gondii_ME49 gene_product=peptidyl-tRNA hydrolase, putative transcript_product=peptidyl-tRNA hydrolase, putative location=TGME49_chrIV:1898221-1901266(+) protein_length=195 sequence_SO=chromosome SO=protein_coding_gene is_pseudo=false	2.04061e-45	2.47386e-45	21158.33	121.1	128.1	145.5	136.9	136.3	84.5	138.3	129.3	120.8	3	3	3								217.572	191.777	211.488	228.949	240.694	425.689	210.743	180.037	189.13	121.1	128.1	145.5	136.9	136.3	84.5	138.3	129.3	120.8	42.8983	37.2496	47.0301
TGME49_211250-t26_1-p1		TGME49_211250-t26_1-p1	TGME49_211250-t26_1-p1			transcript=TGME49_211250-t26_1 gene=TGME49_211250 organism=Toxoplasma_gondii_ME49 gene_product=hypothetical protein transcript_product=hypothetical protein location=TGME49_chrIV:1891697-1895095(+) protein_length=275 sequence_SO=chromosome SO=protein_coding_gene is_pseudo=false	2.67512e-31	6.18163e-32	28568.3	469.4	502.6	467.2	381.2	383.2	317.9	540.2	536	570.7	3	3	3								1108.07	1089.85	1049.89	960.437	946.311	1155.18	1206.62	1233.45	1273.08	469.4	502.6	467.2	381.2	383.2	317.9	540.2	536	570.7	166.28	146.149	151.014
TGME49_211260-t26_1-p1		TGME49_211260-t26_1-p1	TGME49_211260-t26_1-p1			transcript=TGME49_211260-t26_1 gene=TGME49_211260 organism=Toxoplasma_gondii_ME49 gene_product=rhoptry kinase family protein ROP26 (incomplete catalytic triad) transcript_product=rhoptry kinase family protein ROP26 (incomplete catalytic triad) location=TGME49_chrIV:1886614-1887921(-) protein_length=435 sequence_SO=chromosome SO=protein_coding_gene is_pseudo=false	3.12522e-38	1.30377e-38	47826.09	1120.4	1191.3	1168.8	1093.4	1135.9	955.3	1476.6	1506.9	1591.7	3	3	3								3328.64	3378.97	3260.07	3709.78	3727.07	4269.84	4217.89	4399.23	4486.71	1120.4	1191.3	1168.8	1093.4	1135.9	955.3	1476.6	1506.9	1591.7	396.889	346.413	377.792
TGME49_211270-t26_1-p1		TGME49_211270-t26_1-p1	TGME49_211270-t26_1-p1			transcript=TGME49_211270-t26_1 gene=TGME49_211270 organism=Toxoplasma_gondii_ME49 gene_product=sushi domain (scr repeat) domain-containing protein transcript_product=sushi domain (scr repeat) domain-containing protein location=TGME49_chrIV:1861395-1878549(-) protein_length=3916 sequence_SO=chromosome SO=protein_coding_gene is_pseudo=false	0.00569988	0.000803526	414853.91	1	2.7	2.8	3.5	3.7	0.7	2.9	2.8	2.2	3	3	3								209.509	173.616	143.543	179.585	195.78	349.393	143.928	135.005	96.4205	1	2.7	2.8	3.5	3.7	0.7	2.9	2.8	2.2	0.354239	0.785121	0.905047
TGME49_211290-t26_1-p1		TGME49_211290-t26_1-p1	TGME49_211290-t26_1-p1			transcript=TGME49_211290-t26_1 gene=TGME49_211290 organism=Toxoplasma_gondii_ME49 gene_product=rhoptry protein ROP15 transcript_product=rhoptry protein ROP15 location=TGME49_chrIV:1850723-1853193(-) protein_length=333 sequence_SO=chromosome SO=protein_coding_gene is_pseudo=false	8.29784e-34	2.28191e-34	36588.07	3347.3	3684.3	3344.2	3435.7	3388.5	3786.5	4181.8	4025.3	4475.1	3	3	3								10259.8	11348.3	10835.9	12138.3	11372.7	16761.7	11612.7	11268.2	12809.7	3347.3	3684.3	3344.2	3435.7	3388.5	3786.5	4181.8	4025.3	4475.1	1185.74	1071.34	1080.95
TGME49_211300-t26_1-p1		TGME49_211300-t26_1-p1	TGME49_211300-t26_1-p1			transcript=TGME49_211300-t26_1 gene=TGME49_211300 organism=Toxoplasma_gondii_ME49 gene_product=DUF74 family protein, putative transcript_product=DUF74 family protein, putative location=TGME49_chrIV:1847509-1849103(+) protein_length=373 sequence_SO=chromosome SO=protein_coding_gene is_pseudo=false	3.2515e-17	5.14191e-18	39748.27	15.9	15.1	16.5	24.8	25.3	8.9	14.8	14.8	11.7	3	3	3								114.726	106.578	93.5712	146.744	184.943	148.381	91.8062	93.0632	61.1045	15.9	15.1	16.5	24.8	25.3	8.9	14.8	14.8	11.7	5.63239	4.39086	5.33331
TGME49_211310-t26_1-p1		TGME49_211310-t26_1-p1	TGME49_211310-t26_1-p1			transcript=TGME49_211310-t26_1 gene=TGME49_211310 organism=Toxoplasma_gondii_ME49 gene_product=hypothetical protein transcript_product=hypothetical protein location=TGME49_chrIV:1834833-1845199(+) protein_length=2834 sequence_SO=chromosome SO=protein_coding_gene is_pseudo=false	0.0189845	0.00263068	304056.08	1				1.2	0.7		0.2	0.8	1	2	2								131.353				115.59	90.6053		42.4139	44.0715	1				1.2	0.7		0.2	0.8	0.354239	0	0
TGME49_211330-t26_1-p1		TGME49_211330-t26_1-p1	TGME49_211330-t26_1-p1			transcript=TGME49_211330-t26_1 gene=TGME49_211330 organism=Toxoplasma_gondii_ME49 gene_product=methionine aminopeptidase transcript_product=methionine aminopeptidase location=TGME49_chrIV:1825235-1829534(+) protein_length=697 sequence_SO=chromosome SO=protein_coding_gene is_pseudo=false	1.89761e-28	3.83003e-29	76287.51	11.4	11.4	12.3	14.6	12.6	5	4.6	2.8	2.4	3	3	3								42.1266	44.7147	49.5281	60.9203	54.3627	60.262	17.8983	16.5219	17.95	11.4	11.4	12.3	14.6	12.6	5	4.6	2.8	2.4	4.03832	3.31496	3.97574
TGME49_211340-t26_1-p1		TGME49_211340-t26_1-p1	TGME49_211340-t26_1-p1			transcript=TGME49_211340-t26_1 gene=TGME49_211340 organism=Toxoplasma_gondii_ME49 gene_product=hypothetical protein transcript_product=hypothetical protein location=TGME49_chrIV:1814357-1822182(-) protein_length=2239 sequence_SO=chromosome SO=protein_coding_gene is_pseudo=false	2.16583e-18	3.47052e-19	239959.4	2	1	1.5	2.1	0.9		3.4	5	3.6	3	2	3								20.2541	20.3278	22.9328	15.7961	25.6834		18.1801	21.8331	19.472	2	1	1.5	2.1	0.9		3.4	5	3.6	0.708477	0.290786	0.484846
TGME49_211350-t26_1-p1		TGME49_211350-t26_1-p1	TGME49_211350-t26_1-p1			transcript=TGME49_211350-t26_1 gene=TGME49_211350 organism=Toxoplasma_gondii_ME49 gene_product=CBS domain-containing protein transcript_product=CBS domain-containing protein location=TGME49_chrIV:1801261-1811854(+) protein_length=1720 sequence_SO=chromosome SO=protein_coding_gene is_pseudo=false	1.15068e-31	2.72119e-32	187922.42	23.3	25	20.3	23.2	23.2	17.8	22.2	21.3	21.9	3	3	3								188.696	196.48	182.617	199.605	200.46	220.717	156.044	190.911	170.085	23.3	25	20.3	23.2	23.2	17.8	22.2	21.3	21.9	8.25376	7.26964	6.56159
TGME49_211390-t26_1-p1		TGME49_211390-t26_1-p1	TGME49_211390-t26_1-p1			transcript=TGME49_211390-t26_1 gene=TGME49_211390 organism=Toxoplasma_gondii_ME49 gene_product=hypothetical protein transcript_product=hypothetical protein location=TGME49_chrIV:1762784-1768358(+) protein_length=405 sequence_SO=chromosome SO=protein_coding_gene is_pseudo=false	2.79613e-28	5.59675e-29	44044.99	143.8	140	140	107	115.8	115.8	125.1	128.2	125.4	3	3	3								267.146	232.08	260.787	197.775	189.813	215.332	213.232	240.724	224.5	143.8	140	140	107	115.8	115.8	125.1	128.2	125.4	50.9395	40.71	45.2523
TGME49_211400-t26_1-p1		TGME49_211400-t26_1-p1	TGME49_211400-t26_1-p1			transcript=TGME49_211400-t26_1 gene=TGME49_211400 organism=Toxoplasma_gondii_ME49 gene_product=DEAD/DEAH box helicase domain-containing protein transcript_product=DEAD/DEAH box helicase domain-containing protein location=TGME49_chrIV:1749084-1760812(-) protein_length=1079 sequence_SO=chromosome SO=protein_coding_gene is_pseudo=false	2.63959e-45	3.15402e-45	120027.91	28	25.4	28.8	28.7	28	18.6	26.9	26.3	26	3	3	3								154.418	164.112	171.454	185.222	179.511	212.36	148.541	147.175	144.54	28	25.4	28.8	28.7	28	18.6	26.9	26.3	26	9.91868	7.38595	9.30905
TGME49_211410-t26_1-p1		TGME49_211410-t26_1-p1	TGME49_211410-t26_1-p1			transcript=TGME49_211410-t26_1 gene=TGME49_211410 organism=Toxoplasma_gondii_ME49 gene_product=translation initiation factor sui1 protein transcript_product=translation initiation factor sui1 protein location=TGME49_chrIV:1737214-1746999(+) protein_length=748 sequence_SO=chromosome SO=protein_coding_gene is_pseudo=false	6.80755e-39	3.0712e-39	80580.61	128	132.1	138.8	112.2	100.6	129.2	125.8	128.7	125.6	3	3	3								511.068	525.101	518.865	434.24	411.342	560.256	470.475	483.835	470.604	128	132.1	138.8	112.2	100.6	129.2	125.8	128.7	125.6	45.3425	38.4128	44.8645
TGME49_211420-t26_1-p1		TGME49_211420-t26_1-p1	TGME49_211420-t26_1-p1			transcript=TGME49_211420-t26_1 gene=TGME49_211420 organism=Toxoplasma_gondii_ME49 gene_product=RNA recognition motif-containing protein transcript_product=RNA recognition motif-containing protein location=TGME49_chrIV:1731961-1735322(-) protein_length=171 sequence_SO=chromosome SO=protein_coding_gene is_pseudo=false	3.00572e-29	6.28714e-30	20398.05	2741.4	3409.2	2835.1	2028.8	2173.4	1898.9	2870.4	2852.1	2532.8	3	3	3								5321.48	5791.65	5515.04	3784.43	4207.75	4100.62	5264.52	5169.11	4910.01	2741.4	3409.2	2835.1	2028.8	2173.4	1898.9	2870.4	2852.1	2532.8	971.11	991.346	916.392
TGME49_211440-t26_1-p1		TGME49_211440-t26_1-p1	TGME49_211440-t26_1-p1			transcript=TGME49_211440-t26_1 gene=TGME49_211440 organism=Toxoplasma_gondii_ME49 gene_product=hypothetical protein transcript_product=hypothetical protein location=TGME49_chrIV:1710770-1721979(+) protein_length=1665 sequence_SO=chromosome SO=protein_coding_gene is_pseudo=false	3.13262e-40	1.67014e-40	182894.37	24.7	37.8	23.9	31.6	24.3	19.6	24.1	25.7	26.5	3	3	3								184.502	208.473	175.463	237.69	224.105	272.408	153.923	154.258	167.806	24.7	37.8	23.9	31.6	24.3	19.6	24.1	25.7	26.5	8.74969	10.9917	7.72522
TGME49_211450-t26_1-p1		TGME49_211450-t26_1-p1	TGME49_211450-t26_1-p1			transcript=TGME49_211450-t26_1 gene=TGME49_211450 organism=Toxoplasma_gondii_ME49 gene_product=hypothetical protein transcript_product=hypothetical protein location=TGME49_chrIV:1702578-1709601(-) protein_length=1509 sequence_SO=chromosome SO=protein_coding_gene is_pseudo=false	2.19807e-12	3.33095e-13	164390.3	1.5	8.2	4.1	6.7	4.4	1.1	2.4	0.7	2.1	3	3	3								26.5392	22.9102	32.4828	45.2309	38.9588	29.5157	15.9884	15.638	17.7056	1.5	8.2	4.1	6.7	4.4	1.1	2.4	0.7	2.1	0.531358	2.38444	1.32525
TGME49_211460-t26_1-p1		TGME49_211460-t26_1-p1	TGME49_211460-t26_1-p1			transcript=TGME49_211460-t26_1 gene=TGME49_211460 organism=Toxoplasma_gondii_ME49 gene_product=hypothetical protein transcript_product=hypothetical protein location=TGME49_chrIV:1697186-1700134(+) protein_length=982 sequence_SO=chromosome SO=protein_coding_gene is_pseudo=false	6.98038e-55	5.16963e-54	105641.87	51.9	47	44.3	48.9	52.6	33.7	54.2	51.3	50.2	3	3	3								331.894	319.508	326.165	360	310.54	372.631	349.33	363.256	339.978	51.9	47	44.3	48.9	52.6	33.7	54.2	51.3	50.2	18.385	13.6669	14.3191
TGME49_211470-t26_1-p1		TGME49_211470-t26_1-p1	TGME49_211470-t26_1-p1			transcript=TGME49_211470-t26_1 gene=TGME49_211470 organism=Toxoplasma_gondii_ME49 gene_product=Fcf2 pre-rRNA processing protein transcript_product=Fcf2 pre-rRNA processing protein location=TGME49_chrIV:1693242-1694606(+) protein_length=454 sequence_SO=chromosome SO=protein_coding_gene is_pseudo=false	4.59052e-35	1.40553e-35	48308.82	53.3	80.7	47.9	35.5	32.4	22.5	58.1	55.3	50.2	3	3	3								63.1934	78.6838	61.6736	55.6591	52.2375	74.4039	61.7873	62.1289	65.1264	53.3	80.7	47.9	35.5	32.4	22.5	58.1	55.3	50.2	18.8809	23.4664	15.4828
TGME49_211480-t26_1-p1		TGME49_211480-t26_1-p1	TGME49_211480-t26_1-p1			transcript=TGME49_211480-t26_1 gene=TGME49_211480 organism=Toxoplasma_gondii_ME49 gene_product=GTP-binding protein engA, putative transcript_product=GTP-binding protein engA, putative location=TGME49_chrIV:1680068-1692110(-) protein_length=1175 sequence_SO=chromosome SO=protein_coding_gene is_pseudo=false	4.4695e-16	6.98534e-17	130745.05	0.7	0.7	1.6	1.1	0.7	1.3	2	0.6	1.5	3	3	3								51.2118	53.2217	39.739	77.6479	47.1133	95.629	25.5216	39.3924	39.1961	0.7	0.7	1.6	1.1	0.7	1.3	2	0.6	1.5	0.247967	0.20355	0.51717
TGME49_211600-t26_1-p1		TGME49_211600-t26_1-p1	TGME49_211600-t26_1-p1			transcript=TGME49_211600-t26_1 gene=TGME49_211600 organism=Toxoplasma_gondii_ME49 gene_product=hypothetical protein transcript_product=hypothetical protein location=TGME49_chrIV:1670098-1677720(+) protein_length=2243 sequence_SO=chromosome SO=protein_coding_gene is_pseudo=false	1.71824e-24	3.04344e-25	238702.29	0.9	0.3	0.6				0.8	0.9	1.2	3	0	3			WT	WT	C1	C1		31.7936	28.9468	37.8917				26.9175	22.85	39.4314	0.9	0.3	0.6				0.8	0.9	1.2	0.318815	0.0872357	0.193939
TGME49_211630-t26_1-p1		TGME49_211630-t26_1-p1	TGME49_211630-t26_1-p1			transcript=TGME49_211630-t26_1 gene=TGME49_211630 organism=Toxoplasma_gondii_ME49 gene_product=hypothetical protein transcript_product=hypothetical protein location=TGME49_chrIV:1657375-1659702(+) protein_length=213 sequence_SO=chromosome SO=protein_coding_gene is_pseudo=false	2.56898e-38	1.08077e-38	23612.18	293	353.6	355.9	199.3	210	236.3	376	295.9	325.1	3	3	3								597.365	596.476	616.741	463.678	499.384	675.142	701.406	619.548	602.989	293	353.6	355.9	199.3	210	236.3	376	295.9	325.1	103.792	102.822	115.038
TGME49_211640-t26_1-p1		TGME49_211640-t26_1-p1	TGME49_211640-t26_1-p1			transcript=TGME49_211640-t26_1 gene=TGME49_211640 organism=Toxoplasma_gondii_ME49 gene_product=hypothetical protein transcript_product=hypothetical protein location=TGME49_chrIV:1644914-1654904(-) protein_length=2883 sequence_SO=chromosome SO=protein_coding_gene is_pseudo=false	1.22358e-10	1.83195e-11	312791.36	2.2	1.8	2.1	3.8	2.2	1.3	2.8	2.9	2.6	3	3	3								41.3435	58.7918	49.5586	49.0998	40.1971	110.892	34.4506	35.2058	36.3394	2.2	1.8	2.1	3.8	2.2	1.3	2.8	2.9	2.6	0.779325	0.523414	0.678785
TGME49_211670-t26_1-p1		TGME49_211670-t26_1-p1	TGME49_211670-t26_1-p1			transcript=TGME49_211670-t26_1 gene=TGME49_211670 organism=Toxoplasma_gondii_ME49 gene_product=S1 RNA binding domain-containing protein transcript_product=S1 RNA binding domain-containing protein location=TGME49_chrIV:1630615-1632693(-) protein_length=378 sequence_SO=chromosome SO=protein_coding_gene is_pseudo=false	1.67854e-27	3.25609e-28	42217.1	160.6	173.8	168.2	194	198.6	208.4	134.4	129.4	127.7	3	3	3								466.057	492.376	536.824	532.067	481.423	503.798	423.176	410.957	401.929	160.6	173.8	168.2	194	198.6	208.4	134.4	129.4	127.7	56.8907	50.5385	54.3674
TGME49_211680-t26_1-p1		TGME49_211680-t26_1-p1	TGME49_211680-t26_1-p1			transcript=TGME49_211680-t26_1 gene=TGME49_211680 organism=Toxoplasma_gondii_ME49 gene_product=protein disulfide isomerase transcript_product=protein disulfide isomerase location=TGME49_chrIV:1626551-1628375(+) protein_length=471 sequence_SO=chromosome SO=protein_coding_gene is_pseudo=false	6.89523e-39	3.10888e-39	52802.03	22987	29329.1	27626	26557.3	29231.8	19991.1	22309.5	21720.5	21161.8	3	3	3								45100.1	50105.5	48723.6	47878.9	51225.8	43499.8	40752	41189.5	40363.2	22987	29329.1	27626	26557.3	29231.8	19991.1	22309.5	21720.5	21161.8	8142.88	8528.48	8929.58
TGME49_211690-t26_1-p1		TGME49_211690-t26_1-p1	TGME49_211690-t26_1-p1			transcript=TGME49_211690-t26_1 gene=TGME49_211690 organism=Toxoplasma_gondii_ME49 gene_product=AAA family protein transcript_product=AAA family protein location=TGME49_chrIV:1602092-1622172(-) protein_length=1538 sequence_SO=chromosome SO=protein_coding_gene is_pseudo=false	1.26701e-43	1.10845e-43	167149.25	163.5	184.6	176.8	153.2	150.7	98.1	158.2	150.8	151.9	3	3	3								488.16	514.563	514.602	482.554	484.411	491.412	433.338	426.973	424.198	163.5	184.6	176.8	153.2	150.7	98.1	158.2	150.8	151.9	57.918	53.679	57.1472
TGME49_211695-t26_1-p1		TGME49_211695-t26_1-p1	TGME49_211695-t26_1-p1			transcript=TGME49_211695-t26_1 gene=TGME49_211695 organism=Toxoplasma_gondii_ME49 gene_product=hypothetical protein transcript_product=hypothetical protein location=TGME49_chrIV:1598239-1599794(+) protein_length=374 sequence_SO=chromosome SO=protein_coding_gene is_pseudo=false	2.39556e-32	5.90016e-33	39791.2	14.8	3.4	3.1	20.6	4.8	5.6	12.3	5.5	6	3	3	3								46.5452	41.0696	32.2519	49.1991	45.3817	22.4213	31.0689	26.1514	49.4958	14.8	3.4	3.1	20.6	4.8	5.6	12.3	5.5	6	5.24273	0.988671	1.00202
TGME49_211700-t26_1-p1		TGME49_211700-t26_1-p1	TGME49_211700-t26_1-p1			transcript=TGME49_211700-t26_1 gene=TGME49_211700 organism=Toxoplasma_gondii_ME49 gene_product=hypothetical protein transcript_product=hypothetical protein location=TGME49_chrIV:1585757-1597207(-) protein_length=2520 sequence_SO=chromosome SO=protein_coding_gene is_pseudo=false	1.68912e-41	1.06802e-41	273965.4	43.1	42.8	42.3	47.3	46	59.6	29.2	30.8	29.8	3	3	3								506.132	506.477	513.998	548.83	577.409	608.474	380.913	397.172	412.9	43.1	42.8	42.3	47.3	46	59.6	29.2	30.8	29.8	15.2677	12.4456	13.6727
TGME49_211710-t26_1-p1		TGME49_211710-t26_1-p1	TGME49_211710-t26_1-p1			transcript=TGME49_211710-t26_1 gene=TGME49_211710 organism=Toxoplasma_gondii_ME49 gene_product=TB2/DP1, HVA22 family protein transcript_product=TB2/DP1, HVA22 family protein location=TGME49_chrIV:1583139-1583645(+) protein_length=168 sequence_SO=chromosome SO=protein_coding_gene is_pseudo=false	7.33347e-34	2.02639e-34	19036.04	718.1	854.4	809.4	909.7	910.4	896.6	1057.1	1016.5	1021.2	3	3	3								1776.87	1570.85	1748.62	1747.22	1765.84	2173.37	2321.79	2423.93	2262.97	718.1	854.4	809.4	909.7	910.4	896.6	1057.1	1016.5	1021.2	254.379	248.447	261.623
TGME49_211720-t26_1-p1		TGME49_211720-t26_1-p1	TGME49_211720-t26_1-p1			transcript=TGME49_211720-t26_1 gene=TGME49_211720 organism=Toxoplasma_gondii_ME49 gene_product=AP2 domain transcription factor AP2IV-5 transcript_product=AP2 domain transcription factor AP2IV-5 location=TGME49_chrIV:1569493-1576317(-) protein_length=1966 sequence_SO=chromosome SO=protein_coding_gene is_pseudo=false	1.04355e-36	3.71701e-37	210721.25	25.6	27.2	26.4	26	26.2	16.2	22.8	23.4	23	3	3	3								217.968	220.911	211.407	219.816	218.441	240.768	185.488	194.471	202.137	25.6	27.2	26.4	26	26.2	16.2	22.8	23.4	23	9.06851	7.90937	8.5333
TGME49_211730-t26_1-p1		TGME49_211730-t26_1-p1	TGME49_211730-t26_1-p1			transcript=TGME49_211730-t26_1 gene=TGME49_211730 organism=Toxoplasma_gondii_ME49 gene_product=histone lysine methyltransferase SET8 transcript_product=histone lysine methyltransferase SET8 location=TGME49_chrIV:1556791-1566511(+) protein_length=1906 sequence_SO=chromosome SO=protein_coding_gene is_pseudo=false	3.21187e-29	6.71458e-30	203937.65	10.3	6	8	3.7	3.2	1.6	7.3	9.1	6.5	3	3	3								51.6791	52.4017	63.9663	44.7601	38.8455	58.4569	43.9517	42.9565	43.5492	10.3	6	8	3.7	3.2	1.6	7.3	9.1	6.5	3.64866	1.74471	2.58585
TGME49_211850-t26_1-p1		TGME49_211850-t26_1-p1	TGME49_211850-t26_1-p1			transcript=TGME49_211850-t26_1 gene=TGME49_211850 organism=Toxoplasma_gondii_ME49 gene_product=hypothetical protein transcript_product=hypothetical protein location=TGME49_chrX:4164297-4165037(-) protein_length=173 sequence_SO=chromosome SO=protein_coding_gene is_pseudo=false	9.02707e-23	1.54196e-23	18450.08	151.8	182.9	151.4	120.5	117.1	157.3	101.1	112.7	126.8	3	3	3								178.683	208.466	163.929	130.434	173.307	379.639	119.051	139.621	129.571	151.8	182.9	151.4	120.5	117.1	157.3	101.1	112.7	126.8	53.7734	53.1847	48.9372
TGME49_211860-t26_1-p1		TGME49_211860-t26_1-p1	TGME49_211860-t26_1-p1			transcript=TGME49_211860-t26_1 gene=TGME49_211860 organism=Toxoplasma_gondii_ME49 gene_product=hypothetical protein transcript_product=hypothetical protein location=TGME49_chrX:4160154-4162055(-) protein_length=633 sequence_SO=chromosome SO=protein_coding_gene is_pseudo=false	2.42875e-59	5.6772e-58	70136.32	11	15	45.8	43.6	12	22.7	35.2	30.9	22.9	3	3	3								49.8129	58.2446	70.9386	82.6418	74.7451	88.3417	78.601	71.3971	65.2933	11	15	45.8	43.6	12	22.7	35.2	30.9	22.9	3.89662	4.36178	14.804
TGME49_211870-t26_1-p1		TGME49_211870-t26_1-p1	TGME49_211870-t26_1-p1			transcript=TGME49_211870-t26_1 gene=TGME49_211870 organism=Toxoplasma_gondii_ME49 gene_product=LSU ribosomal protein L18P, putative transcript_product=LSU ribosomal protein L18P, putative location=TGME49_chrX:4155867-4158276(+) protein_length=516 sequence_SO=chromosome SO=protein_coding_gene is_pseudo=false	3.07489e-21	5.11683e-22	56969.16	12.8	12.4	11.3	14.4	13	12.5	8.4	9	8.9	3	3	3								136.837	128.426	128.138	153.293	141.018	204.891	83.0806	89.7957	89.3087	12.8	12.4	11.3	14.4	13	12.5	8.4	9	8.9	4.53425	3.60574	3.65251
TGME49_211890-t26_1-p1		TGME49_211890-t26_1-p1	TGME49_211890-t26_1-p1			transcript=TGME49_211890-t26_1 gene=TGME49_211890 organism=Toxoplasma_gondii_ME49 gene_product=RAP domain-containing protein transcript_product=RAP domain-containing protein location=TGME49_chrX:4134308-4153791(-) protein_length=5232 sequence_SO=chromosome SO=protein_coding_gene is_pseudo=false	6.3508e-30	1.37097e-30	572334.47	5.8	5.6	5.3	7.1	7.3	3	2.7	4.2	3.6	3	3	3								102.104	103.557	109.179	122.833	133.372	159.289	56.7892	76.6353	69.487	5.8	5.6	5.3	7.1	7.3	3	2.7	4.2	3.6	2.05458	1.6284	1.71312
TGME49_211910-t26_1-p1		TGME49_211910-t26_1-p1	TGME49_211910-t26_1-p1			transcript=TGME49_211910-t26_1 gene=TGME49_211910 organism=Toxoplasma_gondii_ME49 gene_product=kinesin-related protein 3A, putative transcript_product=kinesin-related protein 3A, putative location=TGME49_chrX:4120526-4126363(-) protein_length=702 sequence_SO=chromosome SO=protein_coding_gene is_pseudo=false	9.66529e-14	1.48179e-14	78097.78	4.4	4.3	4.5	0	3.9	6.7			0	3	2	0	C1	C1	C8					74.8028	105.572	85.7552		79.5237	135.014				4.4	4.3	4.5	0	3.9	6.7			0	1.55865	1.25038	1.45454
TGME49_212075-t26_1-p1		TGME49_212075-t26_1-p1	TGME49_212075-t26_1-p1			transcript=TGME49_212075-t26_1 gene=TGME49_212075 organism=Toxoplasma_gondii_ME49 gene_product=hypothetical protein transcript_product=hypothetical protein location=TGME49_chrX:4081552-4084654(-) protein_length=486 sequence_SO=chromosome SO=protein_coding_gene is_pseudo=false	0.0551447	0.0074415	58974.66	10.1	9.2	7.5	23.9		84.6	1.8	1.7	2.9	3	2	3								212.308	145.303	157.308	500.965		1770.55	30.8826	28.7505	46.4506	10.1	9.2	7.5	23.9		84.6	1.8	1.7	2.9	3.57781	2.67523	2.42423
TGME49_212090-t26_1-p1		TGME49_212090-t26_1-p1	TGME49_212090-t26_1-p1			transcript=TGME49_212090-t26_1 gene=TGME49_212090 organism=Toxoplasma_gondii_ME49 gene_product=hypothetical protein transcript_product=hypothetical protein location=TGME49_chrX:4071783-4073681(-) protein_length=632 sequence_SO=chromosome SO=protein_coding_gene is_pseudo=false	8.78805e-42	5.79528e-42	70184.58	160.8	187.7	177.5	151.1	149.9	142.9	223.2	203.2	213.8	3	3	3								518.758	548.718	534.127	467.972	443.422	608.426	615.052	578.485	585.793	160.8	187.7	177.5	151.1	149.9	142.9	223.2	203.2	213.8	56.9616	54.5805	57.3735
TGME49_212100-t26_1-p1		TGME49_212100-t26_1-p1	TGME49_212100-t26_1-p1			transcript=TGME49_212100-t26_1 gene=TGME49_212100 organism=Toxoplasma_gondii_ME49 gene_product=ThiF family protein transcript_product=ThiF family protein location=TGME49_chrX:4063643-4069751(+) protein_length=1082 sequence_SO=chromosome SO=protein_coding_gene is_pseudo=false	5.31694e-30	1.15512e-30	116492.99	2.9	3.5	3	6.6	1.9	1.3	2.2	3.8	2	3	3	3								24.8455	35.1061	31.4935	40.2863	36.9591	38.8089	17.8894	26.2507	23.2441	2.9	3.5	3	6.6	1.9	1.3	2.2	3.8	2	1.02729	1.01775	0.969693
TGME49_212110-t26_1-p1		TGME49_212110-t26_1-p1	TGME49_212110-t26_1-p1			transcript=TGME49_212110-t26_1 gene=TGME49_212110 organism=Toxoplasma_gondii_ME49 gene_product=histone lysine demethylase JMJD5 transcript_product=histone lysine demethylase JMJD5 location=TGME49_chrX:4056180-4061414(-) protein_length=1079 sequence_SO=chromosome SO=protein_coding_gene is_pseudo=false	1.79668e-08	2.64291e-09	118623.15	1.6	4.4	1.4	1.9	0.6		3.9	1.1	2.6	3	2	3								26.5008	33.2958	32.1518	33.8772	40.599		22.4721	22.141	24.6317	1.6	4.4	1.4	1.9	0.6		3.9	1.1	2.6	0.566782	1.27946	0.452523
TGME49_212130-t26_1-p1		TGME49_212130-t26_1-p1	TGME49_212130-t26_1-p1			transcript=TGME49_212130-t26_1 gene=TGME49_212130 organism=Toxoplasma_gondii_ME49 gene_product=phospholipase, patatin family protein transcript_product=phospholipase, patatin family protein location=TGME49_chrX:4042498-4054743(+) protein_length=994 sequence_SO=chromosome SO=protein_coding_gene is_pseudo=false	8.75984e-58	1.26007e-56	109733.98	114.2	118.1	118.9	147.4	143.8	258	80.8	83.7	83	3	3	3								853.335	1037.78	1029.92	1308.1	1173.1	1535.93	933.395	951.935	1009.09	114.2	118.1	118.9	147.4	143.8	258	80.8	83.7	83	40.454	34.3418	38.4322
TGME49_212140-t26_1-p1		TGME49_212140-t26_1-p1	TGME49_212140-t26_1-p1			transcript=TGME49_212140-t26_1 gene=TGME49_212140 organism=Toxoplasma_gondii_ME49 gene_product=hypothetical protein transcript_product=hypothetical protein location=TGME49_chrX:4024338-4034666(+) protein_length=1771 sequence_SO=chromosome SO=protein_coding_gene is_pseudo=false	7.78047e-54	4.54671e-53	193094.4	8.5	10.4	11.6	6.4	9.7	6.8	15.5	9.5	9.9	3	3	3								56.7223	54.5869	64.6849	69.7445	56.7518	79.8116	62.3143	52.7256	54.4663	8.5	10.4	11.6	6.4	9.7	6.8	15.5	9.5	9.9	3.01103	3.02417	3.74948
TGME49_212150-t26_1-p1		TGME49_212150-t26_1-p1	TGME49_212150-t26_1-p1			transcript=TGME49_212150-t26_1 gene=TGME49_212150 organism=Toxoplasma_gondii_ME49 gene_product=hypothetical protein transcript_product=hypothetical protein location=TGME49_chrX:4007946-4019693(-) protein_length=1178 sequence_SO=chromosome SO=protein_coding_gene is_pseudo=false	2.99109e-46	4.19763e-46	128596.09	89.2	96.9	89.5	69.7	71.6	43	80.3	79.5	79.7	3	3	3								725.268	758.792	696.956	734.884	670.173	733.291	738.037	731.796	760.331	89.2	96.9	89.5	69.7	71.6	43	80.3	79.5	79.7	31.5981	28.1771	28.9292
TGME49_212190-t26_1-p1		TGME49_212190-t26_1-p1	TGME49_212190-t26_1-p1			transcript=TGME49_212190-t26_1 gene=TGME49_212190 organism=Toxoplasma_gondii_ME49 gene_product=RNA recognition motif-containing protein transcript_product=RNA recognition motif-containing protein location=TGME49_chrX:3987663-3990344(+) protein_length=653 sequence_SO=chromosome SO=protein_coding_gene is_pseudo=false	0.0265419	0.00365085	71951.62			0.5	1.1			5.4	5.6		1	1	2										89.1657	188.607			45.299	67.332				0.5	1.1			5.4	5.6		0	0	0.161615
TGME49_212210-t26_1-p1		TGME49_212210-t26_1-p1	TGME49_212210-t26_1-p1			transcript=TGME49_212210-t26_1 gene=TGME49_212210 organism=Toxoplasma_gondii_ME49 gene_product=hypothetical protein transcript_product=hypothetical protein location=TGME49_chrX:3977985-3979065(-) protein_length=280 sequence_SO=chromosome SO=protein_coding_gene is_pseudo=false	1.18838e-32	2.98192e-33	28896.88	754.9	722.9	804.9	623.1	589.7	511.3	1144	1182.5	1085.2	3	3	3								1947.23	1945.83	2114.31	1290.75	1308.13	1671.87	3138.23	3171.04	3114.15	754.9	722.9	804.9	623.1	589.7	511.3	1144	1182.5	1085.2	267.415	210.209	260.169
TGME49_212220-t26_1-p1		TGME49_212220-t26_1-p1	TGME49_212220-t26_1-p1			transcript=TGME49_212220-t26_1 gene=TGME49_212220 organism=Toxoplasma_gondii_ME49 gene_product=hypothetical protein transcript_product=hypothetical protein location=TGME49_chrX:3971703-3974648(+) protein_length=981 sequence_SO=chromosome SO=protein_coding_gene is_pseudo=false	9.69367e-36	3.15667e-36	107976.82	174.2	168.2	183.9	152.8	152.2	141	180.4	173.3	173.7	3	3	3								481.397	469.836	480.983	433.689	442.08	445.994	488.468	490.975	489.366	174.2	168.2	183.9	152.8	152.2	141	180.4	173.3	173.7	61.7084	48.9101	59.4422
TGME49_212250-t26_1-p1		TGME49_212250-t26_1-p1	TGME49_212250-t26_1-p1			transcript=TGME49_212250-t26_1 gene=TGME49_212250 organism=Toxoplasma_gondii_ME49 gene_product=XPG N-terminal domain-containing protein transcript_product=XPG N-terminal domain-containing protein location=TGME49_chrX:3958323-3962416(+) protein_length=767 sequence_SO=chromosome SO=protein_coding_gene is_pseudo=false	7.24011e-42	4.86141e-42	86945.21	446.3	450.4	466.6	442.3	447	370.3	455.9	441.5	424.4	3	3	3								1456.98	1509.25	1559.7	1494.69	1585.31	1659.08	1463.05	1390.04	1413.52	446.3	450.4	466.6	442.3	447	370.3	455.9	441.5	424.4	158.097	130.97	150.82
TGME49_212260-t26_1-p1		TGME49_212260-t26_1-p1	TGME49_212260-t26_1-p1			transcript=TGME49_212260-t26_1 gene=TGME49_212260 organism=Toxoplasma_gondii_ME49 gene_product=Sjogren's syndrome/scleroderma autoantigen 1 (Autoantigen p27) protein transcript_product=Sjogren's syndrome/scleroderma autoantigen 1 (Autoantigen p27) protein location=TGME49_chrX:3953197-3957033(-) protein_length=351 sequence_SO=chromosome SO=protein_coding_gene is_pseudo=false	1.57106e-40	8.69195e-41	37895.36	375.4	510.5	412.5	366.7	365.6	256	393	366	369.2	3	3	3								589.39	626.775	615.985	552.812	552.237	501.578	550.44	533.666	515.279	375.4	510.5	412.5	366.7	365.6	256	393	366	369.2	132.981	148.446	133.333
TGME49_212270-t26_1-p1		TGME49_212270-t26_1-p1	TGME49_212270-t26_1-p1			transcript=TGME49_212270-t26_1 gene=TGME49_212270 organism=Toxoplasma_gondii_ME49 gene_product=hypothetical protein transcript_product=hypothetical protein location=TGME49_chrX:3950472-3952411(+) protein_length=370 sequence_SO=chromosome SO=protein_coding_gene is_pseudo=false	3.71351e-39	1.72743e-39	40843.23	447.1	523.5	466	366	345.5	303.9	685	718.9	696.6	3	3	3								1193.08	1357.05	1249.24	1091.39	1102.52	1304.34	1622.2	1841.21	1766	447.1	523.5	466	366	345.5	303.9	685	718.9	696.6	158.38	152.226	150.626
TGME49_212290-t26_1-p1		TGME49_212290-t26_1-p1	TGME49_212290-t26_1-p1			transcript=TGME49_212290-t26_1 gene=TGME49_212290 organism=Toxoplasma_gondii_ME49 gene_product=ribosomal protein RPS19 transcript_product=ribosomal protein RPS19 location=TGME49_chrX:3940725-3942425(-) protein_length=313 sequence_SO=chromosome SO=protein_coding_gene is_pseudo=false	5.76846e-30	1.2514e-30	34992.53	3078.9	3430.4	3287.1	2550	2439.5	2293.6	3182.1	2967.3	2986.5	3	3	3								6898.83	6917.94	6539.14	5665.97	5727.89	5867.1	6403.2	5984.2	5705.89	3078.9	3430.4	3287.1	2550	2439.5	2293.6	3182.1	2967.3	2986.5	1090.67	997.511	1062.49
TGME49_212300-t26_1-p1		TGME49_212300-t26_1-p1	TGME49_212300-t26_1-p1			transcript=TGME49_212300-t26_1 gene=TGME49_212300 organism=Toxoplasma_gondii_ME49 gene_product=hypothetical protein transcript_product=hypothetical protein location=TGME49_chrX:3932540-3937693(+) protein_length=683 sequence_SO=chromosome SO=protein_coding_gene is_pseudo=false	5.70515e-41	3.32356e-41	75642.83	843.3	1036.4	867.1	1101.8	1113.8	1075.5	1296.4	1292.6	1329.1	3	3	3								2476.85	2698.74	2518.08	3422.39	3386.84	4342.51	3578.49	3503.47	3687.55	843.3	1036.4	867.1	1101.8	1113.8	1075.5	1296.4	1292.6	1329.1	298.729	301.37	280.274
TGME49_212410-t26_1-p1		TGME49_212410-t26_1-p1	TGME49_212410-t26_1-p1			transcript=TGME49_212410-t26_1 gene=TGME49_212410 organism=Toxoplasma_gondii_ME49 gene_product=dense granule protein GRA11 transcript_product=dense granule protein GRA11 location=TGME49_chrIV:2534501-2536759(+) protein_length=752 sequence_SO=chromosome SO=protein_coding_gene is_pseudo=false	3.51186e-31	8.06779e-32	80091.09	91.1	62.3	104.5	95.5	93.3	69.6	41.7	34.1	31.9	3	3	3								181.565	163.465	176.063	194.908	167.851	197.963	75.1695	70.1914	68.9615	91.1	62.3	104.5	95.5	93.3	69.6	41.7	34.1	31.9	32.2711	18.1159	33.7776
TGME49_212725-t26_1-p1		TGME49_212725-t26_1-p1	TGME49_212725-t26_1-p1			transcript=TGME49_212725-t26_1 gene=TGME49_212725 organism=Toxoplasma_gondii_ME49 gene_product=hypothetical protein transcript_product=hypothetical protein location=KE139818:6559-9576(-) protein_length=220 sequence_SO=supercontig SO=protein_coding_gene is_pseudo=false	1.92744e-35	6.09094e-36	25849.98	154.4	160	124.6	97.6	106	64.3	114.9	102.3	120	3	3	3								176.613	168.187	193.916	164.624	151.95	186.223	137.441	132.618	144.005	154.4	160	124.6	97.6	106	64.3	114.9	102.3	120	54.6944	46.5257	40.2746
TGME49_212760-t26_1-p1		TGME49_212760-t26_1-p1	TGME49_212760-t26_1-p1			transcript=TGME49_212760-t26_1 gene=TGME49_212760 organism=Toxoplasma_gondii_ME49 gene_product=hypothetical protein transcript_product=hypothetical protein location=TGME49_chrV:583945-584166(-) protein_length=73 sequence_SO=chromosome SO=protein_coding_gene is_pseudo=false	3.44903e-19	5.58898e-20	8088.29	70.1	92.7	88	58.6	42.9	36.8	50.2	51.6	44.5	3	3	3								98.6506	108.427	107.458	85.3963	82.7553	94.9377	58.9181	63.13	57.5178	70.1	92.7	88	58.6	42.9	36.8	50.2	51.6	44.5	24.8321	26.9558	28.4443
TGME49_212770-t26_1-p1		TGME49_212770-t26_1-p1	TGME49_212770-t26_1-p1			transcript=TGME49_212770-t26_1 gene=TGME49_212770 organism=Toxoplasma_gondii_ME49 gene_product=hypothetical protein transcript_product=hypothetical protein location=TGME49_chrV:587591-592553(-) protein_length=940 sequence_SO=chromosome SO=protein_coding_gene is_pseudo=false	3.66422e-29	7.63676e-30	99778.13	35.4	32.4	36.4	29.9	25.9	63.1	44.6	43.1	37.2	3	3	3								252.847	259.452	270.417	241.198	197.267	281.135	343.418	302.327	286.672	35.4	32.4	36.4	29.9	25.9	63.1	44.6	43.1	37.2	12.54	9.42145	11.7656
TGME49_212780-t26_1-p1		TGME49_212780-t26_1-p1	TGME49_212780-t26_1-p1			transcript=TGME49_212780-t26_1 gene=TGME49_212780 organism=Toxoplasma_gondii_ME49 gene_product=hypothetical protein transcript_product=hypothetical protein location=TGME49_chrV:596907-606622(+) protein_length=2334 sequence_SO=chromosome SO=protein_coding_gene is_pseudo=false	0.0322148	0.00440928	253909.79	0.2	1.2	0.2		0.3		0.1	0.1	0.6	3	1	3								36.004	27.7169	31.7594		41.5544		19.7764	22.1885	23.5245	0.2	1.2	0.2		0.3		0.1	0.1	0.6	0.0708477	0.348943	0.0646462
TGME49_212800-t26_1-p1		TGME49_212800-t26_1-p1	TGME49_212800-t26_1-p1			transcript=TGME49_212800-t26_1 gene=TGME49_212800 organism=Toxoplasma_gondii_ME49 gene_product=hypothetical protein transcript_product=hypothetical protein location=TGME49_chrV:608539-610912(-) protein_length=671 sequence_SO=chromosome SO=protein_coding_gene is_pseudo=false	5.68938e-27	1.08012e-27	73067.72	12	19.1	14.9	10.7	2.6	0.9	12.9	7.5	6.5	3	3	3								56.1521	62.0259	54.9104	65.2106	62.1003	72.1578	44.8074	31.6061	46.7549	12	19.1	14.9	10.7	2.6	0.9	12.9	7.5	6.5	4.25086	5.554	4.81614
TGME49_212810-t26_1-p1		TGME49_212810-t26_1-p1	TGME49_212810-t26_1-p1			transcript=TGME49_212810-t26_1 gene=TGME49_212810 organism=Toxoplasma_gondii_ME49 gene_product=hypothetical protein transcript_product=hypothetical protein location=TGME49_chrV:613843-630225(+) protein_length=5081 sequence_SO=chromosome SO=protein_coding_gene is_pseudo=false	0.000429251	6.13099e-05	550231.7	8.7	5.7	7.9	4	4.4	2.6	6.6	5.9	6.8	3	3	3								647.883	459.239	614.638	365.8	397.759	239.784	627.935	355.548	593.162	8.7	5.7	7.9	4	4.4	2.6	6.6	5.9	6.8	3.08188	1.65748	2.55352
TGME49_212820-t26_1-p1		TGME49_212820-t26_1-p1	TGME49_212820-t26_1-p1			transcript=TGME49_212820-t26_1 gene=TGME49_212820 organism=Toxoplasma_gondii_ME49 gene_product=ubiquitin family protein transcript_product=ubiquitin family protein location=TGME49_chrV:633282-639366(+) protein_length=1158 sequence_SO=chromosome SO=protein_coding_gene is_pseudo=false	3.99392e-47	6.36984e-47	119002.79	177.6	213.4	180.4	147.4	143.5	132.6	154.4	175.8	166.5	3	3	3								438.636	456.517	422.1	393.047	386.983	427.51	400.322	417.545	409.113	177.6	213.4	180.4	147.4	143.5	132.6	154.4	175.8	166.5	62.9128	62.0536	58.3109
TGME49_212840-t26_1-p1		TGME49_212840-t26_1-p1	TGME49_212840-t26_1-p1			transcript=TGME49_212840-t26_1 gene=TGME49_212840 organism=Toxoplasma_gondii_ME49 gene_product=HIT zinc finger protein transcript_product=HIT zinc finger protein location=TGME49_chrV:640539-646486(-) protein_length=588 sequence_SO=chromosome SO=protein_coding_gene is_pseudo=false	8.06785e-37	2.89993e-37	64549.2	22.8	31.4	21.2	18.2	13.1	18.2	24.1	27.1	23.7	3	3	3								71.3944	74.9511	63.9332	63.2249	54.9732	100.153	62.5278	68.3356	63.2874	22.8	31.4	21.2	18.2	13.1	18.2	24.1	27.1	23.7	8.07664	9.13067	6.8525
TGME49_212850-t26_1-p1		TGME49_212850-t26_1-p1	TGME49_212850-t26_1-p1			transcript=TGME49_212850-t26_1 gene=TGME49_212850 organism=Toxoplasma_gondii_ME49 gene_product=hypothetical protein transcript_product=hypothetical protein location=TGME49_chrV:647282-650625(+) protein_length=457 sequence_SO=chromosome SO=protein_coding_gene is_pseudo=false	1.10555e-43	9.75176e-44	48318.92	57.4	53.9	55	26.7	26.3	25.1	90.2	87.7	92.9	3	3	3								126.026	99.3254	111.653	74.4485	68.1878	118.663	186.902	173.35	186.524	57.4	53.9	55	26.7	26.3	25.1	90.2	87.7	92.9	20.3333	15.6733	17.7777
TGME49_212860-t26_1-p1		TGME49_212860-t26_1-p1	TGME49_212860-t26_1-p1			transcript=TGME49_212860-t26_1 gene=TGME49_212860 organism=Toxoplasma_gondii_ME49 gene_product=hypothetical protein transcript_product=hypothetical protein location=TGME49_chrV:653981-656899(+) protein_length=972 sequence_SO=chromosome SO=protein_coding_gene is_pseudo=false	4.6895e-32	1.13409e-32	107698.79	103.7	121.8	97	108.7	116.1	87.6	148.8	118.7	130.5	3	3	3								779.124	898.868	717.547	854.863	846.442	807.443	757.244	814.209	828.889	103.7	121.8	97	108.7	116.1	87.6	148.8	118.7	130.5	36.7345	35.4177	31.3534
TGME49_212880-t26_1-p1		TGME49_212880-t26_1-p1	TGME49_212880-t26_1-p1			transcript=TGME49_212880-t26_1 gene=TGME49_212880 organism=Toxoplasma_gondii_ME49 gene_product=surface antigen repeat-containing protein transcript_product=surface antigen repeat-containing protein location=TGME49_chrV:660150-688702(-) protein_length=6668 sequence_SO=chromosome SO=protein_coding_gene is_pseudo=false	3.86955e-35	1.1921e-35	761952.91	15.6	17.3	17	17.1	12.5	29.7	14.2	12.2	12.3	3	3	3								65.8551	77.2302	71.2361	79.137	67.2214	106.428	60.2527	57.6915	62.2203	15.6	17.3	17	17.1	12.5	29.7	14.2	12.2	12.3	5.52612	5.03059	5.49493
TGME49_212930-t26_1-p1		TGME49_212930-t26_1-p1	TGME49_212930-t26_1-p1			transcript=TGME49_212930-t26_1 gene=TGME49_212930 organism=Toxoplasma_gondii_ME49 gene_product=NifU family domain-containing protein transcript_product=NifU family domain-containing protein location=TGME49_chrV:701431-703480(-) protein_length=370 sequence_SO=chromosome SO=protein_coding_gene is_pseudo=false	1.05619e-34	3.13629e-35	40509.6	104.2	113.5	105.6	125.3	120.7	79.9	101.6	105.3	107.1	3	3	3								320.62	345.056	354.044	374.239	376.014	429.448	298.922	343.562	331.873	104.2	113.5	105.6	125.3	120.7	79.9	101.6	105.3	107.1	36.9117	33.0042	34.1332
TGME49_212940-t26_1-p1		TGME49_212940-t26_1-p1	TGME49_212940-t26_1-p1			transcript=TGME49_212940-t26_1 gene=TGME49_212940 organism=Toxoplasma_gondii_ME49 gene_product=hypothetical protein transcript_product=hypothetical protein location=TGME49_chrV:708706-719676(-) protein_length=1406 sequence_SO=chromosome SO=protein_coding_gene is_pseudo=false	1.76676e-09	2.6247e-10	153409.21	75.7	79.2	77.3	100.4	95	149.7	26.7	29.2	26.9	3	3	3								1545.05	1713.38	1757.18	2583.52	2390.07	3852.6	680.822	823.76	724.527	75.7	79.2	77.3	100.4	95	149.7	26.7	29.2	26.9	26.8159	23.0302	24.9858
TGME49_212950-t26_1-p1		TGME49_212950-t26_1-p1	TGME49_212950-t26_1-p1			transcript=TGME49_212950-t26_1 gene=TGME49_212950 organism=Toxoplasma_gondii_ME49 gene_product=ADP-ribosylation factor family protein 2, putative transcript_product=ADP-ribosylation factor family protein 2, putative location=TGME49_chrV:721755-724602(+) protein_length=185 sequence_SO=chromosome SO=protein_coding_gene is_pseudo=false	9.69827e-29	1.97935e-29	21033.21	97.2	83.8	101.8	93.7	89.1	128	67.9	65.2	67	3	3	3								248.455	207.841	262.323	213.174	206.739	542.814	183.706	188.056	180.385	97.2	83.8	101.8	93.7	89.1	128	67.9	65.2	67	34.432	24.3678	32.9049
TGME49_212960-t26_1-p1		TGME49_212960-t26_1-p1	TGME49_212960-t26_1-p1			transcript=TGME49_212960-t26_1 gene=TGME49_212960 organism=Toxoplasma_gondii_ME49 gene_product=hypothetical protein transcript_product=hypothetical protein location=TGME49_chrV:728302-733101(+) protein_length=417 sequence_SO=chromosome SO=protein_coding_gene is_pseudo=false	3.0115e-41	1.83139e-41	47540.3	257.5	252.8	269	228.6	250.9	269.2	239.5	236.6	231.9	3	3	3								609.746	587.168	614.399	541.781	552.557	496.251	547.243	545.429	533.547	257.5	252.8	269	228.6	250.9	269.2	239.5	236.6	231.9	91.2164	73.5106	86.9491
TGME49_212980-t26_1-p1		TGME49_212980-t26_1-p1	TGME49_212980-t26_1-p1			transcript=TGME49_212980-t26_1 gene=TGME49_212980 organism=Toxoplasma_gondii_ME49 gene_product=hypothetical protein transcript_product=hypothetical protein location=TGME49_chrV:748086-750650(-) protein_length=715 sequence_SO=chromosome SO=protein_coding_gene is_pseudo=false	1.25931e-33	3.41416e-34	75775	59.3	56.2	55.6	33.8	28.1	34.7	94.8	88.4	93.7	3	3	3								139.561	150.761	146.325	128.452	105.64	167.494	232.054	211.655	226.021	59.3	56.2	55.6	33.8	28.1	34.7	94.8	88.4	93.7	21.0063	16.3421	17.9716
TGME49_212990-t26_1-p1		TGME49_212990-t26_1-p1	TGME49_212990-t26_1-p1			transcript=TGME49_212990-t26_1 gene=TGME49_212990 organism=Toxoplasma_gondii_ME49 gene_product=hypothetical protein transcript_product=hypothetical protein location=TGME49_chrV:756991-765770(+) protein_length=1064 sequence_SO=chromosome SO=protein_coding_gene is_pseudo=false	1.70444e-29	3.61886e-30	113735.34	35.1	30.5	29.1	42.6	34	29.2	32.9	37.1	39.1	3	3	3								150.197	167.773	156.407	214.271	170.595	223.844	169.218	164.431	177.106	35.1	30.5	29.1	42.6	34	29.2	32.9	37.1	39.1	12.4338	8.86896	9.40602
TGME49_213000-t26_1-p1		TGME49_213000-t26_1-p1	TGME49_213000-t26_1-p1			transcript=TGME49_213000-t26_1 gene=TGME49_213000 organism=Toxoplasma_gondii_ME49 gene_product=replication factor C, subunit 5, putative transcript_product=replication factor C, subunit 5, putative location=TGME49_chrV:769527-778671(+) protein_length=372 sequence_SO=chromosome SO=protein_coding_gene is_pseudo=false	7.90037e-43	6.10099e-43	41233.19	281.6	316.9	268.2	242.5	272	260.9	240	228.9	241.2	3	3	3								762.062	788.813	730.893	697.356	737.558	875.694	604.589	575.232	599.146	281.6	316.9	268.2	242.5	272	260.9	240	228.9	241.2	99.7536	92.1499	86.6905
TGME49_213010-t26_1-p1		TGME49_213010-t26_1-p1	TGME49_213010-t26_1-p1			transcript=TGME49_213010-t26_1 gene=TGME49_213010 organism=Toxoplasma_gondii_ME49 gene_product=hypothetical protein transcript_product=hypothetical protein location=TGME49_chrV:779391-789313(-) protein_length=1036 sequence_SO=chromosome SO=protein_coding_gene is_pseudo=false	2.73537e-38	1.14561e-38	114883.88	164.6	186.6	201.8	184.2	128.7	163	113.2	118.6	119.5	3	3	3								546.647	576.138	541.48	605.094	641.055	641.461	360.64	360.342	363.002	164.6	186.6	201.8	184.2	128.7	163	113.2	118.6	119.5	58.3077	54.2606	65.228
TGME49_213030-t26_1-p1		TGME49_213030-t26_1-p1	TGME49_213030-t26_1-p1			transcript=TGME49_213030-t26_1 gene=TGME49_213030 organism=Toxoplasma_gondii_ME49 gene_product=hypothetical protein transcript_product=hypothetical protein location=TGME49_chrV:803341-804727(+) protein_length=323 sequence_SO=chromosome SO=protein_coding_gene is_pseudo=false	4.73926e-28	9.38318e-29	35155.82	743.9	887.9	818.8	693.5	709.5	445.9	874.5	771.8	778	3	3	3								1808.16	1906.06	1815.63	1661.26	1715.71	1414.5	2116.43	1838.76	1881.13	743.9	887.9	818.8	693.5	709.5	445.9	874.5	771.8	778	263.518	258.189	264.662
TGME49_213040-t26_1-p1		TGME49_213040-t26_1-p1	TGME49_213040-t26_1-p1			transcript=TGME49_213040-t26_1 gene=TGME49_213040 organism=Toxoplasma_gondii_ME49 gene_product=hypothetical protein transcript_product=hypothetical protein location=TGME49_chrV:808589-816532(+) protein_length=1825 sequence_SO=chromosome SO=protein_coding_gene is_pseudo=false	7.10054e-47	1.09963e-46	197072.02	86.2	93.8	96.6	72	76.8	54.9	78.7	81	76.6	3	3	3								400.921	419.578	387.62	403.086	384.961	374.65	365.996	360.446	387.205	86.2	93.8	96.6	72	76.8	54.9	78.7	81	76.6	30.5354	27.2757	31.2241
TGME49_213050-t26_1-p1		TGME49_213050-t26_1-p1	TGME49_213050-t26_1-p1			transcript=TGME49_213050-t26_1 gene=TGME49_213050 organism=Toxoplasma_gondii_ME49 gene_product=hypothetical protein transcript_product=hypothetical protein location=TGME49_chrV:819593-820171(+) protein_length=192 sequence_SO=chromosome SO=protein_coding_gene is_pseudo=false	1.41644e-33	3.81801e-34	21191.46	442	651.2	460.8	450.1	458.3	342.1	465.3	455.5	497	3	3	3								1606.29	1793.83	1690.77	1610.59	1891.5	1934.77	1609.73	1425.19	1579.47	442	651.2	460.8	450.1	458.3	342.1	465.3	455.5	497	156.573	189.36	148.945
TGME49_213060-t26_1-p1		TGME49_213060-t26_1-p1	TGME49_213060-t26_1-p1			transcript=TGME49_213060-t26_1 gene=TGME49_213060 organism=Toxoplasma_gondii_ME49 gene_product=WD domain, G-beta repeat-containing protein transcript_product=WD domain, G-beta repeat-containing protein location=TGME49_chrV:824222-837450(+) protein_length=3086 sequence_SO=chromosome SO=protein_coding_gene is_pseudo=false	4.3579e-41	2.59118e-41	328240.03	19.6	17.6	19.3	16.9	16.5	15.1	17.7	17.5	19.4	3	3	3								126.195	125.188	124.688	124.385	120.157	188.203	102.791	111.671	120.449	19.6	17.6	19.3	16.9	16.5	15.1	17.7	17.5	19.4	6.94308	5.11783	6.23836
TGME49_213067-t26_1-p1		TGME49_213067-t26_1-p1	TGME49_213067-t26_1-p1			transcript=TGME49_213067-t26_1 gene=TGME49_213067 organism=Toxoplasma_gondii_ME49 gene_product=hypothetical protein transcript_product=hypothetical protein location=TGME49_chrV:839798-841156(-) protein_length=452 sequence_SO=chromosome SO=protein_coding_gene is_pseudo=false	4.24668e-53	2.22134e-52	50138.41	353.2	424	414.6	337.6	340.6	483.5	248	209.8	236.7	3	3	3								1110.43	1233.14	1179.28	1017.33	1078.87	1933.35	735.01	702.376	719.705	353.2	424	414.6	337.6	340.6	483.5	248	209.8	236.7	125.117	123.293	134.012
TGME49_213069-t26_1-p1		TGME49_213069-t26_1-p1	TGME49_213069-t26_1-p1			transcript=TGME49_213069-t26_1 gene=TGME49_213069 organism=Toxoplasma_gondii_ME49 gene_product=hypothetical protein transcript_product=hypothetical protein location=TGME49_chrV:842885-843217(-) protein_length=110 sequence_SO=chromosome SO=protein_coding_gene is_pseudo=false	3.94547e-38	1.62333e-38	12732.53	70	78.7	75.4	77.5	77.1	85.1	45.1	46.9	46.7	3	3	3								160.975	176.037	179.43	181.706	187.186	265.709	122.864	117.749	114.054	70	78.7	75.4	77.5	77.1	85.1	45.1	46.9	46.7	24.7967	22.8848	24.3716
TGME49_213072-t26_1-p1		TGME49_213072-t26_1-p1	TGME49_213072-t26_1-p1			transcript=TGME49_213072-t26_1 gene=TGME49_213072 organism=Toxoplasma_gondii_ME49 gene_product=Sec1 family protein transcript_product=Sec1 family protein location=TGME49_chrV:843239-856481(+) protein_length=1046 sequence_SO=chromosome SO=protein_coding_gene is_pseudo=false	9.2456e-33	2.34034e-33	114853.92	61.6	71.5	59.6	49.5	46.4	52.1	55.1	52.6	54.9	3	3	3								313.328	345.088	340.086	330.987	310.201	398.102	289.406	277.809	311.048	61.6	71.5	59.6	49.5	46.4	52.1	55.1	52.6	54.9	21.8211	20.7912	19.2646
TGME49_213115-t26_1-p1		TGME49_213115-t26_1-p1	TGME49_213115-t26_1-p1			transcript=TGME49_213115-t26_1 gene=TGME49_213115 organism=Toxoplasma_gondii_ME49 gene_product=hypothetical protein transcript_product=hypothetical protein location=TGME49_chrV:861470-866422(+) protein_length=735 sequence_SO=chromosome SO=protein_coding_gene is_pseudo=false	1.77988e-27	3.44731e-28	77621.46	2.2	1	2.2	3	0.9	3.6	2.5	0.6	1.6	3	3	3								38.9561	38.0568	39.1746	51.0547	31.5074	61.4564	25.5736	22.3338	26.3513	2.2	1	2.2	3	0.9	3.6	2.5	0.6	1.6	0.779325	0.290786	0.711108
TGME49_213240-t26_1-p1		TGME49_213240-t26_1-p1	TGME49_213240-t26_1-p1			transcript=TGME49_213240-t26_1 gene=TGME49_213240 organism=Toxoplasma_gondii_ME49 gene_product=hypothetical protein transcript_product=hypothetical protein location=TGME49_chrV:868199-871531(-) protein_length=788 sequence_SO=chromosome SO=protein_coding_gene is_pseudo=false	3.35334e-30	7.34709e-31	82626.81	19.1	13.3	10.7	15.3	12.1	3.8	12.2	13.2	16.2	3	3	3								141.028	126.449	108.191	171.691	146.226	102.23	89.7078	108.446	100.263	19.1	13.3	10.7	15.3	12.1	3.8	12.2	13.2	16.2	6.76596	3.86745	3.45857
TGME49_213255-t26_1-p1		TGME49_213255-t26_1-p1	TGME49_213255-t26_1-p1			transcript=TGME49_213255-t26_1 gene=TGME49_213255 organism=Toxoplasma_gondii_ME49 gene_product=hypothetical protein transcript_product=hypothetical protein location=TGME49_chrV:875016-891024(-) protein_length=3233 sequence_SO=chromosome SO=protein_coding_gene is_pseudo=false	3.19419e-12	4.83458e-13	351963.48	4.6	7	8	11.9	11.4	8.5	1.4	1.6	2	3	3	3								221.793	323.471	312.586	427.348	409.085	540.67	82.5155	86.0623	98.5175	4.6	7	8	11.9	11.4	8.5	1.4	1.6	2	1.6295	2.0355	2.58585
TGME49_213280-t26_1-p1		TGME49_213280-t26_1-p1	TGME49_213280-t26_1-p1			transcript=TGME49_213280-t26_1 gene=TGME49_213280 organism=Toxoplasma_gondii_ME49 gene_product=SAG-related sequence SRS25 transcript_product=SAG-related sequence SRS25 location=TGME49_chrV:894721-895296(-) protein_length=191 sequence_SO=chromosome SO=protein_coding_gene is_pseudo=false	7.90089e-45	8.56502e-45	20790.66	3929.1	3756.4	4282.4	5587.7	5827.2	5253.7	4630.8	4478.3	4010.9	3	3	3								7704.01	6825.55	8679	8104.05	11431.6	11313.2	11482.3	9869.79	7811.6	3929.1	3756.4	4282.4	5587.7	5827.2	5253.7	4630.8	4478.3	4010.9	1391.84	1092.31	1384.2
TGME49_213300-t26_1-p1		TGME49_213300-t26_1-p1	TGME49_213300-t26_1-p1			transcript=TGME49_213300-t26_1 gene=TGME49_213300 organism=Toxoplasma_gondii_ME49 gene_product=hypothetical protein transcript_product=hypothetical protein location=TGME49_chrV:901168-918480(+) protein_length=4986 sequence_SO=chromosome SO=protein_coding_gene is_pseudo=false	3.20009e-55	2.51965e-54	538703.58	46.9	51	48.7	51.8	43.3	107.7	35.2	36	35.7	3	3	3								245.917	264.231	255.758	279.269	254.256	314.506	212.748	221.994	225.888	46.9	51	48.7	51.8	43.3	107.7	35.2	36	35.7	16.6138	14.8301	15.7413
TGME49_213310-t26_1-p1		TGME49_213310-t26_1-p1	TGME49_213310-t26_1-p1			transcript=TGME49_213310-t26_1 gene=TGME49_213310 organism=Toxoplasma_gondii_ME49 gene_product=hypothetical protein transcript_product=hypothetical protein location=TGME49_chrV:920404-926989(-) protein_length=1603 sequence_SO=chromosome SO=protein_coding_gene is_pseudo=false	2.642e-43	2.19336e-43	170251.76	48.7	63.7	53	47.9	46	37.5	43.8	40.8	50.1	3	3	3								393.531	385.298	384.959	453.137	405.684	402.77	314.157	312.906	312.954	48.7	63.7	53	47.9	46	37.5	43.8	40.8	50.1	17.2514	18.523	17.1312
TGME49_213325-t26_1-p1		TGME49_213325-t26_1-p1	TGME49_213325-t26_1-p1			transcript=TGME49_213325-t26_1 gene=TGME49_213325 organism=Toxoplasma_gondii_ME49 gene_product=TBC domain-containing protein transcript_product=TBC domain-containing protein location=TGME49_chrV:929683-942873(+) protein_length=2700 sequence_SO=chromosome SO=protein_coding_gene is_pseudo=false	7.23303e-35	2.17543e-35	290878.03	1.8	2	2.5	1	0.9	1.4	2.7	3.2	4.5	3	3	3								47.2696	47.2262	63.4741	57.3578	56.8639	147.743	47.1542	36.3969	42.273	1.8	2	2.5	1	0.9	1.4	2.7	3.2	4.5	0.637629	0.581571	0.808077
TGME49_213340-t26_1-p1		TGME49_213340-t26_1-p1	TGME49_213340-t26_1-p1			transcript=TGME49_213340-t26_1 gene=TGME49_213340 organism=Toxoplasma_gondii_ME49 gene_product=GMC oxidoreductase transcript_product=GMC oxidoreductase location=TGME49_chrV:944471-948639(-) protein_length=959 sequence_SO=chromosome SO=protein_coding_gene is_pseudo=false	9.38631e-09	1.38399e-09	106682.13	2.2	1.9	1.6	1.1	0.8	7.4			0.4	3	3	1								57.3507	66.5428	60.7406	39.8582	30.0595	277.007			40.3495	2.2	1.9	1.6	1.1	0.8	7.4			0.4	0.779325	0.552493	0.51717
TGME49_213350-t26_1-p1		TGME49_213350-t26_1-p1	TGME49_213350-t26_1-p1			transcript=TGME49_213350-t26_1 gene=TGME49_213350 organism=Toxoplasma_gondii_ME49 gene_product=ribosomal protein RPS15 transcript_product=ribosomal protein RPS15 location=TGME49_chrV:949899-951338(-) protein_length=150 sequence_SO=chromosome SO=protein_coding_gene is_pseudo=false	6.85958e-26	1.25821e-26	17157.13	5833.5	6143.2	6229.7	5064.3	4940.5	3801.4	5382.2	5332.5	5567	3	3	3								5826.22	6433.49	6388.34	5955.76	5369.07	6231.31	5308.55	5499.17	5842.78	5833.5	6143.2	6229.7	5064.3	4940.5	3801.4	5382.2	5332.5	5567	2066.45	1786.35	2013.63
TGME49_213370-t26_1-p1		TGME49_213370-t26_1-p1	TGME49_213370-t26_1-p1			transcript=TGME49_213370-t26_1 gene=TGME49_213370 organism=Toxoplasma_gondii_ME49 gene_product=formin FRM3 transcript_product=formin FRM3 location=TGME49_chrV:960629-969178(-) protein_length=2849 sequence_SO=chromosome SO=protein_coding_gene is_pseudo=false	6.94656e-09	1.02587e-09	299032.98	2.4	2.7	2.5	4.5	3.6	7.6	1.4	1.2	1.1	3	3	3								107.022	126.07	131.27	197.77	172.734	451.229	42.7533	49.4451	43.393	2.4	2.7	2.5	4.5	3.6	7.6	1.4	1.2	1.1	0.850172	0.785121	0.808077
TGME49_213388-t26_1-p1		TGME49_213388-t26_1-p1	TGME49_213388-t26_1-p1			transcript=TGME49_213388-t26_1 gene=TGME49_213388 organism=Toxoplasma_gondii_ME49 gene_product=hypothetical protein transcript_product=hypothetical protein location=TGME49_chrV:972410-976639(+) protein_length=1342 sequence_SO=chromosome SO=protein_coding_gene is_pseudo=false	4.54501e-32	1.10022e-32	145547.16	23.3	24.4	23.5	24.9	23.5	19	23.9	28.6	23.7	3	3	3								118.354	128.808	127.443	141.924	131.255	153.405	114.423	112.654	111.45	23.3	24.4	23.5	24.9	23.5	19	23.9	28.6	23.7	8.25376	7.09517	7.59593
TGME49_213392-t26_1-p1		TGME49_213392-t26_1-p1	TGME49_213392-t26_1-p1			transcript=TGME49_213392-t26_1 gene=TGME49_213392 organism=Toxoplasma_gondii_ME49 gene_product=surface antigen repeat-containing protein transcript_product=surface antigen repeat-containing protein location=TGME49_chrV:979996-994513(+) protein_length=2315 sequence_SO=chromosome SO=protein_coding_gene is_pseudo=false	3.1948e-42	2.26512e-42	253281.06	90	102	101.1	94	93.9	78.9	81.4	81.4	80.3	3	3	3								715.822	741.544	760.44	783.885	767.835	837.274	597.16	609.138	607.312	90	102	101.1	94	93.9	78.9	81.4	81.4	80.3	31.8815	29.6601	32.6786
TGME49_213400-t26_1-p1		TGME49_213400-t26_1-p1	TGME49_213400-t26_1-p1			transcript=TGME49_213400-t26_1 gene=TGME49_213400 organism=Toxoplasma_gondii_ME49 gene_product=zinc finger (CCCH type) motif-containing protein transcript_product=zinc finger (CCCH type) motif-containing protein location=TGME49_chrV:998673-1003192(+) protein_length=479 sequence_SO=chromosome SO=protein_coding_gene is_pseudo=false	6.69456e-41	3.86384e-41	51275.16	22.1	15.8	20.6	12.3	9.1	10.7	15.9	15.3	14.3	3	3	3								79.6103	74.8272	72.447	54.0102	51.4547	70.992	71.0393	67.1293	67.0739	22.1	15.8	20.6	12.3	9.1	10.7	15.9	15.3	14.3	7.82867	4.59441	6.65856
TGME49_213410-t26_1-p1		TGME49_213410-t26_1-p1	TGME49_213410-t26_1-p1			transcript=TGME49_213410-t26_1 gene=TGME49_213410 organism=Toxoplasma_gondii_ME49 gene_product=small nuclear ribonucleoprotein f (snrnp-f), putative transcript_product=small nuclear ribonucleoprotein f (snrnp-f), putative location=TGME49_chrV:1007767-1009600(+) protein_length=87 sequence_SO=chromosome SO=protein_coding_gene is_pseudo=false	5.78808e-34	1.61427e-34	10069.47	3182.6	3162.8	3047.9	2363.3	2514.4	2721.9	2866.4	2838.9	2950.1	3	3	3								3035.49	2978.62	3221.41	2594.31	2721.36	2660.64	2743.06	2705.82	2825.5	3182.6	3162.8	3047.9	2363.3	2514.4	2721.9	2866.4	2838.9	2950.1	1127.4	919.697	985.176
TGME49_213420-t26_1-p1		TGME49_213420-t26_1-p1	TGME49_213420-t26_1-p1			transcript=TGME49_213420-t26_1 gene=TGME49_213420 organism=Toxoplasma_gondii_ME49 gene_product=RAP domain-containing protein transcript_product=RAP domain-containing protein location=TGME49_chrV:1012263-1022063(-) protein_length=713 sequence_SO=chromosome SO=protein_coding_gene is_pseudo=false	2.66785e-40	1.43462e-40	78561.74	37.1	32.5	32.1	36.9	30.5	41	26	22.1	24.2	3	3	3								197.452	196.667	199.007	227.24	195.295	247.447	147.155	127.52	143.162	37.1	32.5	32.1	36.9	30.5	41	26	22.1	24.2	13.1422	9.45053	10.3757
TGME49_213460-t26_1-p1		TGME49_213460-t26_1-p1	TGME49_213460-t26_1-p1			transcript=TGME49_213460-t26_1 gene=TGME49_213460 organism=Toxoplasma_gondii_ME49 gene_product=hypothetical protein transcript_product=hypothetical protein location=TGME49_chrV:1058481-1075823(+) protein_length=1545 sequence_SO=chromosome SO=protein_coding_gene is_pseudo=false	3.14597e-08	4.61591e-09	166075.11	3.7		1		1.4		4	4.4	5.8	2	1	3								76.1193		56.2928		98.2809		51.3701	69.8054	67.732	3.7		1		1.4		4	4.4	5.8	1.31068	0	0.323231
TGME49_213480-t26_1-p1		TGME49_213480-t26_1-p1	TGME49_213480-t26_1-p1			transcript=TGME49_213480-t26_1 gene=TGME49_213480 organism=Toxoplasma_gondii_ME49 gene_product=hypothetical protein transcript_product=hypothetical protein location=TGME49_chrV:1083309-1100332(+) protein_length=1087 sequence_SO=chromosome SO=protein_coding_gene is_pseudo=false	1.94852e-17	3.08987e-18	119881.36							4.4	5.8	7.3	0	0	3	WT	WT	WT	WT										40.5299	51.8174	54.3368							4.4	5.8	7.3	0	0	0
TGME49_213490-t26_1-p1		TGME49_213490-t26_1-p1	TGME49_213490-t26_1-p1			transcript=TGME49_213490-t26_1 gene=TGME49_213490 organism=Toxoplasma_gondii_ME49 gene_product=hypothetical protein transcript_product=hypothetical protein location=TGME49_chrV:1104367-1107146(+) protein_length=319 sequence_SO=chromosome SO=protein_coding_gene is_pseudo=false	5.92941e-06	8.58039e-07	35184.56	22.6	13	9.9	28	35.3	20	12	18.8	14.5	3	3	3								90.7181	130.613	93.8679	129.322	140.955	214.484	52.5901	68.3801	45.0063	22.6	13	9.9	28	35.3	20	12	18.8	14.5	8.00579	3.78021	3.19999
TGME49_213520-t26_1-p1		TGME49_213520-t26_1-p1	TGME49_213520-t26_1-p1			transcript=TGME49_213520-t26_1 gene=TGME49_213520 organism=Toxoplasma_gondii_ME49 gene_product=peptidase M20D, amidohydrolase transcript_product=peptidase M20D, amidohydrolase location=TGME49_chrV:1112711-1118922(-) protein_length=514 sequence_SO=chromosome SO=protein_coding_gene is_pseudo=false	3.00985e-28	6.01648e-29	55116.98	149	161	162.4	193	180.2	172.9	159.4	149.2	161.9	3	3	3								547.644	566.966	578.208	703.174	677.292	709.239	542.12	519.553	561.083	149	161	162.4	193	180.2	172.9	159.4	149.2	161.9	52.7815	46.8165	52.4927
TGME49_213550-t26_1-p1		TGME49_213550-t26_1-p1	TGME49_213550-t26_1-p1			transcript=TGME49_213550-t26_1 gene=TGME49_213550 organism=Toxoplasma_gondii_ME49 gene_product=DHHC zinc finger domain-containing protein transcript_product=DHHC zinc finger domain-containing protein location=TGME49_chrV:1131727-1142378(-) protein_length=1362 sequence_SO=chromosome SO=protein_coding_gene is_pseudo=false	2.98868e-20	4.91434e-21	146326.25	7.6	11	9.8	9.6	7.4	5.2	7.5	7.6	8.3	3	3	3								72.673	85.0969	80.7818	85.9576	77.137	122.68	58.9234	62.5655	66.8572	7.6	11	9.8	9.6	7.4	5.2	7.5	7.6	8.3	2.69221	3.19864	3.16766
TGME49_213570-t26_1-p1		TGME49_213570-t26_1-p1	TGME49_213570-t26_1-p1			transcript=TGME49_213570-t26_1 gene=TGME49_213570 organism=Toxoplasma_gondii_ME49 gene_product=hypothetical protein transcript_product=hypothetical protein location=TGME49_chrV:1149457-1152246(-) protein_length=290 sequence_SO=chromosome SO=protein_coding_gene is_pseudo=false	1.17812e-15	1.83323e-16	31079.5	53	43	52.4	64.3	65.3	66.6	52.2	39.7	43.4	3	3	3								286.95	241.722	305.546	383.123	402.381	419.88	244.278	153.118	228.935	53	43	52.4	64.3	65.3	66.6	52.2	39.7	43.4	18.7746	12.5038	16.9373
TGME49_213600-t26_1-p1		TGME49_213600-t26_1-p1	TGME49_213600-t26_1-p1			transcript=TGME49_213600-t26_1 gene=TGME49_213600 organism=Toxoplasma_gondii_ME49 gene_product=hypothetical protein transcript_product=hypothetical protein location=TGME49_chrV:1160004-1164970(-) protein_length=685 sequence_SO=chromosome SO=protein_coding_gene is_pseudo=false	0.00221431	0.00031417	75683.56	4.7	4	5.2	7.3	4.2		1.8	3.4		3	2	2								58.453	73.2761	69.2493	94.926	84.3397		40.4188	42.1694		4.7	4	5.2	7.3	4.2		1.8	3.4		1.66492	1.16314	1.6808
TGME49_213610-t26_1-p1		TGME49_213610-t26_1-p1	TGME49_213610-t26_1-p1			transcript=TGME49_213610-t26_1 gene=TGME49_213610 organism=Toxoplasma_gondii_ME49 gene_product=hypothetical protein transcript_product=hypothetical protein location=TGME49_chrV:1168951-1173831(-) protein_length=1015 sequence_SO=chromosome SO=protein_coding_gene is_pseudo=false	3.22626e-32	7.87097e-33	111474.44	53	50.4	57.2	68.9	55	51.8	53.9	52.1	50.3	3	3	3								205.555	205.457	213.706	301.412	285.372	315.007	182.3	177.714	174.887	53	50.4	57.2	68.9	55	51.8	53.9	52.1	50.3	18.7746	14.6556	18.4888
TGME49_213620-t26_1-p1		TGME49_213620-t26_1-p1	TGME49_213620-t26_1-p1			transcript=TGME49_213620-t26_1 gene=TGME49_213620 organism=Toxoplasma_gondii_ME49 gene_product=ABC1 family protein transcript_product=ABC1 family protein location=TGME49_chrV:1179266-1185019(+) protein_length=1917 sequence_SO=chromosome SO=protein_coding_gene is_pseudo=false	0.0334208	0.00456933	211217.35	5.4	6.7		9.4				0.9		2	1	1								255.947	377.384		494.777				48.7061		5.4	6.7		9.4				0.9		1.91289	1.94826	0
TGME49_213650-t26_1-p1		TGME49_213650-t26_1-p1	TGME49_213650-t26_1-p1			transcript=TGME49_213650-t26_1 gene=TGME49_213650 organism=Toxoplasma_gondii_ME49 gene_product=ATP-binding domain 1 family protein transcript_product=ATP-binding domain 1 family protein location=TGME49_chrV:1203728-1205291(+) protein_length=344 sequence_SO=chromosome SO=protein_coding_gene is_pseudo=false	3.53422e-24	6.21438e-25	38280.99	74.8	84.4	107.8	66	61.4	46.5	71.2	78.2	85.3	3	3	3								239.195	230.581	278.26	239.086	196.995	185.682	222.39	220.773	216.956	74.8	84.4	107.8	66	61.4	46.5	71.2	78.2	85.3	26.497	24.5423	34.8443
TGME49_213660-t26_1-p1		TGME49_213660-t26_1-p1	TGME49_213660-t26_1-p1			transcript=TGME49_213660-t26_1 gene=TGME49_213660 organism=Toxoplasma_gondii_ME49 gene_product=zinc finger (CCCH type) motif-containing protein transcript_product=zinc finger (CCCH type) motif-containing protein location=TGME49_chrV:1210364-1215010(-) protein_length=1221 sequence_SO=chromosome SO=protein_coding_gene is_pseudo=false	1.97644e-36	6.84749e-37	130030.31	21.7	21.5	21	24.7	28.5	11.3	26.3	26.7	25.6	3	3	3								165.165	139.773	169.712	186.735	191.143	185.695	145.529	159.996	149.385	21.7	21.5	21	24.7	28.5	11.3	26.3	26.7	25.6	7.68698	6.25189	6.78785
TGME49_213670-t26_1-p1		TGME49_213670-t26_1-p1	TGME49_213670-t26_1-p1			transcript=TGME49_213670-t26_1 gene=TGME49_213670 organism=Toxoplasma_gondii_ME49 gene_product=hypothetical protein transcript_product=hypothetical protein location=TGME49_chrV:1219633-1226819(-) protein_length=790 sequence_SO=chromosome SO=protein_coding_gene is_pseudo=false	1.10275e-33	3.00167e-34	85193.28	178.3	187.4	171.4	196.2	213.2	169.3	132.4	127.9	127.1	3	3	3								633.584	637.867	612.995	711.29	745.063	763.64	480.261	466.188	453.792	178.3	187.4	171.4	196.2	213.2	169.3	132.4	127.9	127.1	63.1607	54.4932	55.4018
TGME49_213680-t26_1-p1		TGME49_213680-t26_1-p1	TGME49_213680-t26_1-p1			transcript=TGME49_213680-t26_1 gene=TGME49_213680 organism=Toxoplasma_gondii_ME49 gene_product=MmgE/PrpD family protein transcript_product=MmgE/PrpD family protein location=TGME49_chrV:1229815-1238094(-) protein_length=521 sequence_SO=chromosome SO=protein_coding_gene is_pseudo=false	2.39833e-12	3.63368e-13	57156.13	154.3	2.2	2.4	1.3		306.9	42.5	4.6	5.8	3	2	3								45.5414	18.2609	32.2618	45.6723		91.2212	38.3841	36.4229	43.8607	154.3	2.2	2.4	1.3		306.9	42.5	4.6	5.8	54.659	0.639728	0.775754
TGME49_213710-t26_1-p1		TGME49_213710-t26_1-p1	TGME49_213710-t26_1-p1			transcript=TGME49_213710-t26_1 gene=TGME49_213710 organism=Toxoplasma_gondii_ME49 gene_product=WD domain, G-beta repeat-containing protein transcript_product=WD domain, G-beta repeat-containing protein location=TGME49_chrV:1247088-1251574(+) protein_length=672 sequence_SO=chromosome SO=protein_coding_gene is_pseudo=false	3.46854e-24	6.1032e-25	73999.92	15.5	11.4	15.5	14.1	10.8	36	11.3	13.6	13.2	3	3	3								79.6201	76.0378	85.0347	102.009	74.1027	182.528	61.0479	80.2154	94.8283	15.5	11.4	15.5	14.1	10.8	36	11.3	13.6	13.2	5.4907	3.31496	5.01008
TGME49_213730-t26_1-p1		TGME49_213730-t26_1-p1	TGME49_213730-t26_1-p1			transcript=TGME49_213730-t26_1 gene=TGME49_213730 organism=Toxoplasma_gondii_ME49 gene_product=lanthionine synthetase C family protein transcript_product=lanthionine synthetase C family protein location=TGME49_chrV:1268050-1269324(-) protein_length=424 sequence_SO=chromosome SO=protein_coding_gene is_pseudo=false	6.86158e-38	2.75347e-38	46400.45	260.4	266.4	265.6	232.1	226.6	200.3	235.4	221	202.6	3	3	3								1181.06	1157.67	1243.54	1193.16	1100.05	1088.41	1088.76	1068.27	983.034	260.4	266.4	265.6	232.1	226.6	200.3	235.4	221	202.6	92.2437	77.4653	85.8501
TGME49_213740-t26_1-p1		TGME49_213740-t26_1-p1	TGME49_213740-t26_1-p1			transcript=TGME49_213740-t26_1 gene=TGME49_213740 organism=Toxoplasma_gondii_ME49 gene_product=hypothetical protein transcript_product=hypothetical protein location=TGME49_chrV:1271420-1280810(+) protein_length=842 sequence_SO=chromosome SO=protein_coding_gene is_pseudo=false	6.36684e-34	1.76909e-34	91858.08	70.2	72.9	79	78.5	80.5	76.4	56.9	58.6	57.2	3	3	3								313.918	303.695	341.682	332.983	330.286	357.116	251.061	253.011	247.782	70.2	72.9	79	78.5	80.5	76.4	56.9	58.6	57.2	24.8675	21.1983	25.5352
TGME49_213770-t26_1-p1		TGME49_213770-t26_1-p1	TGME49_213770-t26_1-p1			transcript=TGME49_213770-t26_1 gene=TGME49_213770 organism=Toxoplasma_gondii_ME49 gene_product=Superkiller viralicidic activity 2 family 2, putative transcript_product=Superkiller viralicidic activity 2 family 2, putative location=TGME49_chrV:1297718-1309086(-) protein_length=1206 sequence_SO=chromosome SO=protein_coding_gene is_pseudo=false	7.54306e-44	6.87236e-44	135031.59	127.3	154.1	134.3	124.8	130.1	98.2	128.9	124	128.8	3	3	3								457.684	482.663	459.17	458.327	447.035	439.905	461.659	440.67	445.292	127.3	154.1	134.3	124.8	130.1	98.2	128.9	124	128.8	45.0946	44.8101	43.4099
TGME49_213790-t26_1-p1		TGME49_213790-t26_1-p1	TGME49_213790-t26_1-p1			transcript=TGME49_213790-t26_1 gene=TGME49_213790 organism=Toxoplasma_gondii_ME49 gene_product=hypothetical protein transcript_product=hypothetical protein location=TGME49_chrV:1325594-1339547(+) protein_length=1761 sequence_SO=chromosome SO=protein_coding_gene is_pseudo=false	2.78364e-50	7.91696e-50	190491.09	44.8	51.1	45.9	41.3	39.6	27.4	53.4	50	49.7	3	3	3								257.8	254.048	249.358	272.57	266.96	360.082	271.201	263.567	256.613	44.8	51.1	45.9	41.3	39.6	27.4	53.4	50	49.7	15.8699	14.8591	14.8363
TGME49_213800-t26_1-p1		TGME49_213800-t26_1-p1	TGME49_213800-t26_1-p1			transcript=TGME49_213800-t26_1 gene=TGME49_213800 organism=Toxoplasma_gondii_ME49 gene_product=protein phosphatase 2b regulatory subunit, putative transcript_product=protein phosphatase 2b regulatory subunit, putative location=TGME49_chrV:1341813-1344460(-) protein_length=177 sequence_SO=chromosome SO=protein_coding_gene is_pseudo=false	1.15001e-45	1.4506e-45	19994.53	3464.9	3552.6	3119.7	2639.9	2855.1	653.8	1722.8	2267.8	2011.8	3	3	3								8389.22	9054.83	9124.74	6433.16	5828.19	5644.23	10018.8	9846.48	11165.9	3464.9	3552.6	3119.7	2639.9	2855.1	653.8	1722.8	2267.8	2011.8	1227.4	1033.04	1008.38
TGME49_213810-t26_1-p1		TGME49_213810-t26_1-p1	TGME49_213810-t26_1-p1			transcript=TGME49_213810-t26_1 gene=TGME49_213810 organism=Toxoplasma_gondii_ME49 gene_product=iron-sulfur cluster protein ISCA transcript_product=iron-sulfur cluster protein ISCA location=TGME49_chrV:1347965-1349479(-) protein_length=504 sequence_SO=chromosome SO=protein_coding_gene is_pseudo=false	2.90886e-36	9.90815e-37	53009.96	12.1	14.3	15.1	12	13.2	9.3	13.7	13.3	10.8	3	3	3								43.7718	46.9852	52.809	60.3472	53.6519	54.9248	51.3606	49.8919	42.994	12.1	14.3	15.1	12	13.2	9.3	13.7	13.3	10.8	4.28629	4.15823	4.88079
TGME49_213830-t26_1-p1		TGME49_213830-t26_1-p1	TGME49_213830-t26_1-p1			transcript=TGME49_213830-t26_1 gene=TGME49_213830 organism=Toxoplasma_gondii_ME49 gene_product=Ufm1-conjugating enzyme 1, putative transcript_product=Ufm1-conjugating enzyme 1, putative location=TGME49_chrV:1357258-1361167(-) protein_length=157 sequence_SO=chromosome SO=protein_coding_gene is_pseudo=false	3.25337e-31	7.48775e-32	17889.67	243.4	301.7	260.1	216.2	197.1	232.1	318	333	327	3	3	3								336.582	363.898	342.317	282.047	264.191	339.161	400.077	427.136	419.707	243.4	301.7	260.1	216.2	197.1	232.1	318	333	327	86.2217	87.73	84.0724
TGME49_213870-t26_1-p1		TGME49_213870-t26_1-p1	TGME49_213870-t26_1-p1			transcript=TGME49_213870-t26_1 gene=TGME49_213870 organism=Toxoplasma_gondii_ME49 gene_product=UBA/TS-N domain-containing protein transcript_product=UBA/TS-N domain-containing protein location=TGME49_chrV:1389361-1399034(-) protein_length=1071 sequence_SO=chromosome SO=protein_coding_gene is_pseudo=false	1.07303e-47	1.86691e-47	117177.98	326.7	374.8	344.8	249.5	260.9	240.2	331.8	328.9	311.2	3	3	3								1003.34	1116.14	1030.72	857.764	851.64	985.428	921.158	932.746	917.14	326.7	374.8	344.8	249.5	260.9	240.2	331.8	328.9	311.2	115.73	108.986	111.45
TGME49_213880-t26_1-p1		TGME49_213880-t26_1-p1	TGME49_213880-t26_1-p1			transcript=TGME49_213880-t26_1 gene=TGME49_213880 organism=Toxoplasma_gondii_ME49 gene_product=hypothetical protein transcript_product=hypothetical protein location=TGME49_chrV:1400442-1401026(+) protein_length=194 sequence_SO=chromosome SO=protein_coding_gene is_pseudo=false	3.39561e-24	5.97768e-25	21329.85	28.3	52.1	34.6	31.4	36.3	35.2	47.2	46.5	62.5	3	3	3								80.7854	93.0314	114.986	118.233	127.841	200.23	137.565	138.787	138.858	28.3	52.1	34.6	31.4	36.3	35.2	47.2	46.5	62.5	10.025	15.1499	11.1838
TGME49_213890-t26_1-p1		TGME49_213890-t26_1-p1	TGME49_213890-t26_1-p1			transcript=TGME49_213890-t26_1 gene=TGME49_213890 organism=Toxoplasma_gondii_ME49 gene_product=Myb family DNA-binding domain-containing protein transcript_product=Myb family DNA-binding domain-containing protein location=TGME49_chrV:1404500-1413428(+) protein_length=1126 sequence_SO=chromosome SO=protein_coding_gene is_pseudo=false	1.00328e-36	3.58039e-37	118161.02	109.4	117.4	103.6	98.7	93.8	88.8	107	107.6	108.9	3	3	3								490.819	497.102	458.667	512.854	484.531	522.334	437.478	449.967	483.431	109.4	117.4	103.6	98.7	93.8	88.8	107	107.6	108.9	38.7537	34.1382	33.4867
TGME49_213900-t26_1-p1		TGME49_213900-t26_1-p1	TGME49_213900-t26_1-p1			transcript=TGME49_213900-t26_1 gene=TGME49_213900 organism=Toxoplasma_gondii_ME49 gene_product=regulator of chromosome condensation RCC1 transcript_product=regulator of chromosome condensation RCC1 location=TGME49_chrV:1415760-1422629(-) protein_length=1155 sequence_SO=chromosome SO=protein_coding_gene is_pseudo=false	1.32281e-43	1.15054e-43	122605.44	270.1	326.4	294.7	261.9	293.3	243.4	277	290.6	274.5	3	3	3								1396.69	1531.3	1497.93	1320.38	1548.57	1423.77	1339.56	1384.4	1269.43	270.1	326.4	294.7	261.9	293.3	243.4	277	290.6	274.5	95.6798	94.9124	95.2562
TGME49_213910-t26_1-p1		TGME49_213910-t26_1-p1	TGME49_213910-t26_1-p1			transcript=TGME49_213910-t26_1 gene=TGME49_213910 organism=Toxoplasma_gondii_ME49 gene_product=hypothetical protein transcript_product=hypothetical protein location=TGME49_chrV:1425388-1427961(+) protein_length=403 sequence_SO=chromosome SO=protein_coding_gene is_pseudo=false	2.58987e-40	1.39771e-40	43684.84	419.9	432.9	428.4	498.1	465.2	448.7	337	312.9	352.4	3	3	3								1435.97	1462.84	1620.05	1709.28	1692.15	1744.42	1078.2	1092.26	1185	419.9	432.9	428.4	498.1	465.2	448.7	337	312.9	352.4	148.745	125.881	138.472
TGME49_213930-t26_1-p1		TGME49_213930-t26_1-p1	TGME49_213930-t26_1-p1			transcript=TGME49_213930-t26_1 gene=TGME49_213930 organism=Toxoplasma_gondii_ME49 gene_product=3' exoribonuclease family, domain 1 domain-containing protein transcript_product=3' exoribonuclease family, domain 1 domain-containing protein location=TGME49_chrV:1445744-1452151(+) protein_length=502 sequence_SO=chromosome SO=protein_coding_gene is_pseudo=false	2.71797e-38	1.1396e-38	55017.23	53.7	61.7	52.1	51.6	28.3	31.3	64.9	52.4	48.3	3	3	3								149.075	132.658	118.997	127.211	94.4428	119.025	97.73	95.3254	92.7084	53.7	61.7	52.1	51.6	28.3	31.3	64.9	52.4	48.3	19.0226	17.9415	16.8403
TGME49_213940-t26_1-p1		TGME49_213940-t26_1-p1	TGME49_213940-t26_1-p1			transcript=TGME49_213940-t26_1 gene=TGME49_213940 organism=Toxoplasma_gondii_ME49 gene_product=CHCH domain-containing protein transcript_product=CHCH domain-containing protein location=TGME49_chrV:1453902-1456377(-) protein_length=149 sequence_SO=chromosome SO=protein_coding_gene is_pseudo=false	1.78403e-32	4.43782e-33	14896.72	269.3	370.5	274.7	214.7	215.6	265.1	386.4	389.2	476.4	3	3	3								212.076	241.326	208.875	183.653	184.009	236.698	280.708	282.485	314.394	269.3	370.5	274.7	214.7	215.6	265.1	386.4	389.2	476.4	95.3964	107.736	88.7915
TGME49_213950-t26_1-p1		TGME49_213950-t26_1-p1	TGME49_213950-t26_1-p1			transcript=TGME49_213950-t26_1 gene=TGME49_213950 organism=Toxoplasma_gondii_ME49 gene_product=hypothetical protein transcript_product=hypothetical protein location=TGME49_chrV:1459186-1461348(-) protein_length=720 sequence_SO=chromosome SO=protein_coding_gene is_pseudo=false	5.78413e-50	1.51808e-49	77535.96	14.8	17	18.9	17.3	22.1	10.8	22.6	20.1	22.3	3	3	3								76.6729	66.1553	65.2497	88.1448	86.9351	106.018	87.347	73.1879	75.1753	14.8	17	18.9	17.3	22.1	10.8	22.6	20.1	22.3	5.24273	4.94335	6.10907
TGME49_213970-t26_1-p1		TGME49_213970-t26_1-p1	TGME49_213970-t26_1-p1			transcript=TGME49_213970-t26_1 gene=TGME49_213970 organism=Toxoplasma_gondii_ME49 gene_product=ribosomal RNA small subunit methyltransferase B, putative transcript_product=ribosomal RNA small subunit methyltransferase B, putative location=TGME49_chrV:1464838-1468807(+) protein_length=396 sequence_SO=chromosome SO=protein_coding_gene is_pseudo=false	0.00019566	2.80263e-05	45252.69	12.3	3.6	13.8	17	9	4.4			5.8	3	3	1								60.6039	58.9706	45.4325	72.9573	72.6934	177.075			48.1855	12.3	3.6	13.8	17	9	4.4			5.8	4.35713	1.04683	4.46059
TGME49_214080-t26_1-p1		TGME49_214080-t26_1-p1	TGME49_214080-t26_1-p1			transcript=TGME49_214080-t26_1 gene=TGME49_214080 organism=Toxoplasma_gondii_ME49 gene_product=toxofilin transcript_product=toxofilin location=TGME49_chrX:6014213-6014944(+) protein_length=243 sequence_SO=chromosome SO=protein_coding_gene is_pseudo=false	1.96372e-26	3.66027e-27	26788.57	7911.4	9361.9	9625.6	6995.1	6981.7	5300.4	10253.8	10408.3	10461.9	3	3	3								14595.6	16011.7	15731.5	13143.2	13418	13288.6	19081.7	18356.1	18994.1	7911.4	9361.9	9625.6	6995.1	6981.7	5300.4	10253.8	10408.3	10461.9	2802.52	2722.31	3111.29
TGME49_214090-t26_1-p1		TGME49_214090-t26_1-p1	TGME49_214090-t26_1-p1			transcript=TGME49_214090-t26_1 gene=TGME49_214090 organism=Toxoplasma_gondii_ME49 gene_product=signal peptidase transcript_product=signal peptidase location=TGME49_chrX:6018231-6030876(+) protein_length=1859 sequence_SO=chromosome SO=protein_coding_gene is_pseudo=false	8.16804e-44	7.38778e-44	203483.87	203.7	257.2	234.6	195.9	194.4	149.9	316.3	310.3	307.9	3	3	3								827.288	907.483	876.543	906.128	860.693	1035.26	1228.31	1206.2	1217.93	203.7	257.2	234.6	195.9	194.4	149.9	316.3	310.3	307.9	72.1584	74.7901	75.83
TGME49_214110-t26_1-p1		TGME49_214110-t26_1-p1	TGME49_214110-t26_1-p1			transcript=TGME49_214110-t26_1 gene=TGME49_214110 organism=Toxoplasma_gondii_ME49 gene_product=protein yipf5, putative transcript_product=protein yipf5, putative location=TGME49_chrX:6036014-6039639(+) protein_length=499 sequence_SO=chromosome SO=protein_coding_gene is_pseudo=false	2.72182e-41	1.66879e-41	53236.55	93	93.8	106.2	61.1	73.3	75.4	97.2	95.2	97.5	3	3	3								319.786	353.077	352.92	261.767	293.247	344.186	302.609	300.859	320.812	93	93.8	106.2	61.1	73.3	75.4	97.2	95.2	97.5	32.9442	27.2757	34.3271
TGME49_214120-t26_1-p1		TGME49_214120-t26_1-p1	TGME49_214120-t26_1-p1			transcript=TGME49_214120-t26_1 gene=TGME49_214120 organism=Toxoplasma_gondii_ME49 gene_product=hypothetical protein transcript_product=hypothetical protein location=TGME49_chrX:6043122-6046913(+) protein_length=1263 sequence_SO=chromosome SO=protein_coding_gene is_pseudo=false	5.54263e-09	8.19507e-10	132331.77	1.9	3.2	4.2	2.5	2.4	1.1	6.5	4	6	3	3	3								37.5878	31.8623	55.93	51.3985	41.2039	26.2867	37.5083	25.0035	27.3088	1.9	3.2	4.2	2.5	2.4	1.1	6.5	4	6	0.673053	0.930514	1.35757
TGME49_214130-t26_1-p1		TGME49_214130-t26_1-p1	TGME49_214130-t26_1-p1			transcript=TGME49_214130-t26_1 gene=TGME49_214130 organism=Toxoplasma_gondii_ME49 gene_product=hypothetical protein transcript_product=hypothetical protein location=TGME49_chrX:6050358-6055274(+) protein_length=1638 sequence_SO=chromosome SO=protein_coding_gene is_pseudo=false	1.48743e-41	9.48506e-42	176346.44	21	27.3	23.7	20.5	19.4	7.9	22	21.4	18.3	3	3	3								101.514	99.9259	98.9728	93.3818	89.5977	107.007	74.4374	73.5695	82.8745	21	27.3	23.7	20.5	19.4	7.9	22	21.4	18.3	7.43901	7.93845	7.66057
TGME49_214140-t26_1-p1		TGME49_214140-t26_1-p1	TGME49_214140-t26_1-p1			transcript=TGME49_214140-t26_1 gene=TGME49_214140 organism=Toxoplasma_gondii_ME49 gene_product=hypothetical protein transcript_product=hypothetical protein location=TGME49_chrX:6060508-6068089(+) protein_length=1975 sequence_SO=chromosome SO=protein_coding_gene is_pseudo=false	1.96725e-38	8.38942e-39	205052.08	91.9	89.2	90	80.7	77.5	73.4	84.1	83.7	82.3	3	3	3								611.412	596.816	622.707	578.081	591.077	616.83	626.949	591.519	605.012	91.9	89.2	90	80.7	77.5	73.4	84.1	83.7	82.3	32.5545	25.9381	29.0908
TGME49_214150-t26_1-p1		TGME49_214150-t26_1-p1	TGME49_214150-t26_1-p1			transcript=TGME49_214150-t26_1 gene=TGME49_214150 organism=Toxoplasma_gondii_ME49 gene_product=mitochondrial inner membrane translocase subunit TIM17, putative transcript_product=mitochondrial inner membrane translocase subunit TIM17, putative location=TGME49_chrX:6071748-6073856(-) protein_length=188 sequence_SO=chromosome SO=protein_coding_gene is_pseudo=false	1.87852e-22	3.18986e-23	19551.22	115.9	142	144.7	139.2	133.5	47.3	92.1	79.4	75.6	3	3	3								277.995	394.596	365.163	353.34	326.417	428.901	212.44	169.049	197.068	115.9	142	144.7	139.2	133.5	47.3	92.1	79.4	75.6	41.0562	41.2916	46.7715
TGME49_214170-t26_1-p1		TGME49_214170-t26_1-p1	TGME49_214170-t26_1-p1			transcript=TGME49_214170-t26_1 gene=TGME49_214170 organism=Toxoplasma_gondii_ME49 gene_product=hypothetical protein transcript_product=hypothetical protein location=TGME49_chrX:6075724-6083227(+) protein_length=1065 sequence_SO=chromosome SO=protein_coding_gene is_pseudo=false	2.67778e-28	5.36274e-29	117947.87	30.1	36.2	31.5	18.4	26.3	8.8	39.5	37.3	32.5	3	3	3								98.2366	108.944	99.8596	77.921	88.4292	95.2281	86.3761	85.8206	88.2324	30.1	36.2	31.5	18.4	26.3	8.8	39.5	37.3	32.5	10.6626	10.5264	10.1818
TGME49_214180-t26_1-p1		TGME49_214180-t26_1-p1	TGME49_214180-t26_1-p1			transcript=TGME49_214180-t26_1 gene=TGME49_214180 organism=Toxoplasma_gondii_ME49 gene_product=ENTH domain-containing protein transcript_product=ENTH domain-containing protein location=TGME49_chrX:6086247-6093499(+) protein_length=634 sequence_SO=chromosome SO=protein_coding_gene is_pseudo=false	2.22727e-31	5.19164e-32	65928.06	180.8	231.4	206.3	142.4	153.8	135	231.3	233.5	228.4	3	3	3								572.486	584.356	534.362	413.322	422.833	534.766	633.838	661.665	649.802	180.8	231.4	206.3	142.4	153.8	135	231.3	233.5	228.4	64.0463	67.2878	66.6825
TGME49_214190-t26_1-p1		TGME49_214190-t26_1-p1	TGME49_214190-t26_1-p1			transcript=TGME49_214190-t26_1 gene=TGME49_214190 organism=Toxoplasma_gondii_ME49 gene_product=SAG-related sequence SRS46 transcript_product=SAG-related sequence SRS46 location=TGME49_chrX:6096067-6097197(-) protein_length=376 sequence_SO=chromosome SO=protein_coding_gene is_pseudo=false	1.5463e-28	3.1345e-29	38537.35			7.8				34.6	31.7	34.9	1	0	3			WT	WT						80.8616				164.398	132.999	162.852			7.8				34.6	31.7	34.9	0	0	2.5212
TGME49_214200-t26_1-p1		TGME49_214200-t26_1-p1	TGME49_214200-t26_1-p1			transcript=TGME49_214200-t26_1 gene=TGME49_214200 organism=Toxoplasma_gondii_ME49 gene_product=WD domain, G-beta repeat-containing protein transcript_product=WD domain, G-beta repeat-containing protein location=TGME49_chrX:6099878-6109656(-) protein_length=1396 sequence_SO=chromosome SO=protein_coding_gene is_pseudo=false	2.91506e-30	6.4056e-31	150519.46	92	101.9	98.1	87.7	73.2	66.6	69.3	69.4	68.5	3	3	3								439.013	475.084	463.509	434.744	431.242	459.712	338.474	333.573	342.961	92	101.9	98.1	87.7	73.2	66.6	69.3	69.4	68.5	32.5899	29.6311	31.709
TGME49_214210-t26_1-p1		TGME49_214210-t26_1-p1	TGME49_214210-t26_1-p1			transcript=TGME49_214210-t26_1 gene=TGME49_214210 organism=Toxoplasma_gondii_ME49 gene_product=rRNA pseudouridine synthase transcript_product=rRNA pseudouridine synthase location=TGME49_chrX:6112853-6118397(-) protein_length=505 sequence_SO=chromosome SO=protein_coding_gene is_pseudo=false	6.80539e-36	2.24545e-36	56744.22	782.1	926.3	912.7	762.6	732.3	593.1	762.4	756	731.4	3	3	3								2038.4	2167.39	2096.39	2028.71	1975.82	2604.32	2038.69	2005.77	1917.91	782.1	926.3	912.7	762.6	732.3	593.1	762.4	756	731.4	277.05	269.355	295.013
TGME49_214220-t26_1-p1		TGME49_214220-t26_1-p1	TGME49_214220-t26_1-p1			transcript=TGME49_214220-t26_1 gene=TGME49_214220 organism=Toxoplasma_gondii_ME49 gene_product=hypothetical protein transcript_product=hypothetical protein location=TGME49_chrX:6120211-6122528(+) protein_length=212 sequence_SO=chromosome SO=protein_coding_gene is_pseudo=false	4.52934e-20	7.42156e-21	23369.75	1199.6	1501.6	1292.9	1511.8	1428.3	1201.7	1500.3	1186	1403	3	3	3								2333.48	3295.55	2875.29	3042.83	2836.48	3022.26	3196.31	2113.52	2754.15	1199.6	1501.6	1292.9	1511.8	1428.3	1201.7	1500.3	1186	1403	424.945	436.644	417.905
TGME49_214230-t26_1-p1		TGME49_214230-t26_1-p1	TGME49_214230-t26_1-p1			transcript=TGME49_214230-t26_1 gene=TGME49_214230 organism=Toxoplasma_gondii_ME49 gene_product=Dopey, N-terminal domain-containing protein transcript_product=Dopey, N-terminal domain-containing protein location=TGME49_chrX:6126102-6147431(+) protein_length=3107 sequence_SO=chromosome SO=protein_coding_gene is_pseudo=false	5.95078e-48	1.09366e-47	333939.55	39.2	34.2	42.8	34.1	26.3	20.4	47.1	48.7	47.7	3	3	3								697.531	700.435	686.656	797.327	646.774	858.826	706.516	765.33	770.778	39.2	34.2	42.8	34.1	26.3	20.4	47.1	48.7	47.7	13.8862	9.94487	13.8343
TGME49_214240-t26_1-p1		TGME49_214240-t26_1-p1	TGME49_214240-t26_1-p1			transcript=TGME49_214240-t26_1 gene=TGME49_214240 organism=Toxoplasma_gondii_ME49 gene_product=bromodomain-containing protein transcript_product=bromodomain-containing protein location=TGME49_chrX:6150609-6173324(+) protein_length=2972 sequence_SO=chromosome SO=protein_coding_gene is_pseudo=false	6.91999e-42	4.65901e-42	320588.67	43.6	62.6	46.1	45.9	41.8	30.6	39.6	39.8	39.6	3	3	3								269.299	281.431	269.996	313.364	295.582	372.047	234.123	242.47	254.81	43.6	62.6	46.1	45.9	41.8	30.6	39.6	39.8	39.6	15.4448	18.2032	14.9009
TGME49_214250-t26_1-p1		TGME49_214250-t26_1-p1	TGME49_214250-t26_1-p1			transcript=TGME49_214250-t26_1 gene=TGME49_214250 organism=Toxoplasma_gondii_ME49 gene_product=hypothetical protein transcript_product=hypothetical protein location=TGME49_chrX:6176026-6176919(+) protein_length=80 sequence_SO=chromosome SO=protein_coding_gene is_pseudo=false	3.21694e-24	5.66581e-25	9444.97	1839.3	1957.4	1870.2	2671.2	2626.6	1907.3	1588.3	1444.3	1533	3	3	3								2311.85	2562.16	2347.27	3392.17	3440.16	3843.47	1842.87	1698.83	1868.16	1839.3	1957.4	1870.2	2671.2	2626.6	1907.3	1588.3	1444.3	1533	651.551	569.184	604.507
TGME49_214260-t26_1-p1		TGME49_214260-t26_1-p1	TGME49_214260-t26_1-p1			transcript=TGME49_214260-t26_1 gene=TGME49_214260 organism=Toxoplasma_gondii_ME49 gene_product=alpha-glucan water dikinase 1, putative transcript_product=alpha-glucan water dikinase 1, putative location=TGME49_chrX:6179625-6194159(+) protein_length=1715 sequence_SO=chromosome SO=protein_coding_gene is_pseudo=false	2.90648e-56	2.82343e-55	191685.2	221.4	329.4	240.4	185	156.5	177.8	381.8	400.1	417.6	3	3	3								852.804	905.445	894.337	821.857	766.347	1019.91	1574.06	1609.17	1532.34	221.4	329.4	240.4	185	156.5	177.8	381.8	400.1	417.6	78.4284	95.7848	77.7047
TGME49_214270-t26_1-p1		TGME49_214270-t26_1-p1	TGME49_214270-t26_1-p1			transcript=TGME49_214270-t26_1 gene=TGME49_214270 organism=Toxoplasma_gondii_ME49 gene_product=translation initiation factor IF-2, putative transcript_product=translation initiation factor IF-2, putative location=TGME49_chrX:6195937-6206363(-) protein_length=1144 sequence_SO=chromosome SO=protein_coding_gene is_pseudo=false	8.99693e-40	4.51962e-40	126068.18	310.9	402.2	354.5	316.4	309.4	318.8	313.5	311.9	325.2	3	3	3								935.526	1001.53	980.587	954.214	951.432	1110.75	874.304	900.242	865.406	310.9	402.2	354.5	316.4	309.4	318.8	313.5	311.9	325.2	110.133	116.954	114.585
TGME49_214290-t26_1-p1		TGME49_214290-t26_1-p1	TGME49_214290-t26_1-p1			transcript=TGME49_214290-t26_1 gene=TGME49_214290 organism=Toxoplasma_gondii_ME49 gene_product=DJ-1 family protein transcript_product=DJ-1 family protein location=TGME49_chrX:6217062-6218889(+) protein_length=256 sequence_SO=chromosome SO=protein_coding_gene is_pseudo=false	4.28215e-39	1.98086e-39	27938.71	3725.7	3918.8	3886.6	2870.7	2921.9	3548.4	4310.5	4183.9	4496.5	3	3	3								6522.85	6879.53	7026.63	4914.5	4913	6456.07	7851.99	7396.8	7686.4	3725.7	3918.8	3886.6	2870.7	2921.9	3548.4	4310.5	4183.9	4496.5	1319.79	1139.53	1256.27
TGME49_214300-t26_1-p1		TGME49_214300-t26_1-p1	TGME49_214300-t26_1-p1			transcript=TGME49_214300-t26_1 gene=TGME49_214300 organism=Toxoplasma_gondii_ME49 gene_product=hypothetical protein transcript_product=hypothetical protein location=TGME49_chrX:6221563-6242936(+) protein_length=2379 sequence_SO=chromosome SO=protein_coding_gene is_pseudo=false	1.22534e-18	1.97024e-19	259143.55	4.9	5.9	3.9	6.8	2.8	1.6	9.3	7.4	9.3	3	3	3								113.267	142.884	136.237	160.539	118.253	272.913	114.66	114.8	124.788	4.9	5.9	3.9	6.8	2.8	1.6	9.3	7.4	9.3	1.73577	1.71563	1.2606
TGME49_214310-t26_1-p1		TGME49_214310-t26_1-p1	TGME49_214310-t26_1-p1			transcript=TGME49_214310-t26_1 gene=TGME49_214310 organism=Toxoplasma_gondii_ME49 gene_product=hypothetical protein transcript_product=hypothetical protein location=TGME49_chrX:6244584-6247060(-) protein_length=687 sequence_SO=chromosome SO=protein_coding_gene is_pseudo=false	4.51441e-22	7.61222e-23	75844.92	9.5	19.8	12.4	13.4	10.9	9.9	16	12.4	12.3	3	3	3								92.1454	107.551	99.0578	82.9971	93.3971	166.641	73.313	71.6333	63.4003	9.5	19.8	12.4	13.4	10.9	9.9	16	12.4	12.3	3.36527	5.75755	4.00806
TGME49_214320-t26_1-p1		TGME49_214320-t26_1-p1	TGME49_214320-t26_1-p1			transcript=TGME49_214320-t26_1 gene=TGME49_214320 organism=Toxoplasma_gondii_ME49 gene_product=facilitative glucose transporter GT1 transcript_product=facilitative glucose transporter GT1 location=TGME49_chrX:6248972-6250678(+) protein_length=568 sequence_SO=chromosome SO=protein_coding_gene is_pseudo=false	1.53979e-29	3.27577e-30	61688.05	2775.6	3733.5	2809.4	3332.8	3320.6	3190.5	1253.9	1265.8	1328.6	3	3	3								10087.4	11651.4	10843.7	12708.3	12654.1	12507.3	4546.21	4428.98	4707.1	2775.6	3733.5	2809.4	3332.8	3320.6	3190.5	1253.9	1265.8	1328.6	983.224	1085.65	908.085
TGME49_214340-t26_1-p1		TGME49_214340-t26_1-p1	TGME49_214340-t26_1-p1			transcript=TGME49_214340-t26_1 gene=TGME49_214340 organism=Toxoplasma_gondii_ME49 gene_product=hypothetical protein transcript_product=hypothetical protein location=TGME49_chrX:6254576-6257943(+) protein_length=326 sequence_SO=chromosome SO=protein_coding_gene is_pseudo=false	5.21631e-36	1.738e-36	36564.32	77.9	93.4	85.4	66.9	60.7	40.3	85.3	85.4	83.6	3	3	3								148.502	161.317	153.131	123.15	103.407	99.5141	145.97	151.8	139.547	77.9	93.4	85.4	66.9	60.7	40.3	85.3	85.4	83.6	27.5952	27.1594	27.6039
TGME49_214350-t26_1-p1		TGME49_214350-t26_1-p1	TGME49_214350-t26_1-p1			transcript=TGME49_214350-t26_1 gene=TGME49_214350 organism=Toxoplasma_gondii_ME49 gene_product=GTP-binding protein, putative transcript_product=GTP-binding protein, putative location=TGME49_chrX:6260711-6264729(+) protein_length=396 sequence_SO=chromosome SO=protein_coding_gene is_pseudo=false	5.36414e-44	5.01547e-44	44547.08	1461.7	1937.2	1619	1183.5	1213.2	1016.7	1084	1058.6	1053.4	3	3	3								3053.75	3537.02	3230.77	2502.13	2794.5	3075.41	2107.63	2167.45	2212.27	1461.7	1937.2	1619	1183.5	1213.2	1016.7	1084	1058.6	1053.4	517.79	563.31	523.311
TGME49_214370-t26_1-p1		TGME49_214370-t26_1-p1	TGME49_214370-t26_1-p1			transcript=TGME49_214370-t26_1 gene=TGME49_214370 organism=Toxoplasma_gondii_ME49 gene_product=hypothetical protein transcript_product=hypothetical protein location=TGME49_chrX:6266969-6270785(-) protein_length=845 sequence_SO=chromosome SO=protein_coding_gene is_pseudo=false	1.45114e-13	2.22247e-14	90959.87	2.3	1.9	2.3	3.5	3.3	2.4	2.5	2.7	2.4	3	3	3								43.2645	31.6992	28.645	50.9348	46.1678	127.401	36.2446	37.0748	33.3141	2.3	1.9	2.3	3.5	3.3	2.4	2.5	2.7	2.4	0.814749	0.552493	0.743431
TGME49_214410-t26_1-p1		TGME49_214410-t26_1-p1	TGME49_214410-t26_1-p1			transcript=TGME49_214410-t26_1 gene=TGME49_214410 organism=Toxoplasma_gondii_ME49 gene_product=hypothetical protein transcript_product=hypothetical protein location=TGME49_chrX:6280466-6282244(+) protein_length=592 sequence_SO=chromosome SO=protein_coding_gene is_pseudo=false	2.41688e-41	1.49161e-41	62643.55	81.3	77.8	94	153.6	141.1	124.3	211.2	191.1	202	3	3	3								439.57	442.144	497.944	793.292	715.982	703.797	1214.21	1019.64	1157.65	81.3	77.8	94	153.6	141.1	124.3	211.2	191.1	202	28.7996	22.6231	30.3837
TGME49_214440-t26_1-p1		TGME49_214440-t26_1-p1	TGME49_214440-t26_1-p1			transcript=TGME49_214440-t26_1 gene=TGME49_214440 organism=Toxoplasma_gondii_ME49 gene_product=4'-phosphopantetheinyl transferase superfamily protein transcript_product=4'-phosphopantetheinyl transferase superfamily protein location=TGME49_chrX:6292165-6295935(+) protein_length=437 sequence_SO=chromosome SO=protein_coding_gene is_pseudo=false	1.73075e-41	1.09157e-41	48506.22	575.4	680.8	630.4	358.2	375.2	290.6	760.1	739.5	747.2	3	3	3								1448.79	1492.29	1509.35	1056.52	1070.31	1288.28	1826.49	1744.46	1781.13	575.4	680.8	630.4	358.2	375.2	290.6	760.1	739.5	747.2	203.829	197.967	203.765
TGME49_214470-t26_1-p1		TGME49_214470-t26_1-p1	TGME49_214470-t26_1-p1			transcript=TGME49_214470-t26_1 gene=TGME49_214470 organism=Toxoplasma_gondii_ME49 gene_product=Ulp1 protease family, C-terminal catalytic domain-containing protein transcript_product=Ulp1 protease family, C-terminal catalytic domain-containing protein location=TGME49_chrX:6297914-6305337(-) protein_length=771 sequence_SO=chromosome SO=protein_coding_gene is_pseudo=false	5.20346e-49	1.16533e-48	85260.57	58.1	68.8	61.9	59.9	53	47.4	71.8	66.4	60.5	3	3	3								228.556	260.514	260.26	268.592	264.146	272.09	251.754	232.454	241.701	58.1	68.8	61.9	59.9	53	47.4	71.8	66.4	60.5	20.5813	20.006	20.008
TGME49_214490-t26_1-p1		TGME49_214490-t26_1-p1	TGME49_214490-t26_1-p1			transcript=TGME49_214490-t26_1 gene=TGME49_214490 organism=Toxoplasma_gondii_ME49 gene_product=peptidase M16 inactive domain-containing protein transcript_product=peptidase M16 inactive domain-containing protein location=TGME49_chrX:6311152-6320461(-) protein_length=1353 sequence_SO=chromosome SO=protein_coding_gene is_pseudo=false	4.65916e-39	2.14465e-39	148867.59	388.2	472.2	434.7	299.1	279.1	238.1	406.1	391.5	402.9	3	3	3								1455.18	1577.83	1539.75	1178.77	1143.35	1309.22	1412.57	1374.87	1399.19	388.2	472.2	434.7	299.1	279.1	238.1	406.1	391.5	402.9	137.515	137.309	140.508
TGME49_214500-t26_1-p1		TGME49_214500-t26_1-p1	TGME49_214500-t26_1-p1			transcript=TGME49_214500-t26_1 gene=TGME49_214500 organism=Toxoplasma_gondii_ME49 gene_product=ankyrin repeat-containing protein transcript_product=ankyrin repeat-containing protein location=TGME49_chrX:6321243-6324151(+) protein_length=455 sequence_SO=chromosome SO=protein_coding_gene is_pseudo=false	4.388e-36	1.4741e-36	49256.99	78.8	92.1	99.3	81.9	75.8	68.3	102.1	96.5	94.8	3	3	3								261.571	268.193	299.802	262.838	261.238	322.749	299.081	288.893	280.407	78.8	92.1	99.3	81.9	75.8	68.3	102.1	96.5	94.8	27.914	26.7814	32.0968
TGME49_214520-t26_1-p1		TGME49_214520-t26_1-p1	TGME49_214520-t26_1-p1			transcript=TGME49_214520-t26_1 gene=TGME49_214520 organism=Toxoplasma_gondii_ME49 gene_product=general transcription factor IIH polypeptide 4 GTF2H4 transcript_product=general transcription factor IIH polypeptide 4 GTF2H4 location=TGME49_chrX:6331019-6335502(-) protein_length=865 sequence_SO=chromosome SO=protein_coding_gene is_pseudo=false	1.06223e-53	6.01933e-53	92537.9	24	21.9	23.2	26.4	24.2	12.9	22.5	21.1	21.8	3	3	3								118.533	124.954	124.602	132.484	112.567	110.038	100.667	91.0364	101.652	24	21.9	23.2	26.4	24.2	12.9	22.5	21.1	21.8	8.50172	6.3682	7.49896
TGME49_214530-t26_1-p1		TGME49_214530-t26_1-p1	TGME49_214530-t26_1-p1			transcript=TGME49_214530-t26_1 gene=TGME49_214530 organism=Toxoplasma_gondii_ME49 gene_product=DnaJ domain-containing protein transcript_product=DnaJ domain-containing protein location=TGME49_chrX:6338334-6343391(-) protein_length=755 sequence_SO=chromosome SO=protein_coding_gene is_pseudo=false	2.00249e-34	5.81017e-35	82209.94	20	23.7	28	23.8	21.1	7	24.1	20.3	24.2	3	3	3								89.7591	100.328	102.673	107.519	80.1868	83.5053	76.3377	67.3515	87.9168	20	23.7	28	23.8	21.1	7	24.1	20.3	24.2	7.08477	6.89162	9.05047
TGME49_214560-t26_1-p1		TGME49_214560-t26_1-p1	TGME49_214560-t26_1-p1			transcript=TGME49_214560-t26_1 gene=TGME49_214560 organism=Toxoplasma_gondii_ME49 gene_product=hypothetical protein transcript_product=hypothetical protein location=TGME49_chrX:6355047-6364930(-) protein_length=1551 sequence_SO=chromosome SO=protein_coding_gene is_pseudo=false	1.54041e-13	2.35822e-14	166128.06	114	93.6	101.3	256.5	272.7	299.3	56.7	57.6	51.7	3	3	3								2350.45	2196.44	2096.1	2743.43	2505.68	4201.14	1373.57	1556.25	1640.16	114	93.6	101.3	256.5	272.7	299.3	56.7	57.6	51.7	40.3832	27.2175	32.7433
TGME49_214575-t26_1-p1		TGME49_214575-t26_1-p1	TGME49_214575-t26_1-p1			transcript=TGME49_214575-t26_1 gene=TGME49_214575 organism=Toxoplasma_gondii_ME49 gene_product=hypothetical protein transcript_product=hypothetical protein location=TGME49_chrX:6372846-6373216(+) protein_length=92 sequence_SO=chromosome SO=protein_coding_gene is_pseudo=false	3.40682e-39	1.59408e-39	10281.67	974.8	1131.6	1010.9	813.3	745.6	535.9	505.9	518.5	555.5	3	3	3								1042.12	1146.26	1029.36	927.919	912.101	598.584	491.238	529.389	550.598	974.8	1131.6	1010.9	813.3	745.6	535.9	505.9	518.5	555.5	345.312	329.053	326.754
TGME49_214590-t26_1-p1		TGME49_214590-t26_1-p1	TGME49_214590-t26_1-p1			transcript=TGME49_214590-t26_1 gene=TGME49_214590 organism=Toxoplasma_gondii_ME49 gene_product=micro-fibrillar-associated protein 1 transcript_product=micro-fibrillar-associated protein 1 location=TGME49_chrX:6387739-6393906(+) protein_length=438 sequence_SO=chromosome SO=protein_coding_gene is_pseudo=false	1.52105e-47	2.59168e-47	51964.47	93.6	181.2	155	84.6	88.3	33.4	112.8	115.5	118.5	3	3	3								106.224	132.657	120.792	100.685	99.2833	144.207	84.591	86.2514	87.9272	93.6	181.2	155	84.6	88.3	33.4	112.8	115.5	118.5	33.1567	52.6903	50.1008
TGME49_214600-t26_1-p1		TGME49_214600-t26_1-p1	TGME49_214600-t26_1-p1			transcript=TGME49_214600-t26_1 gene=TGME49_214600 organism=Toxoplasma_gondii_ME49 gene_product=hypothetical protein transcript_product=hypothetical protein location=TGME49_chrX:6396320-6414014(-) protein_length=4063 sequence_SO=chromosome SO=protein_coding_gene is_pseudo=false	6.66352e-50	1.72468e-49	433995.95	48.7	68.1	57.7	53.7	48.1	44.7	42	41.9	43.3	3	3	3								280.428	314.1	290.811	316.276	312.542	335.451	240.031	240.2	237.853	48.7	68.1	57.7	53.7	48.1	44.7	42	41.9	43.3	17.2514	19.8025	18.6504
TGME49_214610-t26_1-p1		TGME49_214610-t26_1-p1	TGME49_214610-t26_1-p1			transcript=TGME49_214610-t26_1 gene=TGME49_214610 organism=Toxoplasma_gondii_ME49 gene_product=hypothetical protein transcript_product=hypothetical protein location=TGME49_chrX:6417197-6434360(-) protein_length=3383 sequence_SO=chromosome SO=protein_coding_gene is_pseudo=false	2.28093e-59	5.5095e-58	354775.33	76.9	81.4	76.4	91.4	98.8	119.1	64.2	64.4	65.9	3	3	3								361.452	359.622	348.035	393.077	373.036	432.508	333.374	326.829	343.566	76.9	81.4	76.4	91.4	98.8	119.1	64.2	64.4	65.9	27.2409	23.6699	24.6948
TGME49_214620-t26_1-p1		TGME49_214620-t26_1-p1	TGME49_214620-t26_1-p1			transcript=TGME49_214620-t26_1 gene=TGME49_214620 organism=Toxoplasma_gondii_ME49 gene_product=hypoxia- inducible factor prolyl hydroxylase (phd2), putative transcript_product=hypoxia- inducible factor prolyl hydroxylase (phd2), putative location=TGME49_chrX:6439438-6446878(+) protein_length=577 sequence_SO=chromosome SO=protein_coding_gene is_pseudo=false	5.25484e-38	2.14203e-38	64159.71	74.6	88.5	74.4	80.9	84.3	63	74.1	75.5	79.3	3	3	3								200.004	180.643	213.309	208.298	205.86	204.451	159.737	161.688	177.727	74.6	88.5	74.4	80.9	84.3	63	74.1	75.5	79.3	26.4262	25.7345	24.0484
TGME49_214740-t26_1-p1		TGME49_214740-t26_1-p1	TGME49_214740-t26_1-p1			transcript=TGME49_214740-t26_1 gene=TGME49_214740 organism=Toxoplasma_gondii_ME49 gene_product=hypothetical protein transcript_product=hypothetical protein location=TGME49_chrX:6459525-6464231(+) protein_length=1568 sequence_SO=chromosome SO=protein_coding_gene is_pseudo=false	1.32963e-47	2.29692e-47	165919.19	40.2	38.3	40.2	33.7	32.9	31.1	37.7	34.4	34.3	3	3	3								173.048	168.673	162.889	175.297	158.511	170.252	160.26	151.311	157.26	40.2	38.3	40.2	33.7	32.9	31.1	37.7	34.4	34.3	14.2404	11.1371	12.9939
TGME49_214750-t26_1-p1		TGME49_214750-t26_1-p1	TGME49_214750-t26_1-p1			transcript=TGME49_214750-t26_1 gene=TGME49_214750 organism=Toxoplasma_gondii_ME49 gene_product=hypothetical protein transcript_product=hypothetical protein location=TGME49_chrX:6466586-6475850(-) protein_length=1108 sequence_SO=chromosome SO=protein_coding_gene is_pseudo=false	5.03866e-42	3.4609e-42	119985.22	212.9	255.2	225.2	213.8	224.4	171.4	171.4	162.1	162.8	3	3	3								746.233	774.539	711.047	789.156	783.144	830.131	547.181	544.188	520.195	212.9	255.2	225.2	213.8	224.4	171.4	171.4	162.1	162.8	75.4174	74.2085	72.7916
[truncated: 4,727 more rows]
[truncated: 6 more columns]

## Sheet: proteinGroups DE test
Leading_Protein	PG.ProteinGroups	Leading_Gene	PG.ProteinAccessions	PG.Genes	PG.Organisms	PG.ProteinDescriptions	PG.Pvalue	PG.Qvalue	PG.MolecularWeight	Potential Contaminant	IBAQ C2_1	IBAQ C2_2	IBAQ C2_3	IBAQ C3_1	IBAQ C3_2	IBAQ C3_3	IBAQ WT_1	IBAQ WT_2	IBAQ WT_3	rAbu C2_1	rAbu C2_2	rAbu C2_3	rAbu C3_1	rAbu C3_2	rAbu C3_3	rAbu WT_1	rAbu WT_2	rAbu WT_3	IQ Seen in # reps in C2	IQ Seen in # reps in C3	IQ Seen in # reps in WT	Seen in # reps in C2	Seen in # reps in C3	Seen in # reps in WT	OnOff WT vs C2 onIn	StrictOnOff WT vs C2 onIn	OnOff WT vs C3 onIn	StrictOnOff WT vs C3 onIn	OnOff C2 vs C3 onIn	StrictOnOff C2 vs C3 onIn	SN Selected	Top3 Selected	IQ Selected	SN C2_1	SN C2_2	SN C2_3	SN C3_1	SN C3_2	SN C3_3
[truncated: 5,049 more rows]
[truncated: 117 more columns]

[truncated: 3 more sheets: Experimental design, Counts, Note]
