# Supplementary material for: Pleiotropic Effects on Tachyzoite and Host Cell Proteomes in Knock-Out Clones of the Open Reading Frames 297720 and 319730 Constitutively Expressed in T. gondii ShSp1 Tachyzoites
Source: Int J Mol Sci. 2025 Oct 27;26(21):10433. doi: 10.3390/ijms262110433 (PMC12607534; doi:10.3390/ijms262110433)
Supplement: Supplementary file 1 [file ijms-26-10433-s001.zip › TableS2.xlsx]

## Sheet: proteinGroups cleaned
Leading_Protein	Leading_Gene	PG.ProteinGroups	PG.ProteinAccessions	PG.Genes	PG.Organisms	PG.ProteinDescriptions	PG.Pvalue	PG.Qvalue	PG.MolecularWeight	IBAQ Tln_101	IBAQ Tln_102	IBAQ Tln_103	IBAQ WT_1	IBAQ WT_2	IBAQ WT_3	Seen in # reps in Tln	Seen in # reps in WT	OnOff WT vs Tln onIn	StrictOnOff WT vs Tln onIn	Potential Contaminant	SN Tln_101	SN Tln_102	SN Tln_103	SN WT_1	SN WT_2	SN WT_3	IBAQ Leading protein Tln_101	IBAQ Leading protein Tln_102	IBAQ Leading protein Tln_103	IBAQ Leading protein WT_1	IBAQ Leading protein WT_2	IBAQ Leading protein WT_3	rAbu Tln_101	rAbu Tln_102	rAbu Tln_103	rAbu WT_1	rAbu WT_2	rAbu WT_3
P00366	GLUD1	P00366	P00366	GLUD1	Bos taurus	Glutamate dehydrogenase 1, mitochondrial	1.12696e-25	0	61511.96	88.4	82.1	100.3	20.7	49.3	36.3	3	3			x	186.111	270.818	276.453	77.9829	150.11	107.292	88.4	82.1	100.3	20.7	49.3	36.3	62.8837	59.901	74.9433	16.8486	40.3734	27.9975
P00489	PYGM	P00489	P00489	PYGM	Oryctolagus cuniculus	Glycogen phosphorylase, muscle form	1.72657e-18	0	97289.41	2.8	3.8	3.7		2.9	1.6	3	2			x	129.433	96.9111	101.325		71.723	77.3297	2.8	3.8	3.7		2.9	1.6	1.99179	2.77252	2.76461	0	2.37491	1.23405
P00761		P00761	P00761		Sus scrofa	Trypsin	7.96761e-33	0	24409.47	416.9	391.2	426.5	339.2	293.1	465.5	3	3			x	172.388	182.589	176.435	182.755	113.068	152.461	416.9	391.2	426.5	339.2	293.1	465.5	296.564	285.424	318.677	276.09	240.029	359.031
P00883	ALDOA	P00883	P00883	ALDOA	Oryctolagus cuniculus	Fructose-bisphosphate aldolase A	1.10347e-29	0	39342.89	794.4	736.2	781	248.9	441.3	349.1	3	3			x	570.312	575.255	604.205	181.024	322.012	228.343	794.4	736.2	781	248.9	441.3	349.1	565.1	537.139	583.557	202.591	361.395	269.254
P02533	KRT14	P02533	P02533	KRT14	Homo sapiens	Keratin, type I cytoskeletal 14	0.00504741	0.00604162	51561.46	21.2	10.9	27	13.2	12.1	13.7	3	3			x	176.001	114.756	219.252	158.169	133.152	93.5631	21.2	10.9	27	13.2	12.1	13.7	15.0807	7.95276	20.1742	10.7441	9.9091	10.5665
P02662	CSN1S1	P02662	P02662	CSN1S1	Bos taurus	Alpha-S1-casein	2.02078e-12	0	24528.94	5.6	17.7	12.5			14.3	3	1			x	78.0624	98.2014	111.544			75.5933	5.6	17.7	12.5			14.3	3.98358	12.9141	9.3399	0	0	11.0293
P02769	ALB	P02769	P02769	ALB	Bos taurus	Albumin	2.43965e-36	0	69293.41	7254.9	6738.3	6534.8	3232.8	3887.9	4440.6	3	3			x	15831.5	15022.3	14969.6	8537.21	9351.32	9800.89	7254.9	6738.3	6534.8	3232.8	3887.9	4440.6	5160.8	4916.34	4882.75	2631.32	3183.93	3424.95
P04259	KRT6B	P04259	P04259	KRT6B	Homo sapiens	Keratin, type II cytoskeletal 6B	2.51322e-20	0	60066.95	109.8	69.1	85.4	91.9	62.3	49.2	3	3			x	777.856	407.559	507.491	940.373	539.115	361.561	109.8	69.1	85.4	91.9	62.3	49.2	78.1067	50.4161	63.8102	74.8015	51.0196	37.947
P04264	KRT1	P04264	P04264	KRT1	Homo sapiens	Keratin, type II cytoskeletal 1	2.86057e-30	0	66038.73	147.7	34.2	117	221.9	51.4	63	3	3			x	689.876	192.816	476.039	959.892	308.66	299.255	147.7	34.2	117	221.9	51.4	63	105.067	24.9527	87.4214	180.614	42.0932	48.5907
P08670	VIM	P08670	P08670	VIM	Homo sapiens	Vimentin	1.04761e-38	0	53651.68	1230.1	966.4	1081.8	369.8	1398.1	764.2	3	3			x	4018.44	3557.09	3953.57	1847.68	5449.71	2771.42	1230.1	966.4	1081.8	369.8	1398.1	764.2	875.037	705.096	808.312	300.997	1144.95	589.412
P08779	KRT16	P08779	P08779	KRT16	Homo sapiens	Keratin, type I cytoskeletal 16	1.81649e-06	0	51267.82	1				4.6		1	1			x	39.4433				28.8449		1				4.6		0.711354	0	0	0	3.76709	0
P13645	KRT10	P13645	P13645	KRT10	Homo sapiens	Keratin, type I cytoskeletal 10	1.47466e-20	0	58827.09	79.6	28.1	55.2	116.2	41.7	68.6	3	3			x	171.969	81.2191	143.526	280.904	105.22	158.291	79.6	28.1	55.2	116.2	41.7	68.6	56.6238	20.5021	41.245	94.5803	34.1495	52.9098
P35527	KRT9	P35527	P35527	KRT9	Homo sapiens	Keratin, type I cytoskeletal 9	3.19765e-29	0	62064.32	171.3	26.6	98.8	255.3	36.9	49	3	3			x	341.727	72.6733	247.483	454.979	98.7787	107.231	171.3	26.6	98.8	255.3	36.9	49	121.855	19.4076	73.8225	207.8	30.2186	37.7927
P35908	KRT2	P35908	P35908	KRT2	Homo sapiens	Keratin, type II cytoskeletal 2 epidermal	2.07957e-23	0	65432.88	34	10.8	22	24.5	13.3	24.2	3	3			x	128.734	100.534	123.312	138.722	90.0146	121.85	34	10.8	22	24.5	13.3	24.2	24.186	7.8798	16.4382	19.9416	10.8918	18.665
Q28641	MYH4	Q28641	Q28641	MYH4	Oryctolagus cuniculus	Myosin-4	6.55807e-13	0	222875.93	2.7	2.1	4.2	1.1	3.1	2.8	3	3			x	259.478	203.621	243.362	104.142	175.977	137.574	2.7	2.1	4.2	1.1	3.1	2.8	1.92066	1.53218	3.13821	0.895339	2.53869	2.15958
Q3SY84	KRT71	Q3SY84	Q3SY84	KRT71	Homo sapiens	Keratin, type II cytoskeletal 71	1.33612e-09	0	57291.54	11.5	16.5	16.9	14.3	14.4	10.5	3	3			x	147.043	242.92	239.864	204.821	218.22	112.083	11.5	16.5	16.9	14.3	14.4	10.5	8.18057	12.0386	12.6275	11.6394	11.7926	8.09844
TGME49_200240-t26_1-p1		TGME49_200240-t26_1-p1	TGME49_200240-t26_1-p1			transcript=TGME49_200240-t26_1 gene=TGME49_200240 organism=Toxoplasma_gondii_ME49 gene_product=microneme protein MIC17B transcript_product=microneme protein MIC17B location=TGME49_chrVIII:6757644-6758699(-) protein_length=351 sequence_SO=chromosome SO=protein_coding_gene is_pseudo=false	1.58691e-23	0	38883.81	34.8	29.9	31.9	77.4	96.9	89.1	3	3				131.405	120.917	137.043	343.447	322.961	330.637	34.8	29.9	31.9	77.4	96.9	89.1	24.7551	21.8154	23.8354	62.9993	79.3547	68.7211
TGME49_200250-t26_1-p1		TGME49_200250-t26_1-p1	TGME49_200250-t26_1-p1			transcript=TGME49_200250-t26_1 gene=TGME49_200250 organism=Toxoplasma_gondii_ME49 gene_product=microneme protein MIC17A transcript_product=microneme protein MIC17A location=TGME49_chrVIII:6760497-6761552(-) protein_length=351 sequence_SO=chromosome SO=protein_coding_gene is_pseudo=false	2.14606e-23	0	38753.77	27.2	23.4	21.8	67.6	91.2	111.1	3	3				115.87	115.812	105.535	275.231	366.856	354.975	27.2	23.4	21.8	67.6	91.2	111.1	19.3488	17.0729	16.2888	55.0226	74.6867	85.6892
TGME49_200280-t26_1-p1		TGME49_200280-t26_1-p1	TGME49_200280-t26_1-p1			transcript=TGME49_200280-t26_1 gene=TGME49_200280 organism=Toxoplasma_gondii_ME49 gene_product=WD domain, G-beta repeat-containing protein transcript_product=WD domain, G-beta repeat-containing protein location=TGME49_chrVIII:6769906-6772752(-) protein_length=948 sequence_SO=chromosome SO=protein_coding_gene is_pseudo=false	5.04222e-14	0	101999.88	26.6	27.2	22	22.3	17.4	22.6	3	3				306.189	294.564	256.365	286.405	248.728	273.048	26.6	27.2	22	22.3	17.4	22.6	18.922	19.8454	16.4382	18.151	14.2494	17.4309
TGME49_200290-t26_1-p1		TGME49_200290-t26_1-p1	TGME49_200290-t26_1-p1			transcript=TGME49_200290-t26_1 gene=TGME49_200290 organism=Toxoplasma_gondii_ME49 gene_product=rhomboid protease ROM1 transcript_product=rhomboid protease ROM1 location=TGME49_chrVIII:6775554-6778473(+) protein_length=293 sequence_SO=chromosome SO=protein_coding_gene is_pseudo=false	1.17922e-19	0	32866.55	29.8	35.9	39.2	48.5	41.8	29.2	3	3				141.251	157.797	176.286	134.924	173.02	142.777	29.8	35.9	39.2	48.5	41.8	29.2	21.1984	26.193	29.2899	39.4763	34.2314	22.5214
TGME49_200310-t26_1-p1		TGME49_200310-t26_1-p1	TGME49_200310-t26_1-p1			transcript=TGME49_200310-t26_1 gene=TGME49_200310 organism=Toxoplasma_gondii_ME49 gene_product=hypothetical protein transcript_product=hypothetical protein location=TGME49_chrVIII:6793538-6795589(-) protein_length=169 sequence_SO=chromosome SO=protein_coding_gene is_pseudo=false	3.84553e-19	0	18815.41	643.6	668.9	691.5	807.4	705.6	922.3	3	3				821.204	836.092	927.453	778.05	661.822	1079.59	643.6	668.9	691.5	807.4	705.6	922.3	457.828	488.037	516.683	657.179	577.84	711.352
TGME49_200320-t26_1-p1		TGME49_200320-t26_1-p1	TGME49_200320-t26_1-p1			transcript=TGME49_200320-t26_1 gene=TGME49_200320 organism=Toxoplasma_gondii_ME49 gene_product=hypoxanthine-xanthine-guanine phosphoribosyl transferase HXGPRT transcript_product=hypoxanthine-xanthine-guanine phosphoribosyl transferase HXGPRT location=TGME49_chrVIII:6796697-6798517(+) protein_length=279 sequence_SO=chromosome SO=protein_coding_gene is_pseudo=false	1.19147e-25	0	31484.88	399.8	375.9	398.4	777.7	757	872	3	3				470.459	502.654	543.595	947.089	800.833	873.058	399.8	375.9	398.4	777.7	757	872	284.399	274.261	297.681	633.004	619.933	672.556
TGME49_200330-t26_1-p1		TGME49_200330-t26_1-p1	TGME49_200330-t26_1-p1			transcript=TGME49_200330-t26_1 gene=TGME49_200330 organism=Toxoplasma_gondii_ME49 gene_product=hypothetical protein transcript_product=hypothetical protein location=TGME49_chrVIII:6804414-6809858(-) protein_length=589 sequence_SO=chromosome SO=protein_coding_gene is_pseudo=false	1.51228e-05	0.000229621	67076.39	2.9	3	2.9	6.3	4.5	7.5	3	3				114.145	116.32	112.837	153.651	110.365	95.2174	2.9	3	2.9	6.3	4.5	7.5	2.06293	2.18883	2.16686	5.12785	3.6852	5.7846
TGME49_200360-t26_1-p1		TGME49_200360-t26_1-p1	TGME49_200360-t26_1-p1			transcript=TGME49_200360-t26_1 gene=TGME49_200360 organism=Toxoplasma_gondii_ME49 gene_product=hypothetical protein transcript_product=hypothetical protein location=TGME49_chrVIII:6824629-6825189(+) protein_length=186 sequence_SO=chromosome SO=protein_coding_gene is_pseudo=false	8.15452e-21	0	20311.43	524.4	517.1	554.7	489.9	454.3	432.6	3	3				862.749	708.034	761.701	737.898	672.855	673.095	524.4	517.1	554.7	489.9	454.3	432.6	373.034	377.282	414.467	398.751	372.042	333.656
TGME49_200400-t26_1-p1		TGME49_200400-t26_1-p1	TGME49_200400-t26_1-p1			transcript=TGME49_200400-t26_1 gene=TGME49_200400 organism=Toxoplasma_gondii_ME49 gene_product=hypothetical protein transcript_product=hypothetical protein location=TGME49_chrVIII:6850217-6863500(-) protein_length=1167 sequence_SO=chromosome SO=protein_coding_gene is_pseudo=false	6.14598e-14	0	126502.18	0.5	1.9	1	3.1	2.3	2.3	3	3				29.6535	39.1947	38.1254	63.1187	61.948	52.7524	0.5	1.9	1	3.1	2.3	2.3	0.355677	1.38626	0.747192	2.52323	1.88355	1.77394
TGME49_200430-t26_1-p1		TGME49_200430-t26_1-p1	TGME49_200430-t26_1-p1			transcript=TGME49_200430-t26_1 gene=TGME49_200430 organism=Toxoplasma_gondii_ME49 gene_product=cytidine and deoxycytidylate deaminase zinc-binding region domain-containing protein transcript_product=cytidine and deoxycytidylate deaminase zinc-binding region domain-containing protein location=TGME49_chrVIII:6873345-6880478(-) protein_length=514 sequence_SO=chromosome SO=protein_coding_gene is_pseu…	2.06244e-17	0	54976.38	1.8	1.7	1.7			2.2	3	1				55.4	51.5531	52.3511			45.9194	1.8	1.7	1.7			2.2	1.28044	1.24034	1.27023	0	0	1.69682
TGME49_200440-t26_1-p1		TGME49_200440-t26_1-p1	TGME49_200440-t26_1-p1			transcript=TGME49_200440-t26_1 gene=TGME49_200440 organism=Toxoplasma_gondii_ME49 gene_product=hypothetical protein transcript_product=hypothetical protein location=TGME49_chrVIII:6883172-6887049(+) protein_length=958 sequence_SO=chromosome SO=protein_coding_gene is_pseudo=false	5.76018e-13	0	104169.76	10.2	5.1	6.9	5.2	9.5	11.4	3	3				73.0457	84.0907	76.5118	77.0371	59.9171	85.6436	10.2	5.1	6.9	5.2	9.5	11.4	7.25581	3.72101	5.15562	4.23251	7.77987	8.79259
TGME49_200460-t26_1-p1		TGME49_200460-t26_1-p1	TGME49_200460-t26_1-p1			transcript=TGME49_200460-t26_1 gene=TGME49_200460 organism=Toxoplasma_gondii_ME49 gene_product=hypothetical protein transcript_product=hypothetical protein location=TGME49_chrVIII:6900394-6906365(-) protein_length=436 sequence_SO=chromosome SO=protein_coding_gene is_pseudo=false	9.03108e-32	0	48520.19	42.8	38	32.6	20.6	38.3	33.2	3	3				311.645	257.148	233.403	185.998	254.388	233.464	42.8	38	32.6	20.6	38.3	33.2	30.446	27.7252	24.3584	16.7673	31.3652	25.6065
TGME49_200470-t26_1-p1		TGME49_200470-t26_1-p1	TGME49_200470-t26_1-p1			transcript=TGME49_200470-t26_1 gene=TGME49_200470 organism=Toxoplasma_gondii_ME49 gene_product=hypothetical protein transcript_product=hypothetical protein location=TGME49_chrVIII:6909422-6913238(+) protein_length=616 sequence_SO=chromosome SO=protein_coding_gene is_pseudo=false	7.78372e-26	0	65106.35	53.1	57.3	58.2	47.6	54.2	52.2	3	3				225.432	248.744	244.314	233.695	225.526	213.218	53.1	57.3	58.2	47.6	54.2	52.2	37.7729	41.8067	43.4866	38.7437	44.3862	40.2608
TGME49_201130-t26_1-p1		TGME49_201130-t26_1-p1	TGME49_201130-t26_1-p1			transcript=TGME49_201130-t26_1 gene=TGME49_201130 organism=Toxoplasma_gondii_ME49 gene_product=rhoptry kinase family protein ROP33 transcript_product=rhoptry kinase family protein ROP33 location=TGME49_chrVIIa:4021513-4024942(+) protein_length=746 sequence_SO=chromosome SO=protein_coding_gene is_pseudo=false	2.99169e-25	0	80191.65	112.9	93	89.6	74.6	71.9	82.9	3	3				541.413	461.652	452.129	411.444	388.205	442.849	112.9	93	89.6	74.6	71.9	82.9	80.3119	67.8538	66.9484	60.7202	58.8813	63.9391
TGME49_201140-t26_1-p1		TGME49_201140-t26_1-p1	TGME49_201140-t26_1-p1			transcript=TGME49_201140-t26_1 gene=TGME49_201140 organism=Toxoplasma_gondii_ME49 gene_product=hypothetical protein transcript_product=hypothetical protein location=TGME49_chrVIIa:4008450-4016025(+) protein_length=1051 sequence_SO=chromosome SO=protein_coding_gene is_pseudo=false	1.32217e-23	0	113817.28	32.7	20.5	21.1	18.1	25.7	26.2	3	3				224.28	184.467	207.542	155.093	208.633	195.016	32.7	20.5	21.1	18.1	25.7	26.2	23.2613	14.957	15.7657	14.7324	21.0466	20.2075
TGME49_201150-t26_1-p1		TGME49_201150-t26_1-p1	TGME49_201150-t26_1-p1			transcript=TGME49_201150-t26_1 gene=TGME49_201150 organism=Toxoplasma_gondii_ME49 gene_product=heavy metal translocating P-type ATPase subfamily protein transcript_product=heavy metal translocating P-type ATPase subfamily protein location=TGME49_chrVIIa:3994191-4004637(+) protein_length=1965 sequence_SO=chromosome SO=protein_coding_gene is_pseudo=false	4.19454e-26	0	206728.93	18.3	16.2	15.5	19.1	19.9	25.3	3	3				156.46	144.833	148.589	171.539	184.407	198.948	18.3	16.2	15.5	19.1	19.9	25.3	13.0178	11.8197	11.5815	15.5463	16.2968	19.5134
TGME49_201180-t26_1-p1		TGME49_201180-t26_1-p1	TGME49_201180-t26_1-p1			transcript=TGME49_201180-t26_1 gene=TGME49_201180 organism=Toxoplasma_gondii_ME49 gene_product=hypothetical protein transcript_product=hypothetical protein location=TGME49_chrVIIa:3984472-3988185(-) protein_length=1181 sequence_SO=chromosome SO=protein_coding_gene is_pseudo=false	2.33072e-25	0	126358.98	385	317.5	328.2	207.2	214.7	226.9	3	3				731.407	919.448	875.173	661.436	629.094	591.86	385	317.5	328.2	207.2	214.7	226.9	273.871	231.651	245.228	168.649	175.825	175.003
TGME49_201200-t26_1-p1		TGME49_201200-t26_1-p1	TGME49_201200-t26_1-p1			transcript=TGME49_201200-t26_1 gene=TGME49_201200 organism=Toxoplasma_gondii_ME49 gene_product=zinc finger (CCCH type) motif-containing protein transcript_product=zinc finger (CCCH type) motif-containing protein location=TGME49_chrVIIa:3977201-3980589(+) protein_length=640 sequence_SO=chromosome SO=protein_coding_gene is_pseudo=false	1.92416e-22	0	68064.83	25.1	30.4	27.1	18.5	19.1	26.8	3	3				21.4411	26.6297	23.7929	26.6271	21.3431	21.3611	25.1	30.4	27.1	18.5	19.1	26.8	17.855	22.1802	20.2489	15.058	15.6416	20.6703
TGME49_201220-t26_1-p1		TGME49_201220-t26_1-p1	TGME49_201220-t26_1-p1			transcript=TGME49_201220-t26_1 gene=TGME49_201220 organism=Toxoplasma_gondii_ME49 gene_product=zinc finger protein transcript_product=zinc finger protein location=TGME49_chrVIIa:3961047-3969642(-) protein_length=603 sequence_SO=chromosome SO=protein_coding_gene is_pseudo=false	1.62238e-14	0	67943.47	2.5	3	0.8	3.5	3.5	1.8	3	3				41.3669	53.9527	48.4697	84.6536	56.0301	31.6214	2.5	3	0.8	3.5	3.5	1.8	1.77839	2.18883	0.597753	2.8488	2.86627	1.3883
TGME49_201250-t26_1-p1		TGME49_201250-t26_1-p1	TGME49_201250-t26_1-p1			transcript=TGME49_201250-t26_1 gene=TGME49_201250 organism=Toxoplasma_gondii_ME49 gene_product=histone lysine methyltransferase, SET, putative transcript_product=histone lysine methyltransferase, SET, putative location=TGME49_chrVIIa:3938631-3945704(+) protein_length=1635 sequence_SO=chromosome SO=protein_coding_gene is_pseudo=false	1.83409e-22	0	177894.87	8.2	6.5	5	3.7	3.8	5.4	3	3				45.9684	56.0137	42.3292	46.62	42.2261	55.1978	8.2	6.5	5	3.7	3.8	5.4	5.8331	4.74247	3.73596	3.01159	3.11195	4.16491
TGME49_201260-t26_1-p1		TGME49_201260-t26_1-p1	TGME49_201260-t26_1-p1			transcript=TGME49_201260-t26_1 gene=TGME49_201260 organism=Toxoplasma_gondii_ME49 gene_product=sugar transporter ST3 transcript_product=sugar transporter ST3 location=TGME49_chrVIIa:3928351-3934055(-) protein_length=693 sequence_SO=chromosome SO=protein_coding_gene is_pseudo=false	6.28719e-10	0	74097.12	1.9	1.9	3.8	5.1	2	1.8	3	3				29.311	33.6065	21.4204	42.0963	29.3814	19.6296	1.9	1.9	3.8	5.1	2	1.8	1.35157	1.38626	2.83933	4.15112	1.63787	1.3883
TGME49_201270-t26_1-p1		TGME49_201270-t26_1-p1	TGME49_201270-t26_1-p1			transcript=TGME49_201270-t26_1 gene=TGME49_201270 organism=Toxoplasma_gondii_ME49 gene_product=hypothetical protein transcript_product=hypothetical protein location=TGME49_chrVIIa:3918622-3924398(-) protein_length=964 sequence_SO=chromosome SO=protein_coding_gene is_pseudo=false	1.63781e-26	0	103696.52	35.2	28.7	29	17.8	19.8	26.9	3	3				196.745	179.043	173.048	134.697	142.822	165.723	35.2	28.7	29	17.8	19.8	26.9	25.0397	20.9398	21.6686	14.4882	16.2149	20.7474
TGME49_201380-t26_1-p1		TGME49_201380-t26_1-p1	TGME49_201380-t26_1-p1			transcript=TGME49_201380-t26_1 gene=TGME49_201380 organism=Toxoplasma_gondii_ME49 gene_product=chorismate synthase, putative transcript_product=chorismate synthase, putative location=TGME49_chrVIIa:3911782-3916769(+) protein_length=536 sequence_SO=chromosome SO=protein_coding_gene is_pseudo=false	1.76487e-22	0	58104.34	71.1	80.5	75.5	31.4	38.8	45.1	3	3				309.978	334.948	271.827	174.041	164.111	194.978	71.1	80.5	75.5	31.4	38.8	45.1	50.5773	58.7337	56.413	25.5578	31.7746	34.7847
TGME49_201390-t26_1-p1		TGME49_201390-t26_1-p1	TGME49_201390-t26_1-p1			transcript=TGME49_201390-t26_1 gene=TGME49_201390 organism=Toxoplasma_gondii_ME49 gene_product=hypothetical protein transcript_product=hypothetical protein location=TGME49_chrVIIa:3910426-3910752(-) protein_length=108 sequence_SO=chromosome SO=protein_coding_gene is_pseudo=false	1.26878e-25	0	11424.34	52.9	49.4	51.3	73.7	61.5	54.1	3	3				66.8451	67.7354	68.8055	120.536	108.21	73.946	52.9	49.4	51.3	73.7	61.5	54.1	37.6306	36.0428	38.3309	59.9877	50.3644	41.7263
TGME49_201400-t26_1-p1		TGME49_201400-t26_1-p1	TGME49_201400-t26_1-p1			transcript=TGME49_201400-t26_1 gene=TGME49_201400 organism=Toxoplasma_gondii_ME49 gene_product=Sin3-associated polypeptide SAP18 transcript_product=Sin3-associated polypeptide SAP18 location=TGME49_chrVIIa:3901155-3906794(-) protein_length=868 sequence_SO=chromosome SO=protein_coding_gene is_pseudo=false	1.58286e-30	0	97204.84	129.4	122.4	110.9	117.9	116.5	107.2	3	3				531.257	475.563	444.077	508.026	453.55	474.77	129.4	122.4	110.9	117.9	116.5	107.2	92.0492	89.3043	82.8636	95.964	95.4058	82.6812
TGME49_201520-t26_1-p1		TGME49_201520-t26_1-p1	TGME49_201520-t26_1-p1			transcript=TGME49_201520-t26_1 gene=TGME49_201520 organism=Toxoplasma_gondii_ME49 gene_product=protein phosphatase 2C domain-containing protein transcript_product=protein phosphatase 2C domain-containing protein location=TGME49_chrVIIa:3893030-3897733(+) protein_length=373 sequence_SO=chromosome SO=protein_coding_gene is_pseudo=false	3.60603e-19	0	42094.08	104.5	82.8	90.5	100.5	94	111.2	3	3				350.881	307.559	339.89	343.771	307.379	371.596	104.5	82.8	90.5	100.5	94	111.2	74.3365	60.4118	67.6209	81.8014	76.9798	85.7664
TGME49_201630-t26_1-p1		TGME49_201630-t26_1-p1	TGME49_201630-t26_1-p1			transcript=TGME49_201630-t26_1 gene=TGME49_201630 organism=Toxoplasma_gondii_ME49 gene_product=protein phosphatase 2C domain-containing protein transcript_product=protein phosphatase 2C domain-containing protein location=TGME49_chrVIIa:3886199-3890683(+) protein_length=372 sequence_SO=chromosome SO=protein_coding_gene is_pseudo=false	1.00766e-26	0	41457.26	93.1	79.6	76.9	61.3	90.5	102.7	3	3				271.013	278.519	305.032	254.322	263.927	319.898	93.1	79.6	76.9	61.3	90.5	102.7	66.2271	58.077	57.459	49.8948	74.1135	79.2105
TGME49_201680-t26_1-p1		TGME49_201680-t26_1-p1	TGME49_201680-t26_1-p1			transcript=TGME49_201680-t26_1 gene=TGME49_201680 organism=Toxoplasma_gondii_ME49 gene_product=eukaryotic initiation factor-3 subunit 10, putative transcript_product=eukaryotic initiation factor-3 subunit 10, putative location=TGME49_chrVIIa:3854159-3862560(+) protein_length=1033 sequence_SO=chromosome SO=protein_coding_gene is_pseudo=false	3.38241e-28	0	119126.58	465.6	477.4	489.8	388.9	369.5	352.5	3	3				1500.08	1636.6	1619.01	1236.91	1277.76	1163.33	465.6	477.4	489.8	388.9	369.5	352.5	331.207	348.316	365.975	316.543	302.596	271.876
TGME49_201700-t26_1-p1		TGME49_201700-t26_1-p1	TGME49_201700-t26_1-p1			transcript=TGME49_201700-t26_1 gene=TGME49_201700 organism=Toxoplasma_gondii_ME49 gene_product=WD domain, G-beta repeat-containing protein transcript_product=WD domain, G-beta repeat-containing protein location=TGME49_chrVIIa:3840925-3844338(-) protein_length=654 sequence_SO=chromosome SO=protein_coding_gene is_pseudo=false	1.24073e-21	0	67437.46	357.8	414.3	401.4	402.1	389.4	373.2	3	3				826.849	970.589	931.438	1054.83	852.382	779.155	357.8	414.3	401.4	402.1	389.4	373.2	254.523	302.278	299.923	327.287	318.893	287.842
TGME49_201710-t26_1-p1		TGME49_201710-t26_1-p1	TGME49_201710-t26_1-p1			transcript=TGME49_201710-t26_1 gene=TGME49_201710 organism=Toxoplasma_gondii_ME49 gene_product=WD domain, G-beta repeat-containing protein transcript_product=WD domain, G-beta repeat-containing protein location=TGME49_chrVIIa:3834672-3838654(+) protein_length=555 sequence_SO=chromosome SO=protein_coding_gene is_pseudo=false	5.4844e-28	0	59719.67	92.2	60.7	45.5	31.4	66	64.9	3	3				269.906	233.193	222.943	208.923	288.158	257.625	92.2	60.7	45.5	31.4	66	64.9	65.5869	44.2874	33.9972	25.5578	54.0496	50.0561
TGME49_201760-t26_1-p1		TGME49_201760-t26_1-p1	TGME49_201760-t26_1-p1			transcript=TGME49_201760-t26_1 gene=TGME49_201760 organism=Toxoplasma_gondii_ME49 gene_product=hypothetical protein transcript_product=hypothetical protein location=TGME49_chrVIIa:3816891-3819442(+) protein_length=336 sequence_SO=chromosome SO=protein_coding_gene is_pseudo=false	1.15172e-28	0	37305.17	248.8	203.7	201.7	192.1	182.2	201.4	3	3				389.393	374.584	367.72	338.032	316.334	314.301	248.8	203.7	201.7	192.1	182.2	201.4	176.985	148.622	150.709	156.359	149.21	155.336
TGME49_201770-t26_1-p1		TGME49_201770-t26_1-p1	TGME49_201770-t26_1-p1			transcript=TGME49_201770-t26_1 gene=TGME49_201770 organism=Toxoplasma_gondii_ME49 gene_product=cullin 3, putative transcript_product=cullin 3, putative location=TGME49_chrVIIa:3803339-3814224(+) protein_length=929 sequence_SO=chromosome SO=protein_coding_gene is_pseudo=false	2.20056e-15	0	103757.52	10.2	10.6	13.1	12.7	12	12.3	3	3				114.981	141.278	169.313	182.68	174.326	139.674	10.2	10.6	13.1	12.7	12	12.3	7.25581	7.73387	9.78821	10.3371	9.8272	9.48675
TGME49_201780-t26_1-p1		TGME49_201780-t26_1-p1	TGME49_201780-t26_1-p1			transcript=TGME49_201780-t26_1 gene=TGME49_201780 organism=Toxoplasma_gondii_ME49 gene_product=microneme protein MIC2 transcript_product=microneme protein MIC2 location=TGME49_chrVIIa:3794121-3797385(-) protein_length=769 sequence_SO=chromosome SO=protein_coding_gene is_pseudo=false	2.33184e-25	0	82633.98	1180.1	1240.1	1119	2223	2113.5	1895.2	3	3				2900.91	3064.68	2958.08	5610.1	5161.03	4691.16	1180.1	1240.1	1119	2223	2113.5	1895.2	839.469	904.79	836.108	1809.4	1730.82	1461.73
TGME49_201790-t26_1-p1		TGME49_201790-t26_1-p1	TGME49_201790-t26_1-p1			transcript=TGME49_201790-t26_1 gene=TGME49_201790 organism=Toxoplasma_gondii_ME49 gene_product=FHA domain-containing protein transcript_product=FHA domain-containing protein location=TGME49_chrVIIa:3783852-3789193(-) protein_length=556 sequence_SO=chromosome SO=protein_coding_gene is_pseudo=false	1.78435e-25	0	62655.91	67.4	43.1	56.3	32.1	45.4	43.8	3	3				320.694	273.745	281.495	218.94	269.479	255.435	67.4	43.1	56.3	32.1	45.4	43.8	47.9453	31.4462	42.0669	26.1276	37.1796	33.7821
TGME49_201800-t26_1-p1		TGME49_201800-t26_1-p1	TGME49_201800-t26_1-p1			transcript=TGME49_201800-t26_1 gene=TGME49_201800 organism=Toxoplasma_gondii_ME49 gene_product=hypothetical protein transcript_product=hypothetical protein location=TGME49_chrVIIa:3779712-3781789(+) protein_length=267 sequence_SO=chromosome SO=protein_coding_gene is_pseudo=false	3.20983e-25	0	28527.41	300.1	196.1	169.8	141.4	130.2	198	3	3				249.469	219.216	191.029	184.919	177.589	194.606	300.1	196.1	169.8	141.4	130.2	198	213.477	143.077	126.873	115.092	106.625	152.713
TGME49_201840-t26_1-p1		TGME49_201840-t26_1-p1	TGME49_201840-t26_1-p1			transcript=TGME49_201840-t26_1 gene=TGME49_201840 organism=Toxoplasma_gondii_ME49 gene_product=aspartyl protease ASP1 transcript_product=aspartyl protease ASP1 location=TGME49_chrVIIa:3748798-3754934(+) protein_length=619 sequence_SO=chromosome SO=protein_coding_gene is_pseudo=false	2.57149e-23	0	66901.43	159.6	125.4	121	255.4	258.6	286.6	3	3				980.105	779.486	791.576	1549.46	1644.43	1774.54	159.6	125.4	121	255.4	258.6	286.6	113.532	91.4932	90.4102	207.881	211.776	221.049
TGME49_201880-t26_1-p1		TGME49_201880-t26_1-p1	TGME49_201880-t26_1-p1			transcript=TGME49_201880-t26_1 gene=TGME49_201880 organism=Toxoplasma_gondii_ME49 gene_product=hypothetical protein transcript_product=hypothetical protein location=TGME49_chrVIIa:3729068-3730459(+) protein_length=128 sequence_SO=chromosome SO=protein_coding_gene is_pseudo=false	1.6501e-23	0	15269.57	648	825.2	919.6	1071.9	829.5	589.4	3	3				1552.26	1760.22	2150.47	2513.43	1784.41	1395.11	648	825.2	919.6	1071.9	829.5	589.4	460.958	602.075	687.118	872.467	679.305	454.593
TGME49_202020-t26_1-p1		TGME49_202020-t26_1-p1	TGME49_202020-t26_1-p1			transcript=TGME49_202020-t26_1 gene=TGME49_202020 organism=Toxoplasma_gondii_ME49 gene_product=DnAK-TPR transcript_product=DnAK-TPR location=TGME49_chrVIIa:3700653-3706810(+) protein_length=763 sequence_SO=chromosome SO=protein_coding_gene is_pseudo=false	8.78279e-31	0	83727.73	12.2	6	7.2	23.3	22.7	29.1	3	3				65.8801	67.1827	82.9811	192.403	201.872	180.78	12.2	6	7.2	23.3	22.7	29.1	8.67852	4.37766	5.37978	18.9649	18.5898	22.4443
TGME49_202070-t26_1-p1		TGME49_202070-t26_1-p1	TGME49_202070-t26_1-p1			transcript=TGME49_202070-t26_1 gene=TGME49_202070 organism=Toxoplasma_gondii_ME49 gene_product=hypothetical protein transcript_product=hypothetical protein location=TGME49_chrVIIa:3630367-3663316(-) protein_length=7892 sequence_SO=chromosome SO=protein_coding_gene is_pseudo=false	1.11919e-21	0	841812.51	0.9	0.9	1.3	1.4	1	1.2	3	3				53.8482	68.9789	63.0423	62.1662	68.0421	60.2188	0.9	0.9	1.3	1.4	1	1.2	0.640219	0.65665	0.971349	1.13952	0.818934	0.925536
TGME49_202120-t26_1-p1		TGME49_202120-t26_1-p1	TGME49_202120-t26_1-p1			transcript=TGME49_202120-t26_1 gene=TGME49_202120 organism=Toxoplasma_gondii_ME49 gene_product=hypothetical protein transcript_product=hypothetical protein location=TGME49_chrVIIa:3583528-3607287(-) protein_length=1322 sequence_SO=chromosome SO=protein_coding_gene is_pseudo=false	4.93134e-16	0	147207.49	2.2	2.8	2.7	4.2	1.6	4.2	3	3				64.3461	73.532	83.4449	119.938	67.2547	68.532	2.2	2.8	2.7	4.2	1.6	4.2	1.56498	2.04291	2.01742	3.41857	1.31029	3.23938
TGME49_202160-t26_1-p1		TGME49_202160-t26_1-p1	TGME49_202160-t26_1-p1			transcript=TGME49_202160-t26_1 gene=TGME49_202160 organism=Toxoplasma_gondii_ME49 gene_product=ABC1 family protein transcript_product=ABC1 family protein location=TGME49_chrVIIa:3567436-3576615(+) protein_length=918 sequence_SO=chromosome SO=protein_coding_gene is_pseudo=false	4.83695e-19	0	99862.94	44	38.7	37.1	3.3	25.5	25.8	3	3				457.212	434.885	358.19	531.508	433.258	351.541	44	38.7	37.1	3.3	25.5	25.8	31.2996	28.2359	27.7208	2.68602	20.8828	19.899
TGME49_202170-t26_1-p1		TGME49_202170-t26_1-p1	TGME49_202170-t26_1-p1			transcript=TGME49_202170-t26_1 gene=TGME49_202170 organism=Toxoplasma_gondii_ME49 gene_product=hypothetical protein transcript_product=hypothetical protein location=TGME49_chrVIIa:3559210-3567094(-) protein_length=863 sequence_SO=chromosome SO=protein_coding_gene is_pseudo=false	1.93415e-23	0	94060.63	16.9	18.8	20.6	17.8	16.8	19	3	3				126.413	159.668	166.564	165.114	165.73	141.521	16.9	18.8	20.6	17.8	16.8	19	12.0219	13.7167	15.3921	14.4882	13.7581	14.6543
TGME49_202190-t26_1-p1		TGME49_202190-t26_1-p1	TGME49_202190-t26_1-p1			transcript=TGME49_202190-t26_1 gene=TGME49_202190 organism=Toxoplasma_gondii_ME49 gene_product=hypothetical protein transcript_product=hypothetical protein location=TGME49_chrVIIa:3536131-3544009(-) protein_length=1024 sequence_SO=chromosome SO=protein_coding_gene is_pseudo=false	7.76132e-26	0	111649.74	31.9	28	27.2	15.2	19.4	26.4	3	3				224.962	241.615	232.305	172.185	207.186	199.235	31.9	28	27.2	15.2	19.4	26.4	22.6922	20.4291	20.3236	12.372	15.8873	20.3618
TGME49_202200-t26_1-p1		TGME49_202200-t26_1-p1	TGME49_202200-t26_1-p1			transcript=TGME49_202200-t26_1 gene=TGME49_202200 organism=Toxoplasma_gondii_ME49 gene_product=hypothetical protein transcript_product=hypothetical protein location=TGME49_chrVIIa:3522799-3526928(-) protein_length=793 sequence_SO=chromosome SO=protein_coding_gene is_pseudo=false	1.24608e-23	0	87043.35	316.6	316.1	330.2	354	308	290.6	3	3				1267.25	1254.87	1427.18	1435.87	1248.5	1195.41	316.6	316.1	330.2	354	308	290.6	225.215	230.63	246.723	288.136	252.232	224.134
TGME49_202220-t26_1-p1		TGME49_202220-t26_1-p1	TGME49_202220-t26_1-p1			transcript=TGME49_202220-t26_1 gene=TGME49_202220 organism=Toxoplasma_gondii_ME49 gene_product=hypothetical protein transcript_product=hypothetical protein location=TGME49_chrVIIa:3509970-3513416(-) protein_length=1148 sequence_SO=chromosome SO=protein_coding_gene is_pseudo=false	1.45833e-19	0	121998.85	7.6	7.9	7.6	5.8	9.4	8.1	3	3				86.5096	110.03	112.566	81.8559	121.655	89.5952	7.6	7.9	7.6	5.8	9.4	8.1	5.40629	5.76392	5.67866	4.72088	7.69798	6.24737
TGME49_202230-t26_1-p1		TGME49_202230-t26_1-p1	TGME49_202230-t26_1-p1			transcript=TGME49_202230-t26_1 gene=TGME49_202230 organism=Toxoplasma_gondii_ME49 gene_product=histone deacetylase HDAC5 transcript_product=histone deacetylase HDAC5 location=TGME49_chrVIIa:3498927-3508121(+) protein_length=1452 sequence_SO=chromosome SO=protein_coding_gene is_pseudo=false	1.35707e-22	0	154036.23	23.5	23.4	22.3	22.5	25.1	25.5	3	3				98.5191	112.303	122.195	117.963	118.575	118.41	23.5	23.4	22.3	22.5	25.1	25.5	16.7168	17.0729	16.6624	18.3137	20.5552	19.6676
TGME49_202250-t26_1-p1		TGME49_202250-t26_1-p1	TGME49_202250-t26_1-p1			transcript=TGME49_202250-t26_1 gene=TGME49_202250 organism=Toxoplasma_gondii_ME49 gene_product=hypothetical protein transcript_product=hypothetical protein location=TGME49_chrVIIa:3480221-3486973(+) protein_length=1041 sequence_SO=chromosome SO=protein_coding_gene is_pseudo=false	3.48235e-23	0	110731.74	10.5	8.5	12.3	11.3	12.2	10	3	3				92.2194	94.5953	94.2951	120.011	97.0167	94.2214	10.5	8.5	12.3	11.3	12.2	10	7.46922	6.20169	9.19046	9.19757	9.99099	7.7128
TGME49_202300-t26_1-p1		TGME49_202300-t26_1-p1	TGME49_202300-t26_1-p1			transcript=TGME49_202300-t26_1 gene=TGME49_202300 organism=Toxoplasma_gondii_ME49 gene_product=inosine triphosphate pyrophosphatase, putative transcript_product=inosine triphosphate pyrophosphatase, putative location=TGME49_chrVIIa:3434599-3437866(+) protein_length=222 sequence_SO=chromosome SO=protein_coding_gene is_pseudo=false	9.64974e-21	0	24247.76	246.8	245.4	250.9	208.6	246.7	205.5	3	3				744.426	748.432	693.972	719.912	759.467	724.289	246.8	245.4	250.9	208.6	246.7	205.5	175.562	179.046	187.47	169.789	202.031	158.498
TGME49_202310-t26_1-p1		TGME49_202310-t26_1-p1	TGME49_202310-t26_1-p1			transcript=TGME49_202310-t26_1 gene=TGME49_202310 organism=Toxoplasma_gondii_ME49 gene_product=O-sialoglycoprotein endopeptidase transcript_product=O-sialoglycoprotein endopeptidase location=TGME49_chrVIIa:3430094-3432691(+) protein_length=580 sequence_SO=chromosome SO=protein_coding_gene is_pseudo=false	3.88183e-19	0	62759.4	16	13.3	10.5	11.4	18.7	17.3	3	3				67.2198	66.1499	55.7212	64.8612	97.3937	83.4454	16	13.3	10.5	11.4	18.7	17.3	11.3817	9.70382	7.84551	9.27896	15.3141	13.3431
TGME49_202350-t26_1-p1		TGME49_202350-t26_1-p1	TGME49_202350-t26_1-p1			transcript=TGME49_202350-t26_1 gene=TGME49_202350 organism=Toxoplasma_gondii_ME49 gene_product=50S ribosomal protein L21, putative transcript_product=50S ribosomal protein L21, putative location=TGME49_chrVIIa:3404549-3412459(+) protein_length=681 sequence_SO=chromosome SO=protein_coding_gene is_pseudo=false	5.95478e-09	0	77281.79	3.5	2.8	3.5	3.2	3.2	3.5	3	3				130.102	102.54	129.941	116.574	117.728	95.7097	3.5	2.8	3.5	3.2	3.2	3.5	2.48974	2.04291	2.61517	2.60462	2.62059	2.69948
TGME49_202370-t26_1-p1		TGME49_202370-t26_1-p1	TGME49_202370-t26_1-p1			transcript=TGME49_202370-t26_1 gene=TGME49_202370 organism=Toxoplasma_gondii_ME49 gene_product=T-complex protein 1, epsilon subunit (TCP-1-epsilon), putative transcript_product=T-complex protein 1, epsilon subunit (TCP-1-epsilon), putative location=TGME49_chrVIIa:3385945-3391970(+) protein_length=536 sequence_SO=chromosome SO=protein_coding_gene is_pseudo=false	3.09735e-23	0	58617.6	343.8	363.1	355	300.3	308	309.7	3	3				1081.31	1040.93	1044.41	983.036	991.508	934.352	343.8	363.1	355	300.3	308	309.7	244.564	264.922	265.253	244.427	252.232	238.865
TGME49_202380-t26_1-p1		TGME49_202380-t26_1-p1	TGME49_202380-t26_1-p1			transcript=TGME49_202380-t26_1 gene=TGME49_202380 organism=Toxoplasma_gondii_ME49 gene_product=rab GDI alpha, putative transcript_product=rab GDI alpha, putative location=TGME49_chrVIIa:3368281-3375715(+) protein_length=456 sequence_SO=chromosome SO=protein_coding_gene is_pseudo=false	3.36524e-31	0	51021.4	536.3	540.7	514.8	665.4	664.1	556.4	3	3				1443.04	1459.88	1426.12	1782.17	1607.58	1587.09	536.3	540.7	514.8	665.4	664.1	556.4	381.499	394.5	384.654	541.598	543.854	429.14
TGME49_202390-t26_1-p1		TGME49_202390-t26_1-p1	TGME49_202390-t26_1-p1			transcript=TGME49_202390-t26_1 gene=TGME49_202390 organism=Toxoplasma_gondii_ME49 gene_product=S15 sporozoite-expressed protein transcript_product=S15 sporozoite-expressed protein location=TGME49_chrVIIa:3363161-3365745(-) protein_length=587 sequence_SO=chromosome SO=protein_coding_gene is_pseudo=false	6.30024e-18	0	61796.78	364	311.9	344.7	282.3	257.5	427.2	3	3				1359.03	1270.86	1285.27	1326.28	1354.56	1419.23	364	311.9	344.7	282.3	257.5	427.2	258.933	227.566	257.557	229.776	210.875	329.491
TGME49_202420-t26_1-p1		TGME49_202420-t26_1-p1	TGME49_202420-t26_1-p1			transcript=TGME49_202420-t26_1 gene=TGME49_202420 organism=Toxoplasma_gondii_ME49 gene_product=hypothetical protein transcript_product=hypothetical protein location=TGME49_chrVIIa:3338235-3339899(+) protein_length=272 sequence_SO=chromosome SO=protein_coding_gene is_pseudo=false	3.70888e-18	0	29642.01	3.8	3.2	2.2	1.5	4.1	3.8	3	3				23.7403	21.2931	21.161	14.5233	25.3493	25.0753	3.8	3.2	2.2	1.5	4.1	3.8	2.70315	2.33475	1.64382	1.22092	3.35763	2.93086
TGME49_202440-t26_1-p1		TGME49_202440-t26_1-p1	TGME49_202440-t26_1-p1			transcript=TGME49_202440-t26_1 gene=TGME49_202440 organism=Toxoplasma_gondii_ME49 gene_product=hypothetical protein transcript_product=hypothetical protein location=TGME49_chrVIIa:3327322-3330137(+) protein_length=281 sequence_SO=chromosome SO=protein_coding_gene is_pseudo=false	4.9103e-13	0	32060.63	8.7	3.9	8.1	3.7	2.8	7.8	3	3				59.2103	61.3952	59.0013	57.8581	43.8182	43.7921	8.7	3.9	8.1	3.7	2.8	7.8	6.18878	2.84548	6.05225	3.01159	2.29301	6.01599
TGME49_202460-t26_1-p1		TGME49_202460-t26_1-p1	TGME49_202460-t26_1-p1			transcript=TGME49_202460-t26_1 gene=TGME49_202460 organism=Toxoplasma_gondii_ME49 gene_product=diacylglycerol kinase accessory domain (presumed) domain-containing protein transcript_product=diacylglycerol kinase accessory domain (presumed) domain-containing protein location=TGME49_chrVIIa:3310141-3318017(-) protein_length=679 sequence_SO=chromosome SO=protein_coding_gene is_pseudo=false	4.90119e-33	0	72936.03	149.3	129.3	130.8	122.1	137	157.2	3	3				709.251	680.753	626.193	616.476	688.571	772.192	149.3	129.3	130.8	122.1	137	157.2	106.205	94.3387	97.7327	99.3826	112.194	121.245
TGME49_202470-t26_1-p1		TGME49_202470-t26_1-p1	TGME49_202470-t26_1-p1			transcript=TGME49_202470-t26_1 gene=TGME49_202470 organism=Toxoplasma_gondii_ME49 gene_product=rRNA metabolism protein, SBDS family protein transcript_product=rRNA metabolism protein, SBDS family protein location=TGME49_chrVIIa:3303361-3307497(+) protein_length=735 sequence_SO=chromosome SO=protein_coding_gene is_pseudo=false	2.58967e-22	0	80570.84	7.2	9.3	8.1	7.8	8.5	5.7	3	3				88.038	92.7401	105.239	98.1758	99.3169	92.4059	7.2	9.3	8.1	7.8	8.5	5.7	5.12175	6.78538	6.05225	6.34877	6.96094	4.3963
TGME49_202480-t26_1-p1		TGME49_202480-t26_1-p1	TGME49_202480-t26_1-p1			transcript=TGME49_202480-t26_1 gene=TGME49_202480 organism=Toxoplasma_gondii_ME49 gene_product=hypothetical protein transcript_product=hypothetical protein location=TGME49_chrVIIa:3297732-3300071(+) protein_length=430 sequence_SO=chromosome SO=protein_coding_gene is_pseudo=false	2.04189e-27	0	43649.14	28	21.1	22.1	20.3	25	27.9	3	3				108.606	85.8834	92.4086	84.878	99.4731	105.233	28	21.1	22.1	20.3	25	27.9	19.9179	15.3948	16.5129	16.5231	20.4733	21.5187
TGME49_202490-t26_1-p1		TGME49_202490-t26_1-p1	TGME49_202490-t26_1-p1			transcript=TGME49_202490-t26_1 gene=TGME49_202490 organism=Toxoplasma_gondii_ME49 gene_product=AP2 domain transcription factor AP2VIIa-7 transcript_product=AP2 domain transcription factor AP2VIIa-7 location=TGME49_chrVIIa:3279897-3293037(-) protein_length=3123 sequence_SO=chromosome SO=protein_coding_gene is_pseudo=false	4.70065e-19	0	331838.01	5	3.1	3.8	2.9	2.7	2.6	3	3				90.463	71.5691	72.3495	91.9569	67.2005	71.1376	5	3.1	3.8	2.9	2.7	2.6	3.55677	2.26179	2.83933	2.36044	2.21112	2.00533
TGME49_202500-t26_1-p1		TGME49_202500-t26_1-p1	TGME49_202500-t26_1-p1			transcript=TGME49_202500-t26_1 gene=TGME49_202500 organism=Toxoplasma_gondii_ME49 gene_product=GAPM1a transcript_product=GAPM1a location=TGME49_chrVIIa:3274142-3276204(-) protein_length=305 sequence_SO=chromosome SO=protein_coding_gene is_pseudo=false	4.3247e-20	0	33534.78	185.2	216.4	208.5	215.8	215.3	141.4	3	3				550.193	657.016	696.111	471.683	435.547	460.35	185.2	216.4	208.5	215.8	215.3	141.4	131.743	157.888	155.789	175.649	176.316	109.059
TGME49_202510-t26_1-p1		TGME49_202510-t26_1-p1	TGME49_202510-t26_1-p1			transcript=TGME49_202510-t26_1 gene=TGME49_202510 organism=Toxoplasma_gondii_ME49 gene_product=multi-pass transmembrane protein transcript_product=multi-pass transmembrane protein location=TGME49_chrVIIa:3268242-3270410(-) protein_length=305 sequence_SO=chromosome SO=protein_coding_gene is_pseudo=false	2.94014e-18	0	33629.96	30.8	33.5	34.2	30.2	29.1	20.7	3	3				181.047	177.561	193.791	158.312	157.316	122.45	30.8	33.5	34.2	30.2	29.1	20.7	21.9097	24.442	25.554	24.5811	23.831	15.9655
TGME49_202520-t26_1-p1		TGME49_202520-t26_1-p1	TGME49_202520-t26_1-p1			transcript=TGME49_202520-t26_1 gene=TGME49_202520 organism=Toxoplasma_gondii_ME49 gene_product=hypothetical protein transcript_product=hypothetical protein location=TGME49_chrVIIa:3262598-3266232(+) protein_length=989 sequence_SO=chromosome SO=protein_coding_gene is_pseudo=false	0.00118258	0.0015855	108099.43	3.5	2.2	1.4	8.9	1.8	2.1	3	3				82.3401	90.3688	60.0039	80.065	74.6035	86.8121	3.5	2.2	1.4	8.9	1.8	2.1	2.48974	1.60514	1.04607	7.2441	1.47408	1.61969
TGME49_202530-t26_1-p1		TGME49_202530-t26_1-p1	TGME49_202530-t26_1-p1			transcript=TGME49_202530-t26_1 gene=TGME49_202530 organism=Toxoplasma_gondii_ME49 gene_product=aspartate-tRNA ligase transcript_product=aspartate-tRNA ligase location=TGME49_chrVIIa:3255147-3260937(-) protein_length=773 sequence_SO=chromosome SO=protein_coding_gene is_pseudo=false	3.50497e-30	0	86802.46	204.8	198.4	191.6	172.5	183.7	209.7	3	3				1166.35	1152.29	1132.2	1157.56	1145.79	1127.84	204.8	198.4	191.6	172.5	183.7	209.7	145.685	144.755	143.162	140.405	150.438	161.737
TGME49_202540-t26_1-p1		TGME49_202540-t26_1-p1	TGME49_202540-t26_1-p1			transcript=TGME49_202540-t26_1 gene=TGME49_202540 organism=Toxoplasma_gondii_ME49 gene_product=3'5'-cyclic nucleotide phosphodiesterase domain-containing protein transcript_product=3'5'-cyclic nucleotide phosphodiesterase domain-containing protein location=TGME49_chrVIIa:3237484-3249254(-) protein_length=1670 sequence_SO=chromosome SO=protein_coding_gene is_pseudo=false	4.14739e-20	0	182500.09	29.4	25.6	27.3	29.7	27.8	31.8	3	3				169.638	146.042	151.97	166.567	171.444	169.194	29.4	25.6	27.3	29.7	27.8	31.8	20.9138	18.678	20.3983	24.1741	22.7664	24.5267
TGME49_202550-t26_1-p1		TGME49_202550-t26_1-p1	TGME49_202550-t26_1-p1			transcript=TGME49_202550-t26_1 gene=TGME49_202550 organism=Toxoplasma_gondii_ME49 gene_product=NLI interacting factor family phosphatase transcript_product=NLI interacting factor family phosphatase location=TGME49_chrVIIa:3226399-3234381(+) protein_length=2212 sequence_SO=chromosome SO=protein_coding_gene is_pseudo=false	3.30944e-29	0	233107.43	15.3	13.7	12.2	14.3	17.8	21.7	3	3				188.871	199.073	171.073	230.288	258.406	266.41	15.3	13.7	12.2	14.3	17.8	21.7	10.8837	9.99567	9.11574	11.6394	14.577	16.7368
TGME49_202572-t26_1-p1		TGME49_202572-t26_1-p1	TGME49_202572-t26_1-p1			transcript=TGME49_202572-t26_1 gene=TGME49_202572 organism=Toxoplasma_gondii_ME49 gene_product=ribophorin i protein transcript_product=ribophorin i protein location=TGME49_chrVIIa:3207915-3216124(-) protein_length=959 sequence_SO=chromosome SO=protein_coding_gene is_pseudo=false	4.80079e-27	0	106456.94	36.1	36.1	36.4	48.8	38.6	36.8	3	3				199.154	204.494	208.586	267.173	226.311	207.282	36.1	36.1	36.4	48.8	38.6	36.8	25.6799	26.3389	27.1978	39.7205	31.6108	28.3831
TGME49_202580-t26_1-p1		TGME49_202580-t26_1-p1	TGME49_202580-t26_1-p1			transcript=TGME49_202580-t26_1 gene=TGME49_202580 organism=Toxoplasma_gondii_ME49 gene_product=ATPase, AAA family protein transcript_product=ATPase, AAA family protein location=TGME49_chrVIIa:3190806-3204250(+) protein_length=1037 sequence_SO=chromosome SO=protein_coding_gene is_pseudo=false	0.00132239	0.00181118	112943.87	12.4	0.9	8.6			0.8	3	1				146.929	153.746	122.505			104.099	12.4	0.9	8.6			0.8	8.82079	0.65665	6.42585	0	0	0.617024
TGME49_202610-t26_1-p1		TGME49_202610-t26_1-p1	TGME49_202610-t26_1-p1			transcript=TGME49_202610-t26_1 gene=TGME49_202610 organism=Toxoplasma_gondii_ME49 gene_product=protein phosphatase 2C domain-containing protein transcript_product=protein phosphatase 2C domain-containing protein location=TGME49_chrVIIa:3171762-3179268(+) protein_length=852 sequence_SO=chromosome SO=protein_coding_gene is_pseudo=false	5.91449e-23	0	94070.41	41.7	45.2	48.8	73.3	52.8	55.4	3	3				207.671	227.791	237.647	234.017	273.91	234.289	41.7	45.2	48.8	73.3	52.8	55.4	29.6635	32.9784	36.463	59.6621	43.2397	42.7289
TGME49_202620-t26_1-p1		TGME49_202620-t26_1-p1	TGME49_202620-t26_1-p1			transcript=TGME49_202620-t26_1 gene=TGME49_202620 organism=Toxoplasma_gondii_ME49 gene_product=hypothetical protein transcript_product=hypothetical protein location=TGME49_chrVIIa:3165122-3166114(-) protein_length=330 sequence_SO=chromosome SO=protein_coding_gene is_pseudo=false	6.37383e-29	0	36092.64	695.4	915	880.3	979.2	886.9	745.9	3	3				1312.15	1534.42	1448.92	1582.8	1560.54	1341.2	695.4	915	880.3	979.2	886.9	745.9	494.676	667.594	657.753	797.014	726.312	575.298
TGME49_202630-t26_1-p1		TGME49_202630-t26_1-p1	TGME49_202630-t26_1-p1			transcript=TGME49_202630-t26_1 gene=TGME49_202630 organism=Toxoplasma_gondii_ME49 gene_product=ATP-dependent metallopeptidase HflB subfamily protein transcript_product=ATP-dependent metallopeptidase HflB subfamily protein location=TGME49_chrVIIa:3150365-3162135(-) protein_length=1188 sequence_SO=chromosome SO=protein_coding_gene is_pseudo=false	5.0171e-24	0	128443.88	46.7	48.2	44.3	34.7	42.5	42.3	3	3				393.87	416.979	384.835	326.352	372.402	371.057	46.7	48.2	44.3	34.7	42.5	42.3	33.2202	35.1672	33.1006	28.2439	34.8047	32.6252
TGME49_202680-t26_1-p1		TGME49_202680-t26_1-p1	TGME49_202680-t26_1-p1			transcript=TGME49_202680-t26_1 gene=TGME49_202680 organism=Toxoplasma_gondii_ME49 gene_product=peptidase M16, alpha subunit, putative transcript_product=peptidase M16, alpha subunit, putative location=TGME49_chrVIIa:3107806-3114116(-) protein_length=563 sequence_SO=chromosome SO=protein_coding_gene is_pseudo=false	3.81576e-30	0	62203.58	1626.5	1813.9	1882.4	1515.9	1476.3	1465.4	3	3				2292.74	2404.43	2477.08	2611.65	2120.14	1963.71	1626.5	1813.9	1882.4	1515.9	1476.3	1465.4	1157.02	1323.44	1406.51	1233.86	1208.99	1130.23
TGME49_202690-t26_1-p1		TGME49_202690-t26_1-p1	TGME49_202690-t26_1-p1			transcript=TGME49_202690-t26_1 gene=TGME49_202690 organism=Toxoplasma_gondii_ME49 gene_product=DNA-directed RNA polymerase II RPB9 transcript_product=DNA-directed RNA polymerase II RPB9 location=TGME49_chrVIIa:3102935-3105655(+) protein_length=250 sequence_SO=chromosome SO=protein_coding_gene is_pseudo=false	1.32184e-19	0	28169.85	88	61.1	65	34.2	65.1	62.1	3	3				118.189	99.6022	95.8013	54.7827	91.5143	89.6492	88	61.1	65	34.2	65.1	62.1	62.5992	44.5792	48.5675	27.8369	53.3126	47.8965
TGME49_202750-t26_1-p1		TGME49_202750-t26_1-p1	TGME49_202750-t26_1-p1			transcript=TGME49_202750-t26_1 gene=TGME49_202750 organism=Toxoplasma_gondii_ME49 gene_product=3' exoribonuclease family, domain 1 domain-containing protein transcript_product=3' exoribonuclease family, domain 1 domain-containing protein location=TGME49_chrVIIa:3057043-3062315(+) protein_length=350 sequence_SO=chromosome SO=protein_coding_gene is_pseudo=false	3.34965e-26	0	36306.42	35.6	22.8	26.5	26.7	33.3	26.8	3	3				88.6086	77.8896	90.6058	91.1049	95.0906	70.1647	35.6	22.8	26.5	26.7	33.3	26.8	25.3242	16.6351	19.8006	21.7323	27.2705	20.6703
TGME49_202760-t26_1-p1		TGME49_202760-t26_1-p1	TGME49_202760-t26_1-p1			transcript=TGME49_202760-t26_1 gene=TGME49_202760 organism=Toxoplasma_gondii_ME49 gene_product=hypothetical protein transcript_product=hypothetical protein location=TGME49_chrVIIa:3051475-3055087(-) protein_length=364 sequence_SO=chromosome SO=protein_coding_gene is_pseudo=false	6.80651e-29	0	38625.91	37.5	26.7	31.5	30.4	29.3	26.1	3	3				99.6295	88.4249	106.342	134.258	106.887	93.4465	37.5	26.7	31.5	30.4	29.3	26.1	26.6758	19.4806	23.5365	24.7439	23.9948	20.1304
TGME49_202770-t26_1-p1		TGME49_202770-t26_1-p1	TGME49_202770-t26_1-p1			transcript=TGME49_202770-t26_1 gene=TGME49_202770 organism=Toxoplasma_gondii_ME49 gene_product=RNA recognition motif-containing protein transcript_product=RNA recognition motif-containing protein location=TGME49_chrVIIa:3041523-3048240(+) protein_length=532 sequence_SO=chromosome SO=protein_coding_gene is_pseudo=false	7.78765e-29	0	55868.21	1157.2	717.2	687.1	546	587.5	730.7	3	3				1304.78	1190.74	1174.78	1070.68	1102.48	1044.93	1157.2	717.2	687.1	546	587.5	730.7	823.179	523.277	513.395	444.414	481.123	563.574
TGME49_202780-t26_1-p1		TGME49_202780-t26_1-p1	TGME49_202780-t26_1-p1			transcript=TGME49_202780-t26_1 gene=TGME49_202780 organism=Toxoplasma_gondii_ME49 gene_product=rhoptry kinase family protein ROP25 transcript_product=rhoptry kinase family protein ROP25 location=TGME49_chrVIIa:3034592-3037960(-) protein_length=1122 sequence_SO=chromosome SO=protein_coding_gene is_pseudo=false	2.02311e-29	0	120369.59	49.5	52	51.6	49.2	50.3	48.1	3	3				220.327	238.977	242.924	248.311	225.579	217.638	49.5	52	51.6	49.2	50.3	48.1	35.212	37.9398	38.5551	40.0461	41.1924	37.0986
TGME49_202810-t26_1-p1		TGME49_202810-t26_1-p1	TGME49_202810-t26_1-p1			transcript=TGME49_202810-t26_1 gene=TGME49_202810 organism=Toxoplasma_gondii_ME49 gene_product=TIM14 transcript_product=TIM14 location=TGME49_chrVIIa:3015623-3016931(+) protein_length=140 sequence_SO=chromosome SO=protein_coding_gene is_pseudo=false	5.31103e-22	0	15617.02	22.6	21.5	25	26.5	27.6	21.7	3	3				128.215	72.4356	89.1447	82.2931	133.328	97.3924	22.6	21.5	25	26.5	27.6	21.7	16.0766	15.6866	18.6798	21.5695	22.6026	16.7368
TGME49_202820-t26_1-p1		TGME49_202820-t26_1-p1	TGME49_202820-t26_1-p1			transcript=TGME49_202820-t26_1 gene=TGME49_202820 organism=Toxoplasma_gondii_ME49 gene_product=ubiquitin-conjugating enzyme subfamily protein transcript_product=ubiquitin-conjugating enzyme subfamily protein location=TGME49_chrVIIa:3010620-3012602(+) protein_length=168 sequence_SO=chromosome SO=protein_coding_gene is_pseudo=false	1.42061e-22	0	18933.66	222.4	212.6	221.4	193.9	251	198.1	3	3				286.067	277.656	279.314	294.044	293.833	242.307	222.4	212.6	221.4	193.9	251	198.1	158.205	155.115	165.428	157.824	205.552	152.791
TGME49_202830-t26_1-p1		TGME49_202830-t26_1-p1	TGME49_202830-t26_1-p1			transcript=TGME49_202830-t26_1 gene=TGME49_202830 organism=Toxoplasma_gondii_ME49 gene_product=Elicitor-responsive protein, putative transcript_product=Elicitor-responsive protein, putative location=TGME49_chrVIIa:3006004-3007574(-) protein_length=306 sequence_SO=chromosome SO=protein_coding_gene is_pseudo=false	1.28965e-26	0	33033.02	518.3	570.1	547.4	609.2	487.3	598.2	3	3				945.805	986.276	935.636	943.588	1023.4	949.354	518.3	570.1	547.4	609.2	487.3	598.2	368.695	415.951	409.013	495.855	399.066	461.38
TGME49_202840-t26_1-p1		TGME49_202840-t26_1-p1	TGME49_202840-t26_1-p1			transcript=TGME49_202840-t26_1 gene=TGME49_202840 organism=Toxoplasma_gondii_ME49 gene_product=FHA domain-containing protein transcript_product=FHA domain-containing protein location=TGME49_chrVIIa:2991534-2997998(-) protein_length=1044 sequence_SO=chromosome SO=protein_coding_gene is_pseudo=false	3.90709e-25	0	106108.63	37.8	35.1	37.2	34.5	45.6	49	3	3				168.135	191.29	198.162	223.333	225.935	241.012	37.8	35.1	37.2	34.5	45.6	49	26.8892	25.6093	27.7955	28.0811	37.3434	37.7927
TGME49_202850-t26_1-p1		TGME49_202850-t26_1-p1	TGME49_202850-t26_1-p1			transcript=TGME49_202850-t26_1 gene=TGME49_202850 organism=Toxoplasma_gondii_ME49 gene_product=ATP-binding domain-containing protein transcript_product=ATP-binding domain-containing protein location=TGME49_chrVIIa:2981829-2989889(+) protein_length=1918 sequence_SO=chromosome SO=protein_coding_gene is_pseudo=false	1.73687e-12	0	207900.56	3.2	2.9	3.5	0.7	1.2	2.1	3	3				76.552	91.7746	101.611	62.2407	54.9976	55.4993	3.2	2.9	3.5	0.7	1.2	2.1	2.27633	2.11587	2.61517	0.569761	0.98272	1.61969
TGME49_202870-t26_1-p1		TGME49_202870-t26_1-p1	TGME49_202870-t26_1-p1			transcript=TGME49_202870-t26_1 gene=TGME49_202870 organism=Toxoplasma_gondii_ME49 gene_product=SAP domain-containing protein transcript_product=SAP domain-containing protein location=TGME49_chrVIIa:2971521-2975842(+) protein_length=506 sequence_SO=chromosome SO=protein_coding_gene is_pseudo=false	3.81461e-27	0	55645.12	221.2	258.8	248.6	175	242.8	245.4	3	3				1188.29	1355.1	1335.72	1143.73	1235.99	1316.9	221.2	258.8	248.6	175	242.8	245.4	157.352	188.823	185.752	142.44	198.837	189.272
TGME49_202890-t26_1-p1		TGME49_202890-t26_1-p1	TGME49_202890-t26_1-p1			transcript=TGME49_202890-t26_1 gene=TGME49_202890 organism=Toxoplasma_gondii_ME49 gene_product=hypothetical protein transcript_product=hypothetical protein location=TGME49_chrVIIa:2959845-2960978(-) protein_length=377 sequence_SO=chromosome SO=protein_coding_gene is_pseudo=false	4.48303e-24	0	39432.51	118.5	115.2	108.5	144.8	106.1	111.6	3	3				497.257	565.105	593.742	579.309	449.796	471.365	118.5	115.2	108.5	144.8	106.1	111.6	84.2955	84.0511	81.0703	117.859	86.8888	86.0749
TGME49_202900-t26_1-p1		TGME49_202900-t26_1-p1	TGME49_202900-t26_1-p1			transcript=TGME49_202900-t26_1 gene=TGME49_202900 organism=Toxoplasma_gondii_ME49 gene_product=zinc finger (CCCH type) motif-containing protein transcript_product=zinc finger (CCCH type) motif-containing protein location=TGME49_chrVIIa:2950755-2954840(+) protein_length=1298 sequence_SO=chromosome SO=protein_coding_gene is_pseudo=false	2.0437e-26	0	137329.54	19.5	17.2	14.6	16.7	19	20.2	3	3				154.426	157.871	139.537	170.691	178.589	161.703	19.5	17.2	14.6	16.7	19	20.2	13.8714	12.5493	10.909	13.5929	15.5597	15.5799
TGME49_202920-t26_1-p1		TGME49_202920-t26_1-p1	TGME49_202920-t26_1-p1			transcript=TGME49_202920-t26_1 gene=TGME49_202920 organism=Toxoplasma_gondii_ME49 gene_product=p-aminobenzoic acid synthase transcript_product=p-aminobenzoic acid synthase location=TGME49_chrVIIa:2943542-2947543(-) protein_length=988 sequence_SO=chromosome SO=protein_coding_gene is_pseudo=false	9.60999e-25	0	107112.07	22.7	13.7	13.7	13	12	23.4	3	3				96.4745	124.638	120.446	128.043	106.46	102.334	22.7	13.7	13.7	13	12	23.4	16.1477	9.99567	10.2365	10.5813	9.8272	18.048
TGME49_202930-t26_1-p1		TGME49_202930-t26_1-p1	TGME49_202930-t26_1-p1			transcript=TGME49_202930-t26_1 gene=TGME49_202930 organism=Toxoplasma_gondii_ME49 gene_product=hypothetical protein transcript_product=hypothetical protein location=TGME49_chrVIIa:2941974-2942861(+) protein_length=295 sequence_SO=chromosome SO=protein_coding_gene is_pseudo=false	5.82854e-27	0	32810.01	62.7	60.9	55	6.9	17.9	19.7	3	3				223.469	250.345	207.566	63.4408	72.9077	69.4889	62.7	60.9	55	6.9	17.9	19.7	44.6019	44.4333	41.0955	5.61622	14.6589	15.1942
TGME49_202940-t26_1-p1		TGME49_202940-t26_1-p1	TGME49_202940-t26_1-p1			transcript=TGME49_202940-t26_1 gene=TGME49_202940 organism=Toxoplasma_gondii_ME49 gene_product=hypothetical protein transcript_product=hypothetical protein location=TGME49_chrVIIa:2937496-2938659(-) protein_length=387 sequence_SO=chromosome SO=protein_coding_gene is_pseudo=false	2.74632e-22	0	42916.53	20.9	28.2	25.7	15.7	15.1	11.3	3	3				78.8994	99.3117	92.2924	90.4622	80.8477	77.4558	20.9	28.2	25.7	15.7	15.1	11.3	14.8673	20.575	19.2028	12.7789	12.3659	8.71547
TGME49_202950-t26_1-p1		TGME49_202950-t26_1-p1	TGME49_202950-t26_1-p1			transcript=TGME49_202950-t26_1 gene=TGME49_202950 organism=Toxoplasma_gondii_ME49 gene_product=hypothetical protein transcript_product=hypothetical protein location=TGME49_chrVIIa:2923051-2935206(+) protein_length=1414 sequence_SO=chromosome SO=protein_coding_gene is_pseudo=false	5.31745e-29	0	151799.61	48.2	43.5	46.2	42.7	45.3	52.1	3	3				221.698	229.634	257.36	239.774	239.854	249.272	48.2	43.5	46.2	42.7	45.3	52.1	34.2873	31.7381	34.5203	34.7554	37.0977	40.1837
TGME49_202980-t26_1-p1		TGME49_202980-t26_1-p1	TGME49_202980-t26_1-p1			transcript=TGME49_202980-t26_1 gene=TGME49_202980 organism=Toxoplasma_gondii_ME49 gene_product=hypothetical protein transcript_product=hypothetical protein location=TGME49_chrVIIa:2888157-2901415(-) protein_length=1915 sequence_SO=chromosome SO=protein_coding_gene is_pseudo=false	4.18676e-17	0	210470.37	6.2	4.4	6.6	10.7	10.5	11.9	3	3				55.9671	57.9148	58.5139	101.635	100.094	92.8266	6.2	4.4	6.6	10.7	10.5	11.9	4.4104	3.21029	4.93147	8.7092	8.5988	9.17823
TGME49_203060-t26_1-p1		TGME49_203060-t26_1-p1	TGME49_203060-t26_1-p1			transcript=TGME49_203060-t26_1 gene=TGME49_203060 organism=Toxoplasma_gondii_ME49 gene_product=hypothetical protein transcript_product=hypothetical protein location=TGME49_chrVIIa:2821422-2824543(-) protein_length=496 sequence_SO=chromosome SO=protein_coding_gene is_pseudo=false	2.04245e-21	0	53919.93	36.4	36.4	32.7	16.4	22	25.5	3	3				47.8806	47.2004	43.473	34.0527	32.5481	32.1105	36.4	36.4	32.7	16.4	22	25.5	25.8933	26.5578	24.4332	13.3487	18.0165	19.6676
TGME49_203080-t26_1-p1		TGME49_203080-t26_1-p1	TGME49_203080-t26_1-p1			transcript=TGME49_203080-t26_1 gene=TGME49_203080 organism=Toxoplasma_gondii_ME49 gene_product=RNA recognition motif-containing protein transcript_product=RNA recognition motif-containing protein location=TGME49_chrVIIa:2814910-2817117(+) protein_length=302 sequence_SO=chromosome SO=protein_coding_gene is_pseudo=false	6.04242e-22	0	32684.45	152	168.1	139.2	93.3	123	103.3	3	3				252.752	275.558	269.989	222.643	254.354	205.906	152	168.1	139.2	93.3	123	103.3	108.126	122.648	104.009	75.941	100.729	79.6732
TGME49_203150-t26_1-p1		TGME49_203150-t26_1-p1	TGME49_203150-t26_1-p1			transcript=TGME49_203150-t26_1 gene=TGME49_203150 organism=Toxoplasma_gondii_ME49 gene_product=hypothetical protein transcript_product=hypothetical protein location=TGME49_chrVIIa:2737936-2744061(+) protein_length=1798 sequence_SO=chromosome SO=protein_coding_gene is_pseudo=false	6.55669e-30	0	187612.93	22.7	21.6	22.1	27.1	21.3	21	3	3				562.692	429.997	628.197	937.085	646.019	443.37	22.7	21.6	22.1	27.1	21.3	21	16.1477	15.7596	16.5129	22.0579	17.4433	16.1969
TGME49_203160-t26_1-p1		TGME49_203160-t26_1-p1	TGME49_203160-t26_1-p1			transcript=TGME49_203160-t26_1 gene=TGME49_203160 organism=Toxoplasma_gondii_ME49 gene_product=hypothetical protein transcript_product=hypothetical protein location=TGME49_chrVIIa:2722556-2732434(-) protein_length=666 sequence_SO=chromosome SO=protein_coding_gene is_pseudo=false	1.34775e-23	0	74783.5	20.1	12.1	13.9	12.3	13.7	17.4	3	3				117.93	100.223	109.298	117.72	125.544	130.071	20.1	12.1	13.9	12.3	13.7	17.4	14.2982	8.82829	10.386	10.0115	11.2194	13.4203
TGME49_203170-t26_1-p1		TGME49_203170-t26_1-p1	TGME49_203170-t26_1-p1			transcript=TGME49_203170-t26_1 gene=TGME49_203170 organism=Toxoplasma_gondii_ME49 gene_product=OB-fold nucleic acid binding domain-containing protein transcript_product=OB-fold nucleic acid binding domain-containing protein location=TGME49_chrVIIa:2711017-2721076(+) protein_length=732 sequence_SO=chromosome SO=protein_coding_gene is_pseudo=false	3.1532e-17	0	81853.38	0.6	1.2					2	0	Tln			24.0061	46.7082					0.6	1.2					0.426813	0.875533	0	0	0	0
TGME49_203180-t26_1-p1		TGME49_203180-t26_1-p1	TGME49_203180-t26_1-p1			transcript=TGME49_203180-t26_1 gene=TGME49_203180 organism=Toxoplasma_gondii_ME49 gene_product=leucine rich repeat-containing protein transcript_product=leucine rich repeat-containing protein location=TGME49_chrVIIa:2690397-2708778(-) protein_length=4425 sequence_SO=chromosome SO=protein_coding_gene is_pseudo=false	5.90751e-25	0	472211.66	0.9	0.7	1.2	1.1	1.3	1.1	3	3				26.7237	33.7068	33.2346	29.6077	38.0901	33.4105	0.9	0.7	1.2	1.1	1.3	1.1	0.640219	0.510727	0.89663	0.895339	1.06461	0.848408
TGME49_203220-t26_1-p1		TGME49_203220-t26_1-p1	TGME49_203220-t26_1-p1			transcript=TGME49_203220-t26_1 gene=TGME49_203220 organism=Toxoplasma_gondii_ME49 gene_product=DEAD/DEAH box helicase domain-containing protein transcript_product=DEAD/DEAH box helicase domain-containing protein location=TGME49_chrVIIa:2662935-2672115(+) protein_length=1144 sequence_SO=chromosome SO=protein_coding_gene is_pseudo=false	6.46913e-28	0	122543.62	52.7	38.9	42.9	38.1	41.8	45.9	3	3				139.25	131.678	138.205	133.388	143.667	127.053	52.7	38.9	42.9	38.1	41.8	45.9	37.4884	28.3819	32.0545	31.0113	34.2314	35.4018
TGME49_203240-t26_1-p1		TGME49_203240-t26_1-p1	TGME49_203240-t26_1-p1			transcript=TGME49_203240-t26_1 gene=TGME49_203240 organism=Toxoplasma_gondii_ME49 gene_product=hypothetical protein transcript_product=hypothetical protein location=TGME49_chrVIIa:2649304-2656803(-) protein_length=739 sequence_SO=chromosome SO=protein_coding_gene is_pseudo=false	1.36768e-27	0	80262.86	124.4	102.1	101.9	95.8	97.7	118.3	3	3				528.043	487.614	470.134	467.408	467.859	523.786	124.4	102.1	101.9	95.8	97.7	118.3	88.4925	74.4932	76.1388	77.9759	80.0098	91.2425
TGME49_203280-t26_1-p1		TGME49_203280-t26_1-p1	TGME49_203280-t26_1-p1			transcript=TGME49_203280-t26_1 gene=TGME49_203280 organism=Toxoplasma_gondii_ME49 gene_product=hypothetical protein transcript_product=hypothetical protein location=TGME49_chrVIIa:2621570-2623923(-) protein_length=192 sequence_SO=chromosome SO=protein_coding_gene is_pseudo=false	5.42715e-25	0	22535.25	30.8	12.8	19.1	29.2	16.9	24	3	3				128.365	58.7602	82.7059	196.409	82.3773	115.7	30.8	12.8	19.1	29.2	16.9	24	21.9097	9.33902	14.2714	23.7672	13.84	18.5107
TGME49_203290-t26_1-p1		TGME49_203290-t26_1-p1	TGME49_203290-t26_1-p1			transcript=TGME49_203290-t26_1 gene=TGME49_203290 organism=Toxoplasma_gondii_ME49 gene_product=hypothetical protein transcript_product=hypothetical protein location=TGME49_chrVIIa:2618495-2619487(-) protein_length=330 sequence_SO=chromosome SO=protein_coding_gene is_pseudo=false	8.73421e-26	0	35957.15	365	349.9	331.9	521.9	440.4	539.9	3	3				1202.45	1300.05	1285.33	2158.14	1783.07	1707.79	365	349.9	331.9	521.9	440.4	539.9	259.644	255.291	247.993	424.797	360.658	416.414
TGME49_203300-t26_1-p1		TGME49_203300-t26_1-p1	TGME49_203300-t26_1-p1			transcript=TGME49_203300-t26_1 gene=TGME49_203300 organism=Toxoplasma_gondii_ME49 gene_product=hypothetical protein transcript_product=hypothetical protein location=TGME49_chrVIIa:2607636-2617368(+) protein_length=1401 sequence_SO=chromosome SO=protein_coding_gene is_pseudo=false	1.04661e-28	0	149702.99	10.1	9.5	11.4	6.9	8.8	10.3	3	3				94.4902	111.787	117.97	84.8298	82.6578	96.0648	10.1	9.5	11.4	6.9	8.8	10.3	7.18468	6.9313	8.51799	5.61622	7.20662	7.94419
TGME49_203310-t26_1-p1		TGME49_203310-t26_1-p1	TGME49_203310-t26_1-p1			transcript=TGME49_203310-t26_1 gene=TGME49_203310 organism=Toxoplasma_gondii_ME49 gene_product=dense granule protein GRA7 transcript_product=dense granule protein GRA7 location=TGME49_chrVIIa:2604424-2605134(+) protein_length=236 sequence_SO=chromosome SO=protein_coding_gene is_pseudo=false	1.41172e-34	0	25918.9	26252.5	24966.7	24724.6	26906.7	21570.4	29282.2	3	3				16593.7	16614.8	15962.7	24777.8	17805.5	16745.4	26252.5	24966.7	24724.6	26906.7	21570.4	29282.2	18674.8	18216	18474	21900.6	17664.7	22584.8
TGME49_203320-t26_1-p1		TGME49_203320-t26_1-p1	TGME49_203320-t26_1-p1			transcript=TGME49_203320-t26_1 gene=TGME49_203320 organism=Toxoplasma_gondii_ME49 gene_product=zinc finger in N-recognin protein transcript_product=zinc finger in N-recognin protein location=TGME49_chrVIIa:2574423-2599438(-) protein_length=5356 sequence_SO=chromosome SO=protein_coding_gene is_pseudo=false	6.4242e-30	0	573090.75	8.3	7.5	6.8	8.1	7.5	9.3	3	3				223.826	249.212	229.987	267.716	255.357	273.243	8.3	7.5	6.8	8.1	7.5	9.3	5.90424	5.47208	5.0809	6.59295	6.142	7.17291
TGME49_203358-t26_1-p1		TGME49_203358-t26_1-p1	TGME49_203358-t26_1-p1			transcript=TGME49_203358-t26_1 gene=TGME49_203358 organism=Toxoplasma_gondii_ME49 gene_product=hypothetical protein transcript_product=hypothetical protein location=TGME49_chrVIIa:2550802-2555209(+) protein_length=395 sequence_SO=chromosome SO=protein_coding_gene is_pseudo=false	1.93649e-23	0	43000.1	6.7	5.2	7.3	4.6	7.1	7.5	3	3				51.6474	38.6674	55.9484	31.947	39.6894	56.1745	6.7	5.2	7.3	4.6	7.1	7.5	4.76607	3.79398	5.4545	3.74414	5.81443	5.7846
TGME49_203362-t26_1-p1		TGME49_203362-t26_1-p1	TGME49_203362-t26_1-p1			transcript=TGME49_203362-t26_1 gene=TGME49_203362 organism=Toxoplasma_gondii_ME49 gene_product=hypothetical protein transcript_product=hypothetical protein location=TGME49_chrVIIa:2543938-2546274(+) protein_length=220 sequence_SO=chromosome SO=protein_coding_gene is_pseudo=false	1.27084e-14	0	24667.18	16.9	8.8	18.5	11.9	12.2	8.6	3	3				64.2291	62.7213	74.1352	63.2961	81.1628	45.0376	16.9	8.8	18.5	11.9	12.2	8.6	12.0219	6.42057	13.823	9.68594	9.99099	6.63301
TGME49_203370-t26_1-p1		TGME49_203370-t26_1-p1	TGME49_203370-t26_1-p1			transcript=TGME49_203370-t26_1 gene=TGME49_203370 organism=Toxoplasma_gondii_ME49 gene_product=hypothetical protein transcript_product=hypothetical protein location=TGME49_chrVIIa:2539835-2542159(-) protein_length=774 sequence_SO=chromosome SO=protein_coding_gene is_pseudo=false	1.13977e-25	0	81062.29	52.7	48.5	46.6	44.6	44.2	50.6	3	3				271.616	321.146	302.037	335.042	278.442	274.13	52.7	48.5	46.6	44.6	44.2	50.6	37.4884	35.3861	34.8191	36.3019	36.1969	39.0268
TGME49_203380-t26_1-p1		TGME49_203380-t26_1-p1	TGME49_203380-t26_1-p1			transcript=TGME49_203380-t26_1 gene=TGME49_203380 organism=Toxoplasma_gondii_ME49 gene_product=DnaJ domain-containing protein transcript_product=DnaJ domain-containing protein location=TGME49_chrVIIa:2527928-2535836(+) protein_length=714 sequence_SO=chromosome SO=protein_coding_gene is_pseudo=false	2.59021e-22	0	81364.23	53.3	55.8	46.9	45.2	48.7	40.9	3	3				261.64	273.15	249.334	226.867	242.038	205.858	53.3	55.8	46.9	45.2	48.7	40.9	37.9152	40.7123	35.0433	36.7903	39.8821	31.5454
TGME49_203390-t26_1-p1		TGME49_203390-t26_1-p1	TGME49_203390-t26_1-p1			transcript=TGME49_203390-t26_1 gene=TGME49_203390 organism=Toxoplasma_gondii_ME49 gene_product=CRAL/TRIO domain-containing protein transcript_product=CRAL/TRIO domain-containing protein location=TGME49_chrVIIa:2521694-2523724(-) protein_length=456 sequence_SO=chromosome SO=protein_coding_gene is_pseudo=false	3.13402e-25	0	50481.04	40.4	39.3	42.5	46.2	49.7	50.7	3	3				123.017	107.32	123.635	143.311	142.833	150.3	40.4	39.3	42.5	46.2	49.7	50.7	28.7387	28.6737	31.7556	37.6042	40.701	39.1039
TGME49_203400-t26_1-p1		TGME49_203400-t26_1-p1	TGME49_203400-t26_1-p1			transcript=TGME49_203400-t26_1 gene=TGME49_203400 organism=Toxoplasma_gondii_ME49 gene_product=hypothetical protein transcript_product=hypothetical protein location=TGME49_chrVIIa:2515244-2518894(+) protein_length=580 sequence_SO=chromosome SO=protein_coding_gene is_pseudo=false	5.72992e-22	0	64619.87	44.7	47.6	48.8	30.3	35.7	38.9	3	3				160.345	225.943	150.1	140.535	167.805	150.134	44.7	47.6	48.8	30.3	35.7	38.9	31.7975	34.7295	36.463	24.6625	29.2359	30.0028
TGME49_203420-t26_1-p1		TGME49_203420-t26_1-p1	TGME49_203420-t26_1-p1			transcript=TGME49_203420-t26_1 gene=TGME49_203420 organism=Toxoplasma_gondii_ME49 gene_product=4'-phosphopantetheinyl transferase domain-containing protein transcript_product=4'-phosphopantetheinyl transferase domain-containing protein location=TGME49_chrVIIa:2507789-2514862(-) protein_length=1145 sequence_SO=chromosome SO=protein_coding_gene is_pseudo=false	1.09616e-15	0	123186.83	1.9	1.3	2.3	1.8	2.6	1.7	3	3				45.5177	32.3367	43.1186	45.6957	56.6114	32.9884	1.9	1.3	2.3	1.8	2.6	1.7	1.35157	0.948494	1.71854	1.4651	2.12923	1.31118
TGME49_203450-t26_1-p1		TGME49_203450-t26_1-p1	TGME49_203450-t26_1-p1			transcript=TGME49_203450-t26_1 gene=TGME49_203450 organism=Toxoplasma_gondii_ME49 gene_product=DUF3228 domain-containing protein transcript_product=DUF3228 domain-containing protein location=TGME49_chrVIIa:2494693-2500255(-) protein_length=465 sequence_SO=chromosome SO=protein_coding_gene is_pseudo=false	9.70888e-20	0	50685.68	166.2	148.3	144.8	168.5	149.2	152	3	3				593.649	578.938	650.37	654.32	589.001	548.155	166.2	148.3	144.8	168.5	149.2	152	118.227	108.201	108.193	137.15	122.185	117.235
TGME49_203460-t26_1-p1		TGME49_203460-t26_1-p1	TGME49_203460-t26_1-p1			transcript=TGME49_203460-t26_1 gene=TGME49_203460 organism=Toxoplasma_gondii_ME49 gene_product=hypothetical protein transcript_product=hypothetical protein location=TGME49_chrVIIa:2492772-2493651(+) protein_length=119 sequence_SO=chromosome SO=protein_coding_gene is_pseudo=false	3.51588e-14	0	13146.52	39.3	42.7	54.4	10.9	17.7	48.8	3	3				82.814	82.5084	112.062	107.731	62.0997	103.498	39.3	42.7	54.4	10.9	17.7	48.8	27.9562	31.1544	40.6472	8.87199	14.4951	37.6385
TGME49_203480-t26_1-p1		TGME49_203480-t26_1-p1	TGME49_203480-t26_1-p1			transcript=TGME49_203480-t26_1 gene=TGME49_203480 organism=Toxoplasma_gondii_ME49 gene_product=hypothetical protein transcript_product=hypothetical protein location=TGME49_chrVIIa:2481267-2490731(-) protein_length=1403 sequence_SO=chromosome SO=protein_coding_gene is_pseudo=false	8.44718e-19	0	145523.78	13.9	10.9	12.8	8.7	10.6	13.1	3	3				96.5249	91.0955	99.5485	86.603	87.0346	90.9489	13.9	10.9	12.8	8.7	10.6	13.1	9.88782	7.95276	9.56405	7.08131	8.6807	10.1038
TGME49_203490-t26_1-p1		TGME49_203490-t26_1-p1	TGME49_203490-t26_1-p1			transcript=TGME49_203490-t26_1 gene=TGME49_203490 organism=Toxoplasma_gondii_ME49 gene_product=GNL3L/Grn1 GTPase transcript_product=GNL3L/Grn1 GTPase location=TGME49_chrVIIa:2472989-2479668(+) protein_length=702 sequence_SO=chromosome SO=protein_coding_gene is_pseudo=false	5.60395e-31	0	76488.41	36.6	39.2	37.1	52.3	49.2	51.9	3	3				160.717	170.997	169.32	228.202	204.192	237.88	36.6	39.2	37.1	52.3	49.2	51.9	26.0356	28.6007	27.7208	42.5693	40.2915	40.0294
TGME49_203510-t26_1-p1		TGME49_203510-t26_1-p1	TGME49_203510-t26_1-p1			transcript=TGME49_203510-t26_1 gene=TGME49_203510 organism=Toxoplasma_gondii_ME49 gene_product=zinc finger, C3HC4 type (RING finger) domain-containing protein transcript_product=zinc finger, C3HC4 type (RING finger) domain-containing protein location=TGME49_chrVIIa:2456953-2461760(+) protein_length=801 sequence_SO=chromosome SO=protein_coding_gene is_pseudo=false	3.3155e-19	0	87491.79	9.8	10.4	10.2	6.4	10.5	9.4	3	3				109.025	100.651	94.2245	90.1909	99.9496	94.4904	9.8	10.4	10.2	6.4	10.5	9.4	6.97127	7.58795	7.62136	5.20924	8.5988	7.25003
TGME49_203540-t26_1-p1		TGME49_203540-t26_1-p1	TGME49_203540-t26_1-p1			transcript=TGME49_203540-t26_1 gene=TGME49_203540 organism=Toxoplasma_gondii_ME49 gene_product=RNA binding protein, putative transcript_product=RNA binding protein, putative location=TGME49_chrVIIa:2433624-2441166(-) protein_length=1127 sequence_SO=chromosome SO=protein_coding_gene is_pseudo=false	5.49224e-28	0	118796	49.1	45.7	44.4	57.2	61.6	63	3	3				257.753	277.776	280.423	400.416	361.157	317.154	49.1	45.7	44.4	57.2	61.6	63	34.9275	33.3432	33.1753	46.5576	50.4463	48.5907
TGME49_203600-t26_1-p1		TGME49_203600-t26_1-p1	TGME49_203600-t26_1-p1			transcript=TGME49_203600-t26_1 gene=TGME49_203600 organism=Toxoplasma_gondii_ME49 gene_product=hypothetical protein transcript_product=hypothetical protein location=TGME49_chrVIIa:2407865-2409184(-) protein_length=439 sequence_SO=chromosome SO=protein_coding_gene is_pseudo=false	5.70377e-26	0	47214.75	87.9	63.9	67.1	74.6	90.1	134.9	3	3				259.786	182.37	203.508	257.482	259.772	390.068	87.9	63.9	67.1	74.6	90.1	134.9	62.528	46.6221	50.1366	60.7202	73.7859	104.046
TGME49_203610-t26_1-p1		TGME49_203610-t26_1-p1	TGME49_203610-t26_1-p1			transcript=TGME49_203610-t26_1 gene=TGME49_203610 organism=Toxoplasma_gondii_ME49 gene_product=3'-5' exoribonuclease csl4, putative transcript_product=3'-5' exoribonuclease csl4, putative location=TGME49_chrVIIa:2401178-2404417(+) protein_length=269 sequence_SO=chromosome SO=protein_coding_gene is_pseudo=false	1.55683e-25	0	28395.43	34.7	30.9	44.2	41.1	41.1	41.8	3	3				51.1797	52.9886	52.9932	56.3511	54.2483	50.2953	34.7	30.9	44.2	41.1	41.1	41.8	24.684	22.545	33.0259	33.4531	33.6582	32.2395
TGME49_203630-t26_1-p1		TGME49_203630-t26_1-p1	TGME49_203630-t26_1-p1			transcript=TGME49_203630-t26_1 gene=TGME49_203630 organism=Toxoplasma_gondii_ME49 gene_product=ribosomal protein RPL44 transcript_product=ribosomal protein RPL44 location=TGME49_chrVIIa:2392791-2393820(-) protein_length=105 sequence_SO=chromosome SO=protein_coding_gene is_pseudo=false	1.32822e-14	0	12062.53	4291.5	4054.3	3779.1	2577.3	3295.1	3022.9	3	3				3221.94	2905.03	2683.06	1901.92	2836.33	1897.31	4291.5	4054.3	3779.1	2577.3	3295.1	3022.9	3052.78	2958.06	2823.71	2097.78	2698.47	2331.5
TGME49_203690-t26_1-p1		TGME49_203690-t26_1-p1	TGME49_203690-t26_1-p1			transcript=TGME49_203690-t26_1 gene=TGME49_203690 organism=Toxoplasma_gondii_ME49 gene_product=AP2 domain transcription factor AP2VIIa-5 transcript_product=AP2 domain transcription factor AP2VIIa-5 location=TGME49_chrVIIa:2320772-2329952(-) protein_length=2597 sequence_SO=chromosome SO=protein_coding_gene is_pseudo=false	4.05619e-28	0	266615.9	4.1	3.5	3.7	4.7	5.2	5.1	3	3				82.5987	77.4773	94.6912	100.941	68.9133	80.0479	4.1	3.5	3.7	4.7	5.2	5.1	2.91655	2.55364	2.76461	3.82554	4.25845	3.93353
TGME49_203700-t26_1-p1		TGME49_203700-t26_1-p1	TGME49_203700-t26_1-p1			transcript=TGME49_203700-t26_1 gene=TGME49_203700 organism=Toxoplasma_gondii_ME49 gene_product=SFT2 family protein transcript_product=SFT2 family protein location=TGME49_chrVIIa:2315772-2317501(-) protein_length=273 sequence_SO=chromosome SO=protein_coding_gene is_pseudo=false	3.53855e-25	0	29758.96	10.8	13.2	8.8	21.9	13.5	12.3	3	3				53.1648	88.3578	57.1763	130.79	74.3901	65.9431	10.8	13.2	8.8	21.9	13.5	12.3	7.68263	9.63086	6.57529	17.8254	11.0556	9.48675
TGME49_203710-t26_1-p1		TGME49_203710-t26_1-p1	TGME49_203710-t26_1-p1			transcript=TGME49_203710-t26_1 gene=TGME49_203710 organism=Toxoplasma_gondii_ME49 gene_product=AP2 domain transcription factor AP2VIIa-4 transcript_product=AP2 domain transcription factor AP2VIIa-4 location=TGME49_chrVIIa:2297684-2309559(-) protein_length=3431 sequence_SO=chromosome SO=protein_coding_gene is_pseudo=false	4.02403e-27	0	360057.1	1.7	1.5	1.5		0.2	0.7	3	2				73.5621	83.9326	84.0491		48.097	39.0105	1.7	1.5	1.5		0.2	0.7	1.2093	1.09442	1.12079	0	0.163787	0.539896
TGME49_203720-t26_1-p1		TGME49_203720-t26_1-p1	TGME49_203720-t26_1-p1			transcript=TGME49_203720-t26_1 gene=TGME49_203720 organism=Toxoplasma_gondii_ME49 gene_product=vitamin k epoxide reductase family protein transcript_product=vitamin k epoxide reductase family protein location=TGME49_chrVIIa:2292314-2294910(+) protein_length=184 sequence_SO=chromosome SO=protein_coding_gene is_pseudo=false	9.59901e-22	0	20479.88	638.7	835.2	942.6	2447	2147.3	1578.1	3	3				627.591	598.126	762.164	1742.6	1452.73	1174.37	638.7	835.2	942.6	2447	2147.3	1578.1	454.342	609.371	704.303	1991.72	1758.5	1217.16
TGME49_203730-t26_1-p1		TGME49_203730-t26_1-p1	TGME49_203730-t26_1-p1			transcript=TGME49_203730-t26_1 gene=TGME49_203730 organism=Toxoplasma_gondii_ME49 gene_product=hypothetical protein transcript_product=hypothetical protein location=TGME49_chrVIIa:2282698-2290385(+) protein_length=1245 sequence_SO=chromosome SO=protein_coding_gene is_pseudo=false	4.31025e-32	0	133259.55	3.7	4.3	4.1	2.8	2.3	3.5	3	3				47.0998	56.1675	63.1705	53.4463	46.5821	43.8487	3.7	4.3	4.1	2.8	2.3	3.5	2.63201	3.13733	3.06349	2.27904	1.88355	2.69948
TGME49_203740-t26_1-p1		TGME49_203740-t26_1-p1	TGME49_203740-t26_1-p1			transcript=TGME49_203740-t26_1 gene=TGME49_203740 organism=Toxoplasma_gondii_ME49 gene_product=hypothetical protein transcript_product=hypothetical protein location=TGME49_chrVIIa:2279146-2279952(-) protein_length=268 sequence_SO=chromosome SO=protein_coding_gene is_pseudo=false	6.62166e-25	0	28156.18	31.9	46.8	52	49.6	53.9	55.2	3	3				132.52	205.464	190.319	258.98	228.3	200.75	31.9	46.8	52	49.6	53.9	55.2	22.6922	34.1458	38.854	40.3716	44.1405	42.5747
TGME49_203750-t26_1-p1		TGME49_203750-t26_1-p1	TGME49_203750-t26_1-p1			transcript=TGME49_203750-t26_1 gene=TGME49_203750 organism=Toxoplasma_gondii_ME49 gene_product=hypothetical protein transcript_product=hypothetical protein location=TGME49_chrVIIa:2263591-2278190(+) protein_length=1382 sequence_SO=chromosome SO=protein_coding_gene is_pseudo=false	1.45037e-24	0	149765.83	24.6	26.8	30.1	23.3	28.6	22.9	3	3				201.941	244.123	229.558	225.562	235.02	233.723	24.6	26.8	30.1	23.3	28.6	22.9	17.4993	19.5536	22.4905	18.9649	23.4215	17.6623
TGME49_203760-t26_1-p1		TGME49_203760-t26_1-p1	TGME49_203760-t26_1-p1			transcript=TGME49_203760-t26_1 gene=TGME49_203760 organism=Toxoplasma_gondii_ME49 gene_product=hypothetical protein transcript_product=hypothetical protein location=TGME49_chrVIIa:2251120-2261027(-) protein_length=1396 sequence_SO=chromosome SO=protein_coding_gene is_pseudo=false	1.41212e-25	0	151203.7	5.4	6	4.5	3.9	5	7	3	3				55.8457	58.889	48.8582	60.4474	49.1186	62.7146	5.4	6	4.5	3.9	5	7	3.84131	4.37766	3.36236	3.17438	4.09467	5.39896
TGME49_203780-t26_1-p1		TGME49_203780-t26_1-p1	TGME49_203780-t26_1-p1			transcript=TGME49_203780-t26_1 gene=TGME49_203780 organism=Toxoplasma_gondii_ME49 gene_product=hypothetical protein transcript_product=hypothetical protein location=TGME49_chrVIIa:2240842-2245269(+) protein_length=1475 sequence_SO=chromosome SO=protein_coding_gene is_pseudo=false	2.59337e-30	0	145087.95	58.7	52.1	52.4	38	43.3	51.4	3	3				237.953	247.649	241.098	213.696	221.595	226.073	58.7	52.1	52.4	38	43.3	51.4	41.7565	38.0127	39.1528	30.9299	35.4598	39.6438
TGME49_203790-t26_1-p1		TGME49_203790-t26_1-p1	TGME49_203790-t26_1-p1			transcript=TGME49_203790-t26_1 gene=TGME49_203790 organism=Toxoplasma_gondii_ME49 gene_product=hypothetical protein transcript_product=hypothetical protein location=TGME49_chrVIIa:2234261-2238866(+) protein_length=302 sequence_SO=chromosome SO=protein_coding_gene is_pseudo=false	7.01479e-34	0	34133.19	43.5	45.2	43.7	32.9	37.8	43.6	3	3				148.84	140.514	130.778	102.706	132.3	141.51	43.5	45.2	43.7	32.9	37.8	43.6	30.9439	32.9784	32.6523	26.7788	30.9557	33.6278
TGME49_203810-t26_1-p1		TGME49_203810-t26_1-p1	TGME49_203810-t26_1-p1			transcript=TGME49_203810-t26_1 gene=TGME49_203810 organism=Toxoplasma_gondii_ME49 gene_product=kelch repeat-containing protein transcript_product=kelch repeat-containing protein location=TGME49_chrVIIa:2216404-2220438(-) protein_length=531 sequence_SO=chromosome SO=protein_coding_gene is_pseudo=false	7.3377e-28	0	58060.3	91.4	70.4	69.6	81.3	77.5	100.6	3	3				250.472	202.482	225.471	262.557	218.579	276.605	91.4	70.4	69.6	81.3	77.5	100.6	65.0178	51.3646	52.0045	66.1737	63.4673	77.5908
TGME49_203820-t26_1-p1		TGME49_203820-t26_1-p1	TGME49_203820-t26_1-p1			transcript=TGME49_203820-t26_1 gene=TGME49_203820 organism=Toxoplasma_gondii_ME49 gene_product=hypothetical protein transcript_product=hypothetical protein location=TGME49_chrVIIa:2202277-2207067(-) protein_length=1267 sequence_SO=chromosome SO=protein_coding_gene is_pseudo=false	5.92813e-12	0	136014.58	0.7			0.7	0.6	0.6	1	3				17.1255			21.9911	22.37	22.3708	0.7			0.7	0.6	0.6	0.497948	0	0	0.569761	0.49136	0.462768
TGME49_203840-t26_1-p1		TGME49_203840-t26_1-p1	TGME49_203840-t26_1-p1			transcript=TGME49_203840-t26_1 gene=TGME49_203840 organism=Toxoplasma_gondii_ME49 gene_product=DEAD/DEAH box helicase domain-containing protein transcript_product=DEAD/DEAH box helicase domain-containing protein location=TGME49_chrVIIa:2179962-2187225(+) protein_length=1808 sequence_SO=chromosome SO=protein_coding_gene is_pseudo=false	4.00451e-14	0	196957.15	1	0.9	1.5	1.3	1	1	3	3				14.0354	19.3188	25.0475	27.0991	25.9809	11.9905	1	0.9	1.5	1.3	1	1	0.711354	0.65665	1.12079	1.05813	0.818934	0.77128
TGME49_203860-t26_1-p1		TGME49_203860-t26_1-p1	TGME49_203860-t26_1-p1			transcript=TGME49_203860-t26_1 gene=TGME49_203860 organism=Toxoplasma_gondii_ME49 gene_product=hypothetical protein transcript_product=hypothetical protein location=TGME49_chrVIIa:2176513-2178513(-) protein_length=495 sequence_SO=chromosome SO=protein_coding_gene is_pseudo=false	6.8839e-25	0	51338.7	12.6	17.6	6.3	9.6	7	18.8	3	3				43.8838	58.9855	52.7941	71.4312	55.7449	56.2348	12.6	17.6	6.3	9.6	7	18.8	8.96306	12.8411	4.70731	7.81386	5.73253	14.5001
TGME49_203870-t26_1-p1		TGME49_203870-t26_1-p1	TGME49_203870-t26_1-p1			transcript=TGME49_203870-t26_1 gene=TGME49_203870 organism=Toxoplasma_gondii_ME49 gene_product=RAB43, member RAS oncogene family protein transcript_product=RAB43, member RAS oncogene family protein location=TGME49_chrVIIa:2170270-2173780(-) protein_length=285 sequence_SO=chromosome SO=protein_coding_gene is_pseudo=false	3.28609e-27	0	32236.25	66.1	21.3	11	11.3	57.1	87.3	3	3				46.2659	37.9002	53.5431	41.2369	53.3391	55.3703	66.1	21.3	11	11.3	57.1	87.3	47.0205	15.5407	8.21911	9.19757	46.7611	67.3328
TGME49_203910-t26_1-p1		TGME49_203910-t26_1-p1	TGME49_203910-t26_1-p1			transcript=TGME49_203910-t26_1 gene=TGME49_203910 organism=Toxoplasma_gondii_ME49 gene_product=TBC domain-containing protein transcript_product=TBC domain-containing protein location=TGME49_chrVIIa:2130162-2139638(-) protein_length=2113 sequence_SO=chromosome SO=protein_coding_gene is_pseudo=false	2.23534e-20	0	228840.94	2.2	1.6	1.2	2.4	1.5	1.4	3	3				56.13	56.4977	31.6474	73.102	47.9262	35.6526	2.2	1.6	1.2	2.4	1.5	1.4	1.56498	1.16738	0.89663	1.95347	1.2284	1.07979
TGME49_203930-t26_1-p1		TGME49_203930-t26_1-p1	TGME49_203930-t26_1-p1			transcript=TGME49_203930-t26_1 gene=TGME49_203930 organism=Toxoplasma_gondii_ME49 gene_product=hypothetical protein transcript_product=hypothetical protein location=TGME49_chrVIIa:2124953-2128144(+) protein_length=566 sequence_SO=chromosome SO=protein_coding_gene is_pseudo=false	1.03074e-06	0	60828.18	5.1	5	5.9	5.4	7.7	5.8	3	3				50.731	48.5067	62.1312	129.48	74.8861	54.925	5.1	5	5.9	5.4	7.7	5.8	3.62791	3.64805	4.40843	4.3953	6.30579	4.47343
TGME49_203940-t26_1-p1		TGME49_203940-t26_1-p1	TGME49_203940-t26_1-p1			transcript=TGME49_203940-t26_1 gene=TGME49_203940 organism=Toxoplasma_gondii_ME49 gene_product=ABC1 protein transcript_product=ABC1 protein location=TGME49_chrVIIa:2109453-2121339(-) protein_length=1395 sequence_SO=chromosome SO=protein_coding_gene is_pseudo=false	1.07274e-14	0	151016.27	1.9	0.9	1.4	1	1.5	1.7	3	3				20.6361	25.8659	17.573	34.8685	29.1509	26.3195	1.9	0.9	1.4	1	1.5	1.7	1.35157	0.65665	1.04607	0.813944	1.2284	1.31118
TGME49_203950-t26_1-p1		TGME49_203950-t26_1-p1	TGME49_203950-t26_1-p1			transcript=TGME49_203950-t26_1 gene=TGME49_203950 organism=Toxoplasma_gondii_ME49 gene_product=Myb family DNA-binding domain-containing protein transcript_product=Myb family DNA-binding domain-containing protein location=TGME49_chrVIIa:2095749-2107525(+) protein_length=2518 sequence_SO=chromosome SO=protein_coding_gene is_pseudo=false	6.37024e-19	0	264434.55	8	7.1	7.5	7.7	7.7	6.8	3	3				161.533	155.083	161.712	175.041	187.41	138.926	8	7.1	7.5	7.7	7.7	6.8	5.69083	5.18024	5.60394	6.26737	6.30579	5.24471
TGME49_203960-t26_1-p1		TGME49_203960-t26_1-p1	TGME49_203960-t26_1-p1			transcript=TGME49_203960-t26_1 gene=TGME49_203960 organism=Toxoplasma_gondii_ME49 gene_product=hypothetical protein transcript_product=hypothetical protein location=TGME49_chrVIIa:2085868-2091731(-) protein_length=808 sequence_SO=chromosome SO=protein_coding_gene is_pseudo=false	3.4856e-10	0	90663.98	9.8	15	9.1	6.7	12.5	6.9	3	3				119.7	152.918	122.259	140.2	130.094	117.107	9.8	15	9.1	6.7	12.5	6.9	6.97127	10.9442	6.79944	5.45343	10.2367	5.32183
TGME49_203970-t26_1-p1		TGME49_203970-t26_1-p1	TGME49_203970-t26_1-p1			transcript=TGME49_203970-t26_1 gene=TGME49_203970 organism=Toxoplasma_gondii_ME49 gene_product=dolichyl-diphosphooligosaccharide--protein glycosyltransferase transcript_product=dolichyl-diphosphooligosaccharide--protein glycosyltransferase location=TGME49_chrVIIa:2076930-2084067(+) protein_length=680 sequence_SO=chromosome SO=protein_coding_gene is_pseudo=false	6.89115e-25	0	74987.35	30.1	26.2	25.9	21.1	32	29.7	3	3				122.818	114.151	130.782	140.539	147.357	143.455	30.1	26.2	25.9	21.1	32	29.7	21.4118	19.1158	19.3523	17.1742	26.2059	22.907
TGME49_203980-t26_1-p1		TGME49_203980-t26_1-p1	TGME49_203980-t26_1-p1			transcript=TGME49_203980-t26_1 gene=TGME49_203980 organism=Toxoplasma_gondii_ME49 gene_product=hypothetical protein transcript_product=hypothetical protein location=TGME49_chrVIIa:2062064-2074174(+) protein_length=1919 sequence_SO=chromosome SO=protein_coding_gene is_pseudo=false	4.42058e-30	0	201279.54	116.3	100.1	93.3	85.5	84.4	103.6	3	3				630.417	645.869	614.474	643.576	604.562	578.287	116.3	100.1	93.3	85.5	84.4	103.6	82.7305	73.034	69.713	69.5922	69.118	79.9046
TGME49_203990-t26_1-p1		TGME49_203990-t26_1-p1	TGME49_203990-t26_1-p1			transcript=TGME49_203990-t26_1 gene=TGME49_203990 organism=Toxoplasma_gondii_ME49 gene_product=rhoptry protein ROP12 transcript_product=rhoptry protein ROP12 location=TGME49_chrVIIa:2055545-2057386(-) protein_length=236 sequence_SO=chromosome SO=protein_coding_gene is_pseudo=false	7.4085e-33	0	25482.58	1095.5	1508	1262.7	748.6	1045.8	924.8	3	3				2475.92	2729.35	2488.06	2021.38	2133.56	1916.94	1095.5	1508	1262.7	748.6	1045.8	924.8	779.288	1100.25	943.479	609.319	856.441	713.28
TGME49_204020-t26_1-p1		TGME49_204020-t26_1-p1	TGME49_204020-t26_1-p1			transcript=TGME49_204020-t26_1 gene=TGME49_204020 organism=Toxoplasma_gondii_ME49 gene_product=ribosomal protein RPL8 transcript_product=ribosomal protein RPL8 location=TGME49_chrVIIa:2046086-2048555(+) protein_length=260 sequence_SO=chromosome SO=protein_coding_gene is_pseudo=false	5.74688e-28	0	28254.7	5251.6	5590.2	5590.5	3725.3	4163.7	3995.6	3	3				7282.52	7340.87	7253.65	5874.12	5551.81	5263.08	5251.6	5590.2	5590.5	3725.3	4163.7	3995.6	3735.75	4078.67	4177.18	3032.19	3409.79	3081.73
TGME49_204050-t26_1-p1		TGME49_204050-t26_1-p1	TGME49_204050-t26_1-p1			transcript=TGME49_204050-t26_1 gene=TGME49_204050 organism=Toxoplasma_gondii_ME49 gene_product=subtilisin SUB1 transcript_product=subtilisin SUB1 location=TGME49_chrVIIa:2030677-2036482(+) protein_length=761 sequence_SO=chromosome SO=protein_coding_gene is_pseudo=false	1.96667e-33	0	81777.05	980.2	1040.9	984.4	1962.5	1587.2	1576.7	3	3				2941.55	3039.36	3045	5830.95	4678	4384.6	980.2	1040.9	984.4	1962.5	1587.2	1576.7	697.269	759.452	735.536	1597.37	1299.81	1216.08
TGME49_204060-t26_1-p1		TGME49_204060-t26_1-p1	TGME49_204060-t26_1-p1			transcript=TGME49_204060-t26_1 gene=TGME49_204060 organism=Toxoplasma_gondii_ME49 gene_product=SNARE domain-containing protein transcript_product=SNARE domain-containing protein location=TGME49_chrVIIa:2021297-2027499(+) protein_length=494 sequence_SO=chromosome SO=protein_coding_gene is_pseudo=false	3.38411e-28	0	53565.8	17.4	16.2	17.3	18.1	21.5	24.6	3	3				67.8987	65.4694	90.4629	98.0473	108.498	98.079	17.4	16.2	17.3	18.1	21.5	24.6	12.3776	11.8197	12.9264	14.7324	17.6071	18.9735
TGME49_204070-t26_1-p1		TGME49_204070-t26_1-p1	TGME49_204070-t26_1-p1			transcript=TGME49_204070-t26_1 gene=TGME49_204070 organism=Toxoplasma_gondii_ME49 gene_product=YT521-B family protein transcript_product=YT521-B family protein location=TGME49_chrVIIa:2012747-2018546(-) protein_length=496 sequence_SO=chromosome SO=protein_coding_gene is_pseudo=false	1.10315e-26	0	54307.7	14.3	14.5	12.2	9.3	10.3	8.7	3	3				76.2974	86.7361	67.3832	59.4134	61.9163	69.0349	14.3	14.5	12.2	9.3	10.3	8.7	10.1724	10.5794	9.11574	7.56968	8.43502	6.71014
TGME49_204080-t26_1-p1		TGME49_204080-t26_1-p1	TGME49_204080-t26_1-p1			transcript=TGME49_204080-t26_1 gene=TGME49_204080 organism=Toxoplasma_gondii_ME49 gene_product=histidine acid phosphatase superfamily protein transcript_product=histidine acid phosphatase superfamily protein location=TGME49_chrVIIa:2004830-2010931(+) protein_length=1318 sequence_SO=chromosome SO=protein_coding_gene is_pseudo=false	6.77249e-18	0	143851.76	5.3	1.9	2.3	1.1	1.2	4.7	3	3				53.4173	41.8135	43.5762	37.8418	30.2098	45.6344	5.3	1.9	2.3	1.1	1.2	4.7	3.77018	1.38626	1.71854	0.895339	0.98272	3.62502
TGME49_204100-t26_1-p1		TGME49_204100-t26_1-p1	TGME49_204100-t26_1-p1			transcript=TGME49_204100-t26_1 gene=TGME49_204100 organism=Toxoplasma_gondii_ME49 gene_product=eIF2 kinase IF2K-C transcript_product=eIF2 kinase IF2K-C location=TGME49_chrVIIa:1982845-2000440(-) protein_length=3271 sequence_SO=chromosome SO=protein_coding_gene is_pseudo=false	2.87577e-24	0	349041.17	8.8	9.5	9.7	7.7	7.3	7	3	3				340.076	389.73	371.846	331.149	347.427	370.872	8.8	9.5	9.7	7.7	7.3	7	6.25992	6.9313	7.24776	6.26737	5.97821	5.39896
TGME49_204120-t26_1-p1		TGME49_204120-t26_1-p1	TGME49_204120-t26_1-p1			transcript=TGME49_204120-t26_1 gene=TGME49_204120 organism=Toxoplasma_gondii_ME49 gene_product=hypothetical protein transcript_product=hypothetical protein location=TGME49_chrVIIa:1974228-1979278(-) protein_length=601 sequence_SO=chromosome SO=protein_coding_gene is_pseudo=false	2.05358e-25	0	68425.87	16.1	16.9	14.5	7.5	12.6	11.5	3	3				97.9564	103.846	92.6613	70.2362	75.2851	73.505	16.1	16.9	14.5	7.5	12.6	11.5	11.4528	12.3304	10.8343	6.10458	10.3186	8.86972
TGME49_204130-t26_1-p1		TGME49_204130-t26_1-p1	TGME49_204130-t26_1-p1			transcript=TGME49_204130-t26_1 gene=TGME49_204130 organism=Toxoplasma_gondii_ME49 gene_product=perforin-like protein PLP1 transcript_product=perforin-like protein PLP1 location=TGME49_chrVIIa:1962608-1971451(-) protein_length=1161 sequence_SO=chromosome SO=protein_coding_gene is_pseudo=false	4.11758e-34	0	125506.36	136.8	133.7	133.4	149	149.7	152	3	3				458.969	475.804	475.198	596.008	545.47	519.405	136.8	133.7	133.4	149	149.7	152	97.3133	97.5489	99.6754	121.278	122.594	117.235
TGME49_204160-t26_1-p1		TGME49_204160-t26_1-p1	TGME49_204160-t26_1-p1			transcript=TGME49_204160-t26_1 gene=TGME49_204160 organism=Toxoplasma_gondii_ME49 gene_product=GYF domain-containing protein transcript_product=GYF domain-containing protein location=TGME49_chrVIIa:1936339-1945229(-) protein_length=1821 sequence_SO=chromosome SO=protein_coding_gene is_pseudo=false	6.4974e-30	0	189982.41	100.5	75.6	109.2	101.9	121	79.5	3	3				320.453	346.434	352.19	341.36	378.701	345.332	100.5	75.6	109.2	101.9	121	79.5	71.4911	55.1586	81.5933	82.9409	99.091	61.3168
TGME49_204280-t26_1-p1		TGME49_204280-t26_1-p1	TGME49_204280-t26_1-p1			transcript=TGME49_204280-t26_1 gene=TGME49_204280 organism=Toxoplasma_gondii_ME49 gene_product=cell-cycle-associated protein kinase DYRK, putative transcript_product=cell-cycle-associated protein kinase DYRK, putative location=TGME49_chrVIIa:1924702-1929230(+) protein_length=1180 sequence_SO=chromosome SO=protein_coding_gene is_pseudo=false	3.24646e-15	0	128809.63	6.1	2.4	2.8	0.5	1.3	1.3	3	3				53.0619	46.4786	58.1718	16.8907	27.7908	30.0693	6.1	2.4	2.8	0.5	1.3	1.3	4.33926	1.75107	2.09214	0.406972	1.06461	1.00266
TGME49_204310-t26_1-p1		TGME49_204310-t26_1-p1	TGME49_204310-t26_1-p1			transcript=TGME49_204310-t26_1 gene=TGME49_204310 organism=Toxoplasma_gondii_ME49 gene_product=hypothetical protein transcript_product=hypothetical protein location=TGME49_chrVIIa:1887392-1908600(+) protein_length=2209 sequence_SO=chromosome SO=protein_coding_gene is_pseudo=false	1.69025e-24	0	242594.85	16.8	13.2	13.8	10.6	8.4	9.7	3	3				163.051	149.934	163.106	105.243	100.611	111.985	16.8	13.2	13.8	10.6	8.4	9.7	11.9508	9.63086	10.3112	8.62781	6.87904	7.48142
TGME49_204320-t26_1-p1		TGME49_204320-t26_1-p1	TGME49_204320-t26_1-p1			transcript=TGME49_204320-t26_1 gene=TGME49_204320 organism=Toxoplasma_gondii_ME49 gene_product=hypothetical protein transcript_product=hypothetical protein location=TGME49_chrVIIa:1883178-1884041(+) protein_length=287 sequence_SO=chromosome SO=protein_coding_gene is_pseudo=false	4.62281e-28	0	32123.69	59.5	34.6	41.9	35.2	33.8	48.3	3	3				220.602	153.781	194.429	201.663	204.691	232.092	59.5	34.6	41.9	35.2	33.8	48.3	42.3256	25.2445	31.3073	28.6508	27.68	37.2528
TGME49_204340-t26_1-p1		TGME49_204340-t26_1-p1	TGME49_204340-t26_1-p1			transcript=TGME49_204340-t26_1 gene=TGME49_204340 organism=Toxoplasma_gondii_ME49 gene_product=hypothetical protein transcript_product=hypothetical protein location=TGME49_chrVIIa:1869394-1873887(-) protein_length=877 sequence_SO=chromosome SO=protein_coding_gene is_pseudo=false	1.59935e-30	0	97094.57	279	267.8	248.7	373	366.2	378.3	3	3				800.642	830.02	871.507	1394.96	1115.89	1101.52	279	267.8	248.7	373	366.2	378.3	198.468	195.39	185.827	303.601	299.893	291.775
TGME49_204370-t26_1-p1		TGME49_204370-t26_1-p1	TGME49_204370-t26_1-p1			transcript=TGME49_204370-t26_1 gene=TGME49_204370 organism=Toxoplasma_gondii_ME49 gene_product=WD-40 repeat protein transcript_product=WD-40 repeat protein location=TGME49_chrVIIa:1845988-1847956(+) protein_length=135 sequence_SO=chromosome SO=protein_coding_gene is_pseudo=false	3.76371e-22	0	14857.43	169.8	161.3	138.2	99.8	83	106.7	3	3				317.235	340.249	338.568	195.892	173.632	215.805	169.8	161.3	138.2	99.8	83	106.7	120.788	117.686	103.262	81.2316	67.9715	82.2956
TGME49_204390-t26_1-p1		TGME49_204390-t26_1-p1	TGME49_204390-t26_1-p1			transcript=TGME49_204390-t26_1 gene=TGME49_204390 organism=Toxoplasma_gondii_ME49 gene_product=hypothetical protein transcript_product=hypothetical protein location=TGME49_chrVIIa:1827582-1829150(+) protein_length=370 sequence_SO=chromosome SO=protein_coding_gene is_pseudo=false	3.39422e-20	0	39701.69	13.8	13.8	9	11.6	12.9	11.4	3	3				54.5905	54.2518	57.5253	42.1824	54.2438	44.5522	13.8	13.8	9	11.6	12.9	11.4	9.81669	10.0686	6.72473	9.44175	10.5642	8.79259
TGME49_204400-t26_1-p1		TGME49_204400-t26_1-p1	TGME49_204400-t26_1-p1			transcript=TGME49_204400-t26_1 gene=TGME49_204400 organism=Toxoplasma_gondii_ME49 gene_product=ATPase synthase subunit alpha, putative transcript_product=ATPase synthase subunit alpha, putative location=TGME49_chrVIIa:1815332-1822685(+) protein_length=577 sequence_SO=chromosome SO=protein_coding_gene is_pseudo=false	2.41438e-27	0	62146.23	1278.9	1213.6	1233	883.6	826	1107.5	3	3				6346.71	6320.2	6329.47	5680.85	4877.11	4839.8	1278.9	1213.6	1233	883.6	826	1107.5	909.751	885.456	921.287	719.201	676.439	854.193
TGME49_204410-t26_1-p1		TGME49_204410-t26_1-p1	TGME49_204410-t26_1-p1			transcript=TGME49_204410-t26_1 gene=TGME49_204410 organism=Toxoplasma_gondii_ME49 gene_product=endonuclease/exonuclease/phosphatase family protein transcript_product=endonuclease/exonuclease/phosphatase family protein location=TGME49_chrVIIa:1804010-1811584(-) protein_length=1132 sequence_SO=chromosome SO=protein_coding_gene is_pseudo=false	1.95239e-24	0	121575.68	32	21.6	17.4	19.4	17	20.2	3	3				131.565	126.918	130.236	143.871	103.172	98.8447	32	21.6	17.4	19.4	17	20.2	22.7633	15.7596	13.0011	15.7905	13.9219	15.5799
TGME49_204480-t26_1-p1		TGME49_204480-t26_1-p1	TGME49_204480-t26_1-p1			transcript=TGME49_204480-t26_1 gene=TGME49_204480 organism=Toxoplasma_gondii_ME49 gene_product=thioredoxin domain-containing protein transcript_product=thioredoxin domain-containing protein location=TGME49_chrVIIa:1756017-1763926(-) protein_length=659 sequence_SO=chromosome SO=protein_coding_gene is_pseudo=false	7.83061e-32	0	72202.66	197.4	180.2	185.2	132.2	117.8	124.7	3	3				354.228	359.297	360.242	287.374	255.36	234.555	197.4	180.2	185.2	132.2	117.8	124.7	140.421	131.476	138.38	107.603	96.4704	96.1786
TGME49_204530-t26_1-p1		TGME49_204530-t26_1-p1	TGME49_204530-t26_1-p1			transcript=TGME49_204530-t26_1 gene=TGME49_204530 organism=Toxoplasma_gondii_ME49 gene_product=microneme protein MIC11 transcript_product=microneme protein MIC11 location=TGME49_chrVIIa:1731533-1732483(-) protein_length=204 sequence_SO=chromosome SO=protein_coding_gene is_pseudo=false	2.92314e-26	0	22432.66	1225.8	1047.4	1067.9	1440.7	1776	1714.9	3	3				1143.24	1082.32	991.135	1652	1449.26	1279.64	1225.8	1047.4	1067.9	1440.7	1776	1714.9	871.978	764.194	797.926	1172.65	1454.43	1322.67
TGME49_204550-t26_1-p1		TGME49_204550-t26_1-p1	TGME49_204550-t26_1-p1			transcript=TGME49_204550-t26_1 gene=TGME49_204550 organism=Toxoplasma_gondii_ME49 gene_product=hypothetical protein transcript_product=hypothetical protein location=TGME49_chrVIIa:1722699-1727038(-) protein_length=953 sequence_SO=chromosome SO=protein_coding_gene is_pseudo=false	1.27374e-10	0	103135.03	9.1	10.3	8.2	10.5	5.8	8.2	3	3				111.807	110.041	100.719	97.9369	99.7754	98.8768	9.1	10.3	8.2	10.5	5.8	8.2	6.47332	7.51499	6.12697	8.54641	4.74981	6.3245
TGME49_205000-t26_1-p1		TGME49_205000-t26_1-p1	TGME49_205000-t26_1-p1			transcript=TGME49_205000-t26_1 gene=TGME49_205000 organism=Toxoplasma_gondii_ME49 gene_product=phosphoglycerate mutase family protein transcript_product=phosphoglycerate mutase family protein location=TGME49_chrVIIa:1681517-1684886(+) protein_length=673 sequence_SO=chromosome SO=protein_coding_gene is_pseudo=false	9.68376e-15	0	74514.78	6.1	6.7	6.8	6.8	6.7	5.1	3	3				72.7744	80.8227	85.4513	85.1575	88.7178	62.1611	6.1	6.7	6.8	6.8	6.7	5.1	4.33926	4.88839	5.0809	5.53482	5.48685	3.93353
TGME49_205010-t26_1-p1		TGME49_205010-t26_1-p1	TGME49_205010-t26_1-p1			transcript=TGME49_205010-t26_1 gene=TGME49_205010 organism=Toxoplasma_gondii_ME49 gene_product=U2 small nuclear ribonucleoprotein family protein, putative transcript_product=U2 small nuclear ribonucleoprotein family protein, putative location=TGME49_chrVIIa:1671126-1679563(-) protein_length=1386 sequence_SO=chromosome SO=protein_coding_gene is_pseudo=false	1.64198e-26	0	150781.79	153.4	145.7	152.8	155.5	158.4	143	3	3				707.851	696.526	758.05	814.789	781.824	707.259	153.4	145.7	152.8	155.5	158.4	143	109.122	106.304	114.171	126.568	129.719	110.293
TGME49_205030-t26_1-p1		TGME49_205030-t26_1-p1	TGME49_205030-t26_1-p1			transcript=TGME49_205030-t26_1 gene=TGME49_205030 organism=Toxoplasma_gondii_ME49 gene_product=hypothetical protein transcript_product=hypothetical protein location=TGME49_chrVIIa:1666170-1667676(+) protein_length=113 sequence_SO=chromosome SO=protein_coding_gene is_pseudo=false	7.11119e-24	0	13135.09	20.5	18.8	23.9	14.6	21.2	26.7	3	3				49.8353	48.1728	60.0494	37.2438	54.3218	68.3846	20.5	18.8	23.9	14.6	21.2	26.7	14.5828	13.7167	17.8579	11.8836	17.3614	20.5932
TGME49_205040-t26_1-p1		TGME49_205040-t26_1-p1	TGME49_205040-t26_1-p1			transcript=TGME49_205040-t26_1 gene=TGME49_205040 organism=Toxoplasma_gondii_ME49 gene_product=PGAP1 family protein transcript_product=PGAP1 family protein location=TGME49_chrVIIa:1657073-1664628(-) protein_length=2110 sequence_SO=chromosome SO=protein_coding_gene is_pseudo=false	2.99665e-31	0	228416.87	66	54.8	55.7	47.6	48.6	57.6	3	3				401.126	423.368	418.298	468.912	396.322	373.225	66	54.8	55.7	47.6	48.6	57.6	46.9494	39.9827	41.6186	38.7437	39.8002	44.4257
TGME49_205130-t26_1-p1		TGME49_205130-t26_1-p1	TGME49_205130-t26_1-p1			transcript=TGME49_205130-t26_1 gene=TGME49_205130 organism=Toxoplasma_gondii_ME49 gene_product=hypothetical protein transcript_product=hypothetical protein location=TGME49_chrVIIa:1595654-1621704(+) protein_length=4817 sequence_SO=chromosome SO=protein_coding_gene is_pseudo=false	5.21733e-32	0	518663.03	10.9	11.5	11.5	11.2	12	15.6	3	3				194.092	203.751	206.514	264.109	235.08	250.042	10.9	11.5	11.5	11.2	12	15.6	7.75376	8.39052	8.5927	9.11618	9.8272	12.032
TGME49_205160-t26_1-p1		TGME49_205160-t26_1-p1	TGME49_205160-t26_1-p1			transcript=TGME49_205160-t26_1 gene=TGME49_205160 organism=Toxoplasma_gondii_ME49 gene_product=hypothetical protein transcript_product=hypothetical protein location=TGME49_chrVIIa:1571777-1575817(+) protein_length=1346 sequence_SO=chromosome SO=protein_coding_gene is_pseudo=false	0.00343639	0.0040404	147417.11		0.7	2.1	2.2	2.1	1.8	2	3					107.845	70.3434	72.3678	77.4136	44.681		0.7	2.1	2.2	2.1	1.8	0	0.510727	1.5691	1.79068	1.71976	1.3883
TGME49_205180-t26_1-p1		TGME49_205180-t26_1-p1	TGME49_205180-t26_1-p1			transcript=TGME49_205180-t26_1 gene=TGME49_205180 organism=Toxoplasma_gondii_ME49 gene_product=RNA recognition motif-containing protein transcript_product=RNA recognition motif-containing protein location=TGME49_chrVIIa:1562827-1563867(-) protein_length=274 sequence_SO=chromosome SO=protein_coding_gene is_pseudo=false	2.20722e-23	0	32010.9	287.6	231.5	230.4	301.4	282.9	292.2	3	3				493.194	440.583	449.538	507.073	568.633	504.169	287.6	231.5	230.4	301.4	282.9	292.2	204.585	168.905	172.153	245.323	231.676	225.368
TGME49_205210-t26_1-p1		TGME49_205210-t26_1-p1	TGME49_205210-t26_1-p1			transcript=TGME49_205210-t26_1 gene=TGME49_205210 organism=Toxoplasma_gondii_ME49 gene_product=hypothetical protein transcript_product=hypothetical protein location=TGME49_chrVIIa:1542075-1544331(+) protein_length=187 sequence_SO=chromosome SO=protein_coding_gene is_pseudo=false	2.15045e-16	0	20040.51	65.2	46.4	37	12.1	33.1	37.6	3	3				108.077	105.946	78.2987	31.982	66.7373	70.2758	65.2	46.4	37	12.1	33.1	37.6	46.3803	33.8539	27.6461	9.84873	27.1067	29.0001
TGME49_205220-t26_1-p1		TGME49_205220-t26_1-p1	TGME49_205220-t26_1-p1			transcript=TGME49_205220-t26_1 gene=TGME49_205220 organism=Toxoplasma_gondii_ME49 gene_product=U5 snRNP-associated subunit, putative transcript_product=U5 snRNP-associated subunit, putative location=TGME49_chrVIIa:1532428-1540273(+) protein_length=1113 sequence_SO=chromosome SO=protein_coding_gene is_pseudo=false	1.52884e-22	0	122775.17	112.8	94.8	85.6	67.3	69.1	86.3	3	3				402.623	370.575	342.458	303.333	289.822	329.374	112.8	94.8	85.6	67.3	69.1	86.3	80.2408	69.1671	63.9596	54.7784	56.5883	66.5615
TGME49_205240-t26_1-p1		TGME49_205240-t26_1-p1	TGME49_205240-t26_1-p1			transcript=TGME49_205240-t26_1 gene=TGME49_205240 organism=Toxoplasma_gondii_ME49 gene_product=cleft lip and palate transmembrane protein 1 (clptm1) protein transcript_product=cleft lip and palate transmembrane protein 1 (clptm1) protein location=TGME49_chrVIIa:1516961-1526161(-) protein_length=794 sequence_SO=chromosome SO=protein_coding_gene is_pseudo=false	3.46138e-29	0	88328.6	104.2	114.3	108.9	109.8	111.1	108.7	3	3				233.611	238.02	237.05	242.067	258.585	251.262	104.2	114.3	108.9	109.8	111.1	108.7	74.1231	83.3945	81.3692	89.3711	90.9835	83.8382
TGME49_205250-t26_1-p1		TGME49_205250-t26_1-p1	TGME49_205250-t26_1-p1			transcript=TGME49_205250-t26_1 gene=TGME49_205250 organism=Toxoplasma_gondii_ME49 gene_product=rhoptry protein ROP18 transcript_product=rhoptry protein ROP18 location=TGME49_chrVIIa:1514449-1516113(-) protein_length=554 sequence_SO=chromosome SO=protein_coding_gene is_pseudo=false	4.66334e-27	0	62665.51	561.8	537.9	548.2	765	712.3	726.4	3	3				1327.47	1334.4	1439.51	1939.31	1710.69	1701.92	561.8	537.9	548.2	765	712.3	726.4	399.639	392.458	409.61	622.667	583.326	560.258
TGME49_205290-t26_1-p1		TGME49_205290-t26_1-p1	TGME49_205290-t26_1-p1			transcript=TGME49_205290-t26_1 gene=TGME49_205290 organism=Toxoplasma_gondii_ME49 gene_product=serine/threonine specific protein phosphatase transcript_product=serine/threonine specific protein phosphatase location=TGME49_chrVIIa:1489880-1492960(-) protein_length=523 sequence_SO=chromosome SO=protein_coding_gene is_pseudo=false	2.56365e-29	0	57918.56	46.4	21.5	21.3	33.2	21.4	45.6	3	3				96.6584	84.6286	101.077	146.789	97.3544	105.341	46.4	21.5	21.3	33.2	21.4	45.6	33.0068	15.6866	15.9152	27.0229	17.5252	35.1704
TGME49_205300-t26_1-p1		TGME49_205300-t26_1-p1	TGME49_205300-t26_1-p1			transcript=TGME49_205300-t26_1 gene=TGME49_205300 organism=Toxoplasma_gondii_ME49 gene_product=hypothetical protein transcript_product=hypothetical protein location=TGME49_chrVIIa:1480687-1486724(-) protein_length=697 sequence_SO=chromosome SO=protein_coding_gene is_pseudo=false	3.82116e-21	0	75241.73	19.6	10.1	12.1	10.1	10	15.1	3	3				102.689	125.888	96.5806	94.5036	82.8353	111.489	19.6	10.1	12.1	10.1	10	15.1	13.9425	7.36907	9.04102	8.22084	8.18934	11.6463
TGME49_205320-t26_1-p1		TGME49_205320-t26_1-p1	TGME49_205320-t26_1-p1			transcript=TGME49_205320-t26_1 gene=TGME49_205320 organism=Toxoplasma_gondii_ME49 gene_product=hypothetical protein transcript_product=hypothetical protein location=TGME49_chrVIIa:1473570-1476738(+) protein_length=655 sequence_SO=chromosome SO=protein_coding_gene is_pseudo=false	7.392e-25	0	70849.82	58	41.4	47	67.9	47.8	64.4	3	3				241.111	206.166	227.339	283.255	252.631	275.765	58	41.4	47	67.9	47.8	64.4	41.2585	30.2059	35.118	55.2668	39.145	49.6704
TGME49_205330-t26_1-p1		TGME49_205330-t26_1-p1	TGME49_205330-t26_1-p1			transcript=TGME49_205330-t26_1 gene=TGME49_205330 organism=Toxoplasma_gondii_ME49 gene_product=hypothetical protein transcript_product=hypothetical protein location=TGME49_chrVIIa:1470367-1471730(-) protein_length=331 sequence_SO=chromosome SO=protein_coding_gene is_pseudo=false	3.47867e-14	0	35281.54	13.5	8	9.6	3.7	6.4	13.6	3	3				96.7444	18.4785	27.0528	40.7154	71.4251	43.0382	13.5	8	9.6	3.7	6.4	13.6	9.60328	5.83689	7.17304	3.01159	5.24117	10.4894
TGME49_205340-t26_1-p1		TGME49_205340-t26_1-p1	TGME49_205340-t26_1-p1			transcript=TGME49_205340-t26_1 gene=TGME49_205340 organism=Toxoplasma_gondii_ME49 gene_product=ribosomal protein RPS12 transcript_product=ribosomal protein RPS12 location=TGME49_chrVIIa:1467654-1468859(+) protein_length=142 sequence_SO=chromosome SO=protein_coding_gene is_pseudo=false	3.73184e-25	0	15398.66	4436.3	3882.1	3658.3	2748.6	3013.3	3174	3	3				2251.07	2343.78	2126.59	1852.01	1740.66	1678.2	4436.3	3882.1	3658.3	2748.6	3013.3	3174	3155.78	2832.42	2733.45	2237.21	2467.69	2448.04
TGME49_205350-t26_1-p1		TGME49_205350-t26_1-p1	TGME49_205350-t26_1-p1			transcript=TGME49_205350-t26_1 gene=TGME49_205350 organism=Toxoplasma_gondii_ME49 gene_product=integral membrane protein, GNS1/SUR4 family protein, putative transcript_product=integral membrane protein, GNS1/SUR4 family protein, putative location=TGME49_chrVIIa:1460890-1462693(-) protein_length=318 sequence_SO=chromosome SO=protein_coding_gene is_pseudo=false	1.18573e-23	0	37794.22	586.8	511.2	532.4	180.1	183.1	274	3	3				1100.8	1160.02	1257.63	456.542	479.841	562.303	586.8	511.2	532.4	180.1	183.1	274	417.423	372.977	397.805	146.591	149.947	211.331
TGME49_205360-t26_1-p1		TGME49_205360-t26_1-p1	TGME49_205360-t26_1-p1			transcript=TGME49_205360-t26_1 gene=TGME49_205360 organism=Toxoplasma_gondii_ME49 gene_product=hypothetical protein transcript_product=hypothetical protein location=TGME49_chrVIIa:1442993-1459115(+) protein_length=2607 sequence_SO=chromosome SO=protein_coding_gene is_pseudo=false	3.71576e-19	0	293161.76	21.9	23.7	20.1	23.9	24.8	20.8	3	3				650.748	591.304	596.781	551.62	707.063	553.4	21.9	23.7	20.1	23.9	24.8	20.8	15.5787	17.2918	15.0186	19.4533	20.3096	16.0426
TGME49_205380-t26_1-p1		TGME49_205380-t26_1-p1	TGME49_205380-t26_1-p1			transcript=TGME49_205380-t26_1 gene=TGME49_205380 organism=Toxoplasma_gondii_ME49 gene_product=fructose-bisphospatase I transcript_product=fructose-bisphospatase I location=TGME49_chrVIIa:1430809-1433953(+) protein_length=388 sequence_SO=chromosome SO=protein_coding_gene is_pseudo=false	4.47523e-25	0	42245.77	201.3	193.5	182	206.1	193.6	211.1	3	3				554.925	547.256	516.361	624.043	500.592	581.537	201.3	193.5	182	206.1	193.6	211.1	143.196	141.18	135.989	167.754	158.546	162.817
TGME49_205390-t26_1-p1		TGME49_205390-t26_1-p1	TGME49_205390-t26_1-p1			transcript=TGME49_205390-t26_1 gene=TGME49_205390 organism=Toxoplasma_gondii_ME49 gene_product=hypothetical protein transcript_product=hypothetical protein location=TGME49_chrVIIa:1425631-1426542(-) protein_length=303 sequence_SO=chromosome SO=protein_coding_gene is_pseudo=false	1.94839e-31	0	33974.56	2.8	2.9	5.7	3.6	5.5	5.1	3	3				25.6725	25.1327	32.3023	33.9583	52.4733	33.8557	2.8	2.9	5.7	3.6	5.5	5.1	1.99179	2.11587	4.25899	2.9302	4.50413	3.93353
TGME49_205440-t26_1-p1		TGME49_205440-t26_1-p1	TGME49_205440-t26_1-p1			transcript=TGME49_205440-t26_1 gene=TGME49_205440 organism=Toxoplasma_gondii_ME49 gene_product=CCT chaperonin gamma subunit transcript_product=CCT chaperonin gamma subunit location=TGME49_chrVIIa:1397504-1403332(+) protein_length=556 sequence_SO=chromosome SO=protein_coding_gene is_pseudo=false	3.35605e-25	0	60612.78	368.4	393.5	384.3	357.9	336.9	391	3	3				865.232	963.094	893.106	967.6	845.95	881.503	368.4	393.5	384.3	357.9	336.9	391	262.063	287.102	287.146	291.311	275.899	301.571
TGME49_205460-t26_1-p1		TGME49_205460-t26_1-p1	TGME49_205460-t26_1-p1			transcript=TGME49_205460-t26_1 gene=TGME49_205460 organism=Toxoplasma_gondii_ME49 gene_product=AN1 family Zinc finger domain-containing protein transcript_product=AN1 family Zinc finger domain-containing protein location=TGME49_chrVIIa:1391236-1393725(-) protein_length=211 sequence_SO=chromosome SO=protein_coding_gene is_pseudo=false	1.44669e-17	0	23866.15	23.4	21.6	20	10.9	23.8	22.3	3	3				60.946	55.599	72.9714	58.0472	54.1207	51.9707	23.4	21.6	20	10.9	23.8	22.3	16.6457	15.7596	14.9438	8.87199	19.4906	17.1995
TGME49_205470-t26_1-p1		TGME49_205470-t26_1-p1	TGME49_205470-t26_1-p1			transcript=TGME49_205470-t26_1 gene=TGME49_205470 organism=Toxoplasma_gondii_ME49 gene_product=translation elongation factor 2 family protein, putative transcript_product=translation elongation factor 2 family protein, putative location=TGME49_chrVIIa:1385098-1389126(+) protein_length=952 sequence_SO=chromosome SO=protein_coding_gene is_pseudo=false	3.69974e-29	0	106572.26	2111.5	1865.9	1764.2	1151.3	1338	1499.4	3	3				5119.17	5095.22	5013.3	3845.63	3748.88	3924.22	2111.5	1865.9	1764.2	1151.3	1338	1499.4	1502.02	1361.38	1318.2	937.094	1095.73	1156.46
TGME49_205480-t26_1-p1		TGME49_205480-t26_1-p1	TGME49_205480-t26_1-p1			transcript=TGME49_205480-t26_1 gene=TGME49_205480 organism=Toxoplasma_gondii_ME49 gene_product=IMC subcompartment protein ISP4 transcript_product=IMC subcompartment protein ISP4 location=TGME49_chrVIIa:1382280-1383664(-) protein_length=181 sequence_SO=chromosome SO=protein_coding_gene is_pseudo=false	5.3849e-20	0	19382.21	33	53.5	42.1	63.9	53.6	34.4	3	3				117.281	168.022	166.575	208.79	207.081	120.983	33	53.5	42.1	63.9	53.6	34.4	23.4747	39.0342	31.4568	52.011	43.8948	26.532
TGME49_205500-t26_1-p1		TGME49_205500-t26_1-p1	TGME49_205500-t26_1-p1			transcript=TGME49_205500-t26_1 gene=TGME49_205500 organism=Toxoplasma_gondii_ME49 gene_product=hypothetical protein transcript_product=hypothetical protein location=TGME49_chrVIIa:1366359-1373406(+) protein_length=1037 sequence_SO=chromosome SO=protein_coding_gene is_pseudo=false	3.4592e-20	0	116859.02	7.7	7.1	5.1	7.6	6.9	8.7	3	3				48.4908	63.0807	44.4092	55.7671	53.3735	56.9028	7.7	7.1	5.1	7.6	6.9	8.7	5.47743	5.18024	3.81068	6.18598	5.65064	6.71014
TGME49_205510-t26_1-p1		TGME49_205510-t26_1-p1	TGME49_205510-t26_1-p1			transcript=TGME49_205510-t26_1 gene=TGME49_205510 organism=Toxoplasma_gondii_ME49 gene_product=nucleolar protein 5, putative transcript_product=nucleolar protein 5, putative location=TGME49_chrVIIa:1360707-1364682(-) protein_length=490 sequence_SO=chromosome SO=protein_coding_gene is_pseudo=false	6.35127e-26	0	54348.67	812.5	719.2	724.1	761.6	745.3	802.6	3	3				1790.87	1670.9	1695.37	1749.7	1733.02	1766.8	812.5	719.2	724.1	761.6	745.3	802.6	577.975	524.736	541.042	619.9	610.351	619.03
TGME49_205540-t26_1-p1		TGME49_205540-t26_1-p1	TGME49_205540-t26_1-p1			transcript=TGME49_205540-t26_1 gene=TGME49_205540 organism=Toxoplasma_gondii_ME49 gene_product=DEAD/DEAH box helicase domain-containing protein transcript_product=DEAD/DEAH box helicase domain-containing protein location=TGME49_chrVIIa:1346394-1353413(+) protein_length=1069 sequence_SO=chromosome SO=protein_coding_gene is_pseudo=false	2.91695e-25	0	116586.39	46.5	43.5	44.6	32.5	37.6	34.9	3	3				380.173	383.59	402.602	323.029	345.47	298.744	46.5	43.5	44.6	32.5	37.6	34.9	33.078	31.7381	33.3248	26.4532	30.7919	26.9177
TGME49_205550-t26_1-p1		TGME49_205550-t26_1-p1	TGME49_205550-t26_1-p1			transcript=TGME49_205550-t26_1 gene=TGME49_205550 organism=Toxoplasma_gondii_ME49 gene_product=AGC kinase transcript_product=AGC kinase location=TGME49_chrVIIa:1340199-1344487(-) protein_length=698 sequence_SO=chromosome SO=protein_coding_gene is_pseudo=false	1.07289e-25	0	75854.51	27	25.7	24	23.4	19.2	23.8	3	3				172.084	192.632	172.886	167.342	152.509	168.43	27	25.7	24	23.4	19.2	23.8	19.2066	18.751	17.9326	19.0463	15.7235	18.3565
TGME49_205558-t26_1-p1		TGME49_205558-t26_1-p1	TGME49_205558-t26_1-p1			transcript=TGME49_205558-t26_1 gene=TGME49_205558 organism=Toxoplasma_gondii_ME49 gene_product=NAC domain-containing protein transcript_product=NAC domain-containing protein location=TGME49_chrVIIa:1334559-1336332(+) protein_length=189 sequence_SO=chromosome SO=protein_coding_gene is_pseudo=false	1.25105e-23	0	20506.91	2124.8	2770.3	2591.6	2338.3	2422.9	1934.3	3	3				4575.8	5859.82	5614.07	4254.18	4646.45	4516.37	2124.8	2770.3	2591.6	2338.3	2422.9	1934.3	1511.49	2021.24	1936.42	1903.25	1984.19	1491.89
TGME49_205562-t26_1-p1		TGME49_205562-t26_1-p1	TGME49_205562-t26_1-p1			transcript=TGME49_205562-t26_1 gene=TGME49_205562 organism=Toxoplasma_gondii_ME49 gene_product=hypothetical protein transcript_product=hypothetical protein location=TGME49_chrVIIa:1307040-1330896(+) protein_length=5843 sequence_SO=chromosome SO=protein_coding_gene is_pseudo=false	1.11464e-15	0	627148.52	1.6	1.5	1.7	1.5	1.2	1.2	3	3				48.0288	67.4073	60.0621	78.2827	56.4816	53.932	1.6	1.5	1.7	1.5	1.2	1.2	1.13817	1.09442	1.27023	1.22092	0.98272	0.925536
TGME49_205570-t26_1-p1		TGME49_205570-t26_1-p1	TGME49_205570-t26_1-p1			transcript=TGME49_205570-t26_1 gene=TGME49_205570 organism=Toxoplasma_gondii_ME49 gene_product=hypothetical protein transcript_product=hypothetical protein location=TGME49_chrVIIa:1302505-1305173(-) protein_length=644 sequence_SO=chromosome SO=protein_coding_gene is_pseudo=false	2.25231e-28	0	68156.73	99	80.5	93.1	47.7	63.5	73.1	3	3				408.637	368.695	426.979	296.416	309.796	325.62	99	80.5	93.1	47.7	63.5	73.1	70.4241	58.7337	69.5635	38.8251	52.0023	56.3806
TGME49_205580-t26_1-p1		TGME49_205580-t26_1-p1	TGME49_205580-t26_1-p1			transcript=TGME49_205580-t26_1 gene=TGME49_205580 organism=Toxoplasma_gondii_ME49 gene_product=nuclear factor NF4 transcript_product=nuclear factor NF4 location=TGME49_chrVIIa:1293654-1297697(+) protein_length=497 sequence_SO=chromosome SO=protein_coding_gene is_pseudo=false	3.90512e-27	0	51221.1	270.3	193.7	201.3	204.9	224.7	235.7	3	3				683.527	612.995	615.787	638.86	714.393	666.533	270.3	193.7	201.3	204.9	224.7	235.7	192.279	141.326	150.41	166.777	184.014	181.791
TGME49_205625-t26_1-p1		TGME49_205625-t26_1-p1	TGME49_205625-t26_1-p1			transcript=TGME49_205625-t26_1 gene=TGME49_205625 organism=Toxoplasma_gondii_ME49 gene_product=hypothetical protein transcript_product=hypothetical protein location=TGME49_chrVIIa:1252994-1259192(-) protein_length=962 sequence_SO=chromosome SO=protein_coding_gene is_pseudo=false	7.33358e-24	0	101770.27	16.4	16.5	18	17.7	21.7	22.9	3	3				122.35	125.379	132.277	146.874	167.71	189.189	16.4	16.5	18	17.7	21.7	22.9	11.6662	12.0386	13.4495	14.4068	17.7709	17.6623
TGME49_205680-t26_1-p1		TGME49_205680-t26_1-p1	TGME49_205680-t26_1-p1			transcript=TGME49_205680-t26_1 gene=TGME49_205680 organism=Toxoplasma_gondii_ME49 gene_product=hypothetical protein transcript_product=hypothetical protein location=TGME49_chrVIIa:1215181-1219032(-) protein_length=805 sequence_SO=chromosome SO=protein_coding_gene is_pseudo=false	5.19744e-23	0	79066.13	335.4	329	325.2	202.5	226.6	218.5	3	3				789.254	1047.7	941.007	769.061	771.902	803.939	335.4	329	325.2	202.5	226.6	218.5	238.588	240.042	242.987	164.824	185.57	168.525
TGME49_205690-t26_1-p1		TGME49_205690-t26_1-p1	TGME49_205690-t26_1-p1			transcript=TGME49_205690-t26_1 gene=TGME49_205690 organism=Toxoplasma_gondii_ME49 gene_product=hypothetical protein transcript_product=hypothetical protein location=TGME49_chrVIIa:1212921-1214150(+) protein_length=409 sequence_SO=chromosome SO=protein_coding_gene is_pseudo=false	3.76255e-09	0	45023.01	14.1	18.1	18.3	12.4	15.5	13.5	3	3				46.423	57.3926	65.8852	59.4682	51.4114	47.78	14.1	18.1	18.3	12.4	15.5	13.5	10.0301	13.206	13.6736	10.0929	12.6935	10.4123
TGME49_205700-t26_1-p1		TGME49_205700-t26_1-p1	TGME49_205700-t26_1-p1			transcript=TGME49_205700-t26_1 gene=TGME49_205700 organism=Toxoplasma_gondii_ME49 gene_product=cyclophilin precursor transcript_product=cyclophilin precursor location=TGME49_chrVIIa:1209729-1210775(+) protein_length=348 sequence_SO=chromosome SO=protein_coding_gene is_pseudo=false	1.7887e-24	0	38196.74	3711.7	3417.3	3522.1	4385	4577	4193.7	3	3				8723.17	8900.75	9303.96	10784	11601.9	10761.4	3711.7	3417.3	3522.1	4385	4577	4193.7	2640.33	2493.3	2631.68	3569.15	3748.26	3234.52
TGME49_205710-t26_1-p1		TGME49_205710-t26_1-p1	TGME49_205710-t26_1-p1			transcript=TGME49_205710-t26_1 gene=TGME49_205710 organism=Toxoplasma_gondii_ME49 gene_product=lysine-tRNA ligase transcript_product=lysine-tRNA ligase location=TGME49_chrVIIa:1202972-1207613(+) protein_length=658 sequence_SO=chromosome SO=protein_coding_gene is_pseudo=false	4.28929e-31	0	74394.86	372.5	370.6	370.4	394.9	335.2	367.4	3	3				968.399	997.322	1012.38	1065.22	957.247	952.018	372.5	370.6	370.4	394.9	335.2	367.4	264.979	270.394	276.76	321.427	274.507	283.368
TGME49_205720-t26_1-p1		TGME49_205720-t26_1-p1	TGME49_205720-t26_1-p1			transcript=TGME49_205720-t26_1 gene=TGME49_205720 organism=Toxoplasma_gondii_ME49 gene_product=Adenosine/AMP deaminase domain-containing protein transcript_product=Adenosine/AMP deaminase domain-containing protein location=TGME49_chrVIIa:1198247-1201484(-) protein_length=366 sequence_SO=chromosome SO=protein_coding_gene is_pseudo=false	2.97241e-23	0	41153.15	8.1	7.7	8.2	11.7	12.2	18.8	3	3				35.4957	31.3717	28.848	45.0439	46.7324	41.7743	8.1	7.7	8.2	11.7	12.2	18.8	5.76197	5.618	6.12697	9.52315	9.99099	14.5001
TGME49_205730-t26_1-p1		TGME49_205730-t26_1-p1	TGME49_205730-t26_1-p1			transcript=TGME49_205730-t26_1 gene=TGME49_205730 organism=Toxoplasma_gondii_ME49 gene_product=hypothetical protein transcript_product=hypothetical protein location=TGME49_chrVIIa:1194781-1196633(+) protein_length=152 sequence_SO=chromosome SO=protein_coding_gene is_pseudo=false	9.16583e-15	0	17361.8	106.6	75.3	37.1	105.7	61	104.2	3	3				134.868	117.75	115.27	170.408	135.762	157.31	106.6	75.3	37.1	105.7	61	104.2	75.8304	54.9397	27.7208	86.0339	49.9549	80.3674
TGME49_205740-t26_1-p1		TGME49_205740-t26_1-p1	TGME49_205740-t26_1-p1			transcript=TGME49_205740-t26_1 gene=TGME49_205740 organism=Toxoplasma_gondii_ME49 gene_product=hypothetical protein transcript_product=hypothetical protein location=TGME49_chrVIIa:1179955-1192576(-) protein_length=1306 sequence_SO=chromosome SO=protein_coding_gene is_pseudo=false	1.00841e-20	0	140939.11	46.2	30.6	33.6	22.2	25	35.3	3	3				190.177	189.96	205.627	146.083	173.057	160.921	46.2	30.6	33.6	22.2	25	35.3	32.8646	22.3261	25.1056	18.0696	20.4733	27.2262
TGME49_205750-t26_1-p1		TGME49_205750-t26_1-p1	TGME49_205750-t26_1-p1			transcript=TGME49_205750-t26_1 gene=TGME49_205750 organism=Toxoplasma_gondii_ME49 gene_product=histone deacetylase complex subunit Sin3 transcript_product=histone deacetylase complex subunit Sin3 location=TGME49_chrVIIa:1173218-1178033(+) protein_length=769 sequence_SO=chromosome SO=protein_coding_gene is_pseudo=false	4.72516e-28	0	87091.75	13	12.7	14.8	20.5	16.7	17.5	3	3				98.0387	109.966	101.196	121.591	113.857	109.573	13	12.7	14.8	20.5	16.7	17.5	9.2476	9.26606	11.0584	16.6859	13.6762	13.4974
TGME49_206300-t26_1-p1		TGME49_206300-t26_1-p1	TGME49_206300-t26_1-p1			transcript=TGME49_206300-t26_1 gene=TGME49_206300 organism=Toxoplasma_gondii_ME49 gene_product=hypothetical protein transcript_product=hypothetical protein location=TGME49_chrVIIa:1075912-1078389(-) protein_length=825 sequence_SO=chromosome SO=protein_coding_gene is_pseudo=false	1.19677e-23	0	90007.33	6.1	7.9	5.7	4.9	5.3	6.6	3	3				51.9799	67.3555	64.3188	56.8372	57.3756	55.2529	6.1	7.9	5.7	4.9	5.3	6.6	4.33926	5.76392	4.25899	3.98833	4.34035	5.09045
TGME49_206320-t26_1-p1		TGME49_206320-t26_1-p1	TGME49_206320-t26_1-p1			transcript=TGME49_206320-t26_1 gene=TGME49_206320 organism=Toxoplasma_gondii_ME49 gene_product=hypothetical protein transcript_product=hypothetical protein location=TGME49_chrVIIa:1063141-1066017(+) protein_length=294 sequence_SO=chromosome SO=protein_coding_gene is_pseudo=false	2.98012e-28	0	32301.18	292.7	228.9	254.3	205	220.4	287.3	3	3				772.435	754.048	812.085	597.013	666.931	866.427	292.7	228.9	254.3	205	220.4	287.3	208.213	167.008	190.011	166.859	180.493	221.589
TGME49_206340-t26_1-p1		TGME49_206340-t26_1-p1	TGME49_206340-t26_1-p1			transcript=TGME49_206340-t26_1 gene=TGME49_206340 organism=Toxoplasma_gondii_ME49 gene_product=hypothetical protein transcript_product=hypothetical protein location=TGME49_chrVIIa:1054024-1055163(-) protein_length=187 sequence_SO=chromosome SO=protein_coding_gene is_pseudo=false	1.11778e-21	0	19986.49	110.5	65.7	63.3	67.6	52.1	78.4	3	3				304.672	141.668	130.779	170.824	141.35	206.712	110.5	65.7	63.3	67.6	52.1	78.4	78.6046	47.9354	47.2972	55.0226	42.6664	60.4684
TGME49_206380-t26_1-p1		TGME49_206380-t26_1-p1	TGME49_206380-t26_1-p1			transcript=TGME49_206380-t26_1 gene=TGME49_206380 organism=Toxoplasma_gondii_ME49 gene_product=hypothetical protein transcript_product=hypothetical protein location=TGME49_chrVIIa:1032556-1042628(+) protein_length=2462 sequence_SO=chromosome SO=protein_coding_gene is_pseudo=false	6.84611e-13	0	267356	1	1	1.6	1.5	1	4.3	3	3				42.6542	48.0913	42.23	48.5245	39.8373	41.0357	1	1	1.6	1.5	1	4.3	0.711354	0.729611	1.19551	1.22092	0.818934	3.31651
TGME49_206450-t26_1-p1		TGME49_206450-t26_1-p1	TGME49_206450-t26_1-p1			transcript=TGME49_206450-t26_1 gene=TGME49_206450 organism=Toxoplasma_gondii_ME49 gene_product=autophagy-related cysteine peptidase atg4, putative transcript_product=autophagy-related cysteine peptidase atg4, putative location=TGME49_chrVIIa:958417-970566(-) protein_length=3752 sequence_SO=chromosome SO=protein_coding_gene is_pseudo=false	1.40949e-22	0	397388.03	12.5	10.6	10.7	17.5	16.2	17.2	3	3				379.198	403.184	457.518	800.733	789.703	674.117	12.5	10.6	10.7	17.5	16.2	17.2	8.89193	7.73387	7.99495	14.244	13.2667	13.266
TGME49_206470-t26_1-p1		TGME49_206470-t26_1-p1	TGME49_206470-t26_1-p1			transcript=TGME49_206470-t26_1 gene=TGME49_206470 organism=Toxoplasma_gondii_ME49 gene_product=pyruvate dehydrogenase complex subunit PDH-E3II transcript_product=pyruvate dehydrogenase complex subunit PDH-E3II location=TGME49_chrVIIa:947003-953655(+) protein_length=519 sequence_SO=chromosome SO=protein_coding_gene is_pseudo=false	5.33068e-23	0	55121.36	486.4	420.8	429.9	367.2	399.8	457.7	3	3				1291.46	1314.32	1269.68	1347.32	1230.48	1251.3	486.4	420.8	429.9	367.2	399.8	457.7	346.003	307.02	321.218	298.88	327.41	353.015
TGME49_206480-t26_1-p1		TGME49_206480-t26_1-p1	TGME49_206480-t26_1-p1			transcript=TGME49_206480-t26_1 gene=TGME49_206480 organism=Toxoplasma_gondii_ME49 gene_product=hypothetical protein transcript_product=hypothetical protein location=TGME49_chrVIIa:943946-945669(-) protein_length=207 sequence_SO=chromosome SO=protein_coding_gene is_pseudo=false	8.74889e-24	0	22522.16	581.5	461.9	477.3	294.7	467.9	445.1	3	3				2116.48	1608.3	1690.84	1690.95	1637.73	1700.79	581.5	461.9	477.3	294.7	467.9	445.1	413.652	337.007	356.635	239.869	383.179	343.297
TGME49_206490-t26_1-p1		TGME49_206490-t26_1-p1	TGME49_206490-t26_1-p1			transcript=TGME49_206490-t26_1 gene=TGME49_206490 organism=Toxoplasma_gondii_ME49 gene_product=ICE family protease (caspase) p20 domain-containing protein transcript_product=ICE family protease (caspase) p20 domain-containing protein location=TGME49_chrVIIa:933358-941548(+) protein_length=742 sequence_SO=chromosome SO=protein_coding_gene is_pseudo=false	6.1913e-15	0	80268.41	1.1	1.2	0.8	3.7	1.6	1.5	3	3				17.5351	14.0383	14.539	25.8431	23.614	23.5547	1.1	1.2	0.8	3.7	1.6	1.5	0.78249	0.875533	0.597753	3.01159	1.31029	1.15692
TGME49_206510-t26_1-p1		TGME49_206510-t26_1-p1	TGME49_206510-t26_1-p1			transcript=TGME49_206510-t26_1 gene=TGME49_206510 organism=Toxoplasma_gondii_ME49 gene_product=toxolysin TLN4 transcript_product=toxolysin TLN4 location=TGME49_chrVIIa:903405-917753(+) protein_length=2340 sequence_SO=chromosome SO=protein_coding_gene is_pseudo=false	3.52483e-28	0	246741.16	121.7	128.9	128.2	88.2	93.4	134.8	3	3				278.87	275.656	283.668	310.79	316.09	335.564	121.7	128.9	128.2	88.2	93.4	134.8	86.5718	94.0468	95.79	71.7899	76.4884	103.969
TGME49_206540-t26_1-p1		TGME49_206540-t26_1-p1	TGME49_206540-t26_1-p1			transcript=TGME49_206540-t26_1 gene=TGME49_206540 organism=Toxoplasma_gondii_ME49 gene_product=hypothetical protein transcript_product=hypothetical protein location=TGME49_chrVIIa:894012-901698(-) protein_length=1255 sequence_SO=chromosome SO=protein_coding_gene is_pseudo=false	6.11998e-24	0	131049.43	18.5	15.5	10.6	18.1	21.6	36.1	3	3				208.209	159.355	150.737	269.682	225.107	310.014	18.5	15.5	10.6	18.1	21.6	36.1	13.1601	11.309	7.92023	14.7324	17.689	27.8432
TGME49_206580-t26_1-p1		TGME49_206580-t26_1-p1	TGME49_206580-t26_1-p1			transcript=TGME49_206580-t26_1 gene=TGME49_206580 organism=Toxoplasma_gondii_ME49 gene_product=formin FRM2 transcript_product=formin FRM2 location=TGME49_chrVIIa:813203-830394(+) protein_length=4709 sequence_SO=chromosome SO=protein_coding_gene is_pseudo=false	2.83021e-20	0	491677.67	5.9	5.5	5.7	3	6.4	7.4	3	3				87.9067	85.4737	99.4299	106.312	105.807	102.985	5.9	5.5	5.7	3	6.4	7.4	4.19699	4.01286	4.25899	2.44183	5.24117	5.70747
TGME49_206590-t26_1-p1		TGME49_206590-t26_1-p1	TGME49_206590-t26_1-p1			transcript=TGME49_206590-t26_1 gene=TGME49_206590 organism=Toxoplasma_gondii_ME49 gene_product=calcium-dependent protein kinase CDPK2A transcript_product=calcium-dependent protein kinase CDPK2A location=TGME49_chrVIIa:800544-807261(-) protein_length=786 sequence_SO=chromosome SO=protein_coding_gene is_pseudo=false	3.35845e-29	0	86377.5	297.1	296.6	300.9	265.2	272.8	277.3	3	3				983.807	1020.85	1007.37	978.867	1021.67	980.044	297.1	296.6	300.9	265.2	272.8	277.3	211.343	216.403	224.83	215.858	223.405	213.876
TGME49_206610-t26_1-p1		TGME49_206610-t26_1-p1	TGME49_206610-t26_1-p1			transcript=TGME49_206610-t26_1 gene=TGME49_206610 organism=Toxoplasma_gondii_ME49 gene_product=pyruvate dehydrogenase complex subunit PDH-E2 transcript_product=pyruvate dehydrogenase complex subunit PDH-E2 location=TGME49_chrVIIa:781130-789026(-) protein_length=929 sequence_SO=chromosome SO=protein_coding_gene is_pseudo=false	8.5328e-29	0	96879.53	99.7	89.7	85.5	52.5	60.7	74.4	3	3				549.479	522.974	484.781	370.847	377.475	436.264	99.7	89.7	85.5	52.5	60.7	74.4	70.922	65.4461	63.8849	42.7321	49.7093	57.3832
TGME49_206630-t26_1-p1		TGME49_206630-t26_1-p1	TGME49_206630-t26_1-p1			transcript=TGME49_206630-t26_1 gene=TGME49_206630 organism=Toxoplasma_gondii_ME49 gene_product=hypothetical protein transcript_product=hypothetical protein location=TGME49_chrVIIa:769908-772339(-) protein_length=665 sequence_SO=chromosome SO=protein_coding_gene is_pseudo=false	3.18328e-23	0	71324.41	48.5	60.3	62.1	12.2	50.3	61.2	3	3				59.5828	62.9533	76.9529	94.7395	86.1376	89.5806	48.5	60.3	62.1	12.2	50.3	61.2	34.5007	43.9955	46.4006	9.93012	41.1924	47.2024
TGME49_206670-t26_1-p1		TGME49_206670-t26_1-p1	TGME49_206670-t26_1-p1			transcript=TGME49_206670-t26_1 gene=TGME49_206670 organism=Toxoplasma_gondii_ME49 gene_product=hypothetical protein transcript_product=hypothetical protein location=TGME49_chrVIIa:730293-739354(-) protein_length=2071 sequence_SO=chromosome SO=protein_coding_gene is_pseudo=false	3.08405e-30	0	218498.23	100.8	97.4	99.8	86.9	88.4	93	3	3				534.047	544.356	542.285	538.735	515.179	494.063	100.8	97.4	99.8	86.9	88.4	93	71.7045	71.0641	74.5697	70.7318	72.3937	71.7291
TGME49_206680-t26_1-p1		TGME49_206680-t26_1-p1	TGME49_206680-t26_1-p1			transcript=TGME49_206680-t26_1 gene=TGME49_206680 organism=Toxoplasma_gondii_ME49 gene_product=hypothetical protein transcript_product=hypothetical protein location=TGME49_chrVIIa:725683-727356(-) protein_length=216 sequence_SO=chromosome SO=protein_coding_gene is_pseudo=false	6.25559e-16	0	23897.63	4.4	11.8	7.7	10.4	6.7	6.6	3	3				10.1456	31.2714	25.431	27.868	18.9417	15.7861	4.4	11.8	7.7	10.4	6.7	6.6	3.12996	8.60941	5.75338	8.46502	5.48685	5.09045
TGME49_206690-t26_1-p1		TGME49_206690-t26_1-p1	TGME49_206690-t26_1-p1			transcript=TGME49_206690-t26_1 gene=TGME49_206690 organism=Toxoplasma_gondii_ME49 gene_product=glideosome-associated protein with multiple-membrane spans GAPM2B transcript_product=glideosome-associated protein with multiple-membrane spans GAPM2B location=TGME49_chrVIIa:722626-724443(+) protein_length=426 sequence_SO=chromosome SO=protein_coding_gene is_pseudo=false	4.117e-26	0	46788.9	65.5	51.4	51.1	49	35.1	60.1	3	3				172.772	159.574	227.154	154.845	130.341	175.547	65.5	51.4	51.1	49	35.1	60.1	46.5937	37.502	38.1815	39.8833	28.7446	46.3539
TGME49_207060-t26_1-p1		TGME49_207060-t26_1-p1	TGME49_207060-t26_1-p1			transcript=TGME49_207060-t26_1 gene=TGME49_207060 organism=Toxoplasma_gondii_ME49 gene_product=ribonucleoside-diphosphate reductase small subunit transcript_product=ribonucleoside-diphosphate reductase small subunit location=TGME49_chrX:7363116-7366485(-) protein_length=391 sequence_SO=chromosome SO=protein_coding_gene is_pseudo=false	2.85098e-25	0	44585.27	158.8	116.7	118.8	70.7	54.6	83.4	3	3				450.453	434.472	385.077	278.023	229.511	247.497	158.8	116.7	118.8	70.7	54.6	83.4	112.963	85.1456	88.7664	57.5459	44.7138	64.3248
TGME49_207080-t26_1-p1		TGME49_207080-t26_1-p1	TGME49_207080-t26_1-p1			transcript=TGME49_207080-t26_1 gene=TGME49_207080 organism=Toxoplasma_gondii_ME49 gene_product=histone lysine acetyltransferase MYST-B transcript_product=histone lysine acetyltransferase MYST-B location=TGME49_chrX:7375401-7382728(+) protein_length=1086 sequence_SO=chromosome SO=protein_coding_gene is_pseudo=false	1.2306e-11	0	120875.8	1.8	2	2.8	0.1	2.7	1.7	3	3				55.1279	53.6339	45.898	25.3535	63.0283	56.8133	1.8	2	2.8	0.1	2.7	1.7	1.28044	1.45922	2.09214	0.0813944	2.21112	1.31118
TGME49_207100-t26_1-p1		TGME49_207100-t26_1-p1	TGME49_207100-t26_1-p1			transcript=TGME49_207100-t26_1 gene=TGME49_207100 organism=Toxoplasma_gondii_ME49 gene_product=hypothetical protein transcript_product=hypothetical protein location=TGME49_chrX:7386557-7395157(-) protein_length=1384 sequence_SO=chromosome SO=protein_coding_gene is_pseudo=false	5.17934e-10	0	149958.02	1.1		0.7		0.6	1.2	2	2				31.8654		48.034		42.3098	39.103	1.1		0.7		0.6	1.2	0.78249	0	0.523034	0	0.49136	0.925536
TGME49_207120-t26_1-p1		TGME49_207120-t26_1-p1	TGME49_207120-t26_1-p1			transcript=TGME49_207120-t26_1 gene=TGME49_207120 organism=Toxoplasma_gondii_ME49 gene_product=Sad1/UNC family protein transcript_product=Sad1/UNC family protein location=TGME49_chrX:7399781-7410678(+) protein_length=3396 sequence_SO=chromosome SO=protein_coding_gene is_pseudo=false	1.58347e-21	0	360480.38	1.7	0.6	1.8	1.1	1.1	1.7	3	3				39.4123	27.7599	42.8768	37.872	37.0288	39.4181	1.7	0.6	1.8	1.1	1.1	1.7	1.2093	0.437766	1.34495	0.895339	0.900827	1.31118
TGME49_207130-t26_1-p1		TGME49_207130-t26_1-p1	TGME49_207130-t26_1-p1			transcript=TGME49_207130-t26_1 gene=TGME49_207130 organism=Toxoplasma_gondii_ME49 gene_product=SAG-related sequence SRS49A transcript_product=SAG-related sequence SRS49A location=TGME49_chrX:7412699-7413938(-) protein_length=367 sequence_SO=chromosome SO=protein_coding_gene is_pseudo=false	2.3734e-11	0	38615.75			2.2	6	7	3.9	1	3						36.0524	37.7634	32.5141	24.9978			2.2	6	7	3.9	0	0	1.64382	4.88367	5.73253	3.00799
TGME49_207140-t26_1-p1		TGME49_207140-t26_1-p1	TGME49_207140-t26_1-p1			transcript=TGME49_207140-t26_1 gene=TGME49_207140 organism=Toxoplasma_gondii_ME49 gene_product=SAG-related sequence SRS49B transcript_product=SAG-related sequence SRS49B location=TGME49_chrX:7415208-7416447(-) protein_length=367 sequence_SO=chromosome SO=protein_coding_gene is_pseudo=false	1.44918e-26	0	38656.67					6.8	10.1	0	2	WT							52.6337	66.8063					6.8	10.1	0	0	0	0	5.56875	7.78993
TGME49_207150-t26_1-p1		TGME49_207150-t26_1-p1	TGME49_207150-t26_1-p1			transcript=TGME49_207150-t26_1 gene=TGME49_207150 organism=Toxoplasma_gondii_ME49 gene_product=SAG-related sequence SRS49C transcript_product=SAG-related sequence SRS49C location=TGME49_chrX:7417697-7418452(-) protein_length=196 sequence_SO=chromosome SO=protein_coding_gene is_pseudo=false	1.96198e-20	0	20653.28	75.1	82.7	79.6	162.2	175.3	151.1	3	3				210.216	225.989	230.515	466.626	482.307	389.564	75.1	82.7	79.6	162.2	175.3	151.1	53.4227	60.3388	59.4765	132.022	143.559	116.54
TGME49_207160-t26_1-p1		TGME49_207160-t26_1-p1	TGME49_207160-t26_1-p1			transcript=TGME49_207160-t26_1 gene=TGME49_207160 organism=Toxoplasma_gondii_ME49 gene_product=SAG-related sequence SRS49D transcript_product=SAG-related sequence SRS49D location=TGME49_chrX:7421516-7422740(-) protein_length=364 sequence_SO=chromosome SO=protein_coding_gene is_pseudo=false	4.22585e-18	0	38170	7.3	0.8	6.9	20	22.7	34.4	3	3				23.0207	8.31455	38.1765	125.059	100.722	80.6478	7.3	0.8	6.9	20	22.7	34.4	5.19289	0.583689	5.15562	16.2789	18.5898	26.532
TGME49_207170-t26_1-p1		TGME49_207170-t26_1-p1	TGME49_207170-t26_1-p1			transcript=TGME49_207170-t26_1 gene=TGME49_207170 organism=Toxoplasma_gondii_ME49 gene_product=hypothetical protein transcript_product=hypothetical protein location=TGME49_chrX:7425356-7427581(+) protein_length=141 sequence_SO=chromosome SO=protein_coding_gene is_pseudo=false	1.29393e-23	0	15231.61	213.6	177.2	186.4	94.9	145	153.5	3	3				426.164	432.007	366.774	317.853	307.151	388.002	213.6	177.2	186.4	94.9	145	153.5	151.945	129.287	139.277	77.2433	118.745	118.392
TGME49_207210-t26_1-p1		TGME49_207210-t26_1-p1	TGME49_207210-t26_1-p1			transcript=TGME49_207210-t26_1 gene=TGME49_207210 organism=Toxoplasma_gondii_ME49 gene_product=hypothetical protein transcript_product=hypothetical protein location=TGME49_chrX:7452428-7452760(+) protein_length=110 sequence_SO=chromosome SO=protein_coding_gene is_pseudo=false	3.92057e-15	0	13038.71	35.1	46.2	30.7	248.9	236.3	299.7	3	3				60.8194	54.3403	43.118	269.344	327.295	404.59	35.1	46.2	30.7	248.9	236.3	299.7	24.9685	33.708	22.9388	202.591	193.514	231.153
TGME49_207240-t26_1-p1		TGME49_207240-t26_1-p1	TGME49_207240-t26_1-p1			transcript=TGME49_207240-t26_1 gene=TGME49_207240 organism=Toxoplasma_gondii_ME49 gene_product=hypothetical protein transcript_product=hypothetical protein location=TGME49_chrX:7459980-7460668(+) protein_length=108 sequence_SO=chromosome SO=protein_coding_gene is_pseudo=false	9.37266e-23	0	11947.69	252.4	210	187.4	207.3	209.1	276.3	3	3				338.116	314.255	283.602	421.731	365.525	345.489	252.4	210	187.4	207.3	209.1	276.3	179.546	153.218	140.024	168.731	171.239	213.105
TGME49_207370-t26_1-p1		TGME49_207370-t26_1-p1	TGME49_207370-t26_1-p1			transcript=TGME49_207370-t26_1 gene=TGME49_207370 organism=Toxoplasma_gondii_ME49 gene_product=hypothetical protein transcript_product=hypothetical protein location=TGME49_chrIb:11951-16550(-) protein_length=1373 sequence_SO=chromosome SO=protein_coding_gene is_pseudo=false	2.05871e-27	0	143073.41	97.7	74.6	72.1	53.8	69	74.2	3	3				507.969	510.495	469.842	410.035	399.505	441.48	97.7	74.6	72.1	53.8	69	74.2	69.4993	54.429	53.8725	43.7902	56.5064	57.229
TGME49_207390-t26_1-p1		TGME49_207390-t26_1-p1	TGME49_207390-t26_1-p1			transcript=TGME49_207390-t26_1 gene=TGME49_207390 organism=Toxoplasma_gondii_ME49 gene_product=coatomer protein complex, gamma sub-unit, putative transcript_product=coatomer protein complex, gamma sub-unit, putative location=TGME49_chrIb:21138-28256(-) protein_length=517 sequence_SO=chromosome SO=protein_coding_gene is_pseudo=false	1.86554e-23	0	56058.31	67.7	54.5	52.8	31.5	43	55.7	3	3				285.825	280.566	259.713	212.994	232.261	233.687	67.7	54.5	52.8	31.5	43	55.7	48.1587	39.7638	39.4517	25.6392	35.2141	42.9603
TGME49_207430-t26_1-p1		TGME49_207430-t26_1-p1	TGME49_207430-t26_1-p1			transcript=TGME49_207430-t26_1 gene=TGME49_207430 organism=Toxoplasma_gondii_ME49 gene_product=ATP-dependent RNA helicase DDX1, putative transcript_product=ATP-dependent RNA helicase DDX1, putative location=TGME49_chrIb:49268-60612(+) protein_length=768 sequence_SO=chromosome SO=protein_coding_gene is_pseudo=false	7.64398e-30	0	82792.02	64.5	53.6	51.2	60.8	61.5	60.2	3	3				249.517	277.468	304.797	346.707	293.23	268.114	64.5	53.6	51.2	60.8	61.5	60.2	45.8823	39.1071	38.2562	49.4878	50.3644	46.4311
TGME49_207440-t26_1-p1		TGME49_207440-t26_1-p1	TGME49_207440-t26_1-p1			transcript=TGME49_207440-t26_1 gene=TGME49_207440 organism=Toxoplasma_gondii_ME49 gene_product=ribosomal protein RPS4 transcript_product=ribosomal protein RPS4 location=TGME49_chrIb:62583-65733(-) protein_length=312 sequence_SO=chromosome SO=protein_coding_gene is_pseudo=false	5.86344e-30	0	35506.95	4192.4	4733.5	4776.5	2936.1	2638.6	2874	3	3				9051.6	8863.78	9327.01	6974.33	5725.37	6287.66	4192.4	4733.5	4776.5	2936.1	2638.6	2874	2982.28	3453.61	3568.96	2389.82	2160.84	2216.66
TGME49_207450-t26_1-p1		TGME49_207450-t26_1-p1	TGME49_207450-t26_1-p1			transcript=TGME49_207450-t26_1 gene=TGME49_207450 organism=Toxoplasma_gondii_ME49 gene_product=DNA segment, Chr 10, Wayne State University 52, expressed family protein transcript_product=DNA segment, Chr 10, Wayne State University 52, expressed family protein location=TGME49_chrIb:69592-75449(+) protein_length=519 sequence_SO=chromosome SO=protein_coding_gene is_pseudo=false	1.57233e-24	0	56365.31	34.9	34.2	37.8	60.5	37.5	28.8	3	3				180.685	185.469	184.036	244.761	189.552	147.73	34.9	34.2	37.8	60.5	37.5	28.8	24.8263	24.9527	28.2438	49.2436	30.71	22.2129
TGME49_207460-t26_1-p1		TGME49_207460-t26_1-p1	TGME49_207460-t26_1-p1			transcript=TGME49_207460-t26_1 gene=TGME49_207460 organism=Toxoplasma_gondii_ME49 gene_product=Rab5B protein transcript_product=Rab5B protein location=TGME49_chrIb:76632-81878(-) protein_length=228 sequence_SO=chromosome SO=protein_coding_gene is_pseudo=false	1.20107e-24	0	24676.88	83.6	62.9	64.7	34.1	50.3	65.7	3	3				102.562	120.605	109.794	104.155	109.387	114.211	83.6	62.9	64.7	34.1	50.3	65.7	59.4692	45.8925	48.3433	27.7555	41.1924	50.6731
TGME49_207590-t26_1-p1		TGME49_207590-t26_1-p1	TGME49_207590-t26_1-p1			transcript=TGME49_207590-t26_1 gene=TGME49_207590 organism=Toxoplasma_gondii_ME49 gene_product=protein phosphatase 2C domain-containing protein transcript_product=protein phosphatase 2C domain-containing protein location=TGME49_chrIb:142474-145083(+) protein_length=533 sequence_SO=chromosome SO=protein_coding_gene is_pseudo=false	3.25877e-23	0	57826.97	25.5	18.1	25.2	24.6	23.4	24.2	3	3				107.255	94.0989	131.927	130.933	128.065	109.004	25.5	18.1	25.2	24.6	23.4	24.2	18.1395	13.206	18.8292	20.023	19.163	18.665
TGME49_207620-t26_1-p1		TGME49_207620-t26_1-p1	TGME49_207620-t26_1-p1			transcript=TGME49_207620-t26_1 gene=TGME49_207620 organism=Toxoplasma_gondii_ME49 gene_product=pyridine nucleotide-disulfide oxidoreductase domain-containing protein transcript_product=pyridine nucleotide-disulfide oxidoreductase domain-containing protein location=TGME49_chrIb:156062-163682(-) protein_length=664 sequence_SO=chromosome SO=protein_coding_gene is_pseudo=false	2.05351e-34	0	71158.66	362.8	301.3	303.8	356.1	387.1	384	3	3				1080.36	1134.86	1157.96	1421.44	1432.42	1256.01	362.8	301.3	303.8	356.1	387.1	384	258.079	219.832	226.997	289.846	317.009	296.172
TGME49_207640-t26_1-p1		TGME49_207640-t26_1-p1	TGME49_207640-t26_1-p1			transcript=TGME49_207640-t26_1 gene=TGME49_207640 organism=Toxoplasma_gondii_ME49 gene_product=isoleucyl-tRNA synthetase family protein transcript_product=isoleucyl-tRNA synthetase family protein location=TGME49_chrIb:171397-186668(-) protein_length=1242 sequence_SO=chromosome SO=protein_coding_gene is_pseudo=false	3.96756e-25	0	141532.03	210.9	194.8	190.8	187.1	209.1	202.2	3	3				544.722	559.885	532.764	579.566	593.999	526.978	210.9	194.8	190.8	187.1	209.1	202.2	150.025	142.128	142.564	152.289	171.239	155.953
TGME49_207680-t26_1-p1		TGME49_207680-t26_1-p1	TGME49_207680-t26_1-p1			transcript=TGME49_207680-t26_1 gene=TGME49_207680 organism=Toxoplasma_gondii_ME49 gene_product=suppressor of kinetochore protein 1, putative transcript_product=suppressor of kinetochore protein 1, putative location=TGME49_chrIb:208394-210255(-) protein_length=170 sequence_SO=chromosome SO=protein_coding_gene is_pseudo=false	1.90206e-19	0	19424.03	310.4	351.5	331.4	469.5	345.5	337.2	3	3				378.535	425.185	400.264	570.263	425.478	341.398	310.4	351.5	331.4	469.5	345.5	337.2	220.804	256.458	247.619	382.147	282.942	260.076
TGME49_207710-t26_1-p1		TGME49_207710-t26_1-p1	TGME49_207710-t26_1-p1			transcript=TGME49_207710-t26_1 gene=TGME49_207710 organism=Toxoplasma_gondii_ME49 gene_product=phosphatidylinositol synthase, putative transcript_product=phosphatidylinositol synthase, putative location=TGME49_chrIb:224471-229190(+) protein_length=258 sequence_SO=chromosome SO=protein_coding_gene is_pseudo=false	1.15173e-21	0	27857.33	32.4	16.9	21	22.2	33.9	36.4	3	3				138.474	82.8492	100.915	107.485	108.179	117.199	32.4	16.9	21	22.2	33.9	36.4	23.0479	12.3304	15.691	18.0696	27.7618	28.0746
TGME49_207720-t26_1-p1		TGME49_207720-t26_1-p1	TGME49_207720-t26_1-p1			transcript=TGME49_207720-t26_1 gene=TGME49_207720 organism=Toxoplasma_gondii_ME49 gene_product=hypothetical protein transcript_product=hypothetical protein location=TGME49_chrIb:232708-244511(+) protein_length=1628 sequence_SO=chromosome SO=protein_coding_gene is_pseudo=false	5.0785e-23	0	177013.15	23.1	23.4	24.7	21.3	24.1	25.2	3	3				201.887	217.613	189.777	203.993	216.201	214.111	23.1	23.4	24.7	21.3	24.1	25.2	16.4323	17.0729	18.4556	17.337	19.7363	19.4363
TGME49_207750-t26_1-p1		TGME49_207750-t26_1-p1	TGME49_207750-t26_1-p1			transcript=TGME49_207750-t26_1 gene=TGME49_207750 organism=Toxoplasma_gondii_ME49 gene_product=hypothetical protein transcript_product=hypothetical protein location=TGME49_chrIb:257069-264335(+) protein_length=851 sequence_SO=chromosome SO=protein_coding_gene is_pseudo=false	1.5789e-25	0	96754.56	5.6	3.6	4.8	4.2	4	4.7	3	3				82.9284	52.6393	68.6642	61.6599	58.8484	68.6801	5.6	3.6	4.8	4.2	4	4.7	3.98358	2.6266	3.58652	3.41857	3.27573	3.62502
TGME49_207760-t26_1-p1		TGME49_207760-t26_1-p1	TGME49_207760-t26_1-p1			transcript=TGME49_207760-t26_1 gene=TGME49_207760 organism=Toxoplasma_gondii_ME49 gene_product=DnaJ C terminal region domain-containing protein transcript_product=DnaJ C terminal region domain-containing protein location=TGME49_chrIb:266961-276137(+) protein_length=1519 sequence_SO=chromosome SO=protein_coding_gene is_pseudo=false	3.15264e-25	0	161644.4	21.2	24.7	27.6	15.3	19	19.5	3	3				172.515	190.882	203.107	169.609	158.837	151.961	21.2	24.7	27.6	15.3	19	19.5	15.0807	18.0214	20.6225	12.4533	15.5597	15.04
TGME49_207770-t26_1-p1		TGME49_207770-t26_1-p1	TGME49_207770-t26_1-p1			transcript=TGME49_207770-t26_1 gene=TGME49_207770 organism=Toxoplasma_gondii_ME49 gene_product=PCI domain-containing protein transcript_product=PCI domain-containing protein location=TGME49_chrIb:277983-284153(-) protein_length=511 sequence_SO=chromosome SO=protein_coding_gene is_pseudo=false	6.61172e-30	0	55462.93	210.9	233.6	211.4	213.3	190.7	194.1	3	3				619.755	634.14	630.884	618.728	604.226	547.52	210.9	233.6	211.4	213.3	190.7	194.1	150.025	170.437	157.956	173.614	156.171	149.705
TGME49_207800-t26_1-p1		TGME49_207800-t26_1-p1	TGME49_207800-t26_1-p1			transcript=TGME49_207800-t26_1 gene=TGME49_207800 organism=Toxoplasma_gondii_ME49 gene_product=hypothetical protein transcript_product=hypothetical protein location=TGME49_chrIb:305032-307544(-) protein_length=421 sequence_SO=chromosome SO=protein_coding_gene is_pseudo=false	1.1709e-07	0	48350.8	3.8	0.9	0.8		1.2		3	1				32.3468	22.5284	21.9477		31.0415		3.8	0.9	0.8		1.2		2.70315	0.65665	0.597753	0	0.98272	0
TGME49_207830-t26_1-p1		TGME49_207830-t26_1-p1	TGME49_207830-t26_1-p1			transcript=TGME49_207830-t26_1 gene=TGME49_207830 organism=Toxoplasma_gondii_ME49 gene_product=MORN repeat-containing protein transcript_product=MORN repeat-containing protein location=TGME49_chrIb:322320-325476(+) protein_length=366 sequence_SO=chromosome SO=protein_coding_gene is_pseudo=false	2.05228e-28	0	39833.61	156.9	114.4	108.5	108.5	133.6	160.4	3	3				596.599	522.89	517.395	515.333	635.907	629.19	156.9	114.4	108.5	108.5	133.6	160.4	111.611	83.4675	81.0703	88.3129	109.41	123.713
TGME49_207840-t26_1-p1		TGME49_207840-t26_1-p1	TGME49_207840-t26_1-p1			transcript=TGME49_207840-t26_1 gene=TGME49_207840 organism=Toxoplasma_gondii_ME49 gene_product=ribosomal protein RPS17 transcript_product=ribosomal protein RPS17 location=TGME49_chrIb:327322-329024(-) protein_length=132 sequence_SO=chromosome SO=protein_coding_gene is_pseudo=false	3.96829e-27	0	15228.63	3688.7	3204.2	3146.8	2466.2	2281.9	2541	3	3				1963.89	1988.41	1917.29	1356.9	1402.36	1387.06	3688.7	3204.2	3146.8	2466.2	2281.9	2541	2623.97	2337.82	2351.26	2007.35	1868.72	1959.82
TGME49_207910-t26_1-p1		TGME49_207910-t26_1-p1	TGME49_207910-t26_1-p1			transcript=TGME49_207910-t26_1 gene=TGME49_207910 organism=Toxoplasma_gondii_ME49 gene_product=manganese resistance 1 protein, putative transcript_product=manganese resistance 1 protein, putative location=TGME49_chrIb:425657-435483(-) protein_length=501 sequence_SO=chromosome SO=protein_coding_gene is_pseudo=false	5.30796e-20	0	53442.14	21.1	12.2	11.2	7.2	5.7	14.8	3	3				52.896	36.4638	54.3449	32.1229	38.1056	43.2185	21.1	12.2	11.2	7.2	5.7	14.8	15.0096	8.90125	8.36855	5.8604	4.66792	11.4149
TGME49_207920-t26_1-p1		TGME49_207920-t26_1-p1	TGME49_207920-t26_1-p1			transcript=TGME49_207920-t26_1 gene=TGME49_207920 organism=Toxoplasma_gondii_ME49 gene_product=hypothetical protein transcript_product=hypothetical protein location=TGME49_chrIb:438130-442091(+) protein_length=726 sequence_SO=chromosome SO=protein_coding_gene is_pseudo=false	1.06851e-16	0	80495.2	5.4	6	5.8	5.7	4.9	4.8	3	3				49.0153	54.3752	50.5483	51.0607	42.7601	43.7797	5.4	6	5.8	5.7	4.9	4.8	3.84131	4.37766	4.33371	4.63948	4.01277	3.70215
TGME49_207930-t26_1-p1		TGME49_207930-t26_1-p1	TGME49_207930-t26_1-p1			transcript=TGME49_207930-t26_1 gene=TGME49_207930 organism=Toxoplasma_gondii_ME49 gene_product=phosphatidylethanolamine-binding protein transcript_product=phosphatidylethanolamine-binding protein location=TGME49_chrIb:443959-446581(-) protein_length=207 sequence_SO=chromosome SO=protein_coding_gene is_pseudo=false	7.17669e-31	0	22599.85	105.3	61.2	51.9	167.9	113.9	130.2	3	3				148.962	142.895	108.866	249.998	198.871	225.888	105.3	61.2	51.9	167.9	113.9	130.2	74.9056	44.6522	38.7793	136.661	93.2765	100.421
TGME49_207940-t26_1-p1		TGME49_207940-t26_1-p1	TGME49_207940-t26_1-p1			transcript=TGME49_207940-t26_1 gene=TGME49_207940 organism=Toxoplasma_gondii_ME49 gene_product=ribosomal protein S9, putative transcript_product=ribosomal protein S9, putative location=TGME49_chrIb:448977-454627(-) protein_length=510 sequence_SO=chromosome SO=protein_coding_gene is_pseudo=false	1.1932e-11	0	55385.23	2.5	1.9	1.2	1.9	2.4	2.1	3	3				30.8376	40.8465	25.1014	39.8041	32.128	29.3789	2.5	1.9	1.2	1.9	2.4	2.1	1.77839	1.38626	0.89663	1.54649	1.96544	1.61969
TGME49_207960-t26_1-p1		TGME49_207960-t26_1-p1	TGME49_207960-t26_1-p1			transcript=TGME49_207960-t26_1 gene=TGME49_207960 organism=Toxoplasma_gondii_ME49 gene_product=hypothetical protein transcript_product=hypothetical protein location=TGME49_chrIb:463230-472357(-) protein_length=839 sequence_SO=chromosome SO=protein_coding_gene is_pseudo=false	3.31052e-15	0	90950.19	3.3	4.6	3.1	4.2	6.2	5.3	3	3				45.8885	57.3724	70.5422	66.4266	82.6095	69.0465	3.3	4.6	3.1	4.2	6.2	5.3	2.34747	3.35621	2.31629	3.41857	5.07739	4.08779
TGME49_207990-t26_1-p1		TGME49_207990-t26_1-p1	TGME49_207990-t26_1-p1			transcript=TGME49_207990-t26_1 gene=TGME49_207990 organism=Toxoplasma_gondii_ME49 gene_product=ribosomal RNA large subunit methyltransferase J protein transcript_product=ribosomal RNA large subunit methyltransferase J protein location=TGME49_chrIb:500176-508930(-) protein_length=981 sequence_SO=chromosome SO=protein_coding_gene is_pseudo=false	6.11738e-25	0	109459.13	21.7	15.3	16.5	22.8	26.5	28.2	3	3				82.3872	81.5106	81.0885	124.191	119.294	101.946	21.7	15.3	16.5	22.8	26.5	28.2	15.4364	11.163	12.3287	18.5579	21.7017	21.7501
TGME49_208010-t26_1-p1		TGME49_208010-t26_1-p1	TGME49_208010-t26_1-p1			transcript=TGME49_208010-t26_1 gene=TGME49_208010 organism=Toxoplasma_gondii_ME49 gene_product=hypothetical protein transcript_product=hypothetical protein location=TGME49_chrIb:510809-515097(+) protein_length=472 sequence_SO=chromosome SO=protein_coding_gene is_pseudo=false	3.67365e-14	0	50627.43	0.4	0.6	0.5	0.5	0.6	0.3	3	3				11.3051	8.12302	5.14063	7.40166	9.26067	8.77312	0.4	0.6	0.5	0.5	0.6	0.3	0.284542	0.437766	0.373596	0.406972	0.49136	0.231384
TGME49_208030-t26_1-p1		TGME49_208030-t26_1-p1	TGME49_208030-t26_1-p1			transcript=TGME49_208030-t26_1 gene=TGME49_208030 organism=Toxoplasma_gondii_ME49 gene_product=microneme protein MIC4 transcript_product=microneme protein MIC4 location=TGME49_chrIb:531695-533437(+) protein_length=580 sequence_SO=chromosome SO=protein_coding_gene is_pseudo=false	2.30604e-22	0	63021.15	561.6	506	437.2	1080.9	995.2	1054.5	3	3				935.616	928.862	830.007	2045.62	1813.79	1723.04	561.6	506	437.2	1080.9	995.2	1054.5	399.497	369.183	326.672	879.792	815.003	813.315
TGME49_208070-t26_1-p1		TGME49_208070-t26_1-p1	TGME49_208070-t26_1-p1			transcript=TGME49_208070-t26_1 gene=TGME49_208070 organism=Toxoplasma_gondii_ME49 gene_product=inositol polyphosphate kinase transcript_product=inositol polyphosphate kinase location=TGME49_chrIb:576844-587870(-) protein_length=2851 sequence_SO=chromosome SO=protein_coding_gene is_pseudo=false	2.47398e-23	0	306179.59	2.1	2.5	2	1.6	1.2	2	3	3				49.3353	63.8323	55.593	53.9731	38.3857	43.4329	2.1	2.5	2	1.6	1.2	2	1.49384	1.82403	1.49438	1.30231	0.98272	1.54256
TGME49_208200-t26_1-p1		TGME49_208200-t26_1-p1	TGME49_208200-t26_1-p1			transcript=TGME49_208200-t26_1 gene=TGME49_208200 organism=Toxoplasma_gondii_ME49 gene_product=PHD-finger domain-containing protein transcript_product=PHD-finger domain-containing protein location=TGME49_chrIb:596233-601374(-) protein_length=497 sequence_SO=chromosome SO=protein_coding_gene is_pseudo=false	3.03539e-22	0	50544.77	46.7	57.8	39.4	21.5	39.5	34.7	3	3				77.6467	96.5854	91.0588	95.803	85.0106	63.8349	46.7	57.8	39.4	21.5	39.5	34.7	33.2202	42.1715	29.4394	17.4998	32.3479	26.7634
TGME49_208300-t26_1-p1		TGME49_208300-t26_1-p1	TGME49_208300-t26_1-p1			transcript=TGME49_208300-t26_1 gene=TGME49_208300 organism=Toxoplasma_gondii_ME49 gene_product=hypothetical protein transcript_product=hypothetical protein location=TGME49_chrIb:603218-603983(+) protein_length=105 sequence_SO=chromosome SO=protein_coding_gene is_pseudo=false	1.295e-06	0	11948.33	48.4	54.1	30.9	54.9	52.3	52.6	3	3				91.5208	100.031	92.5458	105.668	97.0042	103.838	48.4	54.1	30.9	54.9	52.3	52.6	34.4295	39.4719	23.0882	44.6855	42.8302	40.5693
TGME49_208310-t26_1-p1		TGME49_208310-t26_1-p1	TGME49_208310-t26_1-p1			transcript=TGME49_208310-t26_1 gene=TGME49_208310 organism=Toxoplasma_gondii_ME49 gene_product=hypothetical protein transcript_product=hypothetical protein location=TGME49_chrIb:604908-607119(-) protein_length=589 sequence_SO=chromosome SO=protein_coding_gene is_pseudo=false	6.74558e-26	0	64683.4	42.7	36.2	32.1	41.3	42.8	44.5	3	3				153.706	157.704	151.764	179.383	153.017	197.953	42.7	36.2	32.1	41.3	42.8	44.5	30.3748	26.4119	23.9849	33.6159	35.0504	34.322
TGME49_208320-t26_1-p1		TGME49_208320-t26_1-p1	TGME49_208320-t26_1-p1			transcript=TGME49_208320-t26_1 gene=TGME49_208320 organism=Toxoplasma_gondii_ME49 gene_product=polynucleotide kinase 3 phosphatase transcript_product=polynucleotide kinase 3 phosphatase location=TGME49_chrIb:608427-610971(+) protein_length=703 sequence_SO=chromosome SO=protein_coding_gene is_pseudo=false	1.211e-28	0	77293.56	38.9	41.7	37.7	39.3	40.5	44.6	3	3				201.634	212.163	189.244	208.403	216.022	204.652	38.9	41.7	37.7	39.3	40.5	44.6	27.6717	30.4248	28.1691	31.988	33.1668	34.3991
TGME49_208340-t26_1-p1		TGME49_208340-t26_1-p1	TGME49_208340-t26_1-p1			transcript=TGME49_208340-t26_1 gene=TGME49_208340 organism=Toxoplasma_gondii_ME49 gene_product=hypothetical protein transcript_product=hypothetical protein location=TGME49_chrIb:614107-622612(+) protein_length=1285 sequence_SO=chromosome SO=protein_coding_gene is_pseudo=false	5.41952e-26	0	143921.4	7.8	4.3	6.1	5.5	6.6	4.7	3	3				67.3994	77.8601	67.3155	51.8651	58.3908	61.9479	7.8	4.3	6.1	5.5	6.6	4.7	5.54856	3.13733	4.55787	4.47669	5.40496	3.62502
TGME49_208350-t26_1-p1		TGME49_208350-t26_1-p1	TGME49_208350-t26_1-p1			transcript=TGME49_208350-t26_1 gene=TGME49_208350 organism=Toxoplasma_gondii_ME49 gene_product=hypothetical protein transcript_product=hypothetical protein location=TGME49_chrIb:624573-627070(-) protein_length=369 sequence_SO=chromosome SO=protein_coding_gene is_pseudo=false	1.90127e-21	0	40043.19	68.1	64.4	66.8	55.5	52.7	51.9	3	3				491.23	373.472	395.467	336.721	311.658	364.5	68.1	64.4	66.8	55.5	52.7	51.9	48.4432	46.9869	49.9124	45.1739	43.1578	40.0294
TGME49_208360-t26_1-p1		TGME49_208360-t26_1-p1	TGME49_208360-t26_1-p1			transcript=TGME49_208360-t26_1 gene=TGME49_208360 organism=Toxoplasma_gondii_ME49 gene_product=hypothetical protein transcript_product=hypothetical protein location=TGME49_chrIb:630918-633875(+) protein_length=985 sequence_SO=chromosome SO=protein_coding_gene is_pseudo=false	1.12674e-05	0	107297.78	2.6	1.5	3.1	0.4	1.4	1.9	3	3				56.2569	38.7392	75.652	9.81486	33.6068	37.0206	2.6	1.5	3.1	0.4	1.4	1.9	1.84952	1.09442	2.31629	0.325578	1.14651	1.46543
TGME49_208370-t26_1-p1		TGME49_208370-t26_1-p1	TGME49_208370-t26_1-p1			transcript=TGME49_208370-t26_1 gene=TGME49_208370 organism=Toxoplasma_gondii_ME49 gene_product=myosin heavy chain, putative transcript_product=myosin heavy chain, putative location=TGME49_chrIb:636374-641145(+) protein_length=1124 sequence_SO=chromosome SO=protein_coding_gene is_pseudo=false	5.32853e-29	0	124812.91	737.7	687.7	680.6	992.9	1076.8	1168.6	3	3				2178.77	2113.9	2053.2	3153.81	3187.6	3303.1	737.7	687.7	680.6	992.9	1076.8	1168.6	524.766	501.753	508.539	808.165	881.828	901.318
TGME49_208390-t26_1-p1		TGME49_208390-t26_1-p1	TGME49_208390-t26_1-p1			transcript=TGME49_208390-t26_1 gene=TGME49_208390 organism=Toxoplasma_gondii_ME49 gene_product=hypothetical protein transcript_product=hypothetical protein location=TGME49_chrIb:647064-651635(+) protein_length=424 sequence_SO=chromosome SO=protein_coding_gene is_pseudo=false	7.17452e-22	0	47053.03	9.5	10.3	9	4.9	6.6	11	3	3				37.8585	49.2894	40.9985	42.9126	41.907	35.2088	9.5	10.3	9	4.9	6.6	11	6.75786	7.51499	6.72473	3.98833	5.40496	8.48408
TGME49_208400-t26_1-p1		TGME49_208400-t26_1-p1	TGME49_208400-t26_1-p1			transcript=TGME49_208400-t26_1 gene=TGME49_208400 organism=Toxoplasma_gondii_ME49 gene_product=hypothetical protein transcript_product=hypothetical protein location=TGME49_chrIb:655609-666554(-) protein_length=2067 sequence_SO=chromosome SO=protein_coding_gene is_pseudo=false	1.71349e-36	0	226391.87	20.8	14.4	15.7	19.6	17.4	19.4	3	3				77.9371	70.8904	76.9375	80.0188	69.5206	75.1953	20.8	14.4	15.7	19.6	17.4	19.4	14.7962	10.5064	11.7309	15.9533	14.2494	14.9628
TGME49_208430-t26_1-p1		TGME49_208430-t26_1-p1	TGME49_208430-t26_1-p1			transcript=TGME49_208430-t26_1 gene=TGME49_208430 organism=Toxoplasma_gondii_ME49 gene_product=serine proteinase inhibitor PI-2, putative transcript_product=serine proteinase inhibitor PI-2, putative location=TGME49_chrIb:704763-709441(-) protein_length=252 sequence_SO=chromosome SO=protein_coding_gene is_pseudo=false	2.42516e-07	0	27262.34	10.1	11	15.8	10.4	14.3	34.1	3	3				39.0707	33.6751	63.5654	83.6478	64.0799	76.0935	10.1	11	15.8	10.4	14.3	34.1	7.18468	8.02572	11.8056	8.46502	11.7107	26.3007
TGME49_208440-t26_1-p1		TGME49_208440-t26_1-p1	TGME49_208440-t26_1-p1			transcript=TGME49_208440-t26_1 gene=TGME49_208440 organism=Toxoplasma_gondii_ME49 gene_product=hypothetical protein transcript_product=hypothetical protein location=TGME49_chrIb:710331-710948(+) protein_length=205 sequence_SO=chromosome SO=protein_coding_gene is_pseudo=false	1.13457e-18	0	22310.6	94.8	73.6	73.5	48	56.6	65.5	3	3				322.331	234.437	233.21	180.025	181.665	216.688	94.8	73.6	73.5	48	56.6	65.5	67.4364	53.6993	54.9186	39.0693	46.3516	50.5189
TGME49_208450-t26_1-p1		TGME49_208450-t26_1-p1	TGME49_208450-t26_1-p1			transcript=TGME49_208450-t26_1 gene=TGME49_208450 organism=Toxoplasma_gondii_ME49 gene_product=protease inhibitor PI2 transcript_product=protease inhibitor PI2 location=TGME49_chrIb:712461-715433(-) protein_length=318 sequence_SO=chromosome SO=protein_coding_gene is_pseudo=false	9.77631e-25	0	35309.25	3319.9	3703.8	3616.5	4918.7	4716.5	4259	3	3				4896.64	4951.4	4633.47	7911.95	7067.75	6150.18	3319.9	3703.8	3616.5	4918.7	4716.5	4259	2361.62	2702.33	2702.22	4003.55	3862.5	3284.88
TGME49_208490-t26_1-p1		TGME49_208490-t26_1-p1	TGME49_208490-t26_1-p1			transcript=TGME49_208490-t26_1 gene=TGME49_208490 organism=Toxoplasma_gondii_ME49 gene_product=hypothetical protein transcript_product=hypothetical protein location=TGME49_chrIb:721190-726992(-) protein_length=1064 sequence_SO=chromosome SO=protein_coding_gene is_pseudo=false	1.96166e-16	0	118278.4	16	13.3	16.6	10.1	13.6	11.8	3	3				180.004	201.009	196.135	202.152	185.13	154.011	16	13.3	16.6	10.1	13.6	11.8	11.3817	9.70382	12.4034	8.22084	11.1375	9.10111
TGME49_208500-t26_1-p1		TGME49_208500-t26_1-p1	TGME49_208500-t26_1-p1			transcript=TGME49_208500-t26_1 gene=TGME49_208500 organism=Toxoplasma_gondii_ME49 gene_product=protein phosphatase 2C domain-containing protein transcript_product=protein phosphatase 2C domain-containing protein location=TGME49_chrIb:730598-737785(-) protein_length=703 sequence_SO=chromosome SO=protein_coding_gene is_pseudo=false	1.41372e-23	0	77696.59	47.7	62.8	59.7	50.3	51	46.2	3	3				272.129	319.198	357.133	304.004	302.457	308.683	47.7	62.8	59.7	50.3	51	46.2	33.9316	45.8195	44.6073	40.9414	41.7656	35.6331
TGME49_208510-t26_1-p1		TGME49_208510-t26_1-p1	TGME49_208510-t26_1-p1			transcript=TGME49_208510-t26_1 gene=TGME49_208510 organism=Toxoplasma_gondii_ME49 gene_product=hypothetical protein transcript_product=hypothetical protein location=TGME49_chrIb:739366-745216(+) protein_length=1060 sequence_SO=chromosome SO=protein_coding_gene is_pseudo=false	3.28055e-11	0	110471.08	9.2	4.6	5	4.2	1.3	6.8	3	3				20.8134	16.3127	19.6388	18.5662	19.3006	15.7621	9.2	4.6	5	4.2	1.3	6.8	6.54446	3.35621	3.73596	3.41857	1.06461	5.24471
TGME49_208530-t26_1-p1		TGME49_208530-t26_1-p1	TGME49_208530-t26_1-p1			transcript=TGME49_208530-t26_1 gene=TGME49_208530 organism=Toxoplasma_gondii_ME49 gene_product=nicotinate phosphoribosyltransferase transcript_product=nicotinate phosphoribosyltransferase location=TGME49_chrIb:750200-760456(+) protein_length=589 sequence_SO=chromosome SO=protein_coding_gene is_pseudo=false	6.51042e-29	0	65580.35	222.7	187.3	189.8	175	198.5	224.2	3	3				358.355	333.594	337.302	330.385	342.793	381.511	222.7	187.3	189.8	175	198.5	224.2	158.419	136.656	141.817	142.44	162.558	172.921
TGME49_208540-t26_1-p1		TGME49_208540-t26_1-p1	TGME49_208540-t26_1-p1			transcript=TGME49_208540-t26_1 gene=TGME49_208540 organism=Toxoplasma_gondii_ME49 gene_product=DEAD/DEAH box helicase domain-containing protein transcript_product=DEAD/DEAH box helicase domain-containing protein location=TGME49_chrIb:764259-771885(+) protein_length=1043 sequence_SO=chromosome SO=protein_coding_gene is_pseudo=false	4.21879e-29	0	114509.44	22.6	28.6	5.6	45	27.7	29.5	3	3				66.7779	59.1695	67.4546	98.9336	96.7997	109.617	22.6	28.6	5.6	45	27.7	29.5	16.0766	20.8669	4.18427	36.6275	22.6845	22.7528
TGME49_208550-t26_1-p1		TGME49_208550-t26_1-p1	TGME49_208550-t26_1-p1			transcript=TGME49_208550-t26_1 gene=TGME49_208550 organism=Toxoplasma_gondii_ME49 gene_product=hypothetical protein transcript_product=hypothetical protein location=TGME49_chrIb:774883-776369(+) protein_length=279 sequence_SO=chromosome SO=protein_coding_gene is_pseudo=false	6.79775e-30	0	32144.44	147.7	138.3	115.9	188.3	188.5	192.2	3	3				450.895	457.71	402.866	535.67	595.576	586.836	147.7	138.3	115.9	188.3	188.5	192.2	105.067	100.905	86.5995	153.266	154.369	148.24
TGME49_208560-t26_1-p1		TGME49_208560-t26_1-p1	TGME49_208560-t26_1-p1			transcript=TGME49_208560-t26_1 gene=TGME49_208560 organism=Toxoplasma_gondii_ME49 gene_product=carrier superfamily protein transcript_product=carrier superfamily protein location=TGME49_chrIb:778066-783599(-) protein_length=670 sequence_SO=chromosome SO=protein_coding_gene is_pseudo=false	4.53769e-25	0	72368	117	119.5	115.5	99.4	105.5	106.9	3	3				576.561	610.907	594.068	655.931	572.623	545.071	117	119.5	115.5	99.4	105.5	106.9	83.2284	87.1885	86.3006	80.9061	86.3975	82.4499
TGME49_208580-t26_1-p1		TGME49_208580-t26_1-p1	TGME49_208580-t26_1-p1			transcript=TGME49_208580-t26_1 gene=TGME49_208580 organism=Toxoplasma_gondii_ME49 gene_product=DNA ligase 1, putative transcript_product=DNA ligase 1, putative location=TGME49_chrIb:793117-802516(-) protein_length=1331 sequence_SO=chromosome SO=protein_coding_gene is_pseudo=false	4.21736e-33	0	145279.94	9.6	9.7	11.1	9	9.9	10.4	3	3				77.8074	86.2164	85.9624	96.0185	97.8305	80.5248	9.6	9.7	11.1	9	9.9	10.4	6.829	7.07722	8.29383	7.3255	8.10744	8.02131
TGME49_208590-t26_1-p1		TGME49_208590-t26_1-p1	TGME49_208590-t26_1-p1			transcript=TGME49_208590-t26_1 gene=TGME49_208590 organism=Toxoplasma_gondii_ME49 gene_product=vacuolar ATP synthase subunit 54kD, putative transcript_product=vacuolar ATP synthase subunit 54kD, putative location=TGME49_chrIb:804370-812276(+) protein_length=475 sequence_SO=chromosome SO=protein_coding_gene is_pseudo=false	3.56882e-22	0	53311.55	168.9	170.2	155.6	168.5	175.2	192	3	3				707.426	834.128	757.382	861.354	824.847	912.57	168.9	170.2	155.6	168.5	175.2	192	120.148	124.18	116.263	137.15	143.477	148.086
TGME49_208710-t26_1-p1		TGME49_208710-t26_1-p1	TGME49_208710-t26_1-p1			transcript=TGME49_208710-t26_1 gene=TGME49_208710 organism=Toxoplasma_gondii_ME49 gene_product=DNA/RNA non-specific endonuclease transcript_product=DNA/RNA non-specific endonuclease location=TGME49_chrIb:814093-820471(-) protein_length=991 sequence_SO=chromosome SO=protein_coding_gene is_pseudo=false	5.99231e-30	0	106478.67	3.7	3.6	2.6	5.6	6.3	5.8	3	3				36.9313	52.1184	38.1706	75.0066	86.13	54.7131	3.7	3.6	2.6	5.6	6.3	5.8	2.63201	2.6266	1.9427	4.55809	5.15928	4.47343
TGME49_208718-t26_1-p1		TGME49_208718-t26_1-p1	TGME49_208718-t26_1-p1			transcript=TGME49_208718-t26_1 gene=TGME49_208718 organism=Toxoplasma_gondii_ME49 gene_product=protein tyrosine phosphatase type IVA A, putative transcript_product=protein tyrosine phosphatase type IVA A, putative location=TGME49_chrIb:824200-825937(-) protein_length=404 sequence_SO=chromosome SO=protein_coding_gene is_pseudo=false	2.28016e-24	0	44124.61	23	21.7	19.4	20	19.8	23.6	3	3				111.983	147.183	151.723	161.338	147.421	168.107	23	21.7	19.4	20	19.8	23.6	16.3611	15.8326	14.4955	16.2789	16.2149	18.2022
TGME49_208740-t26_1-p1		TGME49_208740-t26_1-p1	TGME49_208740-t26_1-p1			transcript=TGME49_208740-t26_1 gene=TGME49_208740 organism=Toxoplasma_gondii_ME49 gene_product=microneme protein, putative transcript_product=microneme protein, putative location=TGME49_chrIb:839266-842071(-) protein_length=608 sequence_SO=chromosome SO=protein_coding_gene is_pseudo=false	3.74224e-23	0	66266.3	27	20.4	20.3	36.1	37.1	42.5	3	3				111.93	105.341	113.657	153.603	145.943	145.21	27	20.4	20.3	36.1	37.1	42.5	19.2066	14.8841	15.168	29.3834	30.3824	32.7794
TGME49_208750-t26_1-p1		TGME49_208750-t26_1-p1	TGME49_208750-t26_1-p1			transcript=TGME49_208750-t26_1 gene=TGME49_208750 organism=Toxoplasma_gondii_ME49 gene_product=RWD domain-containing protein transcript_product=RWD domain-containing protein location=TGME49_chrIb:845809-848674(+) protein_length=240 sequence_SO=chromosome SO=protein_coding_gene is_pseudo=false	0.000329983	0.000454856	27333.56	23.6	17.8	21.7	18.9	17.4	18.5	3	3				102.807	99.9641	113.592	107.72	90.4299	90.4583	23.6	17.8	21.7	18.9	17.4	18.5	16.788	12.9871	16.2141	15.3835	14.2494	14.2687
TGME49_208780-t26_1-p1		TGME49_208780-t26_1-p1	TGME49_208780-t26_1-p1			transcript=TGME49_208780-t26_1 gene=TGME49_208780 organism=Toxoplasma_gondii_ME49 gene_product=ubiquitin-conjugating enzyme subfamily protein transcript_product=ubiquitin-conjugating enzyme subfamily protein location=TGME49_chrIb:857466-858941(+) protein_length=218 sequence_SO=chromosome SO=protein_coding_gene is_pseudo=false	8.39557e-22	0	23681.56	97.6	74.7	104	116.4	133.4	148.3	3	3				230.798	189.705	197.109	287.774	294.114	282.492	97.6	74.7	104	116.4	133.4	148.3	69.4282	54.5019	77.7079	94.7431	109.246	114.381
TGME49_208790-t26_1-p1		TGME49_208790-t26_1-p1	TGME49_208790-t26_1-p1			transcript=TGME49_208790-t26_1 gene=TGME49_208790 organism=Toxoplasma_gondii_ME49 gene_product=MC family transporter, putative transcript_product=MC family transporter, putative location=TGME49_chrIb:860813-864047(-) protein_length=310 sequence_SO=chromosome SO=protein_coding_gene is_pseudo=false	4.81142e-24	0	33686.92	908.8	751.3	687.5	580.5	542.1	809.1	3	3				2598.29	2582	2400.51	2335.37	2251.62	2425.45	908.8	751.3	687.5	580.5	542.1	809.1	646.479	548.156	513.694	472.495	443.944	624.043
TGME49_208800-t26_1-p1		TGME49_208800-t26_1-p1	TGME49_208800-t26_1-p1			transcript=TGME49_208800-t26_1 gene=TGME49_208800 organism=Toxoplasma_gondii_ME49 gene_product=mediator complex subunit MED18 transcript_product=mediator complex subunit MED18 location=TGME49_chrIb:866544-869609(+) protein_length=302 sequence_SO=chromosome SO=protein_coding_gene is_pseudo=false	5.37352e-28	0	33758.06	5.9	4.1	4.8	2.9	5.8	5	3	3				41.9888	41.5289	37.8873	37.2624	56.582	38.5333	5.9	4.1	4.8	2.9	5.8	5	4.19699	2.9914	3.58652	2.36044	4.74981	3.8564
TGME49_208830-t26_1-p1		TGME49_208830-t26_1-p1	TGME49_208830-t26_1-p1			transcript=TGME49_208830-t26_1 gene=TGME49_208830 organism=Toxoplasma_gondii_ME49 gene_product=hypothetical protein transcript_product=hypothetical protein location=TGME49_chrIb:888562-890079(-) protein_length=505 sequence_SO=chromosome SO=protein_coding_gene is_pseudo=false	1.19913e-21	0	54771.49	355.7	310.4	315.4	243	220.8	263.5	3	3				644.416	637.52	721.195	505.903	531.625	512.817	355.7	310.4	315.4	243	220.8	263.5	253.029	226.471	235.664	197.788	180.821	203.232
TGME49_208850-t26_1-p1		TGME49_208850-t26_1-p1	TGME49_208850-t26_1-p1			transcript=TGME49_208850-t26_1 gene=TGME49_208850 organism=Toxoplasma_gondii_ME49 gene_product=SAG-related sequence SRS11 transcript_product=SAG-related sequence SRS11 location=TGME49_chrIb:908487-909059(+) protein_length=190 sequence_SO=chromosome SO=protein_coding_gene is_pseudo=false	1.0852e-23	0	19442.12	98.2	32.4	49.9	0.6	11.9	10.9	3	3				162.122	115.93	146.766	16.9416	16.3981	17.0046	98.2	32.4	49.9	0.6	11.9	10.9	69.855	23.6394	37.2849	0.488367	9.74531	8.40695
TGME49_208970-t26_1-p1		TGME49_208970-t26_1-p1	TGME49_208970-t26_1-p1			transcript=TGME49_208970-t26_1 gene=TGME49_208970 organism=Toxoplasma_gondii_ME49 gene_product=RNA recognition motif-containing protein transcript_product=RNA recognition motif-containing protein location=TGME49_chrIb:926105-928521(-) protein_length=283 sequence_SO=chromosome SO=protein_coding_gene is_pseudo=false	5.2436e-22	0	33731.96	38.1	20.9	23.4	19.7	20.4	28.8	3	3				145.369	92.7405	99.2959	75.5575	83.6832	109.137	38.1	20.9	23.4	19.7	20.4	28.8	27.1026	15.2489	17.4843	16.0347	16.7062	22.2129
TGME49_208990-t26_1-p1		TGME49_208990-t26_1-p1	TGME49_208990-t26_1-p1			transcript=TGME49_208990-t26_1 gene=TGME49_208990 organism=Toxoplasma_gondii_ME49 gene_product=hypothetical protein transcript_product=hypothetical protein location=TGME49_chrIb:936660-937940(+) protein_length=426 sequence_SO=chromosome SO=protein_coding_gene is_pseudo=false	8.59246e-19	0	46078.85	23.9	24.6	26.1	18.2	29.9	28.4	3	3				120.48	112.81	164.373	125.264	166.664	120.292	23.9	24.6	26.1	18.2	29.9	28.4	17.0014	17.9484	19.5017	14.8138	24.4861	21.9044
TGME49_209000-t26_1-p1		TGME49_209000-t26_1-p1	TGME49_209000-t26_1-p1			transcript=TGME49_209000-t26_1 gene=TGME49_209000 organism=Toxoplasma_gondii_ME49 gene_product=HECT-domain (ubiquitin-transferase) domain-containing protein transcript_product=HECT-domain (ubiquitin-transferase) domain-containing protein location=TGME49_chrIb:940218-979022(-) protein_length=12299 sequence_SO=chromosome SO=protein_coding_gene is_pseudo=false	9.4829e-23	0	1311212.48	3.4	2.1	1.7	2.4	2.2	2.3	3	3				133.208	129.125	158.146	185.05	164.796	137.86	3.4	2.1	1.7	2.4	2.2	2.3	2.4186	1.53218	1.27023	1.95347	1.80165	1.77394
TGME49_209020-t26_1-p1		TGME49_209020-t26_1-p1	TGME49_209020-t26_1-p1			transcript=TGME49_209020-t26_1 gene=TGME49_209020 organism=Toxoplasma_gondii_ME49 gene_product=hypothetical protein transcript_product=hypothetical protein location=TGME49_chrIb:987114-993849(-) protein_length=934 sequence_SO=chromosome SO=protein_coding_gene is_pseudo=false	2.84531e-23	0	102056.72	1.5	1.5	1.7	1.1	1.4	2.1	3	3				36.3941	35.4904	42.6569	29.9553	35.4906	41.6964	1.5	1.5	1.7	1.1	1.4	2.1	1.06703	1.09442	1.27023	0.895339	1.14651	1.61969
TGME49_209030-t26_1-p1		TGME49_209030-t26_1-p1	TGME49_209030-t26_1-p1			transcript=TGME49_209030-t26_1 gene=TGME49_209030 organism=Toxoplasma_gondii_ME49 gene_product=actin ACT1 transcript_product=actin ACT1 location=TGME49_chrIb:998462-1000024(+) protein_length=376 sequence_SO=chromosome SO=protein_coding_gene is_pseudo=false	5.00978e-23	0	41907.78	13062.3	15019.9	14654.2	13764.7	12480.5	10802.2	3	3				24290.9	26377.4	24020.6	19986.1	19344.9	17539.8	13062.3	15019.9	14654.2	13764.7	12480.5	10802.2	9291.92	10958.7	10949.5	11203.7	10220.7	8331.52
TGME49_209060-t26_1-p1		TGME49_209060-t26_1-p1	TGME49_209060-t26_1-p1			transcript=TGME49_209060-t26_1 gene=TGME49_209060 organism=Toxoplasma_gondii_ME49 gene_product=thrombospondin type 1 domain-containing protein transcript_product=thrombospondin type 1 domain-containing protein location=TGME49_chrIb:1020684-1027688(+) protein_length=876 sequence_SO=chromosome SO=protein_coding_gene is_pseudo=false	5.48708e-26	0	93635.39	100.5	78.4	81	66.2	75.7	103.1	3	3				467.121	388.793	407.402	406.358	437.827	476.809	100.5	78.4	81	66.2	75.7	103.1	71.4911	57.2015	60.5225	53.8831	61.9933	79.519
TGME49_209080-t26_1-p1		TGME49_209080-t26_1-p1	TGME49_209080-t26_1-p1			transcript=TGME49_209080-t26_1 gene=TGME49_209080 organism=Toxoplasma_gondii_ME49 gene_product=transport protein particle (trapp) component, bet3 protein transcript_product=transport protein particle (trapp) component, bet3 protein location=TGME49_chrIb:1032392-1033057(-) protein_length=221 sequence_SO=chromosome SO=protein_coding_gene is_pseudo=false	3.29889e-30	0	23765.37	54	61.7	66.7	70.1	55.7	58.5	3	3				90.4325	118.339	121.821	120.985	101.286	85.5817	54	61.7	66.7	70.1	55.7	58.5	38.4131	45.017	49.8377	57.0575	45.6146	45.1199
TGME49_209090-t26_1-p1		TGME49_209090-t26_1-p1	TGME49_209090-t26_1-p1			transcript=TGME49_209090-t26_1 gene=TGME49_209090 organism=Toxoplasma_gondii_ME49 gene_product=proteasome maturation factor ump1 protein transcript_product=proteasome maturation factor ump1 protein location=TGME49_chrIb:1034841-1035347(+) protein_length=168 sequence_SO=chromosome SO=protein_coding_gene is_pseudo=false	1.5442e-08	0	18081.66	7.7			11.9	11.4	16.8	1	3				35.4611			54.5625	52.0483	46.7123	7.7			11.9	11.4	16.8	5.47743	0	0	9.68594	9.33584	12.9575
TGME49_209100-t26_1-p1		TGME49_209100-t26_1-p1	TGME49_209100-t26_1-p1			transcript=TGME49_209100-t26_1 gene=TGME49_209100 organism=Toxoplasma_gondii_ME49 gene_product=PUB domain-containing protein transcript_product=PUB domain-containing protein location=TGME49_chrIb:1038568-1046104(-) protein_length=631 sequence_SO=chromosome SO=protein_coding_gene is_pseudo=false	7.99321e-27	0	68149.68	89.7	79.7	80.9	101.1	94.6	105.2	3	3				228.223	227.033	214.068	276.239	250.62	277.035	89.7	79.7	80.9	101.1	94.6	105.2	63.8085	58.15	60.4478	82.2898	77.4711	81.1387
TGME49_209108-t26_1-p1		TGME49_209108-t26_1-p1	TGME49_209108-t26_1-p1			transcript=TGME49_209108-t26_1 gene=TGME49_209108 organism=Toxoplasma_gondii_ME49 gene_product=hypothetical protein transcript_product=hypothetical protein location=TGME49_chrIb:1049483-1052176(-) protein_length=400 sequence_SO=chromosome SO=protein_coding_gene is_pseudo=false	1.02606e-25	0	41013.84	159.4	147.5	134.6	99.1	105.2	112.1	3	3				364.052	343.233	332.897	277.312	260.002	277.257	159.4	147.5	134.6	99.1	105.2	112.1	113.39	107.618	100.572	80.6619	86.1518	86.4605
TGME49_209130-t26_1-p1		TGME49_209130-t26_1-p1	TGME49_209130-t26_1-p1			transcript=TGME49_209130-t26_1 gene=TGME49_209130 organism=Toxoplasma_gondii_ME49 gene_product=regulator of chromosome condensation (RCC1) repeat-containing protein transcript_product=regulator of chromosome condensation (RCC1) repeat-containing protein location=TGME49_chrIb:1057506-1067878(-) protein_length=998 sequence_SO=chromosome SO=protein_coding_gene is_pseudo=false	0.000473506	0.000454856	101003.09	0.3	0	0	0	0	0	1	1				1.76921			0.230795			0.3	0	0	0	0	0	0.213406	0	0	0	0	0
TGME49_209140-t26_1-p1		TGME49_209140-t26_1-p1	TGME49_209140-t26_1-p1			transcript=TGME49_209140-t26_1 gene=TGME49_209140 organism=Toxoplasma_gondii_ME49 gene_product=anti-silencing protein, ASF1 family protein transcript_product=anti-silencing protein, ASF1 family protein location=TGME49_chrIb:1070934-1074486(-) protein_length=269 sequence_SO=chromosome SO=protein_coding_gene is_pseudo=false	5.12347e-23	0	28900.49	56.1	44	63.3	50.2	64.1	63	3	3				187.271	163.572	198.995	189.025	279.367	211.904	56.1	44	63.3	50.2	64.1	63	39.907	32.1029	47.2972	40.86	52.4936	48.5907
TGME49_209150-t26_1-p1		TGME49_209150-t26_1-p1	TGME49_209150-t26_1-p1			transcript=TGME49_209150-t26_1 gene=TGME49_209150 organism=Toxoplasma_gondii_ME49 gene_product=non-proton pumping type-II NADH dehydrogenase I transcript_product=non-proton pumping type-II NADH dehydrogenase I location=TGME49_chrIb:1076422-1079214(+) protein_length=618 sequence_SO=chromosome SO=protein_coding_gene is_pseudo=false	9.066e-30	0	67025.85	412.7	271.6	273.8	162.4	180.7	264	3	3				1582.01	1302.87	1382.76	949.379	991.168	1209.47	412.7	271.6	273.8	162.4	180.7	264	293.576	198.162	204.581	132.185	147.981	203.618
TGME49_209160-t26_1-p1		TGME49_209160-t26_1-p1	TGME49_209160-t26_1-p1			transcript=TGME49_209160-t26_1 gene=TGME49_209160 organism=Toxoplasma_gondii_ME49 gene_product=myristoyl CoA:protein N-myristoyltransferase transcript_product=myristoyl CoA:protein N-myristoyltransferase location=TGME49_chrIb:1080946-1089059(-) protein_length=463 sequence_SO=chromosome SO=protein_coding_gene is_pseudo=false	4.57388e-26	0	52376.89	365.1	384.7	381	355.4	363.4	328.9	3	3				859.436	916.837	910.045	881.285	812.264	771.153	365.1	384.7	381	355.4	363.4	328.9	259.715	280.681	284.68	289.276	297.6	253.674
TGME49_209170-t26_1-p1		TGME49_209170-t26_1-p1	TGME49_209170-t26_1-p1			transcript=TGME49_209170-t26_1 gene=TGME49_209170 organism=Toxoplasma_gondii_ME49 gene_product=hypothetical protein transcript_product=hypothetical protein location=TGME49_chrIb:1092485-1093735(-) protein_length=416 sequence_SO=chromosome SO=protein_coding_gene is_pseudo=false	3.00355e-24	0	45478.54	119.2	119.7	121.8	117.7	133.1	132.7	3	3				417.923	382.129	385.365	421.694	469.718	416.379	119.2	119.7	121.8	117.7	133.1	132.7	84.7934	87.3344	91.008	95.8012	109	102.349
TGME49_209190-t26_1-p1		TGME49_209190-t26_1-p1	TGME49_209190-t26_1-p1			transcript=TGME49_209190-t26_1 gene=TGME49_209190 organism=Toxoplasma_gondii_ME49 gene_product=ABC transporter transmembrane region domain-containing protein transcript_product=ABC transporter transmembrane region domain-containing protein location=TGME49_chrIb:1104333-1109164(-) protein_length=798 sequence_SO=chromosome SO=protein_coding_gene is_pseudo=false	8.41874e-28	0	85560.92	54.2	58.7	39	55.3	42.6	52.6	3	3				173.149	189.202	185.986	180.539	194.945	190.736	54.2	58.7	39	55.3	42.6	52.6	38.5554	42.8281	29.1405	45.0111	34.8866	40.5693
TGME49_209200-t26_1-p1		TGME49_209200-t26_1-p1	TGME49_209200-t26_1-p1			transcript=TGME49_209200-t26_1 gene=TGME49_209200 organism=Toxoplasma_gondii_ME49 gene_product=hypothetical protein transcript_product=hypothetical protein location=TGME49_chrIb:1112225-1120263(+) protein_length=753 sequence_SO=chromosome SO=protein_coding_gene is_pseudo=false	2.32759e-07	0	82054.7	3.2	3.4	2.3	1	0.9		3	2				41.695	43.5191	45.8334	26.5699	25.7309		3.2	3.4	2.3	1	0.9		2.27633	2.48068	1.71854	0.813944	0.73704	0
TGME49_209210-t26_1-p1		TGME49_209210-t26_1-p1	TGME49_209210-t26_1-p1			transcript=TGME49_209210-t26_1 gene=TGME49_209210 organism=Toxoplasma_gondii_ME49 gene_product=hypothetical protein transcript_product=hypothetical protein location=TGME49_chrIb:1123894-1132753(+) protein_length=1484 sequence_SO=chromosome SO=protein_coding_gene is_pseudo=false	4.53117e-28	0	165808.05	106.8	81	85	70.5	73.7	88.9	3	3				476.178	438.818	436.746	382.914	429.989	438.76	106.8	81	85	70.5	73.7	88.9	75.9726	59.0985	63.5113	57.3831	60.3554	68.5668
TGME49_209240-t26_1-p1		TGME49_209240-t26_1-p1	TGME49_209240-t26_1-p1			transcript=TGME49_209240-t26_1 gene=TGME49_209240 organism=Toxoplasma_gondii_ME49 gene_product=RNA methyltransferase transcript_product=RNA methyltransferase location=TGME49_chrIb:1135630-1140516(-) protein_length=475 sequence_SO=chromosome SO=protein_coding_gene is_pseudo=false	1.0789e-21	0	51699.34	23	25.1	25.6	20.5	23.6	25.3	3	3				121.076	152.784	130.789	150.988	130.437	139.3	23	25.1	25.6	20.5	23.6	25.3	16.3611	18.3132	19.1281	16.6859	19.3268	19.5134
TGME49_209250-t26_1-p1		TGME49_209250-t26_1-p1	TGME49_209250-t26_1-p1			transcript=TGME49_209250-t26_1 gene=TGME49_209250 organism=Toxoplasma_gondii_ME49 gene_product=hypothetical protein transcript_product=hypothetical protein location=TGME49_chrIb:1145433-1151052(+) protein_length=1018 sequence_SO=chromosome SO=protein_coding_gene is_pseudo=false	7.99974e-10	0	108849.51	11.9	6.6	9.3	4.8	7.7	12.2	3	3				174.231	97.8549	130.254	104.096	106.013	148.307	11.9	6.6	9.3	4.8	7.7	12.2	8.46511	4.81543	6.94888	3.90693	6.30579	9.40962
TGME49_209260-t26_1-p1		TGME49_209260-t26_1-p1	TGME49_209260-t26_1-p1			transcript=TGME49_209260-t26_1 gene=TGME49_209260 organism=Toxoplasma_gondii_ME49 gene_product=cytochrome c oxidase subunit, putative transcript_product=cytochrome c oxidase subunit, putative location=TGME49_chrIb:1153957-1156673(-) protein_length=310 sequence_SO=chromosome SO=protein_coding_gene is_pseudo=false	1.62776e-28	0	34706.85	1029.6	814.1	703.9	792.5	940.4	1128.6	3	3				1929.2	1887.84	1789.81	2059.75	2405.97	2389.75	1029.6	814.1	703.9	792.5	940.4	1128.6	732.41	593.976	525.948	645.051	770.125	870.467
TGME49_209280-t26_1-p1		TGME49_209280-t26_1-p1	TGME49_209280-t26_1-p1			transcript=TGME49_209280-t26_1 gene=TGME49_209280 organism=Toxoplasma_gondii_ME49 gene_product=hypothetical protein transcript_product=hypothetical protein location=TGME49_chrIb:1178911-1188011(+) protein_length=1600 sequence_SO=chromosome SO=protein_coding_gene is_pseudo=false	2.17619e-22	0	178494.48	23.8	15.2	19.9	13.9	13.2	16.2	3	3				110.42	120.043	108.462	103.021	97.2928	96.7326	23.8	15.2	19.9	13.9	13.2	16.2	16.9302	11.0901	14.8691	11.3138	10.8099	12.4947
TGME49_209290-t26_1-p1		TGME49_209290-t26_1-p1	TGME49_209290-t26_1-p1			transcript=TGME49_209290-t26_1 gene=TGME49_209290 organism=Toxoplasma_gondii_ME49 gene_product=ribosomal protein RPS28 transcript_product=ribosomal protein RPS28 location=TGME49_chrIb:1191245-1191601(-) protein_length=118 sequence_SO=chromosome SO=protein_coding_gene is_pseudo=false	2.2686e-27	0	13214.46	2505.5	1464.9	1158.9	626	802.3	1678.3	3	3				5357.83	3035.07	2555.94	1415.99	1848.33	3784.91	2505.5	1464.9	1158.9	626	802.3	1678.3	1782.3	1068.81	865.92	509.529	657.03	1294.44
TGME49_209420-t26_1-p1		TGME49_209420-t26_1-p1	TGME49_209420-t26_1-p1			transcript=TGME49_209420-t26_1 gene=TGME49_209420 organism=Toxoplasma_gondii_ME49 gene_product=hypothetical protein transcript_product=hypothetical protein location=TGME49_chrIb:1208646-1210143(-) protein_length=250 sequence_SO=chromosome SO=protein_coding_gene is_pseudo=false	7.80673e-26	0	26852.88	166.6	104.7	136.7	110.5	121.8	136.5	3	3				424.124	391.269	469.716	403.846	423.528	511.743	166.6	104.7	136.7	110.5	121.8	136.5	118.512	76.3902	102.141	89.9408	99.7461	105.28
TGME49_209430-t26_1-p1		TGME49_209430-t26_1-p1	TGME49_209430-t26_1-p1			transcript=TGME49_209430-t26_1 gene=TGME49_209430 organism=Toxoplasma_gondii_ME49 gene_product=40S ribosomal protein S4, putative transcript_product=40S ribosomal protein S4, putative location=TGME49_chrIb:1211175-1214013(+) protein_length=183 sequence_SO=chromosome SO=protein_coding_gene is_pseudo=false	5.71103e-24	0	21546.05	44.9	41.5	39.1	42.8	38.2	36.3	3	3				109.892	112.881	100.611	112.283	105.103	91.3731	44.9	41.5	39.1	42.8	38.2	36.3	31.9398	30.2788	29.2152	34.8368	31.2833	27.9975
TGME49_209440-t26_1-p1		TGME49_209440-t26_1-p1	TGME49_209440-t26_1-p1			transcript=TGME49_209440-t26_1 gene=TGME49_209440 organism=Toxoplasma_gondii_ME49 gene_product=hypothetical protein transcript_product=hypothetical protein location=TGME49_chrIb:1218129-1229192(+) protein_length=3633 sequence_SO=chromosome SO=protein_coding_gene is_pseudo=false	6.42996e-17	0	383535.46	2.2	1.4	1.8	1.4	1.2	1.8	3	3				66.6231	59.4572	66.3349	59.25	69.8434	64.9643	2.2	1.4	1.8	1.4	1.2	1.8	1.56498	1.02145	1.34495	1.13952	0.98272	1.3883
TGME49_209450-t26_1-p1		TGME49_209450-t26_1-p1	TGME49_209450-t26_1-p1			transcript=TGME49_209450-t26_1 gene=TGME49_209450 organism=Toxoplasma_gondii_ME49 gene_product=TLD protein transcript_product=TLD protein location=TGME49_chrIb:1232215-1239885(-) protein_length=882 sequence_SO=chromosome SO=protein_coding_gene is_pseudo=false	3.67902e-25	0	92259.15	19	15.2	17.6	18	19	17.6	3	3				83.7321	98.5475	98.2757	114.648	120.795	91.9258	19	15.2	17.6	18	19	17.6	13.5157	11.0901	13.1506	14.651	15.5597	13.5745
TGME49_209500-t26_1-p1		TGME49_209500-t26_1-p1	TGME49_209500-t26_1-p1			transcript=TGME49_209500-t26_1 gene=TGME49_209500 organism=Toxoplasma_gondii_ME49 gene_product=hypothetical protein transcript_product=hypothetical protein location=TGME49_chrIb:1270830-1280948(+) protein_length=3082 sequence_SO=chromosome SO=protein_coding_gene is_pseudo=false	6.88256e-21	0	328203.6	15.6	16.1	14.8	7.4	10.8	12.2	3	3				130.016	138.494	129.519	127.65	108.811	105.594	15.6	16.1	14.8	7.4	10.8	12.2	11.0971	11.7467	11.0584	6.02319	8.84448	9.40962
TGME49_209580-t26_1-p1		TGME49_209580-t26_1-p1	TGME49_209580-t26_1-p1			transcript=TGME49_209580-t26_1 gene=TGME49_209580 organism=Toxoplasma_gondii_ME49 gene_product=RNA methylase family UPF0020 protein transcript_product=RNA methylase family UPF0020 protein location=TGME49_chrIb:1346867-1351618(+) protein_length=784 sequence_SO=chromosome SO=protein_coding_gene is_pseudo=false	9.52468e-14	0	85727.08	3.4	2.6	2.3	1.8	2.1	3.1	3	3				45.2126	45.6674	64.2322	41.563	37.6268	38.5918	3.4	2.6	2.3	1.8	2.1	3.1	2.4186	1.89699	1.71854	1.4651	1.71976	2.39097
TGME49_209600-t26_1-p1		TGME49_209600-t26_1-p1	TGME49_209600-t26_1-p1			transcript=TGME49_209600-t26_1 gene=TGME49_209600 organism=Toxoplasma_gondii_ME49 gene_product=hypothetical protein transcript_product=hypothetical protein location=TGME49_chrIb:1356941-1358765(-) protein_length=451 sequence_SO=chromosome SO=protein_coding_gene is_pseudo=false	1.50541e-20	0	50200.85	980.7	1042.7	983.9	1138.2	956.9	1079.5	3	3				3169.68	3341.78	3327.53	3441.3	3594.01	3338.05	980.7	1042.7	983.9	1138.2	956.9	1079.5	697.625	760.765	735.162	926.431	783.638	832.597
TGME49_209640-t26_1-p1		TGME49_209640-t26_1-p1	TGME49_209640-t26_1-p1			transcript=TGME49_209640-t26_1 gene=TGME49_209640 organism=Toxoplasma_gondii_ME49 gene_product=hypothetical protein transcript_product=hypothetical protein location=TGME49_chrIb:1370576-1371874(+) protein_length=432 sequence_SO=chromosome SO=protein_coding_gene is_pseudo=false	2.03855e-11	0	46460.21	5.2	5.6	5.5	4.4	4.9	6	3	3				53.7584	76.5873	62.2608	55.4706	57.4124	60.5946	5.2	5.6	5.5	4.4	4.9	6	3.69904	4.08582	4.10955	3.58135	4.01277	4.62768
TGME49_209680-t26_1-p1		TGME49_209680-t26_1-p1	TGME49_209680-t26_1-p1			transcript=TGME49_209680-t26_1 gene=TGME49_209680 organism=Toxoplasma_gondii_ME49 gene_product=hypothetical protein transcript_product=hypothetical protein location=TGME49_chrIb:1394231-1400108(+) protein_length=595 sequence_SO=chromosome SO=protein_coding_gene is_pseudo=false	1.76209e-19	0	64385.26	32.6	37.9	34.9	32	25.7	33.6	3	3				215.433	219.364	214.67	154.193	172.157	185.818	32.6	37.9	34.9	32	25.7	33.6	23.1901	27.6522	26.077	26.0462	21.0466	25.915
TGME49_209690-t26_1-p1		TGME49_209690-t26_1-p1	TGME49_209690-t26_1-p1			transcript=TGME49_209690-t26_1 gene=TGME49_209690 organism=Toxoplasma_gondii_ME49 gene_product=small nuclear ribonucleoprotein transcript_product=small nuclear ribonucleoprotein location=TGME49_chrIb:1402434-1403766(+) protein_length=233 sequence_SO=chromosome SO=protein_coding_gene is_pseudo=false	7.24253e-26	0	24897.45	145.6	101.6	113.2	86.1	98.8	131.7	3	3				366.779	337.425	373.78	306.636	294.267	397.692	145.6	101.6	113.2	86.1	98.8	131.7	103.573	74.1284	84.5821	70.0806	80.9106	101.578
TGME49_209700-t26_1-p1		TGME49_209700-t26_1-p1	TGME49_209700-t26_1-p1			transcript=TGME49_209700-t26_1 gene=TGME49_209700 organism=Toxoplasma_gondii_ME49 gene_product=hypothetical protein transcript_product=hypothetical protein location=TGME49_chrIb:1405251-1406197(+) protein_length=229 sequence_SO=chromosome SO=protein_coding_gene is_pseudo=false	7.17652e-16	0	24784.6	29.8	29	39.4	18.8	23.5	30.8	3	3				97.8836	121.893	121.002	65.3913	83.8727	96.9795	29.8	29	39.4	18.8	23.5	30.8	21.1984	21.1587	29.4394	15.3022	19.2449	23.7554
TGME49_209720-t26_1-p1		TGME49_209720-t26_1-p1	TGME49_209720-t26_1-p1			transcript=TGME49_209720-t26_1 gene=TGME49_209720 organism=Toxoplasma_gondii_ME49 gene_product=hypothetical protein transcript_product=hypothetical protein location=TGME49_chrIb:1411135-1412634(+) protein_length=218 sequence_SO=chromosome SO=protein_coding_gene is_pseudo=false	2.09522e-19	0	23416.33	299.4	237.7	258.7	205.8	198.5	292.4	3	3				247.352	213.839	236.456	301.913	210.894	271.256	299.4	237.7	258.7	205.8	198.5	292.4	212.979	173.428	193.298	167.51	162.558	225.522
TGME49_209755-t26_1-p1		TGME49_209755-t26_1-p1	TGME49_209755-t26_1-p1			transcript=TGME49_209755-t26_1 gene=TGME49_209755 organism=Toxoplasma_gondii_ME49 gene_product=hypothetical protein transcript_product=hypothetical protein location=TGME49_chrIb:1428389-1432216(+) protein_length=1275 sequence_SO=chromosome SO=protein_coding_gene is_pseudo=false	2.41219e-21	0	140481.26	3	2.5	1.5	8.7	12.5	11.2	3	3				50.6147	84.9226	74.7351	145.758	150.363	99.943	3	2.5	1.5	8.7	12.5	11.2	2.13406	1.82403	1.12079	7.08131	10.2367	8.63834
TGME49_209790-t26_1-p1		TGME49_209790-t26_1-p1	TGME49_209790-t26_1-p1			transcript=TGME49_209790-t26_1 gene=TGME49_209790 organism=Toxoplasma_gondii_ME49 gene_product=radical SAM domain-containing protein transcript_product=radical SAM domain-containing protein location=TGME49_chrIb:1452140-1458708(+) protein_length=619 sequence_SO=chromosome SO=protein_coding_gene is_pseudo=false	2.73024e-15	0	68850.94	4.5	6.6	6.3	3.2	5.5	3.8	3	3				26.5732	27.3935	34.5973	25.8624	33.7197	31.1755	4.5	6.6	6.3	3.2	5.5	3.8	3.20109	4.81543	4.70731	2.60462	4.50413	2.93086
TGME49_209800-t26_1-p1		TGME49_209800-t26_1-p1	TGME49_209800-t26_1-p1			transcript=TGME49_209800-t26_1 gene=TGME49_209800 organism=Toxoplasma_gondii_ME49 gene_product=formate/nitrite transporter protein transcript_product=formate/nitrite transporter protein location=TGME49_chrIb:1461176-1462414(+) protein_length=412 sequence_SO=chromosome SO=protein_coding_gene is_pseudo=false	4.56571e-24	0	44289.97	198.3	170.2	164.3	136.3	144	141.7	3	3				357.537	350.578	360.45	282.185	305.194	273.924	198.3	170.2	164.3	136.3	144	141.7	141.062	124.18	122.764	110.941	117.926	109.29
TGME49_209820-t26_1-p1		TGME49_209820-t26_1-p1	TGME49_209820-t26_1-p1			transcript=TGME49_209820-t26_1 gene=TGME49_209820 organism=Toxoplasma_gondii_ME49 gene_product=syntaxin protein transcript_product=syntaxin protein location=TGME49_chrIb:1466745-1471673(-) protein_length=648 sequence_SO=chromosome SO=protein_coding_gene is_pseudo=false	2.45606e-24	0	73624.35	1.3	2.1	1.5		0.7	2.6	3	2				51.7081	40.6982	28.0919		27.5172	53.8228	1.3	2.1	1.5		0.7	2.6	0.92476	1.53218	1.12079	0	0.573253	2.00533
TGME49_209850-t26_1-p1		TGME49_209850-t26_1-p1	TGME49_209850-t26_1-p1			transcript=TGME49_209850-t26_1 gene=TGME49_209850 organism=Toxoplasma_gondii_ME49 gene_product=RNA recognition motif-containing protein transcript_product=RNA recognition motif-containing protein location=TGME49_chrIb:1486286-1491904(-) protein_length=1389 sequence_SO=chromosome SO=protein_coding_gene is_pseudo=false	1.21091e-23	0	168189.88	97.2	101.6	102.8	126.5	106.7	112	3	3				404.636	401.6	408.238	505.802	429.491	436.541	97.2	101.6	102.8	126.5	106.7	112	69.1436	74.1284	76.8113	102.964	87.3802	86.3834
TGME49_209860-t26_1-p1		TGME49_209860-t26_1-p1	TGME49_209860-t26_1-p1			transcript=TGME49_209860-t26_1 gene=TGME49_209860 organism=Toxoplasma_gondii_ME49 gene_product=SRP40, C-terminal domain-containing protein transcript_product=SRP40, C-terminal domain-containing protein location=TGME49_chrIb:1493305-1498764(+) protein_length=424 sequence_SO=chromosome SO=protein_coding_gene is_pseudo=false	4.71255e-19	0	47533.08	10.7	9.9	10.5	8.7	7.6	9	3	3				67.7394	58.8815	70.7048	64.9262	60.2965	68.2787	10.7	9.9	10.5	8.7	7.6	9	7.61149	7.22315	7.84551	7.08131	6.22389	6.94152
TGME49_209870-t26_1-p1		TGME49_209870-t26_1-p1	TGME49_209870-t26_1-p1			transcript=TGME49_209870-t26_1 gene=TGME49_209870 organism=Toxoplasma_gondii_ME49 gene_product=HAD hydrolase, family IIA protein transcript_product=HAD hydrolase, family IIA protein location=TGME49_chrIb:1500856-1506997(-) protein_length=855 sequence_SO=chromosome SO=protein_coding_gene is_pseudo=false	5.98045e-31	0	95119.9	38.2	35.1	31.6	43.7	45.4	42	3	3				219.52	222.861	182.434	245.295	247.421	230.003	38.2	35.1	31.6	43.7	45.4	42	27.1737	25.6093	23.6113	35.5694	37.1796	32.3938
TGME49_209880-t26_1-p1		TGME49_209880-t26_1-p1	TGME49_209880-t26_1-p1			transcript=TGME49_209880-t26_1 gene=TGME49_209880 organism=Toxoplasma_gondii_ME49 gene_product=glutamic acid-rcih protein, putative transcript_product=glutamic acid-rcih protein, putative location=TGME49_chrIb:1507993-1532330(+) protein_length=4971 sequence_SO=chromosome SO=protein_coding_gene is_pseudo=false	1.57537e-31	0	534678.56	1.9	1.6	1	1.3	1.2	2.5	3	3				83.5983	64.599	69.1969	66.6276	55.5072	64.5015	1.9	1.6	1	1.3	1.2	2.5	1.35157	1.16738	0.747192	1.05813	0.98272	1.9282
TGME49_209890-t26_1-p1		TGME49_209890-t26_1-p1	TGME49_209890-t26_1-p1			transcript=TGME49_209890-t26_1 gene=TGME49_209890 organism=Toxoplasma_gondii_ME49 gene_product=hypothetical protein transcript_product=hypothetical protein location=TGME49_chrIb:1535359-1537215(-) protein_length=193 sequence_SO=chromosome SO=protein_coding_gene is_pseudo=false	1.02699e-24	0	22011.49	206.3	196.7	187	162.9	178	227.3	3	3				282.827	267.413	264.836	290.513	261.943	299.987	206.3	196.7	187	162.9	178	227.3	146.752	143.514	139.725	132.592	145.77	175.312
TGME49_209910-t26_1-p1		TGME49_209910-t26_1-p1	TGME49_209910-t26_1-p1			transcript=TGME49_209910-t26_1 gene=TGME49_209910 organism=Toxoplasma_gondii_ME49 gene_product=histone H2Bv transcript_product=histone H2Bv location=TGME49_chrIb:1546904-1547275(+) protein_length=123 sequence_SO=chromosome SO=protein_coding_gene is_pseudo=false	2.73914e-15	0	13731.94	2198.7	2402.9	2345.4	2537.1	2594.5	2199.7	3	3				3849.25	4429.04	3900.23	4676.01	4217.16	3463.11	2198.7	2402.9	2345.4	2537.1	2594.5	2199.7	1564.05	1753.18	1752.46	2065.06	2124.72	1696.59
TGME49_209940-t26_1-p1		TGME49_209940-t26_1-p1	TGME49_209940-t26_1-p1			transcript=TGME49_209940-t26_1 gene=TGME49_209940 organism=Toxoplasma_gondii_ME49 gene_product=transporter/permease protein transcript_product=transporter/permease protein location=TGME49_chrIb:1557624-1564150(+) protein_length=438 sequence_SO=chromosome SO=protein_coding_gene is_pseudo=false	1.77187e-13	0	47831.64	6.1	6.5	1.7	10.6	3.9	5.8	3	3				38.5068	49.3878	46.7749	121.821	104.692	57.1239	6.1	6.5	1.7	10.6	3.9	5.8	4.33926	4.74247	1.27023	8.62781	3.19384	4.47343
TGME49_209950-t26_1-p1		TGME49_209950-t26_1-p1	TGME49_209950-t26_1-p1			transcript=TGME49_209950-t26_1 gene=TGME49_209950 organism=Toxoplasma_gondii_ME49 gene_product=thioredoxin, putative transcript_product=thioredoxin, putative location=TGME49_chrIb:1569785-1573497(-) protein_length=424 sequence_SO=chromosome SO=protein_coding_gene is_pseudo=false	1.43105e-30	0	47699.48	2413.8	2215	2104.1	1366	1263.7	1412.1	3	3				3864.22	3973.75	3726.74	2523.43	2403.06	2601.87	2413.8	2215	2104.1	1366	1263.7	1412.1	1717.07	1616.09	1572.17	1111.85	1034.89	1089.12
TGME49_209960-t26_1-p1		TGME49_209960-t26_1-p1	TGME49_209960-t26_1-p1			transcript=TGME49_209960-t26_1 gene=TGME49_209960 organism=Toxoplasma_gondii_ME49 gene_product=glycosyltransferase transcript_product=glycosyltransferase location=TGME49_chrIb:1578753-1592881(+) protein_length=1707 sequence_SO=chromosome SO=protein_coding_gene is_pseudo=false	9.86033e-28	0	188847.77	53.4	34.9	40.4	60	59	55.7	3	3				475.693	438.339	476.763	887.548	844.068	747.578	53.4	34.9	40.4	60	59	55.7	37.9863	25.4634	30.1865	48.8367	48.3171	42.9603
TGME49_209985-t26_1-p1		TGME49_209985-t26_1-p1	TGME49_209985-t26_1-p1			transcript=TGME49_209985-t26_1 gene=TGME49_209985 organism=Toxoplasma_gondii_ME49 gene_product=cAMP-dependent protein kinase transcript_product=cAMP-dependent protein kinase location=TGME49_chrIb:1612770-1614485(-) protein_length=571 sequence_SO=chromosome SO=protein_coding_gene is_pseudo=false	4.86462e-27	0	61798.99	30.2	21.3	23	150.6	151.4	160	3	3				202.677	158.319	174.511	597.285	655.093	685.891	30.2	21.3	23	150.6	151.4	160	21.4829	15.5407	17.1854	122.58	123.987	123.405
TGME49_210095-t26_1-p1		TGME49_210095-t26_1-p1	TGME49_210095-t26_1-p1			transcript=TGME49_210095-t26_1 gene=TGME49_210095 organism=Toxoplasma_gondii_ME49 gene_product=hypothetical protein transcript_product=hypothetical protein location=TGME49_chrIb:1616193-1617392(-) protein_length=399 sequence_SO=chromosome SO=protein_coding_gene is_pseudo=false	0.000143435	0.000454856	42747.43	2.9	0.7		0.6	3.4	4.1	2	3				13.4604	13.0432		9.34386	24.4686	24.4243	2.9	0.7		0.6	3.4	4.1	2.06293	0.510727	0	0.488367	2.78437	3.16225
TGME49_210300-t26_1-p1		TGME49_210300-t26_1-p1	TGME49_210300-t26_1-p1			transcript=TGME49_210300-t26_1 gene=TGME49_210300 organism=Toxoplasma_gondii_ME49 gene_product=hypothetical protein transcript_product=hypothetical protein location=TGME49_chrIX:4886420-4896680(+) protein_length=2469 sequence_SO=chromosome SO=protein_coding_gene is_pseudo=false	7.56395e-17	0	259626.87	5.6	4.4	4.8	4.3	4.9	7.7	3	3				29.7454	26.9765	35.6977	35.4573	35.0069	35.4738	5.6	4.4	4.8	4.3	4.9	7.7	3.98358	3.21029	3.58652	3.49996	4.01277	5.93886
TGME49_210345-t26_1-p1		TGME49_210345-t26_1-p1	TGME49_210345-t26_1-p1			transcript=TGME49_210345-t26_1 gene=TGME49_210345 organism=Toxoplasma_gondii_ME49 gene_product=hypothetical protein transcript_product=hypothetical protein location=TGME49_chrIX:4855230-4866023(+) protein_length=3457 sequence_SO=chromosome SO=protein_coding_gene is_pseudo=false	5.13848e-12	0	370541.93	0.8	0.7	0.3	0.8	1.1	0.5	3	3				63.534	41.7948	53.4051	48.6237	46.7225	27.3215	0.8	0.7	0.3	0.8	1.1	0.5	0.569083	0.510727	0.224158	0.651155	0.900827	0.38564
TGME49_210360-t26_1-p1		TGME49_210360-t26_1-p1	TGME49_210360-t26_1-p1			transcript=TGME49_210360-t26_1 gene=TGME49_210360 organism=Toxoplasma_gondii_ME49 gene_product=DEAD (Asp-Glu-Ala-Asp) box polypeptide 41 family protein transcript_product=DEAD (Asp-Glu-Ala-Asp) box polypeptide 41 family protein location=TGME49_chrIX:4845556-4852691(-) protein_length=657 sequence_SO=chromosome SO=protein_coding_gene is_pseudo=false	1.5275e-29	0	73227.63	88.9	74.8	73.4	46.5	51.5	59.6	3	3				384.329	356.373	379.464	257.161	274.621	292.333	88.9	74.8	73.4	46.5	51.5	59.6	63.2394	54.5749	54.8439	37.8484	42.1751	45.9683
TGME49_210370-t26_1-p1		TGME49_210370-t26_1-p1	TGME49_210370-t26_1-p1			transcript=TGME49_210370-t26_1 gene=TGME49_210370 organism=Toxoplasma_gondii_ME49 gene_product=hypothetical protein transcript_product=hypothetical protein location=TGME49_chrIX:4841495-4842934(-) protein_length=479 sequence_SO=chromosome SO=protein_coding_gene is_pseudo=false	2.55036e-26	0	52432.25	474.6	553.8	521.4	478.8	498	365.4	3	3				1781.08	1898.74	1914.62	1689.59	1581.47	1363.32	474.6	553.8	521.4	478.8	498	365.4	337.609	404.058	389.586	389.716	407.829	281.826
TGME49_210380-t26_1-p1		TGME49_210380-t26_1-p1	TGME49_210380-t26_1-p1			transcript=TGME49_210380-t26_1 gene=TGME49_210380 organism=Toxoplasma_gondii_ME49 gene_product=hypothetical protein transcript_product=hypothetical protein location=TGME49_chrIX:4826953-4839019(-) protein_length=657 sequence_SO=chromosome SO=protein_coding_gene is_pseudo=false	2.75341e-23	0	70879.1	14	14.5	10.9	9.1	12.4	13.6	3	3				88.5074	98.5118	81.9418	83.0679	78.181	89.7366	14	14.5	10.9	9.1	12.4	13.6	9.95896	10.5794	8.14439	7.40689	10.1548	10.4894
TGME49_210390-t26_1-p1		TGME49_210390-t26_1-p1	TGME49_210390-t26_1-p1			transcript=TGME49_210390-t26_1 gene=TGME49_210390 organism=Toxoplasma_gondii_ME49 gene_product=WD domain, G-beta repeat-containing protein transcript_product=WD domain, G-beta repeat-containing protein location=TGME49_chrIX:4821972-4824969(+) protein_length=543 sequence_SO=chromosome SO=protein_coding_gene is_pseudo=false	5.27107e-22	0	57978.87	13.8	15.1	11.2	6	15.4	16.6	3	3				46.8677	47.7362	44.2817	39.086	58.8406	63.764	13.8	15.1	11.2	6	15.4	16.6	9.81669	11.0171	8.36855	4.88367	12.6116	12.8033
TGME49_210408-t26_1-p1		TGME49_210408-t26_1-p1	TGME49_210408-t26_1-p1			transcript=TGME49_210408-t26_1 gene=TGME49_210408 organism=Toxoplasma_gondii_ME49 gene_product=HMG (high mobility group) box domain-containing protein transcript_product=HMG (high mobility group) box domain-containing protein location=TGME49_chrIX:4811855-4812139(+) protein_length=94 sequence_SO=chromosome SO=protein_coding_gene is_pseudo=false	1.89494e-17	0	10681.64	9306.6	9875.3	9508.5	11495	9538.1	10484.6	3	3				3160.64	3735.56	3303.38	4259.03	3347.04	3308.32	9306.6	9875.3	9508.5	11495	9538.1	10484.6	6620.29	7205.12	7104.67	9356.29	7811.07	8086.56
TGME49_210450-t26_1-p1		TGME49_210450-t26_1-p1	TGME49_210450-t26_1-p1			transcript=TGME49_210450-t26_1 gene=TGME49_210450 organism=Toxoplasma_gondii_ME49 gene_product=hypothetical protein transcript_product=hypothetical protein location=TGME49_chrIX:4777724-4778923(-) protein_length=399 sequence_SO=chromosome SO=protein_coding_gene is_pseudo=false	1.62047e-14	0	44176.63	15	25.8	24	29.8	11	4.2	3	3				165.483	247.702	242.58	414.42	152.626	171.493	15	25.8	24	29.8	11	4.2	10.6703	18.824	17.9326	24.2555	9.00827	3.23938
TGME49_210600-t26_1-p1		TGME49_210600-t26_1-p1	TGME49_210600-t26_1-p1			transcript=TGME49_210600-t26_1 gene=TGME49_210600 organism=Toxoplasma_gondii_ME49 gene_product=KRUF family protein transcript_product=KRUF family protein location=TGME49_chrIX:4730828-4735933(+) protein_length=1109 sequence_SO=chromosome SO=protein_coding_gene is_pseudo=false	1.50634e-18	0	NaN	6.1	8.2	9.9				3	0	Tln	Tln		101.432	115.646	114.339				6.1	8.2	9.9				4.33926	5.98281	7.3972	0	0	0
TGME49_210690-t26_1-p1		TGME49_210690-t26_1-p1	TGME49_210690-t26_1-p1			transcript=TGME49_210690-t26_1 gene=TGME49_210690 organism=Toxoplasma_gondii_ME49 gene_product=ribosomal protein RPS6 transcript_product=ribosomal protein RPS6 location=TGME49_chrIV:2157331-2158101(+) protein_length=256 sequence_SO=chromosome SO=protein_coding_gene is_pseudo=false	2.22166e-24	0	28956.24	4784	4939.4	4876.1	4188.1	3026.4	3349.9	3	3				4530.94	5058.65	4835.7	3938.97	3370.91	3231.46	4784	4939.4	4876.1	4188.1	3026.4	3349.9	3403.12	3603.84	3643.38	3408.88	2478.42	2583.71
TGME49_210700-t26_1-p1		TGME49_210700-t26_1-p1	TGME49_210700-t26_1-p1			transcript=TGME49_210700-t26_1 gene=TGME49_210700 organism=Toxoplasma_gondii_ME49 gene_product=hypothetical protein transcript_product=hypothetical protein location=TGME49_chrIV:2121505-2154366(+) protein_length=8642 sequence_SO=chromosome SO=protein_coding_gene is_pseudo=false	2.48824e-23	0	926543.64	2.4	2.1	2	2	2.3	2.6	3	3				117.316	123.735	115.459	129.071	129.551	127.684	2.4	2.1	2	2	2.3	2.6	1.70725	1.53218	1.49438	1.62789	1.88355	2.00533
TGME49_210730-t26_1-p1		TGME49_210730-t26_1-p1	TGME49_210730-t26_1-p1			transcript=TGME49_210730-t26_1 gene=TGME49_210730 organism=Toxoplasma_gondii_ME49 gene_product=ATP-dependent hsl protease ATP-binding subunit hslU, putative transcript_product=ATP-dependent hsl protease ATP-binding subunit hslU, putative location=TGME49_chrIV:2103474-2117702(-) protein_length=672 sequence_SO=chromosome SO=protein_coding_gene is_pseudo=false	1.85308e-23	0	73067.04	58.4	48.6	50.6	40.8	43.8	56	3	3				215.588	180.543	185.015	179.792	189.95	179.435	58.4	48.6	50.6	40.8	43.8	56	41.5431	35.4591	37.8079	33.2089	35.8693	43.1917
TGME49_210750-t26_1-p1		TGME49_210750-t26_1-p1	TGME49_210750-t26_1-p1			transcript=TGME49_210750-t26_1 gene=TGME49_210750 organism=Toxoplasma_gondii_ME49 gene_product=Ferredoxin-fold anticodon binding domain-containing protein transcript_product=Ferredoxin-fold anticodon binding domain-containing protein location=TGME49_chrIV:2094355-2096934(-) protein_length=859 sequence_SO=chromosome SO=protein_coding_gene is_pseudo=false	2.17454e-24	0	96119.19	10.7	9.7	12.5	12.8	13.5	14.5	3	3				83.6777	100.465	93.667	105.149	98.023	80.9846	10.7	9.7	12.5	12.8	13.5	14.5	7.61149	7.07722	9.3399	10.4185	11.0556	11.1836
TGME49_210778-t26_1-p1		TGME49_210778-t26_1-p1	TGME49_210778-t26_1-p1			transcript=TGME49_210778-t26_1 gene=TGME49_210778 organism=Toxoplasma_gondii_ME49 gene_product=hemimethylated DNA binding domain-containing protein transcript_product=hemimethylated DNA binding domain-containing protein location=TGME49_chrIV:2080697-2086790(+) protein_length=609 sequence_SO=chromosome SO=protein_coding_gene is_pseudo=false	5.55654e-27	0	68796.86	78.6	74.9	75.2	47.2	56.5	62.3	3	3				454.54	446.448	446.207	401.51	387.868	437.273	78.6	74.9	75.2	47.2	56.5	62.3	55.9124	54.6478	56.1888	38.4182	46.2697	48.0508
TGME49_210781-t26_1-p1		TGME49_210781-t26_1-p1	TGME49_210781-t26_1-p1			transcript=TGME49_210781-t26_1 gene=TGME49_210781 organism=Toxoplasma_gondii_ME49 gene_product=ubiquitin carboxyl-terminal hydrolase transcript_product=ubiquitin carboxyl-terminal hydrolase location=TGME49_chrIV:2066826-2078212(+) protein_length=3602 sequence_SO=chromosome SO=protein_coding_gene is_pseudo=false	1.28627e-30	0	372322.8	17.6	6.7	4.6	3.3	3.7	3.1	3	3				129.801	130.034	158.501	125.402	132.221	111.137	17.6	6.7	4.6	3.3	3.7	3.1	12.5198	4.88839	3.43708	2.68602	3.03005	2.39097
TGME49_210790-t26_1-p1		TGME49_210790-t26_1-p1	TGME49_210790-t26_1-p1			transcript=TGME49_210790-t26_1 gene=TGME49_210790 organism=Toxoplasma_gondii_ME49 gene_product=dihydroorotate dehydrogenase reveal, putative transcript_product=dihydroorotate dehydrogenase reveal, putative location=TGME49_chrIV:2050099-2060275(-) protein_length=592 sequence_SO=chromosome SO=protein_coding_gene is_pseudo=false	1.64405e-26	0	65064.22	79.5	71	61.8	48.6	62.5	73.7	3	3				430.264	377.414	369.198	395.569	417.602	443.191	79.5	71	61.8	48.6	62.5	73.7	56.5527	51.8024	46.1764	39.5577	51.1833	56.8434
TGME49_210800-t26_1-p1		TGME49_210800-t26_1-p1	TGME49_210800-t26_1-p1			transcript=TGME49_210800-t26_1 gene=TGME49_210800 organism=Toxoplasma_gondii_ME49 gene_product=activator of hsp90 ATPase, putative transcript_product=activator of hsp90 ATPase, putative location=TGME49_chrIV:2042002-2047627(-) protein_length=381 sequence_SO=chromosome SO=protein_coding_gene is_pseudo=false	3.69158e-22	0	42546.58	164.9	135.4	161.3	146	173.4	194.1	3	3				451.293	472.681	527.603	652.907	540.637	570.428	164.9	135.4	161.3	146	173.4	194.1	117.302	98.7893	120.522	118.836	142.003	149.705
TGME49_210810-t26_1-p1		TGME49_210810-t26_1-p1	TGME49_210810-t26_1-p1			transcript=TGME49_210810-t26_1 gene=TGME49_210810 organism=Toxoplasma_gondii_ME49 gene_product=hypothetical protein transcript_product=hypothetical protein location=TGME49_chrIV:2038441-2040353(+) protein_length=107 sequence_SO=chromosome SO=protein_coding_gene is_pseudo=false	8.7749e-25	0	11928.61	87	91.9	70.2	72.7	77.9	69.2	3	3				184.764	192.663	151.749	165.729	159.509	136.481	87	91.9	70.2	72.7	77.9	69.2	61.8878	67.0512	52.4529	59.1737	63.7949	53.3726
TGME49_210820-t26_1-p1		TGME49_210820-t26_1-p1	TGME49_210820-t26_1-p1			transcript=TGME49_210820-t26_1 gene=TGME49_210820 organism=Toxoplasma_gondii_ME49 gene_product=hypothetical protein transcript_product=hypothetical protein location=TGME49_chrIV:2029409-2033406(-) protein_length=1062 sequence_SO=chromosome SO=protein_coding_gene is_pseudo=false	4.2204e-28	0	113017.45	14.3	11.7	14	10.3	14.4	7.8	3	3				121.155	132.651	119.153	96.4487	110.418	116.417	14.3	11.7	14	10.3	14.4	7.8	10.1724	8.53644	10.4607	8.38363	11.7926	6.01599
TGME49_210830-t26_1-p1		TGME49_210830-t26_1-p1	TGME49_210830-t26_1-p1			transcript=TGME49_210830-t26_1 gene=TGME49_210830 organism=Toxoplasma_gondii_ME49 gene_product=RIO1 family protein transcript_product=RIO1 family protein location=TGME49_chrIV:2022776-2027298(+) protein_length=1015 sequence_SO=chromosome SO=protein_coding_gene is_pseudo=false	9.86318e-10	0	112731.56	7.7	4.5	4.6	2.7	2.1	5.8	3	3				88.0314	75.2632	82.303	62.5092	60.1452	65.1331	7.7	4.5	4.6	2.7	2.1	5.8	5.47743	3.28325	3.43708	2.19765	1.71976	4.47343
TGME49_210840-t26_1-p1		TGME49_210840-t26_1-p1	TGME49_210840-t26_1-p1			transcript=TGME49_210840-t26_1 gene=TGME49_210840 organism=Toxoplasma_gondii_ME49 gene_product=arginyl-tRNA synthetase family protein transcript_product=arginyl-tRNA synthetase family protein location=TGME49_chrIV:2012930-2021658(-) protein_length=595 sequence_SO=chromosome SO=protein_coding_gene is_pseudo=false	9.72533e-35	0	67018.54	245	253.1	241.6	219.7	219	209.2	3	3				609.876	579.366	627.638	555.794	512.143	542.148	245	253.1	241.6	219.7	219	209.2	174.282	184.664	180.522	178.824	179.346	161.352
TGME49_210960-t26_1-p1		TGME49_210960-t26_1-p1	TGME49_210960-t26_1-p1			transcript=TGME49_210960-t26_1 gene=TGME49_210960 organism=Toxoplasma_gondii_ME49 gene_product=replication factor C subunit 4, putative transcript_product=replication factor C subunit 4, putative location=TGME49_chrIV:2000862-2006192(+) protein_length=351 sequence_SO=chromosome SO=protein_coding_gene is_pseudo=false	1.04975e-21	0	39372.31	83.5	73	60.1	56.8	59.9	62.7	3	3				192.473	171.927	168.584	155.219	150.563	157.535	83.5	73	60.1	56.8	59.9	62.7	59.3981	53.2616	44.9062	46.232	49.0541	48.3593
TGME49_210980-t26_1-p1		TGME49_210980-t26_1-p1	TGME49_210980-t26_1-p1			transcript=TGME49_210980-t26_1 gene=TGME49_210980 organism=Toxoplasma_gondii_ME49 gene_product=alternative splicing type 3 and, putative transcript_product=alternative splicing type 3 and, putative location=TGME49_chrIV:1990178-1996874(-) protein_length=554 sequence_SO=chromosome SO=protein_coding_gene is_pseudo=false	1.08907e-27	0	64529.04	530.3	788.4	769.6	883.2	855.5	626.6	3	3				4739.99	5028.26	5221.16	3436.63	4885.43	4489.41	530.3	788.4	769.6	883.2	855.5	626.6	377.231	575.225	575.039	718.876	700.598	483.284
TGME49_211010-t26_1-p1		TGME49_211010-t26_1-p1	TGME49_211010-t26_1-p1			transcript=TGME49_211010-t26_1 gene=TGME49_211010 organism=Toxoplasma_gondii_ME49 gene_product=hypothetical protein transcript_product=hypothetical protein location=TGME49_chrIV:1972660-1978098(+) protein_length=1812 sequence_SO=chromosome SO=protein_coding_gene is_pseudo=false	2.08667e-15	0	204996.3	1.4	0.9	0.9	0.9	0.7	1.2	3	3				28.6697	25.2097	26.7403	23.0536	19.1732	24.657	1.4	0.9	0.9	0.9	0.7	1.2	0.995896	0.65665	0.672473	0.73255	0.573253	0.925536
TGME49_211020-t26_1-p1		TGME49_211020-t26_1-p1	TGME49_211020-t26_1-p1			transcript=TGME49_211020-t26_1 gene=TGME49_211020 organism=Toxoplasma_gondii_ME49 gene_product=RNA recognition motif-containing protein transcript_product=RNA recognition motif-containing protein location=TGME49_chrIV:1964552-1969616(-) protein_length=268 sequence_SO=chromosome SO=protein_coding_gene is_pseudo=false	1.53857e-19	0	28735.83	111.8	77.4	85.3	54.4	70.5	58.5	3	3				112.732	107.565	88.2782	90.3869	110.524	86.571	111.8	77.4	85.3	54.4	70.5	58.5	79.5294	56.4719	63.7355	44.2786	57.7348	45.1199
TGME49_211030-t26_1-p1		TGME49_211030-t26_1-p1	TGME49_211030-t26_1-p1			transcript=TGME49_211030-t26_1 gene=TGME49_211030 organism=Toxoplasma_gondii_ME49 gene_product=hypothetical protein transcript_product=hypothetical protein location=TGME49_chrIV:1959534-1961999(-) protein_length=191 sequence_SO=chromosome SO=protein_coding_gene is_pseudo=false	2.88e-22	0	22215.57	1138.3	846.3	906.6	981	1192.9	1566.4	3	3				929.645	880.893	918.183	1208.73	1321.94	1297.64	1138.3	846.3	906.6	981	1192.9	1566.4	809.734	617.47	677.404	798.479	976.906	1208.13
TGME49_211040-t26_1-p1		TGME49_211040-t26_1-p1	TGME49_211040-t26_1-p1			transcript=TGME49_211040-t26_1 gene=TGME49_211040 organism=Toxoplasma_gondii_ME49 gene_product=Sec61beta family protein transcript_product=Sec61beta family protein location=TGME49_chrIV:1955865-1957592(+) protein_length=99 sequence_SO=chromosome SO=protein_coding_gene is_pseudo=false	5.94526e-18	0	10103.49	585.6	667.8	635.8	631.4	473.1	444.2	3	3				634.569	668.32	663.858	612.994	481.42	442.578	585.6	667.8	635.8	631.4	473.1	444.2	416.569	487.234	475.064	513.924	387.437	342.603
TGME49_211090-t26_1-p1		TGME49_211090-t26_1-p1	TGME49_211090-t26_1-p1			transcript=TGME49_211090-t26_1 gene=TGME49_211090 organism=Toxoplasma_gondii_ME49 gene_product=aminotransferase, class V superfamily protein transcript_product=aminotransferase, class V superfamily protein location=TGME49_chrIV:1936884-1942076(-) protein_length=632 sequence_SO=chromosome SO=protein_coding_gene is_pseudo=false	1.25209e-21	0	68283.33	109.8	101.6	99.9	99.6	114.1	107	3	3				476.11	512.274	506.291	429.922	489.711	470.925	109.8	101.6	99.9	99.6	114.1	107	78.1067	74.1284	74.6445	81.0688	93.4403	82.527
TGME49_211150-t26_1-p1		TGME49_211150-t26_1-p1	TGME49_211150-t26_1-p1			transcript=TGME49_211150-t26_1 gene=TGME49_211150 organism=Toxoplasma_gondii_ME49 gene_product=hypothetical protein transcript_product=hypothetical protein location=TGME49_chrIV:1920504-1932608(-) protein_length=2517 sequence_SO=chromosome SO=protein_coding_gene is_pseudo=false	5.5567e-25	0	270826.02	4.2	2	2.6	3.5	3.4	4.3	3	3				44.2385	40.4236	43.5992	80.4839	56.8881	41.7278	4.2	2	2.6	3.5	3.4	4.3	2.98769	1.45922	1.9427	2.8488	2.78437	3.31651
TGME49_211230-t26_1-p1		TGME49_211230-t26_1-p1	TGME49_211230-t26_1-p1			transcript=TGME49_211230-t26_1 gene=TGME49_211230 organism=Toxoplasma_gondii_ME49 gene_product=eukaryotic initiation factor-2B, alpha subunit, putative transcript_product=eukaryotic initiation factor-2B, alpha subunit, putative location=TGME49_chrIV:1903822-1908715(-) protein_length=389 sequence_SO=chromosome SO=protein_coding_gene is_pseudo=false	4.35463e-18	0	43456.56	19.1	18.3	15	14.2	24.9	20	3	3				116.772	102.084	95.7809	80.8523	134.339	125.896	19.1	18.3	15	14.2	24.9	20	13.5869	13.3519	11.2079	11.558	20.3914	15.4256
TGME49_211240-t26_1-p1		TGME49_211240-t26_1-p1	TGME49_211240-t26_1-p1			transcript=TGME49_211240-t26_1 gene=TGME49_211240 organism=Toxoplasma_gondii_ME49 gene_product=peptidyl-tRNA hydrolase, putative transcript_product=peptidyl-tRNA hydrolase, putative location=TGME49_chrIV:1898221-1901266(+) protein_length=195 sequence_SO=chromosome SO=protein_coding_gene is_pseudo=false	8.55488e-34	0	21158.33	62.8	47.7	63	53.7	50.6	55.1	3	3				101.169	89.367	93.8921	89.2495	88.4604	86.3254	62.8	47.7	63	53.7	50.6	55.1	44.673	34.8024	47.0731	43.7088	41.438	42.4975
TGME49_211250-t26_1-p1		TGME49_211250-t26_1-p1	TGME49_211250-t26_1-p1			transcript=TGME49_211250-t26_1 gene=TGME49_211250 organism=Toxoplasma_gondii_ME49 gene_product=hypothetical protein transcript_product=hypothetical protein location=TGME49_chrIV:1891697-1895095(+) protein_length=275 sequence_SO=chromosome SO=protein_coding_gene is_pseudo=false	1.71671e-20	0	28568.3	382	264.1	233.5	194	216.6	294.6	3	3				1182.13	831.785	716.828	623.63	632.356	907.523	382	264.1	233.5	194	216.6	294.6	271.737	192.69	174.469	157.905	177.381	227.219
TGME49_211260-t26_1-p1		TGME49_211260-t26_1-p1	TGME49_211260-t26_1-p1			transcript=TGME49_211260-t26_1 gene=TGME49_211260 organism=Toxoplasma_gondii_ME49 gene_product=rhoptry kinase family protein ROP26 (incomplete catalytic triad) transcript_product=rhoptry kinase family protein ROP26 (incomplete catalytic triad) location=TGME49_chrIV:1886614-1887921(-) protein_length=435 sequence_SO=chromosome SO=protein_coding_gene is_pseudo=false	5.43533e-24	0	47826.09	232.6	228.1	226.3	373	370.7	372.2	3	3				442.66	537.784	535.09	1027.88	784.536	715.515	232.6	228.1	226.3	373	370.7	372.2	165.461	166.424	169.089	303.601	303.579	287.071
TGME49_211270-t26_1-p1		TGME49_211270-t26_1-p1	TGME49_211270-t26_1-p1			transcript=TGME49_211270-t26_1 gene=TGME49_211270 organism=Toxoplasma_gondii_ME49 gene_product=sushi domain (scr repeat) domain-containing protein transcript_product=sushi domain (scr repeat) domain-containing protein location=TGME49_chrIV:1861395-1878549(-) protein_length=3916 sequence_SO=chromosome SO=protein_coding_gene is_pseudo=false	0.00121509	0.0015855	414853.91	0.3	0.3	0.3	0.1	0.2	0.1	3	3				28.5673	47.2576	32.7976	26.1595	28.1716	14.3676	0.3	0.3	0.3	0.1	0.2	0.1	0.213406	0.218883	0.224158	0.0813944	0.163787	0.077128
TGME49_211290-t26_1-p1		TGME49_211290-t26_1-p1	TGME49_211290-t26_1-p1			transcript=TGME49_211290-t26_1 gene=TGME49_211290 organism=Toxoplasma_gondii_ME49 gene_product=rhoptry protein ROP15 transcript_product=rhoptry protein ROP15 location=TGME49_chrIV:1850723-1853193(-) protein_length=333 sequence_SO=chromosome SO=protein_coding_gene is_pseudo=false	5.34444e-23	0	36588.07	2084.7	2664.8	2529.5	3240.2	2798.1	2493.7	3	3				5714.38	7058.47	6814.32	8519.09	7209.92	6560.92	2084.7	2664.8	2529.5	3240.2	2798.1	2493.7	1482.96	1944.27	1890.02	2637.34	2291.46	1923.34
TGME49_211300-t26_1-p1		TGME49_211300-t26_1-p1	TGME49_211300-t26_1-p1			transcript=TGME49_211300-t26_1 gene=TGME49_211300 organism=Toxoplasma_gondii_ME49 gene_product=DUF74 family protein, putative transcript_product=DUF74 family protein, putative location=TGME49_chrIV:1847509-1849103(+) protein_length=373 sequence_SO=chromosome SO=protein_coding_gene is_pseudo=false	3.42988e-12	0	39748.27	2.4	2.7	2.8	2.1	1.6	2.1	3	3				30.0856	33.0087	34.0094	25.5683	34.4239	26.8479	2.4	2.7	2.8	2.1	1.6	2.1	1.70725	1.96995	2.09214	1.70928	1.31029	1.61969
TGME49_211350-t26_1-p1		TGME49_211350-t26_1-p1	TGME49_211350-t26_1-p1			transcript=TGME49_211350-t26_1 gene=TGME49_211350 organism=Toxoplasma_gondii_ME49 gene_product=CBS domain-containing protein transcript_product=CBS domain-containing protein location=TGME49_chrIV:1801261-1811854(+) protein_length=1720 sequence_SO=chromosome SO=protein_coding_gene is_pseudo=false	1.30546e-18	0	187922.42	5.6	7.9	7.1	7.4	3.9	4.8	3	3				91.5656	130.635	137.735	147.293	86.3647	94.4501	5.6	7.9	7.1	7.4	3.9	4.8	3.98358	5.76392	5.30506	6.02319	3.19384	3.70215
TGME49_211390-t26_1-p1		TGME49_211390-t26_1-p1	TGME49_211390-t26_1-p1			transcript=TGME49_211390-t26_1 gene=TGME49_211390 organism=Toxoplasma_gondii_ME49 gene_product=hypothetical protein transcript_product=hypothetical protein location=TGME49_chrIV:1762784-1768358(+) protein_length=405 sequence_SO=chromosome SO=protein_coding_gene is_pseudo=false	1.23985e-22	0	44044.99	23.6	28.4	20.9	24.2	26.8	28.5	3	3				80.4672	103.943	77.5198	90.557	100.429	89.3269	23.6	28.4	20.9	24.2	26.8	28.5	16.788	20.7209	15.6163	19.6975	21.9474	21.9815
TGME49_211400-t26_1-p1		TGME49_211400-t26_1-p1	TGME49_211400-t26_1-p1			transcript=TGME49_211400-t26_1 gene=TGME49_211400 organism=Toxoplasma_gondii_ME49 gene_product=DEAD/DEAH box helicase domain-containing protein transcript_product=DEAD/DEAH box helicase domain-containing protein location=TGME49_chrIV:1749084-1760812(-) protein_length=1079 sequence_SO=chromosome SO=protein_coding_gene is_pseudo=false	7.44422e-29	0	120027.91	6.5	8.3	6.5	5.9	8.1	6.5	3	3				74.231	98.6405	84.8863	92.1719	104.652	75.2381	6.5	8.3	6.5	5.9	8.1	6.5	4.6238	6.05577	4.85675	4.80227	6.63336	5.01332
TGME49_211410-t26_1-p1		TGME49_211410-t26_1-p1	TGME49_211410-t26_1-p1			transcript=TGME49_211410-t26_1 gene=TGME49_211410 organism=Toxoplasma_gondii_ME49 gene_product=translation initiation factor sui1 protein transcript_product=translation initiation factor sui1 protein location=TGME49_chrIV:1737214-1746999(+) protein_length=748 sequence_SO=chromosome SO=protein_coding_gene is_pseudo=false	1.66597e-23	0	80580.61	46	51.9	53.2	51.3	47.5	39	3	3				281.031	301.221	322.062	288.636	261.63	241.678	46	51.9	53.2	51.3	47.5	39	32.7223	37.8668	39.7506	41.7553	38.8993	30.0799
TGME49_211420-t26_1-p1		TGME49_211420-t26_1-p1	TGME49_211420-t26_1-p1			transcript=TGME49_211420-t26_1 gene=TGME49_211420 organism=Toxoplasma_gondii_ME49 gene_product=RNA recognition motif-containing protein transcript_product=RNA recognition motif-containing protein location=TGME49_chrIV:1731961-1735322(-) protein_length=171 sequence_SO=chromosome SO=protein_coding_gene is_pseudo=false	5.93754e-21	0	20398.05	1866.3	1779.9	1728.7	1847	1790.6	1717.4	3	3				1824.44	1828.86	1867.17	1995.04	1993.46	1777.74	1866.3	1779.9	1728.7	1847	1790.6	1717.4	1327.6	1298.63	1291.67	1503.35	1466.38	1324.6
TGME49_211440-t26_1-p1		TGME49_211440-t26_1-p1	TGME49_211440-t26_1-p1			transcript=TGME49_211440-t26_1 gene=TGME49_211440 organism=Toxoplasma_gondii_ME49 gene_product=hypothetical protein transcript_product=hypothetical protein location=TGME49_chrIV:1710770-1721979(+) protein_length=1665 sequence_SO=chromosome SO=protein_coding_gene is_pseudo=false	6.1142e-19	0	182894.37	26	19.2	18.4	15.1	9.1	12.4	3	3				269.093	231.955	305.37	225.917	209.431	205.572	26	19.2	18.4	15.1	9.1	12.4	18.4952	14.0085	13.7483	12.2906	7.4523	9.56387
TGME49_211460-t26_1-p1		TGME49_211460-t26_1-p1	TGME49_211460-t26_1-p1			transcript=TGME49_211460-t26_1 gene=TGME49_211460 organism=Toxoplasma_gondii_ME49 gene_product=hypothetical protein transcript_product=hypothetical protein location=TGME49_chrIV:1697186-1700134(+) protein_length=982 sequence_SO=chromosome SO=protein_coding_gene is_pseudo=false	2.44028e-27	0	105641.87	33.2	33	34	27.3	26.2	30.6	3	3				317.344	294.877	301.324	331.195	282.612	280.233	33.2	33	34	27.3	26.2	30.6	23.617	24.0772	25.4045	22.2207	21.4561	23.6012
TGME49_211470-t26_1-p1		TGME49_211470-t26_1-p1	TGME49_211470-t26_1-p1			transcript=TGME49_211470-t26_1 gene=TGME49_211470 organism=Toxoplasma_gondii_ME49 gene_product=Fcf2 pre-rRNA processing protein transcript_product=Fcf2 pre-rRNA processing protein location=TGME49_chrIV:1693242-1694606(+) protein_length=454 sequence_SO=chromosome SO=protein_coding_gene is_pseudo=false	5.96764e-22	0	48308.82	8.4	9.7	16.1	20.5	19.5	13.1	3	3				69.3214	74.2868	129.484	185.228	172.64	128.214	8.4	9.7	16.1	20.5	19.5	13.1	5.97538	7.07722	12.0298	16.6859	15.9692	10.1038
TGME49_211630-t26_1-p1		TGME49_211630-t26_1-p1	TGME49_211630-t26_1-p1			transcript=TGME49_211630-t26_1 gene=TGME49_211630 organism=Toxoplasma_gondii_ME49 gene_product=hypothetical protein transcript_product=hypothetical protein location=TGME49_chrIV:1657375-1659702(+) protein_length=213 sequence_SO=chromosome SO=protein_coding_gene is_pseudo=false	1.6279e-26	0	23612.18	167.5	131.6	113.1	109.8	104.7	148.9	3	3				286.103	236.229	209.624	208.995	217.91	253.525	167.5	131.6	113.1	109.8	104.7	148.9	119.152	96.0168	84.5074	89.3711	85.7423	114.844
TGME49_211670-t26_1-p1		TGME49_211670-t26_1-p1	TGME49_211670-t26_1-p1			transcript=TGME49_211670-t26_1 gene=TGME49_211670 organism=Toxoplasma_gondii_ME49 gene_product=S1 RNA binding domain-containing protein transcript_product=S1 RNA binding domain-containing protein location=TGME49_chrIV:1630615-1632693(-) protein_length=378 sequence_SO=chromosome SO=protein_coding_gene is_pseudo=false	1.33119e-20	0	42217.1	63.5	56.2	64.4	56.2	53.2	67.8	3	3				194.772	160.844	163.716	158.178	156.881	192.428	63.5	56.2	64.4	56.2	53.2	67.8	45.171	41.0041	48.1191	45.7437	43.5673	52.2928
TGME49_211680-t26_1-p1		TGME49_211680-t26_1-p1	TGME49_211680-t26_1-p1			transcript=TGME49_211680-t26_1 gene=TGME49_211680 organism=Toxoplasma_gondii_ME49 gene_product=protein disulfide isomerase transcript_product=protein disulfide isomerase location=TGME49_chrIV:1626551-1628375(+) protein_length=471 sequence_SO=chromosome SO=protein_coding_gene is_pseudo=false	5.56188e-28	0	52802.03	8468.7	7603.2	7324	4590.6	5334.2	5638.3	3	3				15505.6	14942.8	15175.8	10243.6	11069.2	10870.1	8468.7	7603.2	7324	4590.6	5334.2	5638.3	6024.25	5547.38	5472.43	3736.49	4368.36	4348.71
TGME49_211690-t26_1-p1		TGME49_211690-t26_1-p1	TGME49_211690-t26_1-p1			transcript=TGME49_211690-t26_1 gene=TGME49_211690 organism=Toxoplasma_gondii_ME49 gene_product=AAA family protein transcript_product=AAA family protein location=TGME49_chrIV:1602092-1622172(-) protein_length=1538 sequence_SO=chromosome SO=protein_coding_gene is_pseudo=false	1.17705e-29	0	167149.25	40.2	31	35.4	29.1	27.8	38.6	3	3				173.916	166.364	177.537	168.151	157.176	168.596	40.2	31	35.4	29.1	27.8	38.6	28.5964	22.6179	26.4506	23.6858	22.7664	29.7714
TGME49_211700-t26_1-p1		TGME49_211700-t26_1-p1	TGME49_211700-t26_1-p1			transcript=TGME49_211700-t26_1 gene=TGME49_211700 organism=Toxoplasma_gondii_ME49 gene_product=hypothetical protein transcript_product=hypothetical protein location=TGME49_chrIV:1585757-1597207(-) protein_length=2520 sequence_SO=chromosome SO=protein_coding_gene is_pseudo=false	4.79445e-24	0	273965.4	6	5.8	4.7	5.5	5.9	5.8	3	3				126.324	123.16	133.919	133.763	121.553	109.802	6	5.8	4.7	5.5	5.9	5.8	4.26813	4.23174	3.5118	4.47669	4.83171	4.47343
TGME49_211710-t26_1-p1		TGME49_211710-t26_1-p1	TGME49_211710-t26_1-p1			transcript=TGME49_211710-t26_1 gene=TGME49_211710 organism=Toxoplasma_gondii_ME49 gene_product=TB2/DP1, HVA22 family protein transcript_product=TB2/DP1, HVA22 family protein location=TGME49_chrIV:1583139-1583645(+) protein_length=168 sequence_SO=chromosome SO=protein_coding_gene is_pseudo=false	4.67093e-25	0	19036.04	717.3	1107.3	1048	1114.8	1127.1	845.5	3	3				959.098	1139.45	1029.18	1089.95	1064.67	833.235	717.3	1107.3	1048	1114.8	1127.1	845.5	510.254	807.898	783.057	907.385	923.02	652.117
TGME49_211720-t26_1-p1		TGME49_211720-t26_1-p1	TGME49_211720-t26_1-p1			transcript=TGME49_211720-t26_1 gene=TGME49_211720 organism=Toxoplasma_gondii_ME49 gene_product=AP2 domain transcription factor AP2IV-5 transcript_product=AP2 domain transcription factor AP2IV-5 location=TGME49_chrIV:1569493-1576317(-) protein_length=1966 sequence_SO=chromosome SO=protein_coding_gene is_pseudo=false	2.28316e-22	0	210721.25	12.9	13.4	12.6	5.5	6.8	6	3	3				187.476	175.224	181.245	144.749	115.547	96.2909	12.9	13.4	12.6	5.5	6.8	6	9.17647	9.77678	9.41462	4.47669	5.56875	4.62768
TGME49_211850-t26_1-p1		TGME49_211850-t26_1-p1	TGME49_211850-t26_1-p1			transcript=TGME49_211850-t26_1 gene=TGME49_211850 organism=Toxoplasma_gondii_ME49 gene_product=hypothetical protein transcript_product=hypothetical protein location=TGME49_chrX:4164297-4165037(-) protein_length=173 sequence_SO=chromosome SO=protein_coding_gene is_pseudo=false	9.47977e-17	0	18450.08	25	26.8	46.4	36.2	12.2	33.4	3	3				96.6284	103.239	112.223	68.9331	76.2576	66.1976	25	26.8	46.4	36.2	12.2	33.4	17.7839	19.5536	34.6697	29.4648	9.99099	25.7608
TGME49_211860-t26_1-p1		TGME49_211860-t26_1-p1	TGME49_211860-t26_1-p1			transcript=TGME49_211860-t26_1 gene=TGME49_211860 organism=Toxoplasma_gondii_ME49 gene_product=hypothetical protein transcript_product=hypothetical protein location=TGME49_chrX:4160154-4162055(-) protein_length=633 sequence_SO=chromosome SO=protein_coding_gene is_pseudo=false	4.62538e-19	0	70136.32	3.5	1.4	2.1	2.3	1.8	5	3	3				36.3744	32.423	50.0417	35.14	42.6343	43.361	3.5	1.4	2.1	2.3	1.8	5	2.48974	1.02145	1.5691	1.87207	1.47408	3.8564
TGME49_211890-t26_1-p1		TGME49_211890-t26_1-p1	TGME49_211890-t26_1-p1			transcript=TGME49_211890-t26_1 gene=TGME49_211890 organism=Toxoplasma_gondii_ME49 gene_product=RAP domain-containing protein transcript_product=RAP domain-containing protein location=TGME49_chrX:4134308-4153791(-) protein_length=5232 sequence_SO=chromosome SO=protein_coding_gene is_pseudo=false	1.53873e-20	0	572334.47	0.5	0.3	0.4	0.3	0.4	0.2	3	3				41.6906	35.3116	45.9355	26.5897	42.2145	28.4501	0.5	0.3	0.4	0.3	0.4	0.2	0.355677	0.218883	0.298877	0.244183	0.327573	0.154256
TGME49_212090-t26_1-p1		TGME49_212090-t26_1-p1	TGME49_212090-t26_1-p1			transcript=TGME49_212090-t26_1 gene=TGME49_212090 organism=Toxoplasma_gondii_ME49 gene_product=hypothetical protein transcript_product=hypothetical protein location=TGME49_chrX:4071783-4073681(-) protein_length=632 sequence_SO=chromosome SO=protein_coding_gene is_pseudo=false	1.29789e-24	0	70184.58	87	82	80.3	66.1	91.5	91.3	3	3				500.426	419.83	452.585	328.58	469.413	518.818	87	82	80.3	66.1	91.5	91.3	61.8878	59.8281	59.9995	53.8017	74.9324	70.4179
TGME49_212130-t26_1-p1		TGME49_212130-t26_1-p1	TGME49_212130-t26_1-p1			transcript=TGME49_212130-t26_1 gene=TGME49_212130 organism=Toxoplasma_gondii_ME49 gene_product=phospholipase, patatin family protein transcript_product=phospholipase, patatin family protein location=TGME49_chrX:4042498-4054743(+) protein_length=994 sequence_SO=chromosome SO=protein_coding_gene is_pseudo=false	1.42609e-23	0	109733.98	26.6	23.2	23.8	23.4	25.7	23.1	3	3				142.643	144.949	170.25	159.242	163.937	162.533	26.6	23.2	23.8	23.4	25.7	23.1	18.922	16.927	17.7832	19.0463	21.0466	17.8166
TGME49_212140-t26_1-p1		TGME49_212140-t26_1-p1	TGME49_212140-t26_1-p1			transcript=TGME49_212140-t26_1 gene=TGME49_212140 organism=Toxoplasma_gondii_ME49 gene_product=hypothetical protein transcript_product=hypothetical protein location=TGME49_chrX:4024338-4034666(+) protein_length=1771 sequence_SO=chromosome SO=protein_coding_gene is_pseudo=false	3.74274e-17	0	193094.4	11.9	16.4	11.9	22.6	9.6	14.1	3	3				357.552	503.118	468.054	679.288	397.917	476.02	11.9	16.4	11.9	22.6	9.6	14.1	8.46511	11.9656	8.89158	18.3951	7.86176	10.8751
TGME49_212150-t26_1-p1		TGME49_212150-t26_1-p1	TGME49_212150-t26_1-p1			transcript=TGME49_212150-t26_1 gene=TGME49_212150 organism=Toxoplasma_gondii_ME49 gene_product=hypothetical protein transcript_product=hypothetical protein location=TGME49_chrX:4007946-4019693(-) protein_length=1178 sequence_SO=chromosome SO=protein_coding_gene is_pseudo=false	2.69483e-21	0	128596.09	12.6	16.6	14.7	11.7	18.3	18	3	3				100.916	110.95	118.478	115.992	127.283	121.845	12.6	16.6	14.7	11.7	18.3	18	8.96306	12.1115	10.9837	9.52315	14.9865	13.883
TGME49_212210-t26_1-p1		TGME49_212210-t26_1-p1	TGME49_212210-t26_1-p1			transcript=TGME49_212210-t26_1 gene=TGME49_212210 organism=Toxoplasma_gondii_ME49 gene_product=hypothetical protein transcript_product=hypothetical protein location=TGME49_chrX:3977985-3979065(-) protein_length=280 sequence_SO=chromosome SO=protein_coding_gene is_pseudo=false	1.39542e-20	0	28896.88	401.6	397.8	392.5	381.7	420	432.8	3	3				1125.47	1141.55	1052.11	1085.08	1185.23	1219.26	401.6	397.8	392.5	381.7	420	432.8	285.68	290.239	293.273	310.683	343.952	333.81
TGME49_212220-t26_1-p1		TGME49_212220-t26_1-p1	TGME49_212220-t26_1-p1			transcript=TGME49_212220-t26_1 gene=TGME49_212220 organism=Toxoplasma_gondii_ME49 gene_product=hypothetical protein transcript_product=hypothetical protein location=TGME49_chrX:3971703-3974648(+) protein_length=981 sequence_SO=chromosome SO=protein_coding_gene is_pseudo=false	5.15624e-28	0	107976.82	98.1	106.3	105.8	92.4	77.1	84.4	3	3				465.895	488.669	495.412	449.763	373.434	399.372	98.1	106.3	105.8	92.4	77.1	84.4	69.7838	77.5576	79.0529	75.2084	63.1398	65.0961
TGME49_212250-t26_1-p1		TGME49_212250-t26_1-p1	TGME49_212250-t26_1-p1			transcript=TGME49_212250-t26_1 gene=TGME49_212250 organism=Toxoplasma_gondii_ME49 gene_product=XPG N-terminal domain-containing protein transcript_product=XPG N-terminal domain-containing protein location=TGME49_chrX:3958323-3962416(+) protein_length=767 sequence_SO=chromosome SO=protein_coding_gene is_pseudo=false	1.09692e-23	0	86945.21	215.8	208.8	214.2	199.6	183.7	180.6	3	3				958.331	983.858	1086.63	1044.78	936.622	875.839	215.8	208.8	214.2	199.6	183.7	180.6	153.51	152.343	160.048	162.463	150.438	139.293
TGME49_212260-t26_1-p1		TGME49_212260-t26_1-p1	TGME49_212260-t26_1-p1			transcript=TGME49_212260-t26_1 gene=TGME49_212260 organism=Toxoplasma_gondii_ME49 gene_product=Sjogren's syndrome/scleroderma autoantigen 1 (Autoantigen p27) protein transcript_product=Sjogren's syndrome/scleroderma autoantigen 1 (Autoantigen p27) protein location=TGME49_chrX:3953197-3957033(-) protein_length=351 sequence_SO=chromosome SO=protein_coding_gene is_pseudo=false	2.19819e-30	0	37895.36	64	41.7	37.8	14.1	26.5	26.8	3	3				159.765	166.035	151.809	101.217	118.248	101.065	64	41.7	37.8	14.1	26.5	26.8	45.5267	30.4248	28.2438	11.4766	21.7017	20.6703
TGME49_212270-t26_1-p1		TGME49_212270-t26_1-p1	TGME49_212270-t26_1-p1			transcript=TGME49_212270-t26_1 gene=TGME49_212270 organism=Toxoplasma_gondii_ME49 gene_product=hypothetical protein transcript_product=hypothetical protein location=TGME49_chrX:3950472-3952411(+) protein_length=370 sequence_SO=chromosome SO=protein_coding_gene is_pseudo=false	1.60821e-29	0	40843.23	71.9	76.5	63.3	118.5	109.3	113.5	3	3				170.778	214.062	158.147	282.461	270.481	234.887	71.9	76.5	63.3	118.5	109.3	113.5	51.1464	55.8152	47.2972	96.4524	89.5094	87.5403
TGME49_212290-t26_1-p1		TGME49_212290-t26_1-p1	TGME49_212290-t26_1-p1			transcript=TGME49_212290-t26_1 gene=TGME49_212290 organism=Toxoplasma_gondii_ME49 gene_product=ribosomal protein RPS19 transcript_product=ribosomal protein RPS19 location=TGME49_chrX:3940725-3942425(-) protein_length=313 sequence_SO=chromosome SO=protein_coding_gene is_pseudo=false	4.04776e-28	0	34992.53	2396	2445.7	2597.3	2435.8	1821.5	1583.9	3	3				2841.12	2841.3	3146.34	2500.52	2114.95	1905.32	2396	2445.7	2597.3	2435.8	1821.5	1583.9	1704.4	1784.41	1940.68	1982.61	1491.69	1221.63
TGME49_212300-t26_1-p1		TGME49_212300-t26_1-p1	TGME49_212300-t26_1-p1			transcript=TGME49_212300-t26_1 gene=TGME49_212300 organism=Toxoplasma_gondii_ME49 gene_product=hypothetical protein transcript_product=hypothetical protein location=TGME49_chrX:3932540-3937693(+) protein_length=683 sequence_SO=chromosome SO=protein_coding_gene is_pseudo=false	1.04431e-27	0	75642.83	990.9	1002.6	1026	1093.6	1015.8	1110.8	3	3				3351.03	3653.31	3663.49	4673.16	4029.37	3755.52	990.9	1002.6	1026	1093.6	1015.8	1110.8	704.881	731.508	766.619	890.129	831.873	856.738
TGME49_212410-t26_1-p1		TGME49_212410-t26_1-p1	TGME49_212410-t26_1-p1			transcript=TGME49_212410-t26_1 gene=TGME49_212410 organism=Toxoplasma_gondii_ME49 gene_product=dense granule protein GRA11 transcript_product=dense granule protein GRA11 location=TGME49_chrIV:2534501-2536759(+) protein_length=752 sequence_SO=chromosome SO=protein_coding_gene is_pseudo=false	3.66428e-15	0	80091.09	40.4	46.4	39.5	14.2	21.7	20.8	3	3				140.432	169.959	155.164	48.0864	74.8376	73.6985	40.4	46.4	39.5	14.2	21.7	20.8	28.7387	33.8539	29.5141	11.558	17.7709	16.0426
TGME49_212725-t26_1-p1		TGME49_212725-t26_1-p1	TGME49_212725-t26_1-p1			transcript=TGME49_212725-t26_1 gene=TGME49_212725 organism=Toxoplasma_gondii_ME49 gene_product=hypothetical protein transcript_product=hypothetical protein location=KE139818:6559-9576(-) protein_length=220 sequence_SO=supercontig SO=protein_coding_gene is_pseudo=false	5.74485e-19	0	25849.98	19.6	23.9	19	33.1	31.3	18.9	3	3				74.5635	104.972	75.0198	139.565	119.456	77.3883	19.6	23.9	19	33.1	31.3	18.9	13.9425	17.4377	14.1966	26.9416	25.6326	14.5772
TGME49_212760-t26_1-p1		TGME49_212760-t26_1-p1	TGME49_212760-t26_1-p1			transcript=TGME49_212760-t26_1 gene=TGME49_212760 organism=Toxoplasma_gondii_ME49 gene_product=hypothetical protein transcript_product=hypothetical protein location=TGME49_chrV:583945-584166(-) protein_length=73 sequence_SO=chromosome SO=protein_coding_gene is_pseudo=false	4.2128e-11	0	8088.29	14	16.8	14.4	8.5	12	10.1	3	3				54.7442	67.5029	58.8033	78.3528	41.4978	40.7114	14	16.8	14.4	8.5	12	10.1	9.95896	12.2575	10.7596	6.91853	9.8272	7.78993
TGME49_212800-t26_1-p1		TGME49_212800-t26_1-p1	TGME49_212800-t26_1-p1			transcript=TGME49_212800-t26_1 gene=TGME49_212800 organism=Toxoplasma_gondii_ME49 gene_product=hypothetical protein transcript_product=hypothetical protein location=TGME49_chrV:608539-610912(-) protein_length=671 sequence_SO=chromosome SO=protein_coding_gene is_pseudo=false	8.84827e-18	0	73067.72	2.9	3.3	4				3	0	Tln	Tln		45.2772	42.361	61.4183				2.9	3.3	4				2.06293	2.40772	2.98877	0	0	0
TGME49_212820-t26_1-p1		TGME49_212820-t26_1-p1	TGME49_212820-t26_1-p1			transcript=TGME49_212820-t26_1 gene=TGME49_212820 organism=Toxoplasma_gondii_ME49 gene_product=ubiquitin family protein transcript_product=ubiquitin family protein location=TGME49_chrV:633282-639366(+) protein_length=1158 sequence_SO=chromosome SO=protein_coding_gene is_pseudo=false	3.04177e-33	0	119002.79	48.7	49.7	41.6	37	45.2	43.5	3	3				215.102	205.36	204.195	168.015	199.525	189.96	48.7	49.7	41.6	37	45.2	43.5	34.6429	36.2617	31.0832	30.1159	37.0158	33.5507
TGME49_212840-t26_1-p1		TGME49_212840-t26_1-p1	TGME49_212840-t26_1-p1			transcript=TGME49_212840-t26_1 gene=TGME49_212840 organism=Toxoplasma_gondii_ME49 gene_product=HIT zinc finger protein transcript_product=HIT zinc finger protein location=TGME49_chrV:640539-646486(-) protein_length=588 sequence_SO=chromosome SO=protein_coding_gene is_pseudo=false	8.74037e-09	0	64549.2	17.4	11.9	12	21.8	14.5	17.2	3	3				106.036	84.8767	88.3316	142.571	103.951	102.858	17.4	11.9	12	21.8	14.5	17.2	12.3776	8.68237	8.9663	17.744	11.8745	13.266
TGME49_212850-t26_1-p1		TGME49_212850-t26_1-p1	TGME49_212850-t26_1-p1			transcript=TGME49_212850-t26_1 gene=TGME49_212850 organism=Toxoplasma_gondii_ME49 gene_product=hypothetical protein transcript_product=hypothetical protein location=TGME49_chrV:647282-650625(+) protein_length=457 sequence_SO=chromosome SO=protein_coding_gene is_pseudo=false	3.72783e-23	0	48318.92	28.4	35.3	23.4	60.2	42.8	46.9	3	3				171.556	200.831	175.852	283.386	347.729	323.587	28.4	35.3	23.4	60.2	42.8	46.9	20.2025	25.7553	17.4843	48.9994	35.0504	36.173
TGME49_212860-t26_1-p1		TGME49_212860-t26_1-p1	TGME49_212860-t26_1-p1			transcript=TGME49_212860-t26_1 gene=TGME49_212860 organism=Toxoplasma_gondii_ME49 gene_product=hypothetical protein transcript_product=hypothetical protein location=TGME49_chrV:653981-656899(+) protein_length=972 sequence_SO=chromosome SO=protein_coding_gene is_pseudo=false	2.82174e-22	0	107698.79	61.5	48.8	51.9	47.8	48.8	60.9	3	3				396.544	403.711	405.876	364.024	383.046	415.867	61.5	48.8	51.9	47.8	48.8	60.9	43.7483	35.605	38.7793	38.9065	39.964	46.971
TGME49_212880-t26_1-p1		TGME49_212880-t26_1-p1	TGME49_212880-t26_1-p1			transcript=TGME49_212880-t26_1 gene=TGME49_212880 organism=Toxoplasma_gondii_ME49 gene_product=surface antigen repeat-containing protein transcript_product=surface antigen repeat-containing protein location=TGME49_chrV:660150-688702(-) protein_length=6668 sequence_SO=chromosome SO=protein_coding_gene is_pseudo=false	2.18199e-20	0	761952.91	9.5	10.6	10.3	9.3	12.8	11.3	3	3				902.995	1266.91	1109.68	1035.77	1166.07	1050.64	9.5	10.6	10.3	9.3	12.8	11.3	6.75786	7.73387	7.69607	7.56968	10.4823	8.71547
TGME49_212930-t26_1-p1		TGME49_212930-t26_1-p1	TGME49_212930-t26_1-p1			transcript=TGME49_212930-t26_1 gene=TGME49_212930 organism=Toxoplasma_gondii_ME49 gene_product=NifU family domain-containing protein transcript_product=NifU family domain-containing protein location=TGME49_chrV:701431-703480(-) protein_length=370 sequence_SO=chromosome SO=protein_coding_gene is_pseudo=false	2.29377e-25	0	40509.6	28	40.4	36.2	26.3	46.2	43.9	3	3				129.897	129.233	137.292	157.974	137.82	127.167	28	40.4	36.2	26.3	46.2	43.9	19.9179	29.4763	27.0483	21.4067	37.8347	33.8592
TGME49_212960-t26_1-p1		TGME49_212960-t26_1-p1	TGME49_212960-t26_1-p1			transcript=TGME49_212960-t26_1 gene=TGME49_212960 organism=Toxoplasma_gondii_ME49 gene_product=hypothetical protein transcript_product=hypothetical protein location=TGME49_chrV:728302-733101(+) protein_length=417 sequence_SO=chromosome SO=protein_coding_gene is_pseudo=false	5.07977e-32	0	47540.3	73.6	63.5	65.2	45.3	49.8	70.4	3	3				243.849	271.718	250.425	217.437	212.43	253.78	73.6	63.5	65.2	45.3	49.8	70.4	52.3557	46.3303	48.7169	36.8717	40.7829	54.2981
TGME49_212980-t26_1-p1		TGME49_212980-t26_1-p1	TGME49_212980-t26_1-p1			transcript=TGME49_212980-t26_1 gene=TGME49_212980 organism=Toxoplasma_gondii_ME49 gene_product=hypothetical protein transcript_product=hypothetical protein location=TGME49_chrV:748086-750650(-) protein_length=715 sequence_SO=chromosome SO=protein_coding_gene is_pseudo=false	1.93214e-28	0	75775	24.3	20.1	19.5	59.2	43.8	43.8	3	3				108.317	139.803	134.871	258.914	237.393	204.881	24.3	20.1	19.5	59.2	43.8	43.8	17.2859	14.6652	14.5702	48.1855	35.8693	33.7821
TGME49_212990-t26_1-p1		TGME49_212990-t26_1-p1	TGME49_212990-t26_1-p1			transcript=TGME49_212990-t26_1 gene=TGME49_212990 organism=Toxoplasma_gondii_ME49 gene_product=hypothetical protein transcript_product=hypothetical protein location=TGME49_chrV:756991-765770(+) protein_length=1064 sequence_SO=chromosome SO=protein_coding_gene is_pseudo=false	2.34306e-18	0	113735.34	10.3	10.4	9.9	8.5	10.9	11.5	3	3				90.2404	109.952	111.824	90.4686	121.761	105.576	10.3	10.4	9.9	8.5	10.9	11.5	7.32695	7.58795	7.3972	6.91853	8.92638	8.86972
TGME49_213000-t26_1-p1		TGME49_213000-t26_1-p1	TGME49_213000-t26_1-p1			transcript=TGME49_213000-t26_1 gene=TGME49_213000 organism=Toxoplasma_gondii_ME49 gene_product=replication factor C, subunit 5, putative transcript_product=replication factor C, subunit 5, putative location=TGME49_chrV:769527-778671(+) protein_length=372 sequence_SO=chromosome SO=protein_coding_gene is_pseudo=false	1.85583e-33	0	41233.19	124.3	102.2	101.1	84.9	83.7	90.7	3	3				227.22	207.247	205.408	201.051	174.78	186.918	124.3	102.2	101.1	84.9	83.7	90.7	88.4213	74.5662	75.5411	69.1039	68.5447	69.9551
TGME49_213010-t26_1-p1		TGME49_213010-t26_1-p1	TGME49_213010-t26_1-p1			transcript=TGME49_213010-t26_1 gene=TGME49_213010 organism=Toxoplasma_gondii_ME49 gene_product=hypothetical protein transcript_product=hypothetical protein location=TGME49_chrV:779391-789313(-) protein_length=1036 sequence_SO=chromosome SO=protein_coding_gene is_pseudo=false	1.22425e-24	0	114883.88	22.2	19.3	19.5	18.2	17.7	20.5	3	3				174.327	212.538	189.139	195.923	167.467	177.536	22.2	19.3	19.5	18.2	17.7	20.5	15.7921	14.0815	14.5702	14.8138	14.4951	15.8112
TGME49_213030-t26_1-p1		TGME49_213030-t26_1-p1	TGME49_213030-t26_1-p1			transcript=TGME49_213030-t26_1 gene=TGME49_213030 organism=Toxoplasma_gondii_ME49 gene_product=hypothetical protein transcript_product=hypothetical protein location=TGME49_chrV:803341-804727(+) protein_length=323 sequence_SO=chromosome SO=protein_coding_gene is_pseudo=false	2.56684e-28	0	35155.82	160	175.9	179.1	136.1	149.6	153.6	3	3				478.061	525.222	546.921	380.312	463.215	424.186	160	175.9	179.1	136.1	149.6	153.6	113.817	128.339	133.822	110.778	122.512	118.469
TGME49_213040-t26_1-p1		TGME49_213040-t26_1-p1	TGME49_213040-t26_1-p1			transcript=TGME49_213040-t26_1 gene=TGME49_213040 organism=Toxoplasma_gondii_ME49 gene_product=hypothetical protein transcript_product=hypothetical protein location=TGME49_chrV:808589-816532(+) protein_length=1825 sequence_SO=chromosome SO=protein_coding_gene is_pseudo=false	1.68688e-32	0	197072.02	43.1	34.1	40.9	34.2	32.1	33.9	3	3				342.59	304.876	351.944	305.522	291.399	302.864	43.1	34.1	40.9	34.2	32.1	33.9	30.6594	24.8797	30.5601	27.8369	26.2878	26.1464
TGME49_213050-t26_1-p1		TGME49_213050-t26_1-p1	TGME49_213050-t26_1-p1			transcript=TGME49_213050-t26_1 gene=TGME49_213050 organism=Toxoplasma_gondii_ME49 gene_product=hypothetical protein transcript_product=hypothetical protein location=TGME49_chrV:819593-820171(+) protein_length=192 sequence_SO=chromosome SO=protein_coding_gene is_pseudo=false	5.46194e-20	0	21191.46	172.6	203.4	138.6	65.2	100.2	135.6	3	3				513.588	527.843	503.997	265.957	286.392	375.352	172.6	203.4	138.6	65.2	100.2	135.6	122.78	148.403	103.561	53.0692	82.0571	104.586
TGME49_213060-t26_1-p1		TGME49_213060-t26_1-p1	TGME49_213060-t26_1-p1			transcript=TGME49_213060-t26_1 gene=TGME49_213060 organism=Toxoplasma_gondii_ME49 gene_product=WD domain, G-beta repeat-containing protein transcript_product=WD domain, G-beta repeat-containing protein location=TGME49_chrV:824222-837450(+) protein_length=3086 sequence_SO=chromosome SO=protein_coding_gene is_pseudo=false	1.37934e-17	0	328240.03	15.8	13.9	14.6	7.2	5.7	8.1	3	3				244.283	235.11	246.961	192.409	147.665	172.216	15.8	13.9	14.6	7.2	5.7	8.1	11.2394	10.1416	10.909	5.8604	4.66792	6.24737
TGME49_213067-t26_1-p1		TGME49_213067-t26_1-p1	TGME49_213067-t26_1-p1			transcript=TGME49_213067-t26_1 gene=TGME49_213067 organism=Toxoplasma_gondii_ME49 gene_product=hypothetical protein transcript_product=hypothetical protein location=TGME49_chrV:839798-841156(-) protein_length=452 sequence_SO=chromosome SO=protein_coding_gene is_pseudo=false	3.82316e-23	0	50138.41	57.3	43.4	44	44.9	47.6	89	3	3				163.806	127.554	132.232	138.996	150.025	205.234	57.3	43.4	44	44.9	47.6	89	40.7606	31.6651	32.8764	36.5461	38.9812	68.6439
TGME49_213072-t26_1-p1		TGME49_213072-t26_1-p1	TGME49_213072-t26_1-p1			transcript=TGME49_213072-t26_1 gene=TGME49_213072 organism=Toxoplasma_gondii_ME49 gene_product=Sec1 family protein transcript_product=Sec1 family protein location=TGME49_chrV:843239-856481(+) protein_length=1046 sequence_SO=chromosome SO=protein_coding_gene is_pseudo=false	2.74981e-22	0	114853.92	33.3	34	41.3	41.8	32.5	31.6	3	3				353.985	408.059	470.496	449.242	362.447	376.564	33.3	34	41.3	41.8	32.5	31.6	23.6881	24.8068	30.859	34.0229	26.6153	24.3725
TGME49_213280-t26_1-p1		TGME49_213280-t26_1-p1	TGME49_213280-t26_1-p1			transcript=TGME49_213280-t26_1 gene=TGME49_213280 organism=Toxoplasma_gondii_ME49 gene_product=SAG-related sequence SRS25 transcript_product=SAG-related sequence SRS25 location=TGME49_chrV:894721-895296(-) protein_length=191 sequence_SO=chromosome SO=protein_coding_gene is_pseudo=false	2.16781e-27	0	20790.66	2993.5	3103.2	3020.4	2009.7	2879.8	2678.4	3	3				2851.29	3440.73	3386.32	4164.91	3220.53	2637.45	2993.5	3103.2	3020.4	2009.7	2879.8	2678.4	2129.44	2264.13	2256.82	1635.78	2358.36	2065.8
TGME49_213300-t26_1-p1		TGME49_213300-t26_1-p1	TGME49_213300-t26_1-p1			transcript=TGME49_213300-t26_1 gene=TGME49_213300 organism=Toxoplasma_gondii_ME49 gene_product=hypothetical protein transcript_product=hypothetical protein location=TGME49_chrV:901168-918480(+) protein_length=4986 sequence_SO=chromosome SO=protein_coding_gene is_pseudo=false	1.296e-24	0	538703.58	10.5	8.9	8.5	5.7	9	9.3	3	3				233.336	222.306	226.213	193.73	255.36	218.972	10.5	8.9	8.5	5.7	9	9.3	7.46922	6.49353	6.35113	4.63948	7.3704	7.17291
TGME49_213310-t26_1-p1		TGME49_213310-t26_1-p1	TGME49_213310-t26_1-p1			transcript=TGME49_213310-t26_1 gene=TGME49_213310 organism=Toxoplasma_gondii_ME49 gene_product=hypothetical protein transcript_product=hypothetical protein location=TGME49_chrV:920404-926989(-) protein_length=1603 sequence_SO=chromosome SO=protein_coding_gene is_pseudo=false	3.4793e-29	0	170251.76	11	7.1	7	6.9	6	6.4	3	3				124.689	115.012	106.904	83.6676	105.968	79.4896	11	7.1	7	6.9	6	6.4	7.8249	5.18024	5.23034	5.61622	4.9136	4.93619
TGME49_213350-t26_1-p1		TGME49_213350-t26_1-p1	TGME49_213350-t26_1-p1			transcript=TGME49_213350-t26_1 gene=TGME49_213350 organism=Toxoplasma_gondii_ME49 gene_product=ribosomal protein RPS15 transcript_product=ribosomal protein RPS15 location=TGME49_chrV:949899-951338(-) protein_length=150 sequence_SO=chromosome SO=protein_coding_gene is_pseudo=false	4.5018e-30	0	17157.13	6229.8	5898	5726.9	3843.7	3939	4638	3	3				7965.97	7479.41	7081.88	5503.43	5715.48	6286.33	6229.8	5898	5726.9	3843.7	3939	4638	4431.59	4303.24	4279.09	3128.56	3225.78	3577.2
TGME49_213388-t26_1-p1		TGME49_213388-t26_1-p1	TGME49_213388-t26_1-p1			transcript=TGME49_213388-t26_1 gene=TGME49_213388 organism=Toxoplasma_gondii_ME49 gene_product=hypothetical protein transcript_product=hypothetical protein location=TGME49_chrV:972410-976639(+) protein_length=1342 sequence_SO=chromosome SO=protein_coding_gene is_pseudo=false	2.10601e-17	0	145547.16	5.8	4.4	4.6	2.1	2.3	5.8	3	3				122.814	110.64	100.536	75.9391	81.4243	122.133	5.8	4.4	4.6	2.1	2.3	5.8	4.12585	3.21029	3.43708	1.70928	1.88355	4.47343
TGME49_213392-t26_1-p1		TGME49_213392-t26_1-p1	TGME49_213392-t26_1-p1			transcript=TGME49_213392-t26_1 gene=TGME49_213392 organism=Toxoplasma_gondii_ME49 gene_product=surface antigen repeat-containing protein transcript_product=surface antigen repeat-containing protein location=TGME49_chrV:979996-994513(+) protein_length=2315 sequence_SO=chromosome SO=protein_coding_gene is_pseudo=false	4.10849e-32	0	253281.06	43.6	35.6	37.9	33.2	30.9	49.6	3	3				478.867	472.612	470.904	439.682	416.103	452.632	43.6	35.6	37.9	33.2	30.9	49.6	31.015	25.9741	28.3186	27.0229	25.305	38.2555
TGME49_213410-t26_1-p1		TGME49_213410-t26_1-p1	TGME49_213410-t26_1-p1			transcript=TGME49_213410-t26_1 gene=TGME49_213410 organism=Toxoplasma_gondii_ME49 gene_product=small nuclear ribonucleoprotein f (snrnp-f), putative transcript_product=small nuclear ribonucleoprotein f (snrnp-f), putative location=TGME49_chrV:1007767-1009600(+) protein_length=87 sequence_SO=chromosome SO=protein_coding_gene is_pseudo=false	5.52819e-15	0	10069.47	882.6	713.3	688	988	759.2	748.6	3	3				1121.75	1263.21	1274.22	1868.84	1309.73	1123.07	882.6	713.3	688	988	759.2	748.6	627.841	520.431	514.068	804.177	621.734	577.38
TGME49_213420-t26_1-p1		TGME49_213420-t26_1-p1	TGME49_213420-t26_1-p1			transcript=TGME49_213420-t26_1 gene=TGME49_213420 organism=Toxoplasma_gondii_ME49 gene_product=RAP domain-containing protein transcript_product=RAP domain-containing protein location=TGME49_chrV:1012263-1022063(-) protein_length=713 sequence_SO=chromosome SO=protein_coding_gene is_pseudo=false	7.70865e-10	0	78561.74	3.4	7.1	4.2	3.4	4	3.5	3	3				27.0651	52.1425	49.5283	44.9822	44.5307	36.3066	3.4	7.1	4.2	3.4	4	3.5	2.4186	5.18024	3.13821	2.76741	3.27573	2.69948
TGME49_213460-t26_1-p1		TGME49_213460-t26_1-p1	TGME49_213460-t26_1-p1			transcript=TGME49_213460-t26_1 gene=TGME49_213460 organism=Toxoplasma_gondii_ME49 gene_product=hypothetical protein transcript_product=hypothetical protein location=TGME49_chrV:1058481-1075823(+) protein_length=1545 sequence_SO=chromosome SO=protein_coding_gene is_pseudo=false	1.6614e-13	0	166075.11	2.5	1.9	1			0.5	3	1				36.6509	36.7889	42.5127			22.9249	2.5	1.9	1			0.5	1.77839	1.38626	0.747192	0	0	0.38564
TGME49_213480-t26_1-p1		TGME49_213480-t26_1-p1	TGME49_213480-t26_1-p1			transcript=TGME49_213480-t26_1 gene=TGME49_213480 organism=Toxoplasma_gondii_ME49 gene_product=hypothetical protein transcript_product=hypothetical protein location=TGME49_chrV:1083309-1100332(+) protein_length=1087 sequence_SO=chromosome SO=protein_coding_gene is_pseudo=false	1.88238e-13	0	119881.36	0.9		1.3	5.1	3.8	4.7	2	3				12.762		25.1217	65.1676	54.3109	39.5613	0.9		1.3	5.1	3.8	4.7	0.640219	0	0.971349	4.15112	3.11195	3.62502
TGME49_213520-t26_1-p1		TGME49_213520-t26_1-p1	TGME49_213520-t26_1-p1			transcript=TGME49_213520-t26_1 gene=TGME49_213520 organism=Toxoplasma_gondii_ME49 gene_product=peptidase M20D, amidohydrolase transcript_product=peptidase M20D, amidohydrolase location=TGME49_chrV:1112711-1118922(-) protein_length=514 sequence_SO=chromosome SO=protein_coding_gene is_pseudo=false	2.51109e-30	0	55116.98	60.7	51.5	48.4	24.7	31	38.5	3	3				218.983	179.649	172.91	109.333	132.939	138.848	60.7	51.5	48.4	24.7	31	38.5	43.1792	37.5749	36.1641	20.1044	25.3869	29.6943
TGME49_213550-t26_1-p1		TGME49_213550-t26_1-p1	TGME49_213550-t26_1-p1			transcript=TGME49_213550-t26_1 gene=TGME49_213550 organism=Toxoplasma_gondii_ME49 gene_product=DHHC zinc finger domain-containing protein transcript_product=DHHC zinc finger domain-containing protein location=TGME49_chrV:1131727-1142378(-) protein_length=1362 sequence_SO=chromosome SO=protein_coding_gene is_pseudo=false	2.4576e-17	0	146326.25	4.9	3.8	4.3	5.1	3.9	4.3	3	3				64.7875	68.5148	91.7252	91.0781	65.6714	69.4071	4.9	3.8	4.3	5.1	3.9	4.3	3.48564	2.77252	3.21292	4.15112	3.19384	3.31651
TGME49_213610-t26_1-p1		TGME49_213610-t26_1-p1	TGME49_213610-t26_1-p1			transcript=TGME49_213610-t26_1 gene=TGME49_213610 organism=Toxoplasma_gondii_ME49 gene_product=hypothetical protein transcript_product=hypothetical protein location=TGME49_chrV:1168951-1173831(-) protein_length=1015 sequence_SO=chromosome SO=protein_coding_gene is_pseudo=false	9.44591e-31	0	111474.44	30.8	23.7	27.1	25.6	23.4	26.2	3	3				101.488	99.6067	113.253	122.93	96.073	93.044	30.8	23.7	27.1	25.6	23.4	26.2	21.9097	17.2918	20.2489	20.837	19.163	20.2075
TGME49_213660-t26_1-p1		TGME49_213660-t26_1-p1	TGME49_213660-t26_1-p1			transcript=TGME49_213660-t26_1 gene=TGME49_213660 organism=Toxoplasma_gondii_ME49 gene_product=zinc finger (CCCH type) motif-containing protein transcript_product=zinc finger (CCCH type) motif-containing protein location=TGME49_chrV:1210364-1215010(-) protein_length=1221 sequence_SO=chromosome SO=protein_coding_gene is_pseudo=false	8.78782e-14	0	130030.31	2	1.5	1.8	1.4	2.2	2.2	3	3				41.973	30.5436	37.0171	26.9711	42.0507	45.3152	2	1.5	1.8	1.4	2.2	2.2	1.42271	1.09442	1.34495	1.13952	1.80165	1.69682
TGME49_213670-t26_1-p1		TGME49_213670-t26_1-p1	TGME49_213670-t26_1-p1			transcript=TGME49_213670-t26_1 gene=TGME49_213670 organism=Toxoplasma_gondii_ME49 gene_product=hypothetical protein transcript_product=hypothetical protein location=TGME49_chrV:1219633-1226819(-) protein_length=790 sequence_SO=chromosome SO=protein_coding_gene is_pseudo=false	1.99389e-23	0	85193.28	60.4	56.3	60.6	54.3	59	55.9	3	3				256.822	246.099	259.15	213.976	251.601	228.86	60.4	56.3	60.6	54.3	59	55.9	42.9658	41.0771	45.2798	44.1972	48.3171	43.1146
TGME49_213710-t26_1-p1		TGME49_213710-t26_1-p1	TGME49_213710-t26_1-p1			transcript=TGME49_213710-t26_1 gene=TGME49_213710 organism=Toxoplasma_gondii_ME49 gene_product=WD domain, G-beta repeat-containing protein transcript_product=WD domain, G-beta repeat-containing protein location=TGME49_chrV:1247088-1251574(+) protein_length=672 sequence_SO=chromosome SO=protein_coding_gene is_pseudo=false	9.10254e-07	0	73999.92	0.3		0.1	0.2	0.5	0.5	2	3				4.92434		3.76093	9.03021	8.07771	7.74049	0.3		0.1	0.2	0.5	0.5	0.213406	0	0.0747192	0.162789	0.409467	0.38564
TGME49_213730-t26_1-p1		TGME49_213730-t26_1-p1	TGME49_213730-t26_1-p1			transcript=TGME49_213730-t26_1 gene=TGME49_213730 organism=Toxoplasma_gondii_ME49 gene_product=lanthionine synthetase C family protein transcript_product=lanthionine synthetase C family protein location=TGME49_chrV:1268050-1269324(-) protein_length=424 sequence_SO=chromosome SO=protein_coding_gene is_pseudo=false	9.00325e-30	0	46400.45	35.7	22	18.2	22.8	48.9	56.4	3	3				171.254	143.711	126.488	172.146	229.105	254.221	35.7	22	18.2	22.8	48.9	56.4	25.3953	16.0514	13.5989	18.5579	40.0459	43.5002
TGME49_213740-t26_1-p1		TGME49_213740-t26_1-p1	TGME49_213740-t26_1-p1			transcript=TGME49_213740-t26_1 gene=TGME49_213740 organism=Toxoplasma_gondii_ME49 gene_product=hypothetical protein transcript_product=hypothetical protein location=TGME49_chrV:1271420-1280810(+) protein_length=842 sequence_SO=chromosome SO=protein_coding_gene is_pseudo=false	7.35436e-24	0	91858.08	26.8	23.4	28.7	22.9	20.9	20.4	3	3				266.797	251.476	237.202	202.669	201.074	182.503	26.8	23.4	28.7	22.9	20.9	20.4	19.0643	17.0729	21.4444	18.6393	17.1157	15.7341
TGME49_213770-t26_1-p1		TGME49_213770-t26_1-p1	TGME49_213770-t26_1-p1			transcript=TGME49_213770-t26_1 gene=TGME49_213770 organism=Toxoplasma_gondii_ME49 gene_product=Superkiller viralicidic activity 2 family 2, putative transcript_product=Superkiller viralicidic activity 2 family 2, putative location=TGME49_chrV:1297718-1309086(-) protein_length=1206 sequence_SO=chromosome SO=protein_coding_gene is_pseudo=false	1.36959e-28	0	135031.59	77	63.5	56.8	49.6	50.1	63.3	3	3				303.412	311.458	304.911	296.109	277.579	294.004	77	63.5	56.8	49.6	50.1	63.3	54.7743	46.3303	42.4405	40.3716	41.0286	48.822
TGME49_213790-t26_1-p1		TGME49_213790-t26_1-p1	TGME49_213790-t26_1-p1			transcript=TGME49_213790-t26_1 gene=TGME49_213790 organism=Toxoplasma_gondii_ME49 gene_product=hypothetical protein transcript_product=hypothetical protein location=TGME49_chrV:1325594-1339547(+) protein_length=1761 sequence_SO=chromosome SO=protein_coding_gene is_pseudo=false	5.56512e-25	0	190491.09	13.3	12	11.1	11.3	9.4	11	3	3				98.3239	98.2774	100.475	104.926	84.3505	95.8885	13.3	12	11.1	11.3	9.4	11	9.46101	8.75533	8.29383	9.19757	7.69798	8.48408
TGME49_213800-t26_1-p1		TGME49_213800-t26_1-p1	TGME49_213800-t26_1-p1			transcript=TGME49_213800-t26_1 gene=TGME49_213800 organism=Toxoplasma_gondii_ME49 gene_product=protein phosphatase 2b regulatory subunit, putative transcript_product=protein phosphatase 2b regulatory subunit, putative location=TGME49_chrV:1341813-1344460(-) protein_length=177 sequence_SO=chromosome SO=protein_coding_gene is_pseudo=false	5.17428e-27	0	19994.53	237.3	213.7	210	209	317.2	248.2	3	3				383.744	408.46	383.392	395.413	536.253	412.243	237.3	213.7	210	209	317.2	248.2	168.804	155.918	156.91	170.114	259.766	191.432
TGME49_213810-t26_1-p1		TGME49_213810-t26_1-p1	TGME49_213810-t26_1-p1			transcript=TGME49_213810-t26_1 gene=TGME49_213810 organism=Toxoplasma_gondii_ME49 gene_product=iron-sulfur cluster protein ISCA transcript_product=iron-sulfur cluster protein ISCA location=TGME49_chrV:1347965-1349479(-) protein_length=504 sequence_SO=chromosome SO=protein_coding_gene is_pseudo=false	1.35027e-13	0	53009.96	3.4	3.7	4.1	4.8	5.2	5.4	3	3				27.6943	30.8485	29.0101	42.8085	37.9081	40.4395	3.4	3.7	4.1	4.8	5.2	5.4	2.4186	2.69956	3.06349	3.90693	4.25845	4.16491
TGME49_213830-t26_1-p1		TGME49_213830-t26_1-p1	TGME49_213830-t26_1-p1			transcript=TGME49_213830-t26_1 gene=TGME49_213830 organism=Toxoplasma_gondii_ME49 gene_product=Ufm1-conjugating enzyme 1, putative transcript_product=Ufm1-conjugating enzyme 1, putative location=TGME49_chrV:1357258-1361167(-) protein_length=157 sequence_SO=chromosome SO=protein_coding_gene is_pseudo=false	3.77058e-27	0	17889.67	159.7	165.1	136.5	147	135.4	143.2	3	3				237.48	284.207	257.334	320.435	279.775	205.723	159.7	165.1	136.5	147	135.4	143.2	113.603	120.459	101.992	119.65	110.884	110.447
TGME49_213870-t26_1-p1		TGME49_213870-t26_1-p1	TGME49_213870-t26_1-p1			transcript=TGME49_213870-t26_1 gene=TGME49_213870 organism=Toxoplasma_gondii_ME49 gene_product=UBA/TS-N domain-containing protein transcript_product=UBA/TS-N domain-containing protein location=TGME49_chrV:1389361-1399034(-) protein_length=1071 sequence_SO=chromosome SO=protein_coding_gene is_pseudo=false	3.19168e-32	0	117177.98	169.6	140.5	132.1	103.8	109.3	155.9	3	3				1045.19	1040.58	976.593	876.503	812.299	943.687	169.6	140.5	132.1	103.8	109.3	155.9	120.646	102.51	98.704	84.4874	89.5094	120.243
TGME49_213880-t26_1-p1		TGME49_213880-t26_1-p1	TGME49_213880-t26_1-p1			transcript=TGME49_213880-t26_1 gene=TGME49_213880 organism=Toxoplasma_gondii_ME49 gene_product=hypothetical protein transcript_product=hypothetical protein location=TGME49_chrV:1400442-1401026(+) protein_length=194 sequence_SO=chromosome SO=protein_coding_gene is_pseudo=false	1.0097e-14	0	21329.85	18.8	18.9	22.9	20.7	25.4	18.6	3	3				81.2431	114.031	117.414	124.756	128.384	109.698	18.8	18.9	22.9	20.7	25.4	18.6	13.3735	13.7896	17.1107	16.8486	20.8009	14.3458
TGME49_213890-t26_1-p1		TGME49_213890-t26_1-p1	TGME49_213890-t26_1-p1			transcript=TGME49_213890-t26_1 gene=TGME49_213890 organism=Toxoplasma_gondii_ME49 gene_product=Myb family DNA-binding domain-containing protein transcript_product=Myb family DNA-binding domain-containing protein location=TGME49_chrV:1404500-1413428(+) protein_length=1126 sequence_SO=chromosome SO=protein_coding_gene is_pseudo=false	9.0141e-20	0	118161.02	42.3	52.1	48.6	32.6	41.2	46	3	3				202.123	197.927	186.957	143.463	169.445	208.99	42.3	52.1	48.6	32.6	41.2	46	30.0903	38.0127	36.3135	26.5346	33.7401	35.4789
TGME49_213900-t26_1-p1		TGME49_213900-t26_1-p1	TGME49_213900-t26_1-p1			transcript=TGME49_213900-t26_1 gene=TGME49_213900 organism=Toxoplasma_gondii_ME49 gene_product=regulator of chromosome condensation RCC1 transcript_product=regulator of chromosome condensation RCC1 location=TGME49_chrV:1415760-1422629(-) protein_length=1155 sequence_SO=chromosome SO=protein_coding_gene is_pseudo=false	1.18734e-26	0	122605.44	113.9	121.7	116.5	99.8	92.8	96	3	3				753.39	813.725	771.321	644.286	684.615	669.512	113.9	121.7	116.5	99.8	92.8	96	81.0232	88.7936	87.0478	81.2316	75.997	74.0429
TGME49_213910-t26_1-p1		TGME49_213910-t26_1-p1	TGME49_213910-t26_1-p1			transcript=TGME49_213910-t26_1 gene=TGME49_213910 organism=Toxoplasma_gondii_ME49 gene_product=hypothetical protein transcript_product=hypothetical protein location=TGME49_chrV:1425388-1427961(+) protein_length=403 sequence_SO=chromosome SO=protein_coding_gene is_pseudo=false	5.7753e-25	0	43684.84	185.9	153.6	153.1	117	105.5	139.1	3	3				749	670.215	636.305	533.546	500.585	610.144	185.9	153.6	153.1	117	105.5	139.1	132.241	112.068	114.395	95.2315	86.3975	107.285
TGME49_213930-t26_1-p1		TGME49_213930-t26_1-p1	TGME49_213930-t26_1-p1			transcript=TGME49_213930-t26_1 gene=TGME49_213930 organism=Toxoplasma_gondii_ME49 gene_product=3' exoribonuclease family, domain 1 domain-containing protein transcript_product=3' exoribonuclease family, domain 1 domain-containing protein location=TGME49_chrV:1445744-1452151(+) protein_length=502 sequence_SO=chromosome SO=protein_coding_gene is_pseudo=false	1.34413e-05	0	55017.23	6.5	7.4	5.8	7	7	5.4	3	3				160.004	183.802	144.977	173.706	174.814	134.162	6.5	7.4	5.8	7	7	5.4	4.6238	5.39912	4.33371	5.69761	5.73253	4.16491
TGME49_213940-t26_1-p1		TGME49_213940-t26_1-p1	TGME49_213940-t26_1-p1			transcript=TGME49_213940-t26_1 gene=TGME49_213940 organism=Toxoplasma_gondii_ME49 gene_product=CHCH domain-containing protein transcript_product=CHCH domain-containing protein location=TGME49_chrV:1453902-1456377(-) protein_length=149 sequence_SO=chromosome SO=protein_coding_gene is_pseudo=false	2.37936e-23	0	14896.72	339	297.4	280.6	974.5	626.9	576.5	3	3				176.379	194.279	178.817	419.246	346.239	357.971	339	297.4	280.6	974.5	626.9	576.5	241.149	216.986	209.662	793.189	513.389	444.643
TGME49_213950-t26_1-p1		TGME49_213950-t26_1-p1	TGME49_213950-t26_1-p1			transcript=TGME49_213950-t26_1 gene=TGME49_213950 organism=Toxoplasma_gondii_ME49 gene_product=hypothetical protein transcript_product=hypothetical protein location=TGME49_chrV:1459186-1461348(-) protein_length=720 sequence_SO=chromosome SO=protein_coding_gene is_pseudo=false	2.23909e-15	0	77535.96	3	3.1	2.6	2.8	2.9	2.2	3	3				42.5547	64.3258	49.3297	57.912	51.1132	32.8829	3	3.1	2.6	2.8	2.9	2.2	2.13406	2.26179	1.9427	2.27904	2.37491	1.69682
TGME49_213970-t26_1-p1		TGME49_213970-t26_1-p1	TGME49_213970-t26_1-p1			transcript=TGME49_213970-t26_1 gene=TGME49_213970 organism=Toxoplasma_gondii_ME49 gene_product=ribosomal RNA small subunit methyltransferase B, putative transcript_product=ribosomal RNA small subunit methyltransferase B, putative location=TGME49_chrV:1464838-1468807(+) protein_length=396 sequence_SO=chromosome SO=protein_coding_gene is_pseudo=false	3.37401e-17	0	45252.69	2.3	2.9	2.2	0.3	0.2	0.2	3	3				13.1437	51.323	52.6325	20.6	12.1083	13.1714	2.3	2.9	2.2	0.3	0.2	0.2	1.63611	2.11587	1.64382	0.244183	0.163787	0.154256
TGME49_214080-t26_1-p1		TGME49_214080-t26_1-p1	TGME49_214080-t26_1-p1			transcript=TGME49_214080-t26_1 gene=TGME49_214080 organism=Toxoplasma_gondii_ME49 gene_product=toxofilin transcript_product=toxofilin location=TGME49_chrX:6014213-6014944(+) protein_length=243 sequence_SO=chromosome SO=protein_coding_gene is_pseudo=false	5.83022e-20	0	26788.57	2268.4	2312.6	2261	3770.1	3636.5	3847.6	3	3				2430.61	2357.48	2393.93	4899.88	3695.09	3708.28	2268.4	2312.6	2261	3770.1	3636.5	3847.6	1613.64	1687.3	1689.4	3068.65	2978.05	2967.58
TGME49_214090-t26_1-p1		TGME49_214090-t26_1-p1	TGME49_214090-t26_1-p1			transcript=TGME49_214090-t26_1 gene=TGME49_214090 organism=Toxoplasma_gondii_ME49 gene_product=signal peptidase transcript_product=signal peptidase location=TGME49_chrX:6018231-6030876(+) protein_length=1859 sequence_SO=chromosome SO=protein_coding_gene is_pseudo=false	4.60278e-33	0	203483.87	103.8	90	92.9	95.1	110.2	121.6	3	3				463.892	456.652	477.149	540.744	556.605	573.336	103.8	90	92.9	95.1	110.2	121.6	73.8386	65.665	69.4141	77.4061	90.2465	93.7877
TGME49_214110-t26_1-p1		TGME49_214110-t26_1-p1	TGME49_214110-t26_1-p1			transcript=TGME49_214110-t26_1 gene=TGME49_214110 organism=Toxoplasma_gondii_ME49 gene_product=protein yipf5, putative transcript_product=protein yipf5, putative location=TGME49_chrX:6036014-6039639(+) protein_length=499 sequence_SO=chromosome SO=protein_coding_gene is_pseudo=false	6.68751e-19	0	53236.55	26.9	26.1	33.4	32.2	33.6	33.7	3	3				77.0338	77.42	93.6604	123.936	87.4241	82.2211	26.9	26.1	33.4	32.2	33.6	33.7	19.1354	19.0428	24.9562	26.209	27.5162	25.9921
TGME49_214130-t26_1-p1		TGME49_214130-t26_1-p1	TGME49_214130-t26_1-p1			transcript=TGME49_214130-t26_1 gene=TGME49_214130 organism=Toxoplasma_gondii_ME49 gene_product=hypothetical protein transcript_product=hypothetical protein location=TGME49_chrX:6050358-6055274(+) protein_length=1638 sequence_SO=chromosome SO=protein_coding_gene is_pseudo=false	3.68584e-20	0	176346.44	1.6	1.2	1.1	1.5	1	1.7	3	3				21.5488	24.229	24.2614	25.0927	28.9851	25.7131	1.6	1.2	1.1	1.5	1	1.7	1.13817	0.875533	0.821911	1.22092	0.818934	1.31118
TGME49_214140-t26_1-p1		TGME49_214140-t26_1-p1	TGME49_214140-t26_1-p1			transcript=TGME49_214140-t26_1 gene=TGME49_214140 organism=Toxoplasma_gondii_ME49 gene_product=hypothetical protein transcript_product=hypothetical protein location=TGME49_chrX:6060508-6068089(+) protein_length=1975 sequence_SO=chromosome SO=protein_coding_gene is_pseudo=false	8.14303e-27	0	205052.08	26.3	24	23.1	19.4	21.9	22.2	3	3				334.96	301.723	308.525	277.636	278.233	294.101	26.3	24	23.1	19.4	21.9	22.2	18.7086	17.5107	17.2601	15.7905	17.9346	17.1224
TGME49_214150-t26_1-p1		TGME49_214150-t26_1-p1	TGME49_214150-t26_1-p1			transcript=TGME49_214150-t26_1 gene=TGME49_214150 organism=Toxoplasma_gondii_ME49 gene_product=mitochondrial inner membrane translocase subunit TIM17, putative transcript_product=mitochondrial inner membrane translocase subunit TIM17, putative location=TGME49_chrX:6071748-6073856(-) protein_length=188 sequence_SO=chromosome SO=protein_coding_gene is_pseudo=false	3.33561e-17	0	19551.22	37.9	3.9	21.3	5.1	3.1	15	3	3				77.4759	30.5885	40.9242	33.7786	28.013	34.1794	37.9	3.9	21.3	5.1	3.1	15	26.9603	2.84548	15.9152	4.15112	2.53869	11.5692
TGME49_214170-t26_1-p1		TGME49_214170-t26_1-p1	TGME49_214170-t26_1-p1			transcript=TGME49_214170-t26_1 gene=TGME49_214170 organism=Toxoplasma_gondii_ME49 gene_product=hypothetical protein transcript_product=hypothetical protein location=TGME49_chrX:6075724-6083227(+) protein_length=1065 sequence_SO=chromosome SO=protein_coding_gene is_pseudo=false	5.30308e-17	0	117947.87	4.9	5.9	4.1	8.1	6.8	9	3	3				52.8319	47.2966	62.7873	77.2688	59.8431	56.8553	4.9	5.9	4.1	8.1	6.8	9	3.48564	4.3047	3.06349	6.59295	5.56875	6.94152
TGME49_214180-t26_1-p1		TGME49_214180-t26_1-p1	TGME49_214180-t26_1-p1			transcript=TGME49_214180-t26_1 gene=TGME49_214180 organism=Toxoplasma_gondii_ME49 gene_product=ENTH domain-containing protein transcript_product=ENTH domain-containing protein location=TGME49_chrX:6086247-6093499(+) protein_length=634 sequence_SO=chromosome SO=protein_coding_gene is_pseudo=false	3.71439e-23	0	65928.06	57.1	53.1	55.8	70.4	61	58.9	3	3				134.924	142.189	142.333	150.547	163.047	153.322	57.1	53.1	55.8	70.4	61	58.9	40.6183	38.7423	41.6933	57.3017	49.9549	45.4284
TGME49_214190-t26_1-p1		TGME49_214190-t26_1-p1	TGME49_214190-t26_1-p1			transcript=TGME49_214190-t26_1 gene=TGME49_214190 organism=Toxoplasma_gondii_ME49 gene_product=SAG-related sequence SRS46 transcript_product=SAG-related sequence SRS46 location=TGME49_chrX:6096067-6097197(-) protein_length=376 sequence_SO=chromosome SO=protein_coding_gene is_pseudo=false	7.71876e-25	0	38537.35	10.1	3.9	4.8	3.1	8.9	10.5	3	3				78.5257	38.3199	48.6014	37.7052	42.4862	57.0283	10.1	3.9	4.8	3.1	8.9	10.5	7.18468	2.84548	3.58652	2.52323	7.28851	8.09844
TGME49_214200-t26_1-p1		TGME49_214200-t26_1-p1	TGME49_214200-t26_1-p1			transcript=TGME49_214200-t26_1 gene=TGME49_214200 organism=Toxoplasma_gondii_ME49 gene_product=WD domain, G-beta repeat-containing protein transcript_product=WD domain, G-beta repeat-containing protein location=TGME49_chrX:6099878-6109656(-) protein_length=1396 sequence_SO=chromosome SO=protein_coding_gene is_pseudo=false	4.17429e-32	0	150519.46	42.2	35.7	35.2	29.8	25.8	34.1	3	3				377.387	345.433	367.857	375.151	346.059	357.426	42.2	35.7	35.2	29.8	25.8	34.1	30.0191	26.0471	26.3011	24.2555	21.1285	26.3007
TGME49_214210-t26_1-p1		TGME49_214210-t26_1-p1	TGME49_214210-t26_1-p1			transcript=TGME49_214210-t26_1 gene=TGME49_214210 organism=Toxoplasma_gondii_ME49 gene_product=rRNA pseudouridine synthase transcript_product=rRNA pseudouridine synthase location=TGME49_chrX:6112853-6118397(-) protein_length=505 sequence_SO=chromosome SO=protein_coding_gene is_pseudo=false	9.48669e-26	0	56744.22	322.5	342.5	367.6	402.6	349	331.6	3	3				742.151	791.361	831.634	998.73	906.028	858.159	322.5	342.5	367.6	402.6	349	331.6	229.412	249.892	274.668	327.694	285.808	255.757
TGME49_214220-t26_1-p1		TGME49_214220-t26_1-p1	TGME49_214220-t26_1-p1			transcript=TGME49_214220-t26_1 gene=TGME49_214220 organism=Toxoplasma_gondii_ME49 gene_product=hypothetical protein transcript_product=hypothetical protein location=TGME49_chrX:6120211-6122528(+) protein_length=212 sequence_SO=chromosome SO=protein_coding_gene is_pseudo=false	1.59924e-18	0	23369.75	507.4	356.3	360.1	264.5	264.6	398.3	3	3				838.01	754.342	711.621	757.069	702.45	636.776	507.4	356.3	360.1	264.5	264.6	398.3	360.941	259.96	269.064	215.288	216.69	307.201
TGME49_214230-t26_1-p1		TGME49_214230-t26_1-p1	TGME49_214230-t26_1-p1			transcript=TGME49_214230-t26_1 gene=TGME49_214230 organism=Toxoplasma_gondii_ME49 gene_product=Dopey, N-terminal domain-containing protein transcript_product=Dopey, N-terminal domain-containing protein location=TGME49_chrX:6126102-6147431(+) protein_length=3107 sequence_SO=chromosome SO=protein_coding_gene is_pseudo=false	1.09416e-28	0	333939.55	20.3	21.1	21.1	22	21.5	21.9	3	3				330.743	369.468	389.552	399.731	354.311	352.463	20.3	21.1	21.1	22	21.5	21.9	14.4405	15.3948	15.7657	17.9068	17.6071	16.891
TGME49_214240-t26_1-p1		TGME49_214240-t26_1-p1	TGME49_214240-t26_1-p1			transcript=TGME49_214240-t26_1 gene=TGME49_214240 organism=Toxoplasma_gondii_ME49 gene_product=bromodomain-containing protein transcript_product=bromodomain-containing protein location=TGME49_chrX:6150609-6173324(+) protein_length=2972 sequence_SO=chromosome SO=protein_coding_gene is_pseudo=false	7.49073e-26	0	320588.67	16.4	15.7	14.4	12.3	12.8	13	3	3				177.978	199.631	182.874	162.976	165.347	151.496	16.4	15.7	14.4	12.3	12.8	13	11.6662	11.4549	10.7596	10.0115	10.4823	10.0266
TGME49_214250-t26_1-p1		TGME49_214250-t26_1-p1	TGME49_214250-t26_1-p1			transcript=TGME49_214250-t26_1 gene=TGME49_214250 organism=Toxoplasma_gondii_ME49 gene_product=hypothetical protein transcript_product=hypothetical protein location=TGME49_chrX:6176026-6176919(+) protein_length=80 sequence_SO=chromosome SO=protein_coding_gene is_pseudo=false	1.85346e-23	0	9444.97	569.6	607.3	614.5	430.3	435.6	558.4	3	3				559.785	526.613	520.079	400.822	425.78	536.619	569.6	607.3	614.5	430.3	435.6	558.4	405.187	443.093	459.149	350.24	356.727	430.683
TGME49_214260-t26_1-p1		TGME49_214260-t26_1-p1	TGME49_214260-t26_1-p1			transcript=TGME49_214260-t26_1 gene=TGME49_214260 organism=Toxoplasma_gondii_ME49 gene_product=alpha-glucan water dikinase 1, putative transcript_product=alpha-glucan water dikinase 1, putative location=TGME49_chrX:6179625-6194159(+) protein_length=1715 sequence_SO=chromosome SO=protein_coding_gene is_pseudo=false	2.38714e-31	0	191685.2	142.3	136.6	134.3	242.3	231.7	252	3	3				682.565	688.541	686.472	1180.77	1117.31	1122.13	142.3	136.6	134.3	242.3	231.7	252	101.226	99.6648	100.348	197.219	189.747	194.363
TGME49_214270-t26_1-p1		TGME49_214270-t26_1-p1	TGME49_214270-t26_1-p1			transcript=TGME49_214270-t26_1 gene=TGME49_214270 organism=Toxoplasma_gondii_ME49 gene_product=translation initiation factor IF-2, putative transcript_product=translation initiation factor IF-2, putative location=TGME49_chrX:6195937-6206363(-) protein_length=1144 sequence_SO=chromosome SO=protein_coding_gene is_pseudo=false	1.84103e-28	0	126068.18	117	116.1	122	96.9	105.4	97.1	3	3				491.648	467.096	501.241	421.618	439.92	406.813	117	116.1	122	96.9	105.4	97.1	83.2284	84.7078	91.1574	78.8712	86.3156	74.8913
TGME49_214290-t26_1-p1		TGME49_214290-t26_1-p1	TGME49_214290-t26_1-p1			transcript=TGME49_214290-t26_1 gene=TGME49_214290 organism=Toxoplasma_gondii_ME49 gene_product=DJ-1 family protein transcript_product=DJ-1 family protein location=TGME49_chrX:6217062-6218889(+) protein_length=256 sequence_SO=chromosome SO=protein_coding_gene is_pseudo=false	6.36324e-22	0	27938.71	2255.9	2368.8	2156.7	2656.7	2697.1	2654.6	3	3				3849.46	3902.19	3443.08	4120.06	4686.3	4022.15	2255.9	2368.8	2156.7	2656.7	2697.1	2654.6	1604.74	1728.3	1611.47	2162.41	2208.75	2047.44
TGME49_214310-t26_1-p1		TGME49_214310-t26_1-p1	TGME49_214310-t26_1-p1			transcript=TGME49_214310-t26_1 gene=TGME49_214310 organism=Toxoplasma_gondii_ME49 gene_product=hypothetical protein transcript_product=hypothetical protein location=TGME49_chrX:6244584-6247060(-) protein_length=687 sequence_SO=chromosome SO=protein_coding_gene is_pseudo=false	2.08869e-10	0	75844.92	5.3	5.2	4.5	2.5	3.8	3.6	3	3				93.3396	97.9524	80.3025	89.3896	136.752	66.1161	5.3	5.2	4.5	2.5	3.8	3.6	3.77018	3.79398	3.36236	2.03486	3.11195	2.77661
TGME49_214320-t26_1-p1		TGME49_214320-t26_1-p1	TGME49_214320-t26_1-p1			transcript=TGME49_214320-t26_1 gene=TGME49_214320 organism=Toxoplasma_gondii_ME49 gene_product=facilitative glucose transporter GT1 transcript_product=facilitative glucose transporter GT1 location=TGME49_chrX:6248972-6250678(+) protein_length=568 sequence_SO=chromosome SO=protein_coding_gene is_pseudo=false	4.32616e-29	0	61688.05	765.6	642.6	660.6	520.1	497.2	593	3	3				2197.41	2198.83	2072.4	1818.53	1814.02	2054.81	765.6	642.6	660.6	520.1	497.2	593	544.613	468.848	493.595	423.332	407.174	457.369
TGME49_214340-t26_1-p1		TGME49_214340-t26_1-p1	TGME49_214340-t26_1-p1			transcript=TGME49_214340-t26_1 gene=TGME49_214340 organism=Toxoplasma_gondii_ME49 gene_product=hypothetical protein transcript_product=hypothetical protein location=TGME49_chrX:6254576-6257943(+) protein_length=326 sequence_SO=chromosome SO=protein_coding_gene is_pseudo=false	9.05599e-26	0	36564.32	43.5	54	49.8	50.8	47.7	55.8	3	3				165.245	207.684	182.997	246.866	180.158	215.789	43.5	54	49.8	50.8	47.7	55.8	30.9439	39.399	37.2101	41.3484	39.0631	43.0374
TGME49_214350-t26_1-p1		TGME49_214350-t26_1-p1	TGME49_214350-t26_1-p1			transcript=TGME49_214350-t26_1 gene=TGME49_214350 organism=Toxoplasma_gondii_ME49 gene_product=GTP-binding protein, putative transcript_product=GTP-binding protein, putative location=TGME49_chrX:6260711-6264729(+) protein_length=396 sequence_SO=chromosome SO=protein_coding_gene is_pseudo=false	6.85935e-30	0	44547.08	526.4	522	559	299.4	360.9	347.4	3	3				1394.46	1354.68	1371.15	859.629	935.851	849.045	526.4	522	559	299.4	360.9	347.4	374.457	380.857	417.68	243.695	295.553	267.943
TGME49_214370-t26_1-p1		TGME49_214370-t26_1-p1	TGME49_214370-t26_1-p1			transcript=TGME49_214370-t26_1 gene=TGME49_214370 organism=Toxoplasma_gondii_ME49 gene_product=hypothetical protein transcript_product=hypothetical protein location=TGME49_chrX:6266969-6270785(-) protein_length=845 sequence_SO=chromosome SO=protein_coding_gene is_pseudo=false	2.24184e-07	0	90959.87	3.1	2.1	3.6	3.4	0.7	3.8	3	3				60.7221	51.637	71.3998	84.241	76.4953	79.8144	3.1	2.1	3.6	3.4	0.7	3.8	2.2052	1.53218	2.68989	2.76741	0.573253	2.93086
TGME49_214410-t26_1-p1		TGME49_214410-t26_1-p1	TGME49_214410-t26_1-p1			transcript=TGME49_214410-t26_1 gene=TGME49_214410 organism=Toxoplasma_gondii_ME49 gene_product=hypothetical protein transcript_product=hypothetical protein location=TGME49_chrX:6280466-6282244(+) protein_length=592 sequence_SO=chromosome SO=protein_coding_gene is_pseudo=false	2.44367e-21	0	62643.55	130.3	131.8	123.9	216.7	227.4	239.2	3	3				913.097	710.397	636.812	1263.92	1146.57	1550.42	130.3	131.8	123.9	216.7	227.4	239.2	92.6894	96.1627	92.5771	176.382	186.225	184.49
TGME49_214440-t26_1-p1		TGME49_214440-t26_1-p1	TGME49_214440-t26_1-p1			transcript=TGME49_214440-t26_1 gene=TGME49_214440 organism=Toxoplasma_gondii_ME49 gene_product=4'-phosphopantetheinyl transferase superfamily protein transcript_product=4'-phosphopantetheinyl transferase superfamily protein location=TGME49_chrX:6292165-6295935(+) protein_length=437 sequence_SO=chromosome SO=protein_coding_gene is_pseudo=false	6.00216e-26	0	48506.22	137	100.1	113.3	173.3	196	184.1	3	3				413.948	337.7	402.804	591.788	539.199	513.666	137	100.1	113.3	173.3	196	184.1	97.4555	73.034	84.6568	141.057	160.511	141.993
TGME49_214470-t26_1-p1		TGME49_214470-t26_1-p1	TGME49_214470-t26_1-p1			transcript=TGME49_214470-t26_1 gene=TGME49_214470 organism=Toxoplasma_gondii_ME49 gene_product=Ulp1 protease family, C-terminal catalytic domain-containing protein transcript_product=Ulp1 protease family, C-terminal catalytic domain-containing protein location=TGME49_chrX:6297914-6305337(-) protein_length=771 sequence_SO=chromosome SO=protein_coding_gene is_pseudo=false	5.54254e-15	0	85260.57	38	22	21.5	16.9	15.3	29.2	3	3				122.786	129.819	111.964	134.307	115.303	119.85	38	22	21.5	16.9	15.3	29.2	27.0315	16.0514	16.0646	13.7557	12.5297	22.5214
TGME49_214490-t26_1-p1		TGME49_214490-t26_1-p1	TGME49_214490-t26_1-p1			transcript=TGME49_214490-t26_1 gene=TGME49_214490 organism=Toxoplasma_gondii_ME49 gene_product=peptidase M16 inactive domain-containing protein transcript_product=peptidase M16 inactive domain-containing protein location=TGME49_chrX:6311152-6320461(-) protein_length=1353 sequence_SO=chromosome SO=protein_coding_gene is_pseudo=false	3.41271e-31	0	148867.59	118.5	106	102.9	99.3	110.3	121.1	3	3				425.442	402.564	442.858	444.153	442.7	399.27	118.5	106	102.9	99.3	110.3	121.1	84.2955	77.3387	76.886	80.8247	90.3284	93.402
TGME49_214500-t26_1-p1		TGME49_214500-t26_1-p1	TGME49_214500-t26_1-p1			transcript=TGME49_214500-t26_1 gene=TGME49_214500 organism=Toxoplasma_gondii_ME49 gene_product=ankyrin repeat-containing protein transcript_product=ankyrin repeat-containing protein location=TGME49_chrX:6321243-6324151(+) protein_length=455 sequence_SO=chromosome SO=protein_coding_gene is_pseudo=false	3.63848e-23	0	49256.99	66.5	59.2	53.6	38.3	36.7	58.1	3	3				172.367	178.134	171.349	132.46	111.624	169.883	66.5	59.2	53.6	38.3	36.7	58.1	47.3051	43.193	40.0495	31.1741	30.0549	44.8114
TGME49_214520-t26_1-p1		TGME49_214520-t26_1-p1	TGME49_214520-t26_1-p1			transcript=TGME49_214520-t26_1 gene=TGME49_214520 organism=Toxoplasma_gondii_ME49 gene_product=general transcription factor IIH polypeptide 4 GTF2H4 transcript_product=general transcription factor IIH polypeptide 4 GTF2H4 location=TGME49_chrX:6331019-6335502(-) protein_length=865 sequence_SO=chromosome SO=protein_coding_gene is_pseudo=false	2.94233e-16	0	92537.9	9	8.7	8.8	5.6	8.8	8.2	3	3				87.863	79.1753	90.3914	76.6986	99.8133	91.2695	9	8.7	8.8	5.6	8.8	8.2	6.40219	6.34761	6.57529	4.55809	7.20662	6.3245
TGME49_214530-t26_1-p1		TGME49_214530-t26_1-p1	TGME49_214530-t26_1-p1			transcript=TGME49_214530-t26_1 gene=TGME49_214530 organism=Toxoplasma_gondii_ME49 gene_product=DnaJ domain-containing protein transcript_product=DnaJ domain-containing protein location=TGME49_chrX:6338334-6343391(-) protein_length=755 sequence_SO=chromosome SO=protein_coding_gene is_pseudo=false	2.77715e-34	0	82209.94	4.2	3	7.2	3	3.4	3	3	3				35.097	56.1954	71.7628	44.9987	44.2015	43.4691	4.2	3	7.2	3	3.4	3	2.98769	2.18883	5.37978	2.44183	2.78437	2.31384
TGME49_214575-t26_1-p1		TGME49_214575-t26_1-p1	TGME49_214575-t26_1-p1			transcript=TGME49_214575-t26_1 gene=TGME49_214575 organism=Toxoplasma_gondii_ME49 gene_product=hypothetical protein transcript_product=hypothetical protein location=TGME49_chrX:6372846-6373216(+) protein_length=92 sequence_SO=chromosome SO=protein_coding_gene is_pseudo=false	1.11034e-25	0	10281.67	1136.8	1048.1	892.4	337.9	296.6	302.5	3	3				563.492	561.117	539.126	350.899	272.306	230.517	1136.8	1048.1	892.4	337.9	296.6	302.5	808.667	764.705	666.794	275.032	242.896	233.312
TGME49_214590-t26_1-p1		TGME49_214590-t26_1-p1	TGME49_214590-t26_1-p1			transcript=TGME49_214590-t26_1 gene=TGME49_214590 organism=Toxoplasma_gondii_ME49 gene_product=micro-fibrillar-associated protein 1 transcript_product=micro-fibrillar-associated protein 1 location=TGME49_chrX:6387739-6393906(+) protein_length=438 sequence_SO=chromosome SO=protein_coding_gene is_pseudo=false	3.79301e-14	0	51964.47	25.1	30.2	31.6	15.5	27.7	23.2	3	3				97.0469	124.266	129.606	89.2923	114.647	113.925	25.1	30.2	31.6	15.5	27.7	23.2	17.855	22.0342	23.6113	12.6161	22.6845	17.8937
TGME49_214600-t26_1-p1		TGME49_214600-t26_1-p1	TGME49_214600-t26_1-p1			transcript=TGME49_214600-t26_1 gene=TGME49_214600 organism=Toxoplasma_gondii_ME49 gene_product=hypothetical protein transcript_product=hypothetical protein location=TGME49_chrX:6396320-6414014(-) protein_length=4063 sequence_SO=chromosome SO=protein_coding_gene is_pseudo=false	2.30396e-25	0	433995.95	13.8	9.5	9.3	7.9	8.3	9.8	3	3				248.401	244.296	226.753	244.94	190.159	202.18	13.8	9.5	9.3	7.9	8.3	9.8	9.81669	6.9313	6.94888	6.43016	6.79715	7.55855
TGME49_214610-t26_1-p1		TGME49_214610-t26_1-p1	TGME49_214610-t26_1-p1			transcript=TGME49_214610-t26_1 gene=TGME49_214610 organism=Toxoplasma_gondii_ME49 gene_product=hypothetical protein transcript_product=hypothetical protein location=TGME49_chrX:6417197-6434360(-) protein_length=3383 sequence_SO=chromosome SO=protein_coding_gene is_pseudo=false	6.82109e-29	0	354775.33	19.7	16.4	17.4	12.3	16.3	17.4	3	3				169.698	174.962	183.354	168.373	202.441	170.454	19.7	16.4	17.4	12.3	16.3	17.4	14.0137	11.9656	13.0011	10.0115	13.3486	13.4203
TGME49_214620-t26_1-p1		TGME49_214620-t26_1-p1	TGME49_214620-t26_1-p1			transcript=TGME49_214620-t26_1 gene=TGME49_214620 organism=Toxoplasma_gondii_ME49 gene_product=hypoxia- inducible factor prolyl hydroxylase (phd2), putative transcript_product=hypoxia- inducible factor prolyl hydroxylase (phd2), putative location=TGME49_chrX:6439438-6446878(+) protein_length=577 sequence_SO=chromosome SO=protein_coding_gene is_pseudo=false	1.6558e-25	0	64159.71	25.9	29.8	26.3	14.6	22.1	23.2	3	3				156.263	177.572	164.667	105.118	129.534	123.214	25.9	29.8	26.3	14.6	22.1	23.2	18.4241	21.7424	19.6511	11.8836	18.0984	17.8937
TGME49_214740-t26_1-p1		TGME49_214740-t26_1-p1	TGME49_214740-t26_1-p1			transcript=TGME49_214740-t26_1 gene=TGME49_214740 organism=Toxoplasma_gondii_ME49 gene_product=hypothetical protein transcript_product=hypothetical protein location=TGME49_chrX:6459525-6464231(+) protein_length=1568 sequence_SO=chromosome SO=protein_coding_gene is_pseudo=false	1.7071e-23	0	165919.19	13.1	10.3	9	6.7	7.3	8.4	3	3				138.847	119.803	111.456	128.968	95.9445	103.808	13.1	10.3	9	6.7	7.3	8.4	9.31874	7.51499	6.72473	5.45343	5.97821	6.47875
TGME49_214750-t26_1-p1		TGME49_214750-t26_1-p1	TGME49_214750-t26_1-p1			transcript=TGME49_214750-t26_1 gene=TGME49_214750 organism=Toxoplasma_gondii_ME49 gene_product=hypothetical protein transcript_product=hypothetical protein location=TGME49_chrX:6466586-6475850(-) protein_length=1108 sequence_SO=chromosome SO=protein_coding_gene is_pseudo=false	4.61247e-22	0	119985.22	51.9	41.5	276.8	317.1	37	236.8	3	3				259.084	261.555	284.008	239.85	229.14	236.067	51.9	41.5	276.8	317.1	37	236.8	36.9193	30.2788	206.823	258.102	30.3005	182.639
TGME49_214760-t26_1-p1		TGME49_214760-t26_1-p1	TGME49_214760-t26_1-p1			transcript=TGME49_214760-t26_1 gene=TGME49_214760 organism=Toxoplasma_gondii_ME49 gene_product=erythronate-4-phosphate dehydrogenase domain-containing protein transcript_product=erythronate-4-phosphate dehydrogenase domain-containing protein location=TGME49_chrX:6479194-6483107(+) protein_length=382 sequence_SO=chromosome SO=protein_coding_gene is_pseudo=false	1.67532e-28	0	42223.53	70.3	61	61.7	78.5	93.9	90.3	3	3				171.035	177.352	200.408	282.389	241.938	246.4	70.3	61	61.7	78.5	93.9	90.3	50.0082	44.5063	46.1017	63.8946	76.8979	69.6466
TGME49_214770-t26_1-p1		TGME49_214770-t26_1-p1	TGME49_214770-t26_1-p1			transcript=TGME49_214770-t26_1 gene=TGME49_214770 organism=Toxoplasma_gondii_ME49 gene_product=small GTP binding protein rab1a, putative transcript_product=small GTP binding protein rab1a, putative location=TGME49_chrX:6486806-6490475(+) protein_length=202 sequence_SO=chromosome SO=protein_coding_gene is_pseudo=false	3.51951e-26	0	22880.01	1026.8	975.9	1007.9	1246.9	1039	1040.8	3	3				1735.93	2234.77	2203.65	3098.86	2356.32	2223	1026.8	975.9	1007.9	1246.9	1039	1040.8	730.418	712.027	753.095	1014.91	850.872	802.748
TGME49_214780-t26_1-p1		TGME49_214780-t26_1-p1	TGME49_214780-t26_1-p1			transcript=TGME49_214780-t26_1 gene=TGME49_214780 organism=Toxoplasma_gondii_ME49 gene_product=hydrolase, NUDIX family protein transcript_product=hydrolase, NUDIX family protein location=TGME49_chrX:6491540-6494458(-) protein_length=220 sequence_SO=chromosome SO=protein_coding_gene is_pseudo=false	1.2935e-21	0	25261.95	54.6	56	54.5	66.6	73.6	80.8	3	3				231.033	232.524	223.649	277.893	267.936	298.444	54.6	56	54.5	66.6	73.6	80.8	38.8399	40.8582	40.7219	54.2087	60.2735	62.3194
TGME49_214790-t26_1-p1		TGME49_214790-t26_1-p1	TGME49_214790-t26_1-p1			transcript=TGME49_214790-t26_1 gene=TGME49_214790 organism=Toxoplasma_gondii_ME49 gene_product=glycoprotein transcript_product=glycoprotein location=TGME49_chrX:6496460-6498480(+) protein_length=283 sequence_SO=chromosome SO=protein_coding_gene is_pseudo=false	1.01094e-31	0	31444.1	1866.7	1990.6	1945.5	1775.6	1402.9	1621	3	3				3581.71	3737.84	3737.28	4169.66	3158.98	2977.89	1866.7	1990.6	1945.5	1775.6	1402.9	1621	1327.88	1452.36	1453.66	1445.24	1148.88	1250.25
TGME49_214800-t26_1-p1		TGME49_214800-t26_1-p1	TGME49_214800-t26_1-p1			transcript=TGME49_214800-t26_1 gene=TGME49_214800 organism=Toxoplasma_gondii_ME49 gene_product=hypothetical protein transcript_product=hypothetical protein location=TGME49_chrX:6500399-6502678(-) protein_length=759 sequence_SO=chromosome SO=protein_coding_gene is_pseudo=false	7.48306e-31	0	82463.98	13	13.9	10.6	11	13.4	14.6	3	3				143.34	147.78	117.639	122.155	150.747	151.493	13	13.9	10.6	11	13.4	14.6	9.2476	10.1416	7.92023	8.95339	10.9737	11.2607
TGME49_214810-t26_1-p1		TGME49_214810-t26_1-p1	TGME49_214810-t26_1-p1			transcript=TGME49_214810-t26_1 gene=TGME49_214810 organism=Toxoplasma_gondii_ME49 gene_product=hypothetical protein transcript_product=hypothetical protein location=TGME49_chrX:6506825-6508511(+) protein_length=322 sequence_SO=chromosome SO=protein_coding_gene is_pseudo=false	2.14071e-19	0	33492.38	10.1	14.8	7.5	11.2	11.5	15.9	3	3				46.4059	53.2672	53.472	60.781	59.0726	76.3862	10.1	14.8	7.5	11.2	11.5	15.9	7.18468	10.7982	5.60394	9.11618	9.41774	12.2634
TGME49_214820-t26_1-p1		TGME49_214820-t26_1-p1	TGME49_214820-t26_1-p1			transcript=TGME49_214820-t26_1 gene=TGME49_214820 organism=Toxoplasma_gondii_ME49 gene_product=G-patch domain-containing protein transcript_product=G-patch domain-containing protein location=TGME49_chrX:6512159-6514965(+) protein_length=466 sequence_SO=chromosome SO=protein_coding_gene is_pseudo=false	3.51865e-24	0	49582.31	47.6	26.8	25.9	16.7	20.9	35.4	3	3				343.733	197.049	203.885	100.883	150.589	262.039	47.6	26.8	25.9	16.7	20.9	35.4	33.8605	19.5536	19.3523	13.5929	17.1157	27.3033
TGME49_214830-t26_1-p1		TGME49_214830-t26_1-p1	TGME49_214830-t26_1-p1			transcript=TGME49_214830-t26_1 gene=TGME49_214830 organism=Toxoplasma_gondii_ME49 gene_product=hypothetical protein transcript_product=hypothetical protein location=TGME49_chrX:6517875-6528042(+) protein_length=1511 sequence_SO=chromosome SO=protein_coding_gene is_pseudo=false	2.48266e-29	0	163973.97	12.9	13.7	14.2	6.2	7.4	13.2	3	3				59.3095	65.5837	69.2432	74.9655	59.5714	57.3829	12.9	13.7	14.2	6.2	7.4	13.2	9.17647	9.99567	10.6101	5.04645	6.06011	10.1809
TGME49_214840-t26_1-p1		TGME49_214840-t26_1-p1	TGME49_214840-t26_1-p1			transcript=TGME49_214840-t26_1 gene=TGME49_214840 organism=Toxoplasma_gondii_ME49 gene_product=AP2 domain transcription factor AP2X-7 transcript_product=AP2 domain transcription factor AP2X-7 location=TGME49_chrX:6536614-6542223(+) protein_length=1869 sequence_SO=chromosome SO=protein_coding_gene is_pseudo=false	3.85909e-28	0	184050.76	137	126.9	119.3	95.8	114.6	126.9	3	3				758.605	715.368	651.333	584.085	715.416	703.725	137	126.9	119.3	95.8	114.6	126.9	97.4555	92.5876	89.14	77.9759	93.8498	97.8755
TGME49_214870-t26_1-p1		TGME49_214870-t26_1-p1	TGME49_214870-t26_1-p1			transcript=TGME49_214870-t26_1 gene=TGME49_214870 organism=Toxoplasma_gondii_ME49 gene_product=ribosomal protein L9, N-terminal domain-containing protein transcript_product=ribosomal protein L9, N-terminal domain-containing protein location=TGME49_chrX:6556896-6558897(+) protein_length=492 sequence_SO=chromosome SO=protein_coding_gene is_pseudo=false	4.57475e-07	0	53951.04	4.4	1.6	0.5	0.5	2	1.7	3	3				18.1985	16.4293	19.7921	21.4536	24.9063	13.8685	4.4	1.6	0.5	0.5	2	1.7	3.12996	1.16738	0.373596	0.406972	1.63787	1.31118
TGME49_214880-t26_1-p1		TGME49_214880-t26_1-p1	TGME49_214880-t26_1-p1			transcript=TGME49_214880-t26_1 gene=TGME49_214880 organism=Toxoplasma_gondii_ME49 gene_product=hypothetical protein transcript_product=hypothetical protein location=TGME49_chrX:6564478-6568273(-) protein_length=931 sequence_SO=chromosome SO=protein_coding_gene is_pseudo=false	1.95466e-24	0	98374.06	27.4	19.7	21	19.2	25.3	28.9	3	3				153.162	149.273	139.213	122.806	149.373	177.517	27.4	19.7	21	19.2	25.3	28.9	19.4911	14.3733	15.691	15.6277	20.719	22.29
TGME49_214910-t26_1-p1		TGME49_214910-t26_1-p1	TGME49_214910-t26_1-p1			transcript=TGME49_214910-t26_1 gene=TGME49_214910 organism=Toxoplasma_gondii_ME49 gene_product=hypothetical protein transcript_product=hypothetical protein location=TGME49_chrX:6584672-6587512(-) protein_length=750 sequence_SO=chromosome SO=protein_coding_gene is_pseudo=false	3.9258e-14	0	78055.23	1.4	0.4	0.8	0.6	0.5	0.2	3	3				19.4291	16.5221	32.2268	21.7581	18.6861	9.19763	1.4	0.4	0.8	0.6	0.5	0.2	0.995896	0.291844	0.597753	0.488367	0.409467	0.154256
TGME49_214920-t26_1-p1		TGME49_214920-t26_1-p1	TGME49_214920-t26_1-p1			transcript=TGME49_214920-t26_1 gene=TGME49_214920 organism=Toxoplasma_gondii_ME49 gene_product=GPI-anchored wall transfer protein GWT1, putative transcript_product=GPI-anchored wall transfer protein GWT1, putative location=TGME49_chrX:6588930-6601256(+) protein_length=858 sequence_SO=chromosome SO=protein_coding_gene is_pseudo=false	1.25776e-09	0	92175.55	1.8	0.7	0.6	0.3	0.5	0.6	3	3				8.55629	24.6736	20.6117	9.48476	18.1952	20.2387	1.8	0.7	0.6	0.3	0.5	0.6	1.28044	0.510727	0.448315	0.244183	0.409467	0.462768
TGME49_214930-t26_1-p1		TGME49_214930-t26_1-p1	TGME49_214930-t26_1-p1			transcript=TGME49_214930-t26_1 gene=TGME49_214930 organism=Toxoplasma_gondii_ME49 gene_product=hypothetical protein transcript_product=hypothetical protein location=TGME49_chrX:6602844-6603260(-) protein_length=138 sequence_SO=chromosome SO=protein_coding_gene is_pseudo=false	6.37181e-36	0	15147.23	322.5	241.4	230.5	226.6	221.3	257.9	3	3				424.841	380.627	354.066	363.305	333.557	334.076	322.5	241.4	230.5	226.6	221.3	257.9	229.412	176.128	172.228	184.44	181.23	198.913
TGME49_214940-t26_1-p1		TGME49_214940-t26_1-p1	TGME49_214940-t26_1-p1			transcript=TGME49_214940-t26_1 gene=TGME49_214940 organism=Toxoplasma_gondii_ME49 gene_product=MIC2-associated protein M2AP transcript_product=MIC2-associated protein M2AP location=TGME49_chrX:6604937-6607122(+) protein_length=330 sequence_SO=chromosome SO=protein_coding_gene is_pseudo=false	1.33379e-22	0	34552.06	2187.8	2304.7	2151.3	1816.7	2242.4	2360.1	3	3				2490.64	2867.9	2500.59	1583.76	2660.35	2785.06	2187.8	2304.7	2151.3	1816.7	2242.4	2360.1	1556.3	1681.53	1607.43	1478.69	1836.38	1820.3
TGME49_214950-t26_1-p1		TGME49_214950-t26_1-p1	TGME49_214950-t26_1-p1			transcript=TGME49_214950-t26_1 gene=TGME49_214950 organism=Toxoplasma_gondii_ME49 gene_product=hypothetical protein transcript_product=hypothetical protein location=TGME49_chrX:6611152-6612725(+) protein_length=195 sequence_SO=chromosome SO=protein_coding_gene is_pseudo=false	8.71861e-17	0	21501.01	419.3	507.4	545.4	1144.1	1054.3	966.2	3	3				276.587	287.152	378.873	782.598	681.839	615.723	419.3	507.4	545.4	1144.1	1054.3	966.2	298.271	370.204	407.518	931.234	863.402	745.211
TGME49_214960-t26_1-p1		TGME49_214960-t26_1-p1	TGME49_214960-t26_1-p1			transcript=TGME49_214960-t26_1 gene=TGME49_214960 organism=Toxoplasma_gondii_ME49 gene_product=AP2 domain transcription factor AP2X-8 transcript_product=AP2 domain transcription factor AP2X-8 location=TGME49_chrX:6617595-6631215(+) protein_length=3817 sequence_SO=chromosome SO=protein_coding_gene is_pseudo=false	3.96453e-27	0	399156.84	7.9	6.4	6.8	5.6	6.4	9.8	3	3				117.482	132.056	119.446	154.025	122.475	124.59	7.9	6.4	6.8	5.6	6.4	9.8	5.6197	4.66951	5.0809	4.55809	5.24117	7.55855
TGME49_214970-t26_1-p1		TGME49_214970-t26_1-p1	TGME49_214970-t26_1-p1			transcript=TGME49_214970-t26_1 gene=TGME49_214970 organism=Toxoplasma_gondii_ME49 gene_product=DNA replication licensing factor, putative transcript_product=DNA replication licensing factor, putative location=TGME49_chrX:6636375-6646407(+) protein_length=1049 sequence_SO=chromosome SO=protein_coding_gene is_pseudo=false	3.87512e-20	0	117243.28	9.7	6.9	8.1	1.2		2.1	3	2				54.3465	50.3774	49.9966	40.127		37.8226	9.7	6.9	8.1	1.2		2.1	6.90014	5.03431	6.05225	0.976733	0	1.61969
TGME49_214980-t26_1-p1		TGME49_214980-t26_1-p1	TGME49_214980-t26_1-p1			transcript=TGME49_214980-t26_1 gene=TGME49_214980 organism=Toxoplasma_gondii_ME49 gene_product=hypothetical protein transcript_product=hypothetical protein location=TGME49_chrX:6650069-6653706(-) protein_length=1109 sequence_SO=chromosome SO=protein_coding_gene is_pseudo=false	2.14752e-17	0	117125.99	3.5	2.8	2.7	12.3	15.1	14.9	3	3				55.0085	36.1403	25.4664	77.2379	94.6794	91.9167	3.5	2.8	2.7	12.3	15.1	14.9	2.48974	2.04291	2.01742	10.0115	12.3659	11.4921
TGME49_214990-t26_1-p1		TGME49_214990-t26_1-p1	TGME49_214990-t26_1-p1			transcript=TGME49_214990-t26_1 gene=TGME49_214990 organism=Toxoplasma_gondii_ME49 gene_product=hypothetical protein transcript_product=hypothetical protein location=TGME49_chrX:6660299-6672312(-) protein_length=3436 sequence_SO=chromosome SO=protein_coding_gene is_pseudo=false	9.42761e-33	0	355593.44	10.4	11.6	13.3	13.8	13.1	12.4	3	3				304.053	335.649	342.855	428.758	370.9	337.729	10.4	11.6	13.3	13.8	13.1	12.4	7.39808	8.46348	9.93765	11.2324	10.728	9.56387
TGME49_215010-t26_1-p1		TGME49_215010-t26_1-p1	TGME49_215010-t26_1-p1			transcript=TGME49_215010-t26_1 gene=TGME49_215010 organism=Toxoplasma_gondii_ME49 gene_product=hypothetical protein transcript_product=hypothetical protein location=TGME49_chrX:6677828-6682587(+) protein_length=921 sequence_SO=chromosome SO=protein_coding_gene is_pseudo=false	4.96396e-21	0	97322.25	48.6	23.3	24.2	11.5	20.6	41.1	3	3				117.644	153.198	152.33	107.993	129.369	120.149	48.6	23.3	24.2	11.5	20.6	41.1	34.5718	16.9999	18.082	9.36036	16.87	31.6996
TGME49_215020-t26_1-p1		TGME49_215020-t26_1-p1	TGME49_215020-t26_1-p1			transcript=TGME49_215020-t26_1 gene=TGME49_215020 organism=Toxoplasma_gondii_ME49 gene_product=hypothetical protein transcript_product=hypothetical protein location=TGME49_chrX:6684116-6689863(-) protein_length=530 sequence_SO=chromosome SO=protein_coding_gene is_pseudo=false	2.25697e-17	0	59367.47	8.2	6.6	6.3		5.9	6.6	3	2				85.5569	73.7959	68.4543		58.8946	72.5015	8.2	6.6	6.3		5.9	6.6	5.8331	4.81543	4.70731	0	4.83171	5.09045
TGME49_215040-t26_1-p1		TGME49_215040-t26_1-p1	TGME49_215040-t26_1-p1			transcript=TGME49_215040-t26_1 gene=TGME49_215040 organism=Toxoplasma_gondii_ME49 gene_product=HEAT repeat-containing protein transcript_product=HEAT repeat-containing protein location=TGME49_chrX:6703443-6719697(-) protein_length=1697 sequence_SO=chromosome SO=protein_coding_gene is_pseudo=false	4.26128e-29	0	181967.56	37.7	33.3	33.3	27	27.9	35.2	3	3				269.286	268.665	244.933	245.008	257.791	265.503	37.7	33.3	33.3	27	27.9	35.2	26.8181	24.296	24.8815	21.9765	22.8482	27.1491
TGME49_215060-t26_1-p1		TGME49_215060-t26_1-p1	TGME49_215060-t26_1-p1			transcript=TGME49_215060-t26_1 gene=TGME49_215060 organism=Toxoplasma_gondii_ME49 gene_product=small GTP-binding protein sar1, putative transcript_product=small GTP-binding protein sar1, putative location=TGME49_chrX:6722798-6725890(-) protein_length=192 sequence_SO=chromosome SO=protein_coding_gene is_pseudo=false	6.45389e-25	0	22138.64	955.8	1003.5	973.2	948.1	827.1	842.6	3	3				1429.16	1653.13	1478.94	1672.62	1444.23	1355.63	955.8	1003.5	973.2	948.1	827.1	842.6	679.912	732.164	727.167	771.701	677.34	649.881
TGME49_215090-t26_1-p1		TGME49_215090-t26_1-p1	TGME49_215090-t26_1-p1			transcript=TGME49_215090-t26_1 gene=TGME49_215090 organism=Toxoplasma_gondii_ME49 gene_product=ATP binding protein, putative transcript_product=ATP binding protein, putative location=TGME49_chrX:6749287-6754992(+) protein_length=303 sequence_SO=chromosome SO=protein_coding_gene is_pseudo=false	0.00455483	0.00515464	34674.68	4.7	4.6	6.1	7.3	6.1	4.9	3	3				18.1107	40.1165	34.4332	35.7033	25.8787	17.681	4.7	4.6	6.1	7.3	6.1	4.9	3.34336	3.35621	4.55787	5.94179	4.99549	3.77927
TGME49_215100-t26_1-p1		TGME49_215100-t26_1-p1	TGME49_215100-t26_1-p1			transcript=TGME49_215100-t26_1 gene=TGME49_215100 organism=Toxoplasma_gondii_ME49 gene_product=PP-loop family protein transcript_product=PP-loop family protein location=TGME49_chrX:6757808-6766166(-) protein_length=2415 sequence_SO=chromosome SO=protein_coding_gene is_pseudo=false	7.67895e-05	0.000229621	260520.67	0.9		1	1.2	0.2	0.2	2	3				58.3357		50.826	88.5461	46.9712	57.9351	0.9		1	1.2	0.2	0.2	0.640219	0	0.747192	0.976733	0.163787	0.154256
TGME49_215130-t26_1-p1		TGME49_215130-t26_1-p1	TGME49_215130-t26_1-p1			transcript=TGME49_215130-t26_1 gene=TGME49_215130 organism=Toxoplasma_gondii_ME49 gene_product=adaptor-related protein complex 3, sigma 2 subunit transcript_product=adaptor-related protein complex 3, sigma 2 subunit location=TGME49_chrX:6769143-6771527(+) protein_length=158 sequence_SO=chromosome SO=protein_coding_gene is_pseudo=false	8.55972e-21	0	18003.71	43	65.6	68.5	38.2	52.4	43.6	3	3				152.267	205.292	192.186	123.1	153.539	133.483	43	65.6	68.5	38.2	52.4	43.6	30.5882	47.8625	51.1826	31.0927	42.9121	33.6278
TGME49_215150-t26_1-p1		TGME49_215150-t26_1-p1	TGME49_215150-t26_1-p1			transcript=TGME49_215150-t26_1 gene=TGME49_215150 organism=Toxoplasma_gondii_ME49 gene_product=AP2 domain transcription factor AP2X-9 transcript_product=AP2 domain transcription factor AP2X-9 location=TGME49_chrX:6775763-6781699(-) protein_length=1875 sequence_SO=chromosome SO=protein_coding_gene is_pseudo=false	1.19969e-13	0	191961.85	17.9	19.8	22.7	21.8	14.8	19.9	3	3				632.228	696.654	593.009	800.707	523.277	707.862	17.9	19.8	22.7	21.8	14.8	19.9	12.7332	14.4463	16.9613	17.744	12.1202	15.3485
TGME49_215160-t26_1-p1		TGME49_215160-t26_1-p1	TGME49_215160-t26_1-p1			transcript=TGME49_215160-t26_1 gene=TGME49_215160 organism=Toxoplasma_gondii_ME49 gene_product=hypothetical protein transcript_product=hypothetical protein location=TGME49_chrX:6789532-6790803(+) protein_length=269 sequence_SO=chromosome SO=protein_coding_gene is_pseudo=false	2.12557e-23	0	31176.13	129.4	118.5	99.9	116.4	74.4	74.9	3	3				151.87	175.724	167.566	155.497	141.589	102.36	129.4	118.5	99.9	116.4	74.4	74.9	92.0492	86.4589	74.6445	94.7431	60.9287	57.7689
TGME49_215170-t26_1-p1		TGME49_215170-t26_1-p1	TGME49_215170-t26_1-p1			transcript=TGME49_215170-t26_1 gene=TGME49_215170 organism=Toxoplasma_gondii_ME49 gene_product=serine/threonine-protein phosphatase 2A catalytic subunit beta isoform, putative transcript_product=serine/threonine-protein phosphatase 2A catalytic subunit beta isoform, putative location=TGME49_chrX:6796181-6802024(-) protein_length=552 sequence_SO=chromosome SO=protein_coding_gene is_pseudo=false	1.78279e-10	0	60376.47	6.5	6.1	6.4	6.3	6	7	3	3				83.5555	78.9237	85.2029	92.777	86.3696	90.6791	6.5	6.1	6.4	6.3	6	7	4.6238	4.45063	4.78203	5.12785	4.9136	5.39896
TGME49_215220-t26_1-p1		TGME49_215220-t26_1-p1	TGME49_215220-t26_1-p1			transcript=TGME49_215220-t26_1 gene=TGME49_215220 organism=Toxoplasma_gondii_ME49 gene_product=hypothetical protein transcript_product=hypothetical protein location=TGME49_chrX:6825368-6827843(+) protein_length=629 sequence_SO=chromosome SO=protein_coding_gene is_pseudo=false	9.65755e-23	0	68630.04	365.7	324.8	287.1	420	425.6	516.3	3	3				1010.14	892.861	815.879	1037.34	1165.78	1426.4	365.7	324.8	287.1	420	425.6	516.3	260.142	236.978	214.519	341.857	348.538	398.212
TGME49_215230-t26_1-p1		TGME49_215230-t26_1-p1	TGME49_215230-t26_1-p1			transcript=TGME49_215230-t26_1 gene=TGME49_215230 organism=Toxoplasma_gondii_ME49 gene_product=RNA recognition motif-containing protein transcript_product=RNA recognition motif-containing protein location=TGME49_chrX:6829597-6836913(-) protein_length=728 sequence_SO=chromosome SO=protein_coding_gene is_pseudo=false	2.80799e-20	0	80732.67	35.1	35.9	34.1	42.9	40.7	44.8	3	3				210.42	274.284	248.578	367.219	292.098	243.892	35.1	35.9	34.1	42.9	40.7	44.8	24.9685	26.193	25.4792	34.9182	33.3306	34.5534
TGME49_215250-t26_1-p1		TGME49_215250-t26_1-p1	TGME49_215250-t26_1-p1			transcript=TGME49_215250-t26_1 gene=TGME49_215250 organism=Toxoplasma_gondii_ME49 gene_product=thiamin pyrophosphokinase, catalytic domain-containing protein transcript_product=thiamin pyrophosphokinase, catalytic domain-containing protein location=TGME49_chrX:6838321-6843469(+) protein_length=816 sequence_SO=chromosome SO=protein_coding_gene is_pseudo=false	2.16942e-19	0	89033.55	3.1	10	20.1	19.4	11.5	11.4	3	3				159.667	270.862	180.529	145.717	209.69	177.221	3.1	10	20.1	19.4	11.5	11.4	2.2052	7.29611	15.0186	15.7905	9.41774	8.79259
TGME49_215260-t26_1-p1		TGME49_215260-t26_1-p1	TGME49_215260-t26_1-p1			transcript=TGME49_215260-t26_1 gene=TGME49_215260 organism=Toxoplasma_gondii_ME49 gene_product=carbamoylphosphate synthetase transcript_product=carbamoylphosphate synthetase location=TGME49_chrX:6844879-6868965(-) protein_length=1699 sequence_SO=chromosome SO=protein_coding_gene is_pseudo=false	1.10862e-28	0	187037.52	112	81.7	82.6	78.6	76	99.8	3	3				460.672	417.125	414.1	418.035	388.025	427.696	112	81.7	82.6	78.6	76	99.8	79.6717	59.6092	61.718	63.976	62.2389	76.9738
TGME49_215280-t26_1-p1		TGME49_215280-t26_1-p1	TGME49_215280-t26_1-p1			transcript=TGME49_215280-t26_1 gene=TGME49_215280 organism=Toxoplasma_gondii_ME49 gene_product=succinate dehydrogenase [ubiquinone] iron-sulfur protein transcript_product=succinate dehydrogenase [ubiquinone] iron-sulfur protein location=TGME49_chrX:6871573-6874880(+) protein_length=342 sequence_SO=chromosome SO=protein_coding_gene is_pseudo=false	9.41044e-22	0	38610.48	484.7	430.4	447.6	419.7	387.1	480.7	3	3				662.341	648.389	646.687	756.961	612.878	664.178	484.7	430.4	447.6	419.7	387.1	480.7	344.793	314.024	334.443	341.612	317.009	370.754
TGME49_215290-t26_1-p1		TGME49_215290-t26_1-p1	TGME49_215290-t26_1-p1			transcript=TGME49_215290-t26_1 gene=TGME49_215290 organism=Toxoplasma_gondii_ME49 gene_product=saccharopine dehydrogenase domain-containing protein transcript_product=saccharopine dehydrogenase domain-containing protein location=TGME49_chrX:6878956-6883968(+) protein_length=440 sequence_SO=chromosome SO=protein_coding_gene is_pseudo=false	6.85641e-23	0	48117.11	78.8	58.6	33.6	60.7	68.3	80.6	3	3				155.147	115.391	144.194	194.672	184.931	157.786	78.8	58.6	33.6	60.7	68.3	80.6	56.0547	42.7552	25.1056	49.4064	55.9332	62.1652
TGME49_215300-t26_1-p1		TGME49_215300-t26_1-p1	TGME49_215300-t26_1-p1			transcript=TGME49_215300-t26_1 gene=TGME49_215300 organism=Toxoplasma_gondii_ME49 gene_product=hypothetical protein transcript_product=hypothetical protein location=TGME49_chrX:6886087-6888722(+) protein_length=599 sequence_SO=chromosome SO=protein_coding_gene is_pseudo=false	7.42355e-25	0	65479.07	46.6	42.5	31	29.4	30.7	30.8	3	3				196.169	178.598	166.262	115.695	148.957	120.182	46.6	42.5	31	29.4	30.7	30.8	33.1491	31.0085	23.1629	23.93	25.1413	23.7554
TGME49_215350-t26_1-p1		TGME49_215350-t26_1-p1	TGME49_215350-t26_1-p1			transcript=TGME49_215350-t26_1 gene=TGME49_215350 organism=Toxoplasma_gondii_ME49 gene_product=hypothetical protein transcript_product=hypothetical protein location=TGME49_chrX:6921366-6922474(-) protein_length=145 sequence_SO=chromosome SO=protein_coding_gene is_pseudo=false	6.40375e-22	0	16142.41	300.2	298.8	316.9	228.7	270.2	259.2	3	3				357.097	404.342	414.772	432.524	364.72	344.333	300.2	298.8	316.9	228.7	270.2	259.2	213.549	218.008	236.785	186.149	221.276	199.916
TGME49_215360-t26_1-p1		TGME49_215360-t26_1-p1	TGME49_215360-t26_1-p1			transcript=TGME49_215360-t26_1 gene=TGME49_215360 organism=Toxoplasma_gondii_ME49 gene_product=hypothetical protein transcript_product=hypothetical protein location=TGME49_chrX:6924980-6926155(+) protein_length=391 sequence_SO=chromosome SO=protein_coding_gene is_pseudo=false	7.06435e-22	0	43321.57	91.8	73.3	81.6	69.2	63.9	69.7	3	3				418.564	372.478	402.222	352.724	329.069	339.469	91.8	73.3	81.6	69.2	63.9	69.7	65.3023	53.4805	60.9708	56.3249	52.3299	53.7582
TGME49_215380-t26_1-p1		TGME49_215380-t26_1-p1	TGME49_215380-t26_1-p1			transcript=TGME49_215380-t26_1 gene=TGME49_215380 organism=Toxoplasma_gondii_ME49 gene_product=hypothetical protein transcript_product=hypothetical protein location=TGME49_chrX:6935483-6937876(-) protein_length=797 sequence_SO=chromosome SO=protein_coding_gene is_pseudo=false	5.59053e-29	0	85292.62	18.7	16.9	19.3	18.8	29.9	27.6	3	3				124.785	131.367	129.555	203.633	197.437	179.731	18.7	16.9	19.3	18.8	29.9	27.6	13.3023	12.3304	14.4208	15.3022	24.4861	21.2873
TGME49_215390-t26_1-p1		TGME49_215390-t26_1-p1	TGME49_215390-t26_1-p1			transcript=TGME49_215390-t26_1 gene=TGME49_215390 organism=Toxoplasma_gondii_ME49 gene_product=TIM10 family protein, putative transcript_product=TIM10 family protein, putative location=TGME49_chrX:6941054-6941543(-) protein_length=77 sequence_SO=chromosome SO=protein_coding_gene is_pseudo=false	9.09457e-12	0	8579.73	74.7	72.3	71	21.7	48.2	48.5	3	3				142.123	132.9	161.372	84.6859	108.034	90.4957	74.7	72.3	71	21.7	48.2	48.5	53.1382	52.7509	53.0506	17.6626	39.4726	37.4071
TGME49_215400-t26_1-p1		TGME49_215400-t26_1-p1	TGME49_215400-t26_1-p1			transcript=TGME49_215400-t26_1 gene=TGME49_215400 organism=Toxoplasma_gondii_ME49 gene_product=RNA recognition motif-containing protein transcript_product=RNA recognition motif-containing protein location=TGME49_chrX:6941995-6943110(+) protein_length=371 sequence_SO=chromosome SO=protein_coding_gene is_pseudo=false	1.81878e-14	0	41350.84	27.1	24.6	22.8	21.2	36.8	51.2	3	3				64.2106	99.6916	111.097	71.2173	89.048	102.006	27.1	24.6	22.8	21.2	36.8	51.2	19.2777	17.9484	17.036	17.2556	30.1368	39.4895
TGME49_215420-t26_1-p1		TGME49_215420-t26_1-p1	TGME49_215420-t26_1-p1			transcript=TGME49_215420-t26_1 gene=TGME49_215420 organism=Toxoplasma_gondii_ME49 gene_product=SNARE protein transcript_product=SNARE protein location=TGME49_chrX:6947681-6949575(-) protein_length=230 sequence_SO=chromosome SO=protein_coding_gene is_pseudo=false	8.93875e-20	0	26151.83	140.8	147.5	106.3	121.8	132.4	128.1	3	3				352.07	372.962	443.713	389.022	421.922	460.167	140.8	147.5	106.3	121.8	132.4	128.1	100.159	107.618	79.4265	99.1384	108.427	98.801
TGME49_215430-t26_1-p1		TGME49_215430-t26_1-p1	TGME49_215430-t26_1-p1			transcript=TGME49_215430-t26_1 gene=TGME49_215430 organism=Toxoplasma_gondii_ME49 gene_product=hypothetical protein transcript_product=hypothetical protein location=TGME49_chrX:6952371-6956462(-) protein_length=244 sequence_SO=chromosome SO=protein_coding_gene is_pseudo=false	2.86214e-25	0	27554.66	931.1	978.6	960.2	687.3	743.9	739.7	3	3				1695.29	1839.3	1781.33	1391.92	1192.16	1282.98	931.1	978.6	960.2	687.3	743.9	739.7	662.342	713.997	717.453	559.424	609.205	570.516
TGME49_215440-t26_1-p1		TGME49_215440-t26_1-p1	TGME49_215440-t26_1-p1			transcript=TGME49_215440-t26_1 gene=TGME49_215440 organism=Toxoplasma_gondii_ME49 gene_product=WWE domain-containing protein transcript_product=WWE domain-containing protein location=TGME49_chrX:6958880-6964191(-) protein_length=756 sequence_SO=chromosome SO=protein_coding_gene is_pseudo=false	4.33264e-19	0	81454.12	2.5	3.5	4.4	4.5	3.7	5.5	3	3				23.7926	70.8818	40.2599	69.6427	74.7975	54.417	2.5	3.5	4.4	4.5	3.7	5.5	1.77839	2.55364	3.28764	3.66275	3.03005	4.24204
TGME49_215450-t26_1-p1		TGME49_215450-t26_1-p1	TGME49_215450-t26_1-p1			transcript=TGME49_215450-t26_1 gene=TGME49_215450 organism=Toxoplasma_gondii_ME49 gene_product=aquaporin 1 transcript_product=aquaporin 1 location=TGME49_chrX:6969545-6970336(+) protein_length=263 sequence_SO=chromosome SO=protein_coding_gene is_pseudo=false	2.73832e-16	0	28115.96	42.9	51.5	47.5	43	45.2	43.7	3	3				138.159	172.243	156.839	176.124	167.831	141.999	42.9	51.5	47.5	43	45.2	43.7	30.5171	37.5749	35.4916	34.9996	37.0158	33.7049
TGME49_215460-t26_1-p1		TGME49_215460-t26_1-p1	TGME49_215460-t26_1-p1			transcript=TGME49_215460-t26_1 gene=TGME49_215460 organism=Toxoplasma_gondii_ME49 gene_product=ribosomal protein RPS24 transcript_product=ribosomal protein RPS24 location=TGME49_chrX:6972021-6973684(-) protein_length=267 sequence_SO=chromosome SO=protein_coding_gene is_pseudo=false	6.29656e-24	0	30375.05	2346.9	2116.2	2081.8	1202.3	1362.8	1591.5	3	3				4361.75	4115.5	4132.55	2711.51	2812.87	2997.05	2346.9	2116.2	2081.8	1202.3	1362.8	1591.5	1669.48	1544	1555.5	978.605	1116.04	1227.49
TGME49_215470-t26_1-p1		TGME49_215470-t26_1-p1	TGME49_215470-t26_1-p1			transcript=TGME49_215470-t26_1 gene=TGME49_215470 organism=Toxoplasma_gondii_ME49 gene_product=ribosomal protein RPL10A transcript_product=ribosomal protein RPL10A location=TGME49_chrX:6973901-6975798(+) protein_length=217 sequence_SO=chromosome SO=protein_coding_gene is_pseudo=false	5.07229e-31	0	24603.16	5246.4	4215.2	4065.9	3461.1	3027.3	4127.3	3	3				5212.31	5387.56	5283.5	4798.97	4313.39	4051.77	5246.4	4215.2	4065.9	3461.1	3027.3	4127.3	3732.05	3075.45	3038.01	2817.14	2479.16	3183.3
TGME49_215480-t26_1-p1		TGME49_215480-t26_1-p1	TGME49_215480-t26_1-p1			transcript=TGME49_215480-t26_1 gene=TGME49_215480 organism=Toxoplasma_gondii_ME49 gene_product=Adenosine/AMP deaminase domain-containing protein transcript_product=Adenosine/AMP deaminase domain-containing protein location=TGME49_chrX:6977636-6979927(-) protein_length=515 sequence_SO=chromosome SO=protein_coding_gene is_pseudo=false	0.00178924	0.00248475	56826.77	12.3	8.6			26.5	12.4	2	2				106.495	78.4372			199.835	77.9162	12.3	8.6			26.5	12.4	8.74966	6.27465	0	0	21.7017	9.56387
TGME49_215490-t26_1-p1		TGME49_215490-t26_1-p1	TGME49_215490-t26_1-p1			transcript=TGME49_215490-t26_1 gene=TGME49_215490 organism=Toxoplasma_gondii_ME49 gene_product=transporter, major facilitator family protein transcript_product=transporter, major facilitator family protein location=TGME49_chrX:6981039-6982846(+) protein_length=534 sequence_SO=chromosome SO=protein_coding_gene is_pseudo=false	1.74691e-28	0	58122.83	38.1	19	22.8	120	145.4	177.8	3	3				127.809	88.616	119.551	492.848	586.931	597.611	38.1	19	22.8	120	145.4	177.8	27.1026	13.8626	17.036	97.6733	119.073	137.134
TGME49_215560-t26_1-p1		TGME49_215560-t26_1-p1	TGME49_215560-t26_1-p1			transcript=TGME49_215560-t26_1 gene=TGME49_215560 organism=Toxoplasma_gondii_ME49 gene_product=histone arginine methyltransferase PRMT5 transcript_product=histone arginine methyltransferase PRMT5 location=TGME49_chrX:7017444-7020383(+) protein_length=979 sequence_SO=chromosome SO=protein_coding_gene is_pseudo=false	8.12291e-23	0	107091.79	60.3	53.3	55.8	48.6	48.4	50.1	3	3				252.602	240.271	233.89	237.876	212.826	220.606	60.3	53.3	55.8	48.6	48.4	50.1	42.8947	38.8882	41.6933	39.5577	39.6364	38.6411
TGME49_215590-t26_1-p1		TGME49_215590-t26_1-p1	TGME49_215590-t26_1-p1			transcript=TGME49_215590-t26_1 gene=TGME49_215590 organism=Toxoplasma_gondii_ME49 gene_product=flavoprotein subunit of succinate dehydrogenase transcript_product=flavoprotein subunit of succinate dehydrogenase location=TGME49_chrX:7032191-7041981(-) protein_length=669 sequence_SO=chromosome SO=protein_coding_gene is_pseudo=false	6.93529e-29	0	72751.43	769.1	786.1	778.7	674.1	673	638.2	3	3				2091.07	2152.01	2148.85	2171.79	1953.99	1767.97	769.1	786.1	778.7	674.1	673	638.2	547.102	573.547	581.838	548.68	551.142	492.231
TGME49_215610-t26_1-p1		TGME49_215610-t26_1-p1	TGME49_215610-t26_1-p1			transcript=TGME49_215610-t26_1 gene=TGME49_215610 organism=Toxoplasma_gondii_ME49 gene_product=hypothetical protein transcript_product=hypothetical protein location=TGME49_chrX:7047653-7049221(-) protein_length=111 sequence_SO=chromosome SO=protein_coding_gene is_pseudo=false	1.49068e-17	0	12965.97	117.4	93.2	98.7	78	85.1	87.4	3	3				142.975	155.975	131.307	129.469	100.15	100.892	117.4	93.2	98.7	78	85.1	87.4	83.513	67.9997	73.7478	63.4877	69.6912	67.4099
TGME49_215660-t26_1-p1		TGME49_215660-t26_1-p1	TGME49_215660-t26_1-p1			transcript=TGME49_215660-t26_1 gene=TGME49_215660 organism=Toxoplasma_gondii_ME49 gene_product=hypothetical protein transcript_product=hypothetical protein location=TGME49_chrX:7071366-7074482(+) protein_length=645 sequence_SO=chromosome SO=protein_coding_gene is_pseudo=false	2.35576e-07	0	69605.99	1.4	2.5	2.1				3	0	Tln	Tln		86.1662	38.3568	39.8209				1.4	2.5	2.1				0.995896	1.82403	1.5691	0	0	0
TGME49_215700-t26_1-p1		TGME49_215700-t26_1-p1	TGME49_215700-t26_1-p1			transcript=TGME49_215700-t26_1 gene=TGME49_215700 organism=Toxoplasma_gondii_ME49 gene_product=phosphatidylinositol 3- and 4-kinase transcript_product=phosphatidylinositol 3- and 4-kinase location=TGME49_chrX:7100087-7114204(-) protein_length=2971 sequence_SO=chromosome SO=protein_coding_gene is_pseudo=false	9.71868e-23	0	316908.33	5.9	8	7.7	5	6.2	5.7	3	3				190.279	238.458	203.33	197.368	192.081	179.93	5.9	8	7.7	5	6.2	5.7	4.19699	5.83689	5.75338	4.06972	5.07739	4.3963
TGME49_215710-t26_1-p1		TGME49_215710-t26_1-p1	TGME49_215710-t26_1-p1			transcript=TGME49_215710-t26_1 gene=TGME49_215710 organism=Toxoplasma_gondii_ME49 gene_product=hypothetical protein transcript_product=hypothetical protein location=TGME49_chrX:7116236-7127313(+) protein_length=810 sequence_SO=chromosome SO=protein_coding_gene is_pseudo=false	3.06213e-12	0	89107.85	5.7	7	5.7	1.5	2.5	2.9	3	3				182.405	203.484	170.756	51.8051	84.8877	97.7671	5.7	7	5.7	1.5	2.5	2.9	4.05472	5.10727	4.25899	1.22092	2.04733	2.23671
TGME49_215730-t26_1-p1		TGME49_215730-t26_1-p1	TGME49_215730-t26_1-p1			transcript=TGME49_215730-t26_1 gene=TGME49_215730 organism=Toxoplasma_gondii_ME49 gene_product=Gas41, putative transcript_product=Gas41, putative location=TGME49_chrX:7132487-7136387(+) protein_length=517 sequence_SO=chromosome SO=protein_coding_gene is_pseudo=false	3.72554e-24	0	54701.98	54.5	39.8	59.3	62.9	41.8	51.6	3	3				77.1151	86.3072	79.8053	68.8484	71.5126	65.8229	54.5	39.8	59.3	62.9	41.8	51.6	38.7688	29.0385	44.3085	51.1971	34.2314	39.7981
TGME49_215740-t26_1-p1		TGME49_215740-t26_1-p1	TGME49_215740-t26_1-p1			transcript=TGME49_215740-t26_1 gene=TGME49_215740 organism=Toxoplasma_gondii_ME49 gene_product=notchless, putative transcript_product=notchless, putative location=TGME49_chrX:7138288-7145482(-) protein_length=527 sequence_SO=chromosome SO=protein_coding_gene is_pseudo=false	5.32159e-19	0	57710.17	53.3	43.4	44.1	36.7	45.7	44.3	3	3				204.163	181.986	183.561	165.639	184.417	180.073	53.3	43.4	44.1	36.7	45.7	44.3	37.9152	31.6651	32.9512	29.8718	37.4253	34.1677
TGME49_215775-t26_1-p1		TGME49_215775-t26_1-p1	TGME49_215775-t26_1-p1			transcript=TGME49_215775-t26_1 gene=TGME49_215775 organism=Toxoplasma_gondii_ME49 gene_product=rhoptry protein ROP8 transcript_product=rhoptry protein ROP8 location=TGME49_chrX:7152824-7154551(+) protein_length=575 sequence_SO=chromosome SO=protein_coding_gene is_pseudo=false	2.73765e-18	0	65913.04	2607.8	1832.3	2133.8	1515.6	1428.5	2192.2	3	3				7477.62	7764.81	8283.35	7888	7797.84	7252.72	2607.8	1832.3	2133.8	1515.6	1428.5	2192.2	1855.07	1336.87	1594.36	1233.61	1169.85	1690.8
TGME49_215785-t26_1-p1		TGME49_215785-t26_1-p1	TGME49_215785-t26_1-p1			transcript=TGME49_215785-t26_1 gene=TGME49_215785 organism=Toxoplasma_gondii_ME49 gene_product=rhoptry protein ROP2A transcript_product=rhoptry protein ROP2A location=TGME49_chrX:7156744-7158043(+) protein_length=433 sequence_SO=chromosome SO=protein_coding_gene is_pseudo=false	1.87387e-24	0	49154.94	8038.2	8766.7	8765.2	7824.8	7354.2	7628	3	3				17071.1	18630	19332	18714.9	15054.7	16628.3	8038.2	8766.7	8765.2	7824.8	7354.2	7628	5718.01	6396.28	6549.28	6368.95	6022.6	5883.33
TGME49_215890-t26_1-p1		TGME49_215890-t26_1-p1	TGME49_215890-t26_1-p1			transcript=TGME49_215890-t26_1 gene=TGME49_215890 organism=Toxoplasma_gondii_ME49 gene_product=hypothetical protein transcript_product=hypothetical protein location=TGME49_chrXI:6566074-6576074(+) protein_length=1427 sequence_SO=chromosome SO=protein_coding_gene is_pseudo=false	1.70264e-24	0	155064.28	9.2	6.5	9.2	8.8	9.3	9.7	3	3				103.504	95.6917	102.496	117.202	116.344	119.039	9.2	6.5	9.2	8.8	9.3	9.7	6.54446	4.74247	6.87416	7.16271	7.61608	7.48142
TGME49_215910-t26_1-p1		TGME49_215910-t26_1-p1	TGME49_215910-t26_1-p1			transcript=TGME49_215910-t26_1 gene=TGME49_215910 organism=Toxoplasma_gondii_ME49 gene_product=hypothetical protein transcript_product=hypothetical protein location=TGME49_chrXI:6531898-6544438(+) protein_length=3029 sequence_SO=chromosome SO=protein_coding_gene is_pseudo=false	1.04761e-38	0	327985.5	111.8	94.8	95.9	96.7	92.7	109.6	3	3				752.155	800.897	797.231	818.295	771.526	784.819	111.8	94.8	95.9	96.7	92.7	109.6	79.5294	69.1671	71.6557	78.7084	75.9151	84.5323
TGME49_215920-t26_1-p1		TGME49_215920-t26_1-p1	TGME49_215920-t26_1-p1			transcript=TGME49_215920-t26_1 gene=TGME49_215920 organism=Toxoplasma_gondii_ME49 gene_product=hypothetical protein transcript_product=hypothetical protein location=TGME49_chrXI:6523899-6526805(+) protein_length=357 sequence_SO=chromosome SO=protein_coding_gene is_pseudo=false	2.0816e-24	0	39564.41	6.9	5.5			2.1	5	2	2				69.5996	93.6795			49.5454	48.7032	6.9	5.5			2.1	5	4.90834	4.01286	0	0	1.71976	3.8564
TGME49_215940-t26_1-p1		TGME49_215940-t26_1-p1	TGME49_215940-t26_1-p1			transcript=TGME49_215940-t26_1 gene=TGME49_215940 organism=Toxoplasma_gondii_ME49 gene_product=Acetyl-coenzyme A transporter, putative transcript_product=Acetyl-coenzyme A transporter, putative location=TGME49_chrXI:6510379-6518085(-) protein_length=605 sequence_SO=chromosome SO=protein_coding_gene is_pseudo=false	1.80382e-28	0	65464.07	30	33	36.4	34.5	35	30	3	3				186.917	203.259	215.75	192.344	213.021	177.358	30	33	36.4	34.5	35	30	21.3406	24.0772	27.1978	28.0811	28.6627	23.1384
TGME49_215950-t26_1-p1		TGME49_215950-t26_1-p1	TGME49_215950-t26_1-p1			transcript=TGME49_215950-t26_1 gene=TGME49_215950 organism=Toxoplasma_gondii_ME49 gene_product=hypothetical protein transcript_product=hypothetical protein location=TGME49_chrXI:6502750-6507903(+) protein_length=1717 sequence_SO=chromosome SO=protein_coding_gene is_pseudo=false	7.32169e-19	0	168630.68	6.9	7	7.3	3.8	5.3	7.4	3	3				42.8948	54.3175	41.8911	37.4911	41.3111	41.3248	6.9	7	7.3	3.8	5.3	7.4	4.90834	5.10727	5.4545	3.09299	4.34035	5.70747
TGME49_215980-t26_1-p1		TGME49_215980-t26_1-p1	TGME49_215980-t26_1-p1			transcript=TGME49_215980-t26_1 gene=TGME49_215980 organism=Toxoplasma_gondii_ME49 gene_product=hypothetical protein transcript_product=hypothetical protein location=TGME49_chrXI:6494435-6495067(+) protein_length=210 sequence_SO=chromosome SO=protein_coding_gene is_pseudo=false	6.43463e-23	0	24465.96	5738.2	8464.4	7806.5	12681.5	9540.8	7643.8	3	3				10643.8	10068.5	8981.09	16799.1	13943.6	11490.4	5738.2	8464.4	7806.5	12681.5	9540.8	7643.8	4081.89	6175.72	5832.95	10322	7813.28	5895.51
TGME49_216000-t26_1-p1		TGME49_216000-t26_1-p1	TGME49_216000-t26_1-p1			transcript=TGME49_216000-t26_1 gene=TGME49_216000 organism=Toxoplasma_gondii_ME49 gene_product=alveolin domain containing intermediate filament IMC3 transcript_product=alveolin domain containing intermediate filament IMC3 location=TGME49_chrXI:6475497-6477113(+) protein_length=538 sequence_SO=chromosome SO=protein_coding_gene is_pseudo=false	6.96696e-24	0	57999.9	1586.3	1107.4	1016.3	775.8	875.6	1231.8	3	3				3130.82	2746.63	2768.58	2971.77	2374.39	2377.59	1586.3	1107.4	1016.3	775.8	875.6	1231.8	1128.42	807.971	759.371	631.458	717.058	950.063
TGME49_216020-t26_1-p1		TGME49_216020-t26_1-p1	TGME49_216020-t26_1-p1			transcript=TGME49_216020-t26_1 gene=TGME49_216020 organism=Toxoplasma_gondii_ME49 gene_product=peptidase family c78 protein transcript_product=peptidase family c78 protein location=TGME49_chrXI:6462057-6466599(+) protein_length=853 sequence_SO=chromosome SO=protein_coding_gene is_pseudo=false	4.95573e-24	0	91765.28	54.1	48.2	53.2	29.7	33.9	39.4	3	3				126.36	141.117	139.036	107.576	121.887	117.057	54.1	48.2	53.2	29.7	33.9	39.4	38.4843	35.1672	39.7506	24.1741	27.7618	30.3884
TGME49_216030-t26_1-p1		TGME49_216030-t26_1-p1	TGME49_216030-t26_1-p1			transcript=TGME49_216030-t26_1 gene=TGME49_216030 organism=Toxoplasma_gondii_ME49 gene_product=hypothetical protein transcript_product=hypothetical protein location=TGME49_chrXI:6449881-6457428(-) protein_length=1385 sequence_SO=chromosome SO=protein_coding_gene is_pseudo=false	1.28414e-27	0	143298.97	21.2	15.5	19.1	23.9	21.9	25.1	3	3				101.139	139.883	119.99	172.797	134.308	153.656	21.2	15.5	19.1	23.9	21.9	25.1	15.0807	11.309	14.2714	19.4533	17.9346	19.3591
TGME49_216050-t26_1-p1		TGME49_216050-t26_1-p1	TGME49_216050-t26_1-p1			transcript=TGME49_216050-t26_1 gene=TGME49_216050 organism=Toxoplasma_gondii_ME49 gene_product=tetratricopeptide repeat-containing protein transcript_product=tetratricopeptide repeat-containing protein location=TGME49_chrXI:6437518-6442825(-) protein_length=560 sequence_SO=chromosome SO=protein_coding_gene is_pseudo=false	8.25479e-25	0	59518.62	106.7	101.5	102.1	90.3	94.9	93.8	3	3				493.27	494.422	522.306	475.068	496.691	454.766	106.7	101.5	102.1	90.3	94.9	93.8	75.9015	74.0555	76.2883	73.4992	77.7168	72.3461
TGME49_216060-t26_1-p1		TGME49_216060-t26_1-p1	TGME49_216060-t26_1-p1			transcript=TGME49_216060-t26_1 gene=TGME49_216060 organism=Toxoplasma_gondii_ME49 gene_product=hypothetical protein transcript_product=hypothetical protein location=TGME49_chrXI:6424475-6427213(-) protein_length=784 sequence_SO=chromosome SO=protein_coding_gene is_pseudo=false	2.66129e-30	0	84385.9	47.6	46.8	46.8	56.1	49.6	46	3	3				351.629	380.639	394.965	437.958	395.383	348.168	47.6	46.8	46.8	56.1	49.6	46	33.8605	34.1458	34.9686	45.6623	40.6191	35.4789
TGME49_216070-t26_1-p1		TGME49_216070-t26_1-p1	TGME49_216070-t26_1-p1			transcript=TGME49_216070-t26_1 gene=TGME49_216070 organism=Toxoplasma_gondii_ME49 gene_product=hypothetical protein transcript_product=hypothetical protein location=TGME49_chrXI:6408589-6420835(-) protein_length=2314 sequence_SO=chromosome SO=protein_coding_gene is_pseudo=false	1.63975e-12	0	242433.59	1.5	2.6	2.1	2.5	1.9	2.2	3	3				64.0429	97.9383	89.7515	97.707	72.8207	79.0962	1.5	2.6	2.1	2.5	1.9	2.2	1.06703	1.89699	1.5691	2.03486	1.55597	1.69682
TGME49_216080-t26_1-p1		TGME49_216080-t26_1-p1	TGME49_216080-t26_1-p1			transcript=TGME49_216080-t26_1 gene=TGME49_216080 organism=Toxoplasma_gondii_ME49 gene_product=apical complex lysine methyltransferase transcript_product=apical complex lysine methyltransferase location=TGME49_chrXI:6402480-6404954(-) protein_length=709 sequence_SO=chromosome SO=protein_coding_gene is_pseudo=false	9.87167e-16	0	79432.56	62.3	55.3	53.6	54.9	44.3	48.6	3	3				300.155	246.09	254.017	184.092	190.388	223.364	62.3	55.3	53.6	54.9	44.3	48.6	44.3174	40.3475	40.0495	44.6855	36.2788	37.4842
TGME49_216120-t26_1-p1		TGME49_216120-t26_1-p1	TGME49_216120-t26_1-p1			transcript=TGME49_216120-t26_1 gene=TGME49_216120 organism=Toxoplasma_gondii_ME49 gene_product=hypothetical protein transcript_product=hypothetical protein location=TGME49_chrXI:6393528-6398771(-) protein_length=834 sequence_SO=chromosome SO=protein_coding_gene is_pseudo=false	1.05318e-19	0	90314.53	45.4	45	49.1	45.2	43.3	47.2	3	3				335.584	327.945	353.806	311.402	293.543	330.69	45.4	45	49.1	45.2	43.3	47.2	32.2955	32.8325	36.6871	36.7903	35.4598	36.4044
TGME49_216140-t26_1-p1		TGME49_216140-t26_1-p1	TGME49_216140-t26_1-p1			transcript=TGME49_216140-t26_1 gene=TGME49_216140 organism=Toxoplasma_gondii_ME49 gene_product=tetratricopeptide repeat-containing protein transcript_product=tetratricopeptide repeat-containing protein location=TGME49_chrXI:6382369-6386775(+) protein_length=563 sequence_SO=chromosome SO=protein_coding_gene is_pseudo=false	5.88639e-22	0	61167.21	11.5	6.1	3.4	24.4	21.9	31.4	3	3				79.8025	77.7942	48.6259	155.48	126.683	151.613	11.5	6.1	3.4	24.4	21.9	31.4	8.18057	4.45063	2.54045	19.8602	17.9346	24.2182
TGME49_216180-t26_1-p1		TGME49_216180-t26_1-p1	TGME49_216180-t26_1-p1			transcript=TGME49_216180-t26_1 gene=TGME49_216180 organism=Toxoplasma_gondii_ME49 gene_product=hypothetical protein transcript_product=hypothetical protein location=TGME49_chrXI:6360300-6360743(-) protein_length=147 sequence_SO=chromosome SO=protein_coding_gene is_pseudo=false	7.95957e-19	0	16440.82	168	193.2	185.6	186	182.6	190.9	3	3				183.119	218.241	225.444	252.808	225.594	159.183	168	193.2	185.6	186	182.6	190.9	119.508	140.961	138.679	151.394	149.537	147.237
TGME49_216210-t26_1-p1		TGME49_216210-t26_1-p1	TGME49_216210-t26_1-p1			transcript=TGME49_216210-t26_1 gene=TGME49_216210 organism=Toxoplasma_gondii_ME49 gene_product=hypothetical protein transcript_product=hypothetical protein location=TGME49_chrXI:6320443-6344336(+) protein_length=5565 sequence_SO=chromosome SO=protein_coding_gene is_pseudo=false	6.57283e-20	0	603670.1	9.5	10.2	6.3	9	10.4	10.7	3	3				126.987	128.27	140.143	156.026	130.844	129.072	9.5	10.2	6.3	9	10.4	10.7	6.75786	7.44203	4.70731	7.3255	8.51691	8.2527
TGME49_216220-t26_1-p1		TGME49_216220-t26_1-p1	TGME49_216220-t26_1-p1			transcript=TGME49_216220-t26_1 gene=TGME49_216220 organism=Toxoplasma_gondii_ME49 gene_product=AP2 domain transcription factor AP2XI-5 transcript_product=AP2 domain transcription factor AP2XI-5 location=TGME49_chrXI:6311174-6314419(-) protein_length=868 sequence_SO=chromosome SO=protein_coding_gene is_pseudo=false	6.89596e-28	0	89486.1	94.8	101.5	103.4	88.7	71.2	84.2	3	3				398.84	395.892	443.539	393.221	344.358	341.736	94.8	101.5	103.4	88.7	71.2	84.2	67.4364	74.0555	77.2596	72.1969	58.3081	64.9418
TGME49_216240-t26_1-p1		TGME49_216240-t26_1-p1	TGME49_216240-t26_1-p1			transcript=TGME49_216240-t26_1 gene=TGME49_216240 organism=Toxoplasma_gondii_ME49 gene_product=hypothetical protein transcript_product=hypothetical protein location=TGME49_chrXI:6297761-6307137(+) protein_length=804 sequence_SO=chromosome SO=protein_coding_gene is_pseudo=false	1.01891e-08	0	86753.78	8.5	10.5	12.3	8.4	6.9	7.7	3	3				88.2997	105.45	126.65	110.928	74.8317	80.881	8.5	10.5	12.3	8.4	6.9	7.7	6.04651	7.66091	9.19046	6.83713	5.65064	5.93886
TGME49_216250-t26_1-p1		TGME49_216250-t26_1-p1	TGME49_216250-t26_1-p1			transcript=TGME49_216250-t26_1 gene=TGME49_216250 organism=Toxoplasma_gondii_ME49 gene_product=RecF/RecN/SMC N terminal domain-containing protein transcript_product=RecF/RecN/SMC N terminal domain-containing protein location=TGME49_chrXI:6281329-6293653(-) protein_length=1418 sequence_SO=chromosome SO=protein_coding_gene is_pseudo=false	1.39417e-22	0	159060.62	1.2	1.3	1.4		1.8	1.2	3	2				29.7097	31.579	33.0843		42.5727	28.4537	1.2	1.3	1.4		1.8	1.2	0.853625	0.948494	1.04607	0	1.47408	0.925536
TGME49_216260-t26_1-p1		TGME49_216260-t26_1-p1	TGME49_216260-t26_1-p1			transcript=TGME49_216260-t26_1 gene=TGME49_216260 organism=Toxoplasma_gondii_ME49 gene_product=eukaryotic initiation factor-2B, gamma subunit, putative transcript_product=eukaryotic initiation factor-2B, gamma subunit, putative location=TGME49_chrXI:6272081-6278998(+) protein_length=525 sequence_SO=chromosome SO=protein_coding_gene is_pseudo=false	7.6466e-24	0	58016.3	148.8	156.8	157.2	136.9	133.5	144.6	3	3				419.315	471.615	462.286	434.281	433.837	431.424	148.8	156.8	157.2	136.9	133.5	144.6	105.85	114.403	117.459	111.429	109.328	111.527
TGME49_216275-t26_1-p1		TGME49_216275-t26_1-p1	TGME49_216275-t26_1-p1			transcript=TGME49_216275-t26_1 gene=TGME49_216275 organism=Toxoplasma_gondii_ME49 gene_product=ACR, YggU family COG1872 domain-containing protein transcript_product=ACR, YggU family COG1872 domain-containing protein location=TGME49_chrXI:6265084-6267354(+) protein_length=190 sequence_SO=chromosome SO=protein_coding_gene is_pseudo=false	1.02292e-11	0	20262.24	12.2	11.5	11.1	12	12.2	10.7	3	3				134.064	137.98	133.262	144.011	145.847	127.586	12.2	11.5	11.1	12	12.2	10.7	8.67852	8.39052	8.29383	9.76733	9.99099	8.2527
TGME49_216410-t26_1-p1		TGME49_216410-t26_1-p1	TGME49_216410-t26_1-p1			transcript=TGME49_216410-t26_1 gene=TGME49_216410 organism=Toxoplasma_gondii_ME49 gene_product=hypothetical protein transcript_product=hypothetical protein location=TGME49_chrXI:6168615-6169824(+) protein_length=188 sequence_SO=chromosome SO=protein_coding_gene is_pseudo=false	1.26451e-22	0	21226.03	60.6	41.6	55.2	55	66.9	66.1	3	3				112.866	99.372	114.956	143.69	145.324	144.019	60.6	41.6	55.2	55	66.9	66.1	43.1081	30.3518	41.245	44.7669	54.7867	50.9816
TGME49_216430-t26_1-p1		TGME49_216430-t26_1-p1	TGME49_216430-t26_1-p1			transcript=TGME49_216430-t26_1 gene=TGME49_216430 organism=Toxoplasma_gondii_ME49 gene_product=TBC domain-containing protein transcript_product=TBC domain-containing protein location=TGME49_chrXI:6153131-6165031(-) protein_length=3420 sequence_SO=chromosome SO=protein_coding_gene is_pseudo=false	1.50839e-22	0	359364.12	6.9	5.8	6.9	6	8.4	8.6	3	3				74.3735	77.8538	83.5066	95.6068	103.549	95.0905	6.9	5.8	6.9	6	8.4	8.6	4.90834	4.23174	5.15562	4.88367	6.87904	6.63301
TGME49_216435-t26_1-p1		TGME49_216435-t26_1-p1	TGME49_216435-t26_1-p1			transcript=TGME49_216435-t26_1 gene=TGME49_216435 organism=Toxoplasma_gondii_ME49 gene_product=hypothetical protein transcript_product=hypothetical protein location=TGME49_chrXI:6148376-6151170(+) protein_length=350 sequence_SO=chromosome SO=protein_coding_gene is_pseudo=false	2.08693e-27	0	38327.58	13.8	17.1	14.7	10.5	17.2	16.1	3	3				55.7626	60.3005	58.0605	37.4443	76.0831	66.3171	13.8	17.1	14.7	10.5	17.2	16.1	9.81669	12.4763	10.9837	8.54641	14.0857	12.4176
TGME49_216450-t26_1-p1		TGME49_216450-t26_1-p1	TGME49_216450-t26_1-p1			transcript=TGME49_216450-t26_1 gene=TGME49_216450 organism=Toxoplasma_gondii_ME49 gene_product=peptidase, T1 family protein transcript_product=peptidase, T1 family protein location=TGME49_chrXI:6139290-6141944(+) protein_length=260 sequence_SO=chromosome SO=protein_coding_gene is_pseudo=false	2.67714e-21	0	27939.04	357.8	271	265.7	227.8	287.8	306.6	3	3				881.197	809.331	817.553	887.315	938.487	917.367	357.8	271	265.7	227.8	287.8	306.6	254.523	197.724	198.529	185.416	235.689	236.475
TGME49_216460-t26_1-p1		TGME49_216460-t26_1-p1	TGME49_216460-t26_1-p1			transcript=TGME49_216460-t26_1 gene=TGME49_216460 organism=Toxoplasma_gondii_ME49 gene_product=hypothetical protein transcript_product=hypothetical protein location=TGME49_chrXI:6132363-6134518(+) protein_length=604 sequence_SO=chromosome SO=protein_coding_gene is_pseudo=false	2.46918e-26	0	65167.99	12.3	8.1	8.2	4.4	7.4	8.6	3	3				57.7236	57.003	57.9126	48.3542	44.7364	50.0123	12.3	8.1	8.2	4.4	7.4	8.6	8.74966	5.90985	6.12697	3.58135	6.06011	6.63301
TGME49_216480-t26_1-p1		TGME49_216480-t26_1-p1	TGME49_216480-t26_1-p1			transcript=TGME49_216480-t26_1 gene=TGME49_216480 organism=Toxoplasma_gondii_ME49 gene_product=NMD3 family protein transcript_product=NMD3 family protein location=TGME49_chrXI:6122479-6125783(+) protein_length=799 sequence_SO=chromosome SO=protein_coding_gene is_pseudo=false	4.99602e-27	0	87416.96	16.4	25.5	26.3	10.7	23.7	16.6	3	3				135.004	209.251	178.504	159.247	185.573	125.315	16.4	25.5	26.3	10.7	23.7	16.6	11.6662	18.6051	19.6511	8.7092	19.4087	12.8033
TGME49_216510-t26_1-p1		TGME49_216510-t26_1-p1	TGME49_216510-t26_1-p1			transcript=TGME49_216510-t26_1 gene=TGME49_216510 organism=Toxoplasma_gondii_ME49 gene_product=thioredoxin, putative transcript_product=thioredoxin, putative location=TGME49_chrXI:6097770-6104417(+) protein_length=711 sequence_SO=chromosome SO=protein_coding_gene is_pseudo=false	3.77967e-24	0	78650.34	111.5	121.4	126.4	86.8	79.9	91.4	3	3				706.446	762.942	767.482	576.652	521.169	582.618	111.5	121.4	126.4	86.8	79.9	91.4	79.316	88.5747	94.445	70.6504	65.4328	70.495
TGME49_216530-t26_1-p1		TGME49_216530-t26_1-p1	TGME49_216530-t26_1-p1			transcript=TGME49_216530-t26_1 gene=TGME49_216530 organism=Toxoplasma_gondii_ME49 gene_product=ribosome recycling factor protein transcript_product=ribosome recycling factor protein location=TGME49_chrXI:6093174-6096576(-) protein_length=482 sequence_SO=chromosome SO=protein_coding_gene is_pseudo=false	5.30659e-26	0	51076.39	28.1	23.2	22.8	19.1	19	18.5	3	3				141.816	119.506	121.521	111.837	98.2315	97.577	28.1	23.2	22.8	19.1	19	18.5	19.9891	16.927	17.036	15.5463	15.5597	14.2687
TGME49_216540-t26_1-p1		TGME49_216540-t26_1-p1	TGME49_216540-t26_1-p1			transcript=TGME49_216540-t26_1 gene=TGME49_216540 organism=Toxoplasma_gondii_ME49 gene_product=dolichyl-phosphate beta-glucosyltransferase transcript_product=dolichyl-phosphate beta-glucosyltransferase location=TGME49_chrXI:6088972-6091550(+) protein_length=704 sequence_SO=chromosome SO=protein_coding_gene is_pseudo=false	7.39973e-09	0	75838.41	3.3	2.8	1.6	0.7	1.6	2.9	3	3				15.8396	20.1493	22.8158	8.72544	13.5717	17.3712	3.3	2.8	1.6	0.7	1.6	2.9	2.34747	2.04291	1.19551	0.569761	1.31029	2.23671
TGME49_216560-t26_1-p1		TGME49_216560-t26_1-p1	TGME49_216560-t26_1-p1			transcript=TGME49_216560-t26_1 gene=TGME49_216560 organism=Toxoplasma_gondii_ME49 gene_product=methyltransferase domain-containing protein transcript_product=methyltransferase domain-containing protein location=TGME49_chrXI:6082219-6086232(-) protein_length=532 sequence_SO=chromosome SO=protein_coding_gene is_pseudo=false	3.13657e-27	0	58650.34	22.7	22	23.6	24.2	19.5	23.3	3	3				114.879	142.112	157.915	153.344	141.71	126.517	22.7	22	23.6	24.2	19.5	23.3	16.1477	16.0514	17.6337	19.6975	15.9692	17.9708
TGME49_216580-t26_1-p1		TGME49_216580-t26_1-p1	TGME49_216580-t26_1-p1			transcript=TGME49_216580-t26_1 gene=TGME49_216580 organism=Toxoplasma_gondii_ME49 gene_product=hypothetical protein transcript_product=hypothetical protein location=TGME49_chrXI:6073825-6078723(-) protein_length=1327 sequence_SO=chromosome SO=protein_coding_gene is_pseudo=false	7.5848e-34	0	130377.89	15.4	14.1	9.7	9.8	9.3	9.8	3	3				78.6902	86.695	76.788	95.346	70.5574	69.7992	15.4	14.1	9.7	9.8	9.3	9.8	10.9549	10.2875	7.24776	7.97665	7.61608	7.55855
TGME49_216590-t26_1-p1		TGME49_216590-t26_1-p1	TGME49_216590-t26_1-p1			transcript=TGME49_216590-t26_1 gene=TGME49_216590 organism=Toxoplasma_gondii_ME49 gene_product=HEAT repeat-containing protein transcript_product=HEAT repeat-containing protein location=TGME49_chrXI:6062615-6069208(-) protein_length=1010 sequence_SO=chromosome SO=protein_coding_gene is_pseudo=false	1.51758e-25	0	111195.71	272.1	268.4	271.4	318.7	279.3	254.7	3	3				861.36	840.672	852.807	990.066	880.153	832.909	272.1	268.4	271.4	318.7	279.3	254.7	193.559	195.828	202.788	259.404	228.728	196.445
TGME49_216600-t26_1-p1		TGME49_216600-t26_1-p1	TGME49_216600-t26_1-p1			transcript=TGME49_216600-t26_1 gene=TGME49_216600 organism=Toxoplasma_gondii_ME49 gene_product=exonuclease III APE transcript_product=exonuclease III APE location=TGME49_chrXI:6050993-6058978(-) protein_length=616 sequence_SO=chromosome SO=protein_coding_gene is_pseudo=false	7.32789e-29	0	67769.48	47.9	24.4	22.5	12.8	24.6	35.2	3	3				107.062	87.1303	94.3496	86.7165	106.5	100.903	47.9	24.4	22.5	12.8	24.6	35.2	34.0739	17.8025	16.8118	10.4185	20.1458	27.1491
TGME49_216620-t26_1-p1		TGME49_216620-t26_1-p1	TGME49_216620-t26_1-p1			transcript=TGME49_216620-t26_1 gene=TGME49_216620 organism=Toxoplasma_gondii_ME49 gene_product=EF hand domain-containing protein transcript_product=EF hand domain-containing protein location=TGME49_chrXI:6007500-6037820(+) protein_length=3700 sequence_SO=chromosome SO=protein_coding_gene is_pseudo=false	3.2607e-29	0	411981.48	48.7	42	47.3	46.7	44.5	49.1	3	3				398.366	426.88	436.203	462.033	397.327	404.263	48.7	42	47.3	46.7	44.5	49.1	34.6429	30.6436	35.3422	38.0112	36.4425	37.8699
TGME49_216630-t26_1-p1		TGME49_216630-t26_1-p1	TGME49_216630-t26_1-p1			transcript=TGME49_216630-t26_1 gene=TGME49_216630 organism=Toxoplasma_gondii_ME49 gene_product=trigger factor protein, putative transcript_product=trigger factor protein, putative location=TGME49_chrXI:5993493-6002704(-) protein_length=1031 sequence_SO=chromosome SO=protein_coding_gene is_pseudo=false	2.41437e-19	0	113305.8	6.1	3.7	3.4	4.8	4.4	5.8	3	3				51.3732	67.9415	60.0962	96.5329	46.5511	47.5356	6.1	3.7	3.4	4.8	4.4	5.8	4.33926	2.69956	2.54045	3.90693	3.60331	4.47343
TGME49_216650-t26_1-p1		TGME49_216650-t26_1-p1	TGME49_216650-t26_1-p1			transcript=TGME49_216650-t26_1 gene=TGME49_216650 organism=Toxoplasma_gondii_ME49 gene_product=S15 sporozoite-expressed protein transcript_product=S15 sporozoite-expressed protein location=TGME49_chrXI:5982615-5986047(-) protein_length=436 sequence_SO=chromosome SO=protein_coding_gene is_pseudo=false	6.26152e-24	0	48987.77	1420.3	1434.5	1358.1	1713.1	1795.1	1818.4	3	3				5494.48	6121.79	5659.87	7036.96	7367.96	7392.05	1420.3	1434.5	1358.1	1713.1	1795.1	1818.4	1010.34	1046.63	1014.76	1394.37	1470.07	1402.5
TGME49_216660-t26_1-p1		TGME49_216660-t26_1-p1	TGME49_216660-t26_1-p1			transcript=TGME49_216660-t26_1 gene=TGME49_216660 organism=Toxoplasma_gondii_ME49 gene_product=hypothetical protein transcript_product=hypothetical protein location=TGME49_chrXI:5978726-5980111(+) protein_length=461 sequence_SO=chromosome SO=protein_coding_gene is_pseudo=false	1.84615e-20	0	48991.59	13.6	14.7	14	6.7	5.4	10	3	3				112.59	102.705	97.3667	71.3412	56.3466	75.487	13.6	14.7	14	6.7	5.4	10	9.67442	10.7253	10.4607	5.45343	4.42224	7.7128
TGME49_216670-t26_1-p1		TGME49_216670-t26_1-p1	TGME49_216670-t26_1-p1			transcript=TGME49_216670-t26_1 gene=TGME49_216670 organism=Toxoplasma_gondii_ME49 gene_product=FUSE-binding protein 2 / KH-type splicing regulatory protein transcript_product=FUSE-binding protein 2 / KH-type splicing regulatory protein location=TGME49_chrXI:5971686-5975725(-) protein_length=941 sequence_SO=chromosome SO=protein_coding_gene is_pseudo=false	1.94506e-37	0	100093.82	303.8	272.4	256.7	441.1	379.5	395.1	3	3				1166.21	1056.5	1044.15	1544.63	1503.01	1502.5	303.8	272.4	256.7	441.1	379.5	395.1	216.109	198.746	191.804	359.031	310.785	304.733
TGME49_216680-t26_1-p1		TGME49_216680-t26_1-p1	TGME49_216680-t26_1-p1			transcript=TGME49_216680-t26_1 gene=TGME49_216680 organism=Toxoplasma_gondii_ME49 gene_product=ankyrin repeat-containing protein transcript_product=ankyrin repeat-containing protein location=TGME49_chrXI:5956672-5968151(+) protein_length=397 sequence_SO=chromosome SO=protein_coding_gene is_pseudo=false	8.668e-22	0	44598	81.9	80.6	84.8	51.9	70.8	51.9	3	3				141.443	119.329	134.454	98.696	116.224	97.9789	81.9	80.6	84.8	51.9	70.8	51.9	58.2599	58.8066	63.3619	42.2437	57.9805	40.0294
TGME49_216720-t26_1-p1		TGME49_216720-t26_1-p1	TGME49_216720-t26_1-p1			transcript=TGME49_216720-t26_1 gene=TGME49_216720 organism=Toxoplasma_gondii_ME49 gene_product=hypothetical protein transcript_product=hypothetical protein location=TGME49_chrXI:5945248-5945799(+) protein_length=183 sequence_SO=chromosome SO=protein_coding_gene is_pseudo=false	3.13105e-15	0	20037.24	218.5	283.8	315.9	205.6	229.6	212.4	3	3				607.58	650.241	708.809	550.224	546.1	635.655	218.5	283.8	315.9	205.6	229.6	212.4	155.431	207.064	236.038	167.347	188.027	163.82
TGME49_216730-t26_1-p1		TGME49_216730-t26_1-p1	TGME49_216730-t26_1-p1			transcript=TGME49_216730-t26_1 gene=TGME49_216730 organism=Toxoplasma_gondii_ME49 gene_product=MCM2/3/5 family protein transcript_product=MCM2/3/5 family protein location=TGME49_chrXI:5933976-5943206(-) protein_length=1028 sequence_SO=chromosome SO=protein_coding_gene is_pseudo=false	7.50031e-21	0	113219.66	12.5	9.9	10.3	5.5	4	6.8	3	3				166.229	130.994	129.968	110.006	84.5855	94.996	12.5	9.9	10.3	5.5	4	6.8	8.89193	7.22315	7.69607	4.47669	3.27573	5.24471
TGME49_216750-t26_1-p1		TGME49_216750-t26_1-p1	TGME49_216750-t26_1-p1			transcript=TGME49_216750-t26_1 gene=TGME49_216750 organism=Toxoplasma_gondii_ME49 gene_product=Paf1/RNA polymerase II complex component LEO1 transcript_product=Paf1/RNA polymerase II complex component LEO1 location=TGME49_chrXI:5917044-5923806(-) protein_length=377 sequence_SO=chromosome SO=protein_coding_gene is_pseudo=false	1.38816e-20	0	42580.36	29.9	17.6	23.1	26.8	23.8	26.4	3	3				154.673	86.1915	111.331	133.929	122.06	128.334	29.9	17.6	23.1	26.8	23.8	26.4	21.2695	12.8411	17.2601	21.8137	19.4906	20.3618
TGME49_216770-t26_1-p1		TGME49_216770-t26_1-p1	TGME49_216770-t26_1-p1			transcript=TGME49_216770-t26_1 gene=TGME49_216770 organism=Toxoplasma_gondii_ME49 gene_product=hypothetical protein transcript_product=hypothetical protein location=TGME49_chrXI:5902206-5902697(+) protein_length=163 sequence_SO=chromosome SO=protein_coding_gene is_pseudo=false	1.8295e-12	0	17637.32	76.3	38	31.3	27.1	29.1	20.6	3	3				93.4465	55.8795	55.3754	51.6941	50.1187	37.8243	76.3	38	31.3	27.1	29.1	20.6	54.2763	27.7252	23.3871	22.0579	23.831	15.8884
TGME49_216780-t26_1-p1		TGME49_216780-t26_1-p1	TGME49_216780-t26_1-p1			transcript=TGME49_216780-t26_1 gene=TGME49_216780 organism=Toxoplasma_gondii_ME49 gene_product=hypothetical protein transcript_product=hypothetical protein location=TGME49_chrXI:5889236-5896783(+) protein_length=1003 sequence_SO=chromosome SO=protein_coding_gene is_pseudo=false	4.61275e-21	0	105056.75	7.4	6.6	7.8	7.5	8.8	9.1	3	3				75.0202	69.6775	78.4929	104.892	85.9763	77.5889	7.4	6.6	7.8	7.5	8.8	9.1	5.26402	4.81543	5.8281	6.10458	7.20662	7.01865
TGME49_216790-t26_1-p1		TGME49_216790-t26_1-p1	TGME49_216790-t26_1-p1			transcript=TGME49_216790-t26_1 gene=TGME49_216790 organism=Toxoplasma_gondii_ME49 gene_product=ATP-binding cassette sub-family E member 1, putative transcript_product=ATP-binding cassette sub-family E member 1, putative location=TGME49_chrXI:5880374-5887033(-) protein_length=613 sequence_SO=chromosome SO=protein_coding_gene is_pseudo=false	1.95729e-24	0	69219.35	313.8	268.9	275	210.2	223.8	250.6	3	3				795.009	780.512	830.809	661.509	705.757	683.472	313.8	268.9	275	210.2	223.8	250.6	223.223	196.192	205.478	171.091	183.277	193.283
TGME49_216810-t26_1-p1		TGME49_216810-t26_1-p1	TGME49_216810-t26_1-p1			transcript=TGME49_216810-t26_1 gene=TGME49_216810 organism=Toxoplasma_gondii_ME49 gene_product=5'-nucleotidase, C-terminal domain-containing protein transcript_product=5'-nucleotidase, C-terminal domain-containing protein location=TGME49_chrXI:5872333-5874465(-) protein_length=710 sequence_SO=chromosome SO=protein_coding_gene is_pseudo=false	1.01236e-34	0	78347.87	32	29.8	36.9	52.3	42.2	34.1	3	3				323.543	283.717	321.233	374.15	343.485	292.832	32	29.8	36.9	52.3	42.2	34.1	22.7633	21.7424	27.5714	42.5693	34.559	26.3007
TGME49_216820-t26_1-p1		TGME49_216820-t26_1-p1	TGME49_216820-t26_1-p1			transcript=TGME49_216820-t26_1 gene=TGME49_216820 organism=Toxoplasma_gondii_ME49 gene_product=transporter, major facilitator family protein transcript_product=transporter, major facilitator family protein location=TGME49_chrXI:5863503-5868595(-) protein_length=560 sequence_SO=chromosome SO=protein_coding_gene is_pseudo=false	1.60198e-19	0	60523.91	14.4	21.1	21	14.5	13.4	13.9	3	3				104.979	166.894	195.208	152.295	165.019	135.389	14.4	21.1	21	14.5	13.4	13.9	10.2435	15.3948	15.691	11.8022	10.9737	10.7208
TGME49_216860-t26_1-p1		TGME49_216860-t26_1-p1	TGME49_216860-t26_1-p1			transcript=TGME49_216860-t26_1 gene=TGME49_216860 organism=Toxoplasma_gondii_ME49 gene_product=DEAD (Asp-Glu-Ala-Asp) box polypeptide DDX39 transcript_product=DEAD (Asp-Glu-Ala-Asp) box polypeptide DDX39 location=TGME49_chrXI:5844665-5848755(+) protein_length=434 sequence_SO=chromosome SO=protein_coding_gene is_pseudo=false	2.00157e-29	0	49114.05	2542.2	2610.9	2480.6	1948	2082.6	1963.8	3	3				4095.3	4132.46	4131.33	3137.79	3277.76	3198.85	2542.2	2610.9	2480.6	1948	2082.6	1963.8	1808.4	1904.94	1853.48	1585.56	1705.51	1514.64
TGME49_216870-t26_1-p1		TGME49_216870-t26_1-p1	TGME49_216870-t26_1-p1			transcript=TGME49_216870-t26_1 gene=TGME49_216870 organism=Toxoplasma_gondii_ME49 gene_product=DNA excision repair helicase transcript_product=DNA excision repair helicase location=TGME49_chrXI:5825813-5840103(-) protein_length=1065 sequence_SO=chromosome SO=protein_coding_gene is_pseudo=false	1.52694e-25	0	119379.51	9.1	6.6	6.7	7.4	6.6	7.4	3	3				121.752	104.496	106.544	128.189	108.916	116.193	9.1	6.6	6.7	7.4	6.6	7.4	6.47332	4.81543	5.00618	6.02319	5.40496	5.70747
TGME49_216880-t26_1-p1		TGME49_216880-t26_1-p1	TGME49_216880-t26_1-p1			transcript=TGME49_216880-t26_1 gene=TGME49_216880 organism=Toxoplasma_gondii_ME49 gene_product=guanine nucleotide-binding protein transcript_product=guanine nucleotide-binding protein location=TGME49_chrXI:5816270-5819864(-) protein_length=321 sequence_SO=chromosome SO=protein_coding_gene is_pseudo=false	6.46547e-25	0	35147.32	2031	2095.2	2025.6	1635.1	1577.9	1538.5	3	3				6317.77	7284.54	7160.47	5648.83	5684.55	4601.37	2031	2095.2	2025.6	1635.1	1577.9	1538.5	1444.76	1528.68	1513.51	1330.88	1292.2	1186.61
TGME49_216900-t26_1-p1		TGME49_216900-t26_1-p1	TGME49_216900-t26_1-p1			transcript=TGME49_216900-t26_1 gene=TGME49_216900 organism=Toxoplasma_gondii_ME49 gene_product=cytokine induced apoptosis inhibitor 1 family protein transcript_product=cytokine induced apoptosis inhibitor 1 family protein location=TGME49_chrXI:5797614-5801565(-) protein_length=443 sequence_SO=chromosome SO=protein_coding_gene is_pseudo=false	6.27414e-25	0	47562.81	33.7	28.6	32.6	39.5	34.5	36.5	3	3				196.607	173.252	194.535	210.908	197.578	252.302	33.7	28.6	32.6	39.5	34.5	36.5	23.9726	20.8669	24.3584	32.1508	28.2532	28.1517
TGME49_216910-t26_1-p1		TGME49_216910-t26_1-p1	TGME49_216910-t26_1-p1			transcript=TGME49_216910-t26_1 gene=TGME49_216910 organism=Toxoplasma_gondii_ME49 gene_product=hypothetical protein transcript_product=hypothetical protein location=TGME49_chrXI:5794118-5796617(+) protein_length=217 sequence_SO=chromosome SO=protein_coding_gene is_pseudo=false	3.54979e-20	0	24633.25	22.2	24.6	29.1	26.5	21.8	19	3	3				152.579	163.818	225.463	191.996	164.199	143.722	22.2	24.6	29.1	26.5	21.8	19	15.7921	17.9484	21.7433	21.5695	17.8528	14.6543
TGME49_216920-t26_1-p1		TGME49_216920-t26_1-p1	TGME49_216920-t26_1-p1			transcript=TGME49_216920-t26_1 gene=TGME49_216920 organism=Toxoplasma_gondii_ME49 gene_product=mediator complex subunit MED8 transcript_product=mediator complex subunit MED8 location=TGME49_chrXI:5788507-5791292(+) protein_length=221 sequence_SO=chromosome SO=protein_coding_gene is_pseudo=false	1.09227e-14	0	24777.89	16.3	15.1	12.9	7.2	11.8	13.1	3	3				88.4047	75.7267	69.6715	51.5232	84.5638	71.3538	16.3	15.1	12.9	7.2	11.8	13.1	11.5951	11.0171	9.63877	5.8604	9.66342	10.1038
TGME49_216930-t26_1-p1		TGME49_216930-t26_1-p1	TGME49_216930-t26_1-p1			transcript=TGME49_216930-t26_1 gene=TGME49_216930 organism=Toxoplasma_gondii_ME49 gene_product=cholinephosphate cytidylyltransferase transcript_product=cholinephosphate cytidylyltransferase location=TGME49_chrXI:5784762-5787432(-) protein_length=329 sequence_SO=chromosome SO=protein_coding_gene is_pseudo=false	5.44394e-28	0	37688.48	109.3	97.1	110.5	104.3	95.5	95.3	3	3				223.827	225.237	256.387	274.977	214.57	184.462	109.3	97.1	110.5	104.3	95.5	95.3	77.751	70.8452	82.5647	84.8944	78.2082	73.503
TGME49_216960-t26_1-p1		TGME49_216960-t26_1-p1	TGME49_216960-t26_1-p1			transcript=TGME49_216960-t26_1 gene=TGME49_216960 organism=Toxoplasma_gondii_ME49 gene_product=elongation factor Tu GTP binding domain-containing protein transcript_product=elongation factor Tu GTP binding domain-containing protein location=TGME49_chrXI:5767596-5775427(-) protein_length=863 sequence_SO=chromosome SO=protein_coding_gene is_pseudo=false	1.54317e-21	0	92103.66	4.5	3.1	3.1	2.4	2.5	3.5	3	3				28.3767	31.4772	33.5609	36.8815	26.6601	31.4664	4.5	3.1	3.1	2.4	2.5	3.5	3.20109	2.26179	2.31629	1.95347	2.04733	2.69948
TGME49_216970-t26_1-p1		TGME49_216970-t26_1-p1	TGME49_216970-t26_1-p1			transcript=TGME49_216970-t26_1 gene=TGME49_216970 organism=Toxoplasma_gondii_ME49 gene_product=coronin, putative transcript_product=coronin, putative location=TGME49_chrXI:5751057-5762018(-) protein_length=621 sequence_SO=chromosome SO=protein_coding_gene is_pseudo=false	6.78714e-28	0	68442.36	984.4	925.9	935.4	964	992.8	1068.7	3	3				1324.93	1238.98	1268.2	1301.72	1344.24	1444.03	984.4	925.9	935.4	964	992.8	1068.7	700.257	675.547	698.923	784.642	813.037	824.267
TGME49_216980-t26_1-p1		TGME49_216980-t26_1-p1	TGME49_216980-t26_1-p1			transcript=TGME49_216980-t26_1 gene=TGME49_216980 organism=Toxoplasma_gondii_ME49 gene_product=WDR8 protein isoform 3 family protein transcript_product=WDR8 protein isoform 3 family protein location=TGME49_chrXI:5741353-5749997(+) protein_length=556 sequence_SO=chromosome SO=protein_coding_gene is_pseudo=false	3.23619e-09	0	61739.3	6.2	4.5	6.1	3.8	4.7	4.8	3	3				45.9282	74.8297	73.2129	68.0298	84.8783	45.2653	6.2	4.5	6.1	3.8	4.7	4.8	4.4104	3.28325	4.55787	3.09299	3.84899	3.70215
TGME49_217000-t26_1-p1		TGME49_217000-t26_1-p1	TGME49_217000-t26_1-p1			transcript=TGME49_217000-t26_1 gene=TGME49_217000 organism=Toxoplasma_gondii_ME49 gene_product=hypothetical protein transcript_product=hypothetical protein location=TGME49_chrXI:5730625-5734094(+) protein_length=696 sequence_SO=chromosome SO=protein_coding_gene is_pseudo=false	2.63978e-20	0	75849.73	67.1	48.7	53.5	27	63.4	61.9	3	3				156.558	134.112	137.736	157.546	150.779	137.742	67.1	48.7	53.5	27	63.4	61.9	47.7319	35.532	39.9748	21.9765	51.9204	47.7422
TGME49_217010-t26_1-p1		TGME49_217010-t26_1-p1	TGME49_217010-t26_1-p1			transcript=TGME49_217010-t26_1 gene=TGME49_217010 organism=Toxoplasma_gondii_ME49 gene_product=hypothetical protein transcript_product=hypothetical protein location=TGME49_chrXI:5725014-5729263(-) protein_length=565 sequence_SO=chromosome SO=protein_coding_gene is_pseudo=false	9.52144e-29	0	64342.95	45.9	40.1	39.1	27.9	35.4	42	3	3				315.33	261.396	271.644	211.071	209.138	288.67	45.9	40.1	39.1	27.9	35.4	42	32.6512	29.2574	29.2152	22.709	28.9902	32.3938
TGME49_217020-t26_1-p1		TGME49_217020-t26_1-p1	TGME49_217020-t26_1-p1			transcript=TGME49_217020-t26_1 gene=TGME49_217020 organism=Toxoplasma_gondii_ME49 gene_product=ATPase, AFG1 family protein transcript_product=ATPase, AFG1 family protein location=TGME49_chrXI:5714427-5723252(+) protein_length=708 sequence_SO=chromosome SO=protein_coding_gene is_pseudo=false	6.78291e-31	0	79779.49	46.1	46.3	48.4	45.8	44.2	50.4	3	3				223.622	250.486	271.318	261.358	265.323	278.424	46.1	46.3	48.4	45.8	44.2	50.4	32.7934	33.781	36.1641	37.2786	36.1969	38.8725
TGME49_217050-t26_1-p1		TGME49_217050-t26_1-p1	TGME49_217050-t26_1-p1			transcript=TGME49_217050-t26_1 gene=TGME49_217050 organism=Toxoplasma_gondii_ME49 gene_product=ADA2-A transcriptional co-activator SAGA component transcript_product=ADA2-A transcriptional co-activator SAGA component location=TGME49_chrXI:5701538-5709722(+) protein_length=1203 sequence_SO=chromosome SO=protein_coding_gene is_pseudo=false	2.31138e-29	0	126320.32	60.4	55.9	57.3	52	56.2	54.5	3	3				282.558	247.344	260.207	266.28	271.302	252.27	60.4	55.9	57.3	52	56.2	54.5	42.9658	40.7852	42.8141	42.3251	46.0241	42.0348
TGME49_217220-t26_1-p1		TGME49_217220-t26_1-p1	TGME49_217220-t26_1-p1			transcript=TGME49_217220-t26_1 gene=TGME49_217220 organism=Toxoplasma_gondii_ME49 gene_product=zinc finger, C3HC4 type (RING finger) domain-containing protein transcript_product=zinc finger, C3HC4 type (RING finger) domain-containing protein location=TGME49_chrXI:5643771-5658403(-) protein_length=1027 sequence_SO=chromosome SO=protein_coding_gene is_pseudo=false	1.45692e-32	0	115471.69	24.7	20	19.5	8.7	19.4	20.2	3	3				169.679	145.255	143.445	110.889	139.598	134.132	24.7	20	19.5	8.7	19.4	20.2	17.5704	14.5922	14.5702	7.08131	15.8873	15.5799
TGME49_217350-t26_1-p1		TGME49_217350-t26_1-p1	TGME49_217350-t26_1-p1			transcript=TGME49_217350-t26_1 gene=TGME49_217350 organism=Toxoplasma_gondii_ME49 gene_product=methyltransferase MTA70, putative transcript_product=methyltransferase MTA70, putative location=TGME49_chrXII:1764732-1770926(-) protein_length=819 sequence_SO=chromosome SO=protein_coding_gene is_pseudo=false	1.28224e-25	0	87998.35	36.2	29.7	33.9	24.4	28.3	33.3	3	3				146.468	144.059	154.957	136.351	142.198	151.909	36.2	29.7	33.9	24.4	28.3	33.3	25.751	21.6694	25.3298	19.8602	23.1758	25.6836
TGME49_217400-t26_1-p1		TGME49_217400-t26_1-p1	TGME49_217400-t26_1-p1			transcript=TGME49_217400-t26_1 gene=TGME49_217400 organism=Toxoplasma_gondii_ME49 gene_product=hypothetical protein transcript_product=hypothetical protein location=TGME49_chrXII:1812132-1817326(+) protein_length=771 sequence_SO=chromosome SO=protein_coding_gene is_pseudo=false	3.12538e-26	0	85863.38	25.2	36.8	32.9	16.8	21.9	18.7	3	3				75.9433	86.1895	92.0897	74.5099	73.0074	49.2428	25.2	36.8	32.9	16.8	21.9	18.7	17.9261	26.8497	24.5826	13.6743	17.9346	14.4229
TGME49_217410-t26_1-p1		TGME49_217410-t26_1-p1	TGME49_217410-t26_1-p1			transcript=TGME49_217410-t26_1 gene=TGME49_217410 organism=Toxoplasma_gondii_ME49 gene_product=hypothetical protein transcript_product=hypothetical protein location=TGME49_chrXII:1818993-1824225(-) protein_length=875 sequence_SO=chromosome SO=protein_coding_gene is_pseudo=false	1.89139e-10	0	93273.5	18.6	15	13.7	3.1	4.3	5	3	3				162.599	148.094	139.325	67.4244	94.244	89.6834	18.6	15	13.7	3.1	4.3	5	13.2312	10.9442	10.2365	2.52323	3.52141	3.8564
TGME49_217430-t26_1-p1		TGME49_217430-t26_1-p1	TGME49_217430-t26_1-p1			transcript=TGME49_217430-t26_1 gene=TGME49_217430 organism=Toxoplasma_gondii_ME49 gene_product=protease inhibitor PI1 transcript_product=protease inhibitor PI1 location=TGME49_chrXII:1832539-1834934(-) protein_length=439 sequence_SO=chromosome SO=protein_coding_gene is_pseudo=false	2.33459e-22	0	47782.28	158.5	121.4	114.9	83.8	123.6	147.4	3	3				325.51	275.701	272.451	201.232	306.242	332.251	158.5	121.4	114.9	83.8	123.6	147.4	112.75	88.5747	85.8523	68.2085	101.22	113.687
TGME49_217440-t26_1-p1		TGME49_217440-t26_1-p1	TGME49_217440-t26_1-p1			transcript=TGME49_217440-t26_1 gene=TGME49_217440 organism=Toxoplasma_gondii_ME49 gene_product=HCNGP family protein transcript_product=HCNGP family protein location=TGME49_chrXII:1837762-1842101(-) protein_length=493 sequence_SO=chromosome SO=protein_coding_gene is_pseudo=false	1.25927e-22	0	51253.42	24.1	20.3	28.4	18.2	13.5	17.9	3	3				94.007	97.7707	104.715	64.0088	77.3063	91.6904	24.1	20.3	28.4	18.2	13.5	17.9	17.1436	14.8111	21.2202	14.8138	11.0556	13.8059
TGME49_217460-t26_1-p1		TGME49_217460-t26_1-p1	TGME49_217460-t26_1-p1			transcript=TGME49_217460-t26_1 gene=TGME49_217460 organism=Toxoplasma_gondii_ME49 gene_product=glutaminyl-tRNA synthetase (GlnRS) transcript_product=glutaminyl-tRNA synthetase (GlnRS) location=TGME49_chrXII:1848594-1856018(-) protein_length=860 sequence_SO=chromosome SO=protein_coding_gene is_pseudo=false	1.23103e-26	0	95527.09	514.3	492.5	457.5	427.2	466.6	548.9	3	3				2018.4	2141.11	2014.21	2150.85	2236.29	2213.62	514.3	492.5	457.5	427.2	466.6	548.9	365.849	359.333	341.84	347.717	382.114	423.356
TGME49_217480-t26_1-p1		TGME49_217480-t26_1-p1	TGME49_217480-t26_1-p1			transcript=TGME49_217480-t26_1 gene=TGME49_217480 organism=Toxoplasma_gondii_ME49 gene_product=hypothetical protein transcript_product=hypothetical protein location=TGME49_chrXII:1867132-1875006(+) protein_length=1589 sequence_SO=chromosome SO=protein_coding_gene is_pseudo=false	5.4069e-25	0	174617.01	35	23	27.2	19.2	19.4	24.5	3	3				149.361	148.667	158.487	144.014	145.39	141.02	35	23	27.2	19.2	19.4	24.5	24.8974	16.781	20.3236	15.6277	15.8873	18.8964
TGME49_217510-t26_1-p1		TGME49_217510-t26_1-p1	TGME49_217510-t26_1-p1			transcript=TGME49_217510-t26_1 gene=TGME49_217510 organism=Toxoplasma_gondii_ME49 gene_product=hypothetical protein transcript_product=hypothetical protein location=TGME49_chrXII:1885676-1887506(+) protein_length=380 sequence_SO=chromosome SO=protein_coding_gene is_pseudo=false	1.04761e-38	0	42130.65	595.4	612.7	587.7	723.7	629.1	623.5	3	3				1148.67	1197.01	1187.28	1511.45	1290.97	1224.52	595.4	612.7	587.7	723.7	629.1	623.5	423.54	447.032	439.125	589.051	515.191	480.893
TGME49_217530-t26_1-p1		TGME49_217530-t26_1-p1	TGME49_217530-t26_1-p1			transcript=TGME49_217530-t26_1 gene=TGME49_217530 organism=Toxoplasma_gondii_ME49 gene_product=hypothetical protein transcript_product=hypothetical protein location=TGME49_chrXII:1892084-1894742(+) protein_length=577 sequence_SO=chromosome SO=protein_coding_gene is_pseudo=false	1.39019e-24	0	63768.17	321.2	314.9	315.6	170.2	151.8	191.8	3	3				1780.75	1918.42	1800.65	1084.02	922.355	1017.17	321.2	314.9	315.6	170.2	151.8	191.8	228.487	229.754	235.814	138.533	124.314	147.932
TGME49_217540-t26_1-p1		TGME49_217540-t26_1-p1	TGME49_217540-t26_1-p1			transcript=TGME49_217540-t26_1 gene=TGME49_217540 organism=Toxoplasma_gondii_ME49 gene_product=RNA recognition motif-containing protein transcript_product=RNA recognition motif-containing protein location=TGME49_chrXII:1896588-1898504(-) protein_length=351 sequence_SO=chromosome SO=protein_coding_gene is_pseudo=false	7.44077e-32	0	38104.15	361.2	275.7	288.9	302.3	296.4	337	3	3				379.399	329.658	348.71	397.494	385.898	388.612	361.2	275.7	288.9	302.3	296.4	337	256.941	201.154	215.864	246.055	242.732	259.921
TGME49_217550-t26_1-p1		TGME49_217550-t26_1-p1	TGME49_217550-t26_1-p1			transcript=TGME49_217550-t26_1 gene=TGME49_217550 organism=Toxoplasma_gondii_ME49 gene_product=hypothetical protein transcript_product=hypothetical protein location=TGME49_chrXII:1899724-1902812(+) protein_length=233 sequence_SO=chromosome SO=protein_coding_gene is_pseudo=false	1.78208e-25	0	24742.84	53.3	55.5	69.8	29.2	45.6	48.5	3	3				126.585	123.294	138.584	89.3546	144.333	121.067	53.3	55.5	69.8	29.2	45.6	48.5	37.9152	40.4934	52.154	23.7672	37.3434	37.4071
TGME49_217555-t26_1-p1		TGME49_217555-t26_1-p1	TGME49_217555-t26_1-p1			transcript=TGME49_217555-t26_1 gene=TGME49_217555 organism=Toxoplasma_gondii_ME49 gene_product=hypothetical protein transcript_product=hypothetical protein location=TGME49_chrXII:1907934-1909281(+) protein_length=108 sequence_SO=chromosome SO=protein_coding_gene is_pseudo=false	1.22265e-16	0	11583.06	41	36.5	29.2	31.3	48.8	46.5	3	3				74.9302	75.0845	68.78	76.0189	89.3139	105.196	41	36.5	29.2	31.3	48.8	46.5	29.1655	26.6308	21.818	25.4765	39.964	35.8645
TGME49_217560-t26_1-p1		TGME49_217560-t26_1-p1	TGME49_217560-t26_1-p1			transcript=TGME49_217560-t26_1 gene=TGME49_217560 organism=Toxoplasma_gondii_ME49 gene_product=DNA-directed RNA polymerase II RPB10 transcript_product=DNA-directed RNA polymerase II RPB10 location=TGME49_chrXII:1910733-1911933(-) protein_length=72 sequence_SO=chromosome SO=protein_coding_gene is_pseudo=false	3.6365e-20	0	8539.08	235.4	239.8	211.7	194	196.6	204.2	3	3				286.362	248.677	224.64	202.008	217.044	230.684	235.4	239.8	211.7	194	196.6	204.2	167.453	174.961	158.18	157.905	161.002	157.495
TGME49_217570-t26_1-p1		TGME49_217570-t26_1-p1	TGME49_217570-t26_1-p1			transcript=TGME49_217570-t26_1 gene=TGME49_217570 organism=Toxoplasma_gondii_ME49 gene_product=ribosomal protein RPS27 transcript_product=ribosomal protein RPS27 location=TGME49_chrXII:1912822-1914629(+) protein_length=151 sequence_SO=chromosome SO=protein_coding_gene is_pseudo=false	3.11179e-18	0	16954.02	464.7	334.8	321	254.4	199.1	319.9	3	3				1004.8	884.018	781.074	819.577	486.175	643.335	464.7	334.8	321	254.4	199.1	319.9	330.566	244.274	239.849	207.067	163.05	246.733
TGME49_217580-t26_1-p1		TGME49_217580-t26_1-p1	TGME49_217580-t26_1-p1			transcript=TGME49_217580-t26_1 gene=TGME49_217580 organism=Toxoplasma_gondii_ME49 gene_product=DNA-directed RNA polymerase III RPC6 transcript_product=DNA-directed RNA polymerase III RPC6 location=TGME49_chrXII:1916361-1927136(-) protein_length=325 sequence_SO=chromosome SO=protein_coding_gene is_pseudo=false	1.8553e-21	0	35622.14	22.5	20.7	23.7	23.9	20.5	19.7	3	3				102.733	92.7452	105.622	107.21	89.7181	88.4683	22.5	20.7	23.7	23.9	20.5	19.7	16.0055	15.1029	17.7084	19.4533	16.7881	15.1942
TGME49_217600-t26_1-p1		TGME49_217600-t26_1-p1	TGME49_217600-t26_1-p1			transcript=TGME49_217600-t26_1 gene=TGME49_217600 organism=Toxoplasma_gondii_ME49 gene_product=calcium-dependent protein kinase CDPK9 transcript_product=calcium-dependent protein kinase CDPK9 location=TGME49_chrXII:1937256-1951873(+) protein_length=666 sequence_SO=chromosome SO=protein_coding_gene is_pseudo=false	5.44044e-36	0	75601.33	69.5	73	70.5	81.7	84.7	78.2	3	3				195.871	200.063	199.615	221.643	233.89	215.673	69.5	73	70.5	81.7	84.7	78.2	49.4391	53.2616	52.677	66.4992	69.3637	60.3141
TGME49_217665-t26_1-p1		TGME49_217665-t26_1-p1	TGME49_217665-t26_1-p1			transcript=TGME49_217665-t26_1 gene=TGME49_217665 organism=Toxoplasma_gondii_ME49 gene_product=hypothetical protein transcript_product=hypothetical protein location=TGME49_chrXII:1980743-1982533(-) protein_length=195 sequence_SO=chromosome SO=protein_coding_gene is_pseudo=false	5.11775e-11	0	20820.32	2.6	2.2	4.1	8.1	5.1	5.4	3	3				23.6412	19.7883	29.9569	57.1168	42.3384	46.3614	2.6	2.2	4.1	8.1	5.1	5.4	1.84952	1.60514	3.06349	6.59295	4.17656	4.16491
TGME49_217680-t26_1-p1		TGME49_217680-t26_1-p1	TGME49_217680-t26_1-p1			transcript=TGME49_217680-t26_1 gene=TGME49_217680 organism=Toxoplasma_gondii_ME49 gene_product=hypothetical protein transcript_product=hypothetical protein location=TGME49_chrXII:1991989-2003898(-) protein_length=2234 sequence_SO=chromosome SO=protein_coding_gene is_pseudo=false	1.02197e-35	0	246146.58	567.6	599.7	574.8	608.3	580.1	577.7	3	3				1490.68	1505	1531.95	1470.93	1563.96	1477.78	567.6	599.7	574.8	608.3	580.1	577.7	403.765	437.548	429.486	495.122	475.063	445.569
TGME49_217688-t26_1-p1		TGME49_217688-t26_1-p1	TGME49_217688-t26_1-p1			transcript=TGME49_217688-t26_1 gene=TGME49_217688 organism=Toxoplasma_gondii_ME49 gene_product=hypothetical protein transcript_product=hypothetical protein location=TGME49_chrXII:2017277-2019634(-) protein_length=785 sequence_SO=chromosome SO=protein_coding_gene is_pseudo=false	1.20821e-08	0	85280.67	1.2	0.9	0.4	2.4	1.2	1.4	3	3				26.6876	40.1684	19.4834	48.77	52.1125	29.2214	1.2	0.9	0.4	2.4	1.2	1.4	0.853625	0.65665	0.298877	1.95347	0.98272	1.07979
TGME49_217740-t26_1-p1		TGME49_217740-t26_1-p1	TGME49_217740-t26_1-p1			transcript=TGME49_217740-t26_1 gene=TGME49_217740 organism=Toxoplasma_gondii_ME49 gene_product=3-ketoacyl-(acyl-carrier-protein) reductase transcript_product=3-ketoacyl-(acyl-carrier-protein) reductase location=TGME49_chrXII:2086018-2089750(+) protein_length=376 sequence_SO=chromosome SO=protein_coding_gene is_pseudo=false	2.0146e-29	0	39040.23	372.1	482.1	418.2	351.1	341.2	346	3	3				1412.1	1381.55	1344.21	1099.7	1025.36	1232.47	372.1	482.1	418.2	351.1	341.2	346	264.695	351.745	312.476	285.776	279.42	266.863
TGME49_217780-t26_1-p1		TGME49_217780-t26_1-p1	TGME49_217780-t26_1-p1			transcript=TGME49_217780-t26_1 gene=TGME49_217780 organism=Toxoplasma_gondii_ME49 gene_product=Sec20 protein transcript_product=Sec20 protein location=TGME49_chrXII:2106916-2116255(-) protein_length=808 sequence_SO=chromosome SO=protein_coding_gene is_pseudo=false	3.03154e-17	0	86249.6	8.8	6.6	8.5	27	6.8	49.4	3	3				50.5458	51.6017	64.421	64.8221	56.8061	80.1619	8.8	6.6	8.5	27	6.8	49.4	6.25992	4.81543	6.35113	21.9765	5.56875	38.1012
TGME49_217820-t26_1-p1		TGME49_217820-t26_1-p1	TGME49_217820-t26_1-p1			transcript=TGME49_217820-t26_1 gene=TGME49_217820 organism=Toxoplasma_gondii_ME49 gene_product=PCI domain-containing protein transcript_product=PCI domain-containing protein location=TGME49_chrXII:2149943-2155311(+) protein_length=463 sequence_SO=chromosome SO=protein_coding_gene is_pseudo=false	2.93536e-30	0	51723.11	412.1	418.6	410	322.5	299.5	288.5	3	3				1494.64	1496.86	1638.3	1277.9	1193.77	1224.32	412.1	418.6	410	322.5	299.5	288.5	293.149	305.415	306.349	262.497	245.271	222.514
TGME49_217830-t26_1-p1		TGME49_217830-t26_1-p1	TGME49_217830-t26_1-p1			transcript=TGME49_217830-t26_1 gene=TGME49_217830 organism=Toxoplasma_gondii_ME49 gene_product=hypothetical protein transcript_product=hypothetical protein location=TGME49_chrXII:2156864-2166215(-) protein_length=1917 sequence_SO=chromosome SO=protein_coding_gene is_pseudo=false	1.95092e-27	0	203247.27	4.9	5.9	7.1	6.4	8.3	8.6	3	3				84.9874	117.328	99.7118	144.502	115.484	115.339	4.9	5.9	7.1	6.4	8.3	8.6	3.48564	4.3047	5.30506	5.20924	6.79715	6.63301
TGME49_217850-t26_1-p1		TGME49_217850-t26_1-p1	TGME49_217850-t26_1-p1			transcript=TGME49_217850-t26_1 gene=TGME49_217850 organism=Toxoplasma_gondii_ME49 gene_product=Sucrose-6F-phosphate phosphohydrolase transcript_product=Sucrose-6F-phosphate phosphohydrolase location=TGME49_chrXII:2167493-2174355(-) protein_length=542 sequence_SO=chromosome SO=protein_coding_gene is_pseudo=false	1.10849e-21	0	59658.29	28.5	22.1	29	36.7	34.5	26.5	3	3				136.459	135.805	150.105	166.801	168.056	138.529	28.5	22.1	29	36.7	34.5	26.5	20.2736	16.1244	21.6686	29.8718	28.2532	20.4389
TGME49_217860-t26_1-p1		TGME49_217860-t26_1-p1	TGME49_217860-t26_1-p1			transcript=TGME49_217860-t26_1 gene=TGME49_217860 organism=Toxoplasma_gondii_ME49 gene_product=hypothetical protein transcript_product=hypothetical protein location=TGME49_chrXII:2180818-2190517(+) protein_length=3095 sequence_SO=chromosome SO=protein_coding_gene is_pseudo=false	1.6838e-18	0	328539.78	0.1	0.2	0.1	0.1	0.1	0	3	3				10.0179	12.7479	8.37801	13.945	9.32397	3.38189	0.1	0.2	0.1	0.1	0.1	0	0.0711354	0.145922	0.0747192	0.0813944	0.0818934	0
TGME49_217870-t26_1-p1		TGME49_217870-t26_1-p1	TGME49_217870-t26_1-p1			transcript=TGME49_217870-t26_1 gene=TGME49_217870 organism=Toxoplasma_gondii_ME49 gene_product=DHHC zinc finger domain-containing protein transcript_product=DHHC zinc finger domain-containing protein location=TGME49_chrXII:2192831-2197238(-) protein_length=430 sequence_SO=chromosome SO=protein_coding_gene is_pseudo=false	3.42787e-15	0	47156.37	79.6	65.4	70.3	72.1	56.6	47.6	3	3				231.884	246.102	246.455	268.868	206.415	171.14	79.6	65.4	70.3	72.1	56.6	47.6	56.6238	47.7165	52.5276	58.6854	46.3516	36.7129
TGME49_217880-t26_1-p1		TGME49_217880-t26_1-p1	TGME49_217880-t26_1-p1			transcript=TGME49_217880-t26_1 gene=TGME49_217880 organism=Toxoplasma_gondii_ME49 gene_product=RNA-binding protein Nova-1, putative transcript_product=RNA-binding protein Nova-1, putative location=TGME49_chrXII:2200494-2201732(+) protein_length=412 sequence_SO=chromosome SO=protein_coding_gene is_pseudo=false	6.2291e-25	0	41467.75	414.9	325.4	324.9	318.7	385.8	409	3	3				657.059	546.807	594.643	576.334	666.724	669.535	414.9	325.4	324.9	318.7	385.8	409	295.141	237.415	242.763	259.404	315.945	315.454
TGME49_217890-t26_1-p1		TGME49_217890-t26_1-p1	TGME49_217890-t26_1-p1			transcript=TGME49_217890-t26_1 gene=TGME49_217890 organism=Toxoplasma_gondii_ME49 gene_product=alkyl hydroperoxide reductase/ Thiol specific antioxidant/ Mal allergen, putative transcript_product=alkyl hydroperoxide reductase/ Thiol specific antioxidant/ Mal allergen, putative location=TGME49_chrXII:2204505-2205095(-) protein_length=196 sequence_SO=chromosome SO=protein_coding_gene is_pseudo=false	1.09873e-28	0	21722.13	4081.8	4419.2	4143.6	3717.5	4022.7	3926.8	3	3				3804.43	4400.61	4160.74	3710.81	4267.44	3727.59	4081.8	4419.2	4143.6	3717.5	4022.7	3926.8	2903.61	3224.3	3096.06	3025.84	3294.32	3028.66
TGME49_217900-t26_1-p1		TGME49_217900-t26_1-p1	TGME49_217900-t26_1-p1			transcript=TGME49_217900-t26_1 gene=TGME49_217900 organism=Toxoplasma_gondii_ME49 gene_product=hypothetical protein transcript_product=hypothetical protein location=TGME49_chrXII:2207431-2208789(-) protein_length=182 sequence_SO=chromosome SO=protein_coding_gene is_pseudo=false	4.01205e-24	0	20698.71	169.5	170.1	155.6	125.6	166.4	177.9	3	3				338.009	361.821	328.58	356.348	380.2	375.324	169.5	170.1	155.6	125.6	166.4	177.9	120.575	124.107	116.263	102.231	136.271	137.211
TGME49_217910-t26_1-p1		TGME49_217910-t26_1-p1	TGME49_217910-t26_1-p1			transcript=TGME49_217910-t26_1 gene=TGME49_217910 organism=Toxoplasma_gondii_ME49 gene_product=DNA polymerase (pol2) superfamily protein transcript_product=DNA polymerase (pol2) superfamily protein location=TGME49_chrXII:2211873-2221509(-) protein_length=2017 sequence_SO=chromosome SO=protein_coding_gene is_pseudo=false	5.01645e-14	0	223400.36	8.7	7.8	8.1	8.2	7.9	7.1	3	3				141.293	155.139	148.002	159.33	159.711	114.852	8.7	7.8	8.1	8.2	7.9	7.1	6.18878	5.69096	6.05225	6.67434	6.46958	5.47609
TGME49_218070-t26_1-p1		TGME49_218070-t26_1-p1	TGME49_218070-t26_1-p1			transcript=TGME49_218070-t26_1 gene=TGME49_218070 organism=Toxoplasma_gondii_ME49 gene_product=hypothetical protein transcript_product=hypothetical protein location=TGME49_chrXII:1729307-1737254(-) protein_length=1745 sequence_SO=chromosome SO=protein_coding_gene is_pseudo=false	2.28802e-24	0	186094.9	17.9	13.8	11.6	13.3	12.9	18.8	3	3				126.523	119.89	118.439	157.15	136.758	131.865	17.9	13.8	11.6	13.3	12.9	18.8	12.7332	10.0686	8.66742	10.8255	10.5642	14.5001
TGME49_218200-t26_1-p1		TGME49_218200-t26_1-p1	TGME49_218200-t26_1-p1			transcript=TGME49_218200-t26_1 gene=TGME49_218200 organism=Toxoplasma_gondii_ME49 gene_product=UDP-sugar pyrophospharylase transcript_product=UDP-sugar pyrophospharylase location=TGME49_chrXII:1700331-1705956(-) protein_length=623 sequence_SO=chromosome SO=protein_coding_gene is_pseudo=false	6.85052e-21	0	67852.23	40.6	26.6	23.9	13.6	22.2	26.9	3	3				137.947	100.016	98.5526	95.1725	87.556	89.5977	40.6	26.6	23.9	13.6	22.2	26.9	28.881	19.4076	17.8579	11.0696	18.1803	20.7474
TGME49_218220-t26_1-p1		TGME49_218220-t26_1-p1	TGME49_218220-t26_1-p1			transcript=TGME49_218220-t26_1 gene=TGME49_218220 organism=Toxoplasma_gondii_ME49 gene_product=cell-cycle-associated protein kinase CDK, putative transcript_product=cell-cycle-associated protein kinase CDK, putative location=TGME49_chrXII:1667412-1670868(+) protein_length=300 sequence_SO=chromosome SO=protein_coding_gene is_pseudo=false	2.14683e-22	0	34285.47	222	154	186.5	193	216.2	223.2	3	3				549.394	508.525	482.238	509.538	583.105	559.567	222	154	186.5	193	216.2	223.2	157.921	112.36	139.351	157.091	177.053	172.15
TGME49_218240-t26_1-p1		TGME49_218240-t26_1-p1	TGME49_218240-t26_1-p1			transcript=TGME49_218240-t26_1 gene=TGME49_218240 organism=Toxoplasma_gondii_ME49 gene_product=hypothetical protein transcript_product=hypothetical protein location=TGME49_chrXII:1652352-1656412(-) protein_length=1246 sequence_SO=chromosome SO=protein_coding_gene is_pseudo=false	5.43566e-29	0	132282.07	66.4	55.8	59.8	37.4	48.5	44.7	3	3				582.081	549.444	585.255	469.707	526.118	443.525	66.4	55.8	59.8	37.4	48.5	44.7	47.2339	40.7123	44.6821	30.4415	39.7183	34.4762
TGME49_218250-t26_1-p1		TGME49_218250-t26_1-p1	TGME49_218250-t26_1-p1			transcript=TGME49_218250-t26_1 gene=TGME49_218250 organism=Toxoplasma_gondii_ME49 gene_product=TAP42 family protein transcript_product=TAP42 family protein location=TGME49_chrXII:1640033-1649988(-) protein_length=512 sequence_SO=chromosome SO=protein_coding_gene is_pseudo=false	7.68072e-18	0	56861.6	126.5	114.8	122.4	86.5	80.5	95	3	3				658.62	675.72	720.407	689.509	695.262	619.466	126.5	114.8	122.4	86.5	80.5	95	89.9863	83.7593	91.4563	70.4062	65.9242	73.2716
TGME49_218270-t26_1-p1		TGME49_218270-t26_1-p1	TGME49_218270-t26_1-p1			transcript=TGME49_218270-t26_1 gene=TGME49_218270 organism=Toxoplasma_gondii_ME49 gene_product=hypothetical protein transcript_product=hypothetical protein location=TGME49_chrXII:1635126-1636217(-) protein_length=363 sequence_SO=chromosome SO=protein_coding_gene is_pseudo=false	2.89387e-30	0	39047.68	83.3	83.8	83.2	68.4	70.9	77	3	3				193.148	219.23	226.287	215.907	196.218	195.185	83.3	83.8	83.2	68.4	70.9	77	59.2558	61.1414	62.1664	55.6738	58.0624	59.3886
TGME49_218280-t26_1-p1		TGME49_218280-t26_1-p1	TGME49_218280-t26_1-p1			transcript=TGME49_218280-t26_1 gene=TGME49_218280 organism=Toxoplasma_gondii_ME49 gene_product=eukaryotic porin, putative transcript_product=eukaryotic porin, putative location=TGME49_chrXII:1628343-1633530(+) protein_length=466 sequence_SO=chromosome SO=protein_coding_gene is_pseudo=false	3.62586e-26	0	50570.68	145.8	132.4	130.4	94	140.6	127	3	3				537.869	528.318	545.71	496.802	534.872	479.639	145.8	132.4	130.4	94	140.6	127	103.715	96.6005	97.4338	76.5108	115.142	97.9526
TGME49_218300-t26_1-p1		TGME49_218300-t26_1-p1	TGME49_218300-t26_1-p1			transcript=TGME49_218300-t26_1 gene=TGME49_218300 organism=Toxoplasma_gondii_ME49 gene_product=zinc finger (CCCH type) motif-containing protein transcript_product=zinc finger (CCCH type) motif-containing protein location=TGME49_chrXII:1607637-1612717(-) protein_length=1199 sequence_SO=chromosome SO=protein_coding_gene is_pseudo=false	9.14624e-29	0	124070.28	57.4	63.2	59.9	68.3	55.1	67.5	3	3				306.851	330.103	329.379	424.801	317.052	351.601	57.4	63.2	59.9	68.3	55.1	67.5	40.8317	46.1114	44.7568	55.5924	45.1232	52.0614
TGME49_218358-t26_1-p1		TGME49_218358-t26_1-p1	TGME49_218358-t26_1-p1			transcript=TGME49_218358-t26_1 gene=TGME49_218358 organism=Toxoplasma_gondii_ME49 gene_product=zinc knuckle domain-containing protein transcript_product=zinc knuckle domain-containing protein location=TGME49_chrXII:1571751-1574609(-) protein_length=442 sequence_SO=chromosome SO=protein_coding_gene is_pseudo=false	3.03182e-22	0	48542.61	51.9	57	57.5	43.3	45.1	55.2	3	3				129.266	149.168	143.136	107.328	136.909	124.754	51.9	57	57.5	43.3	45.1	55.2	36.9193	41.5878	42.9635	35.2438	36.9339	42.5747
TGME49_218410-t26_1-p1		TGME49_218410-t26_1-p1	TGME49_218410-t26_1-p1			transcript=TGME49_218410-t26_1 gene=TGME49_218410 organism=Toxoplasma_gondii_ME49 gene_product=ribosomal protein RPP0 transcript_product=ribosomal protein RPP0 location=TGME49_chrXII:1531423-1532964(+) protein_length=314 sequence_SO=chromosome SO=protein_coding_gene is_pseudo=false	3.11373e-28	0	34157.51	2446.4	2510.6	2425.6	1547.3	1797	1912	3	3				1538.57	1652.23	1616.21	1396.83	1298.63	1122.01	2446.4	2510.6	2425.6	1547.3	1797	1912	1740.26	1831.76	1812.39	1259.42	1471.62	1474.69
TGME49_218420-t26_1-p1		TGME49_218420-t26_1-p1	TGME49_218420-t26_1-p1			transcript=TGME49_218420-t26_1 gene=TGME49_218420 organism=Toxoplasma_gondii_ME49 gene_product=WD domain, G-beta repeat-containing protein transcript_product=WD domain, G-beta repeat-containing protein location=TGME49_chrXII:1524280-1529034(-) protein_length=576 sequence_SO=chromosome SO=protein_coding_gene is_pseudo=false	2.3947e-20	0	62558	93.9	82.1	68.9	66.6	76.5	70	3	3				233.413	264.697	249.45	262.342	256.023	215.806	93.9	82.1	68.9	66.6	76.5	70	66.7962	59.901	51.4815	54.2087	62.6484	53.9896
TGME49_218490-t26_1-p1		TGME49_218490-t26_1-p1	TGME49_218490-t26_1-p1			transcript=TGME49_218490-t26_1 gene=TGME49_218490 organism=Toxoplasma_gondii_ME49 gene_product=hypothetical protein transcript_product=hypothetical protein location=TGME49_chrXII:1496816-1511124(-) protein_length=2988 sequence_SO=chromosome SO=protein_coding_gene is_pseudo=false	0.000500269	0.000454856	326705.52	1.7	0.2	2.1	2.5	2.1	1.7	3	3				142.87	146.111	158.718	196.363	173.257	137.277	1.7	0.2	2.1	2.5	2.1	1.7	1.2093	0.145922	1.5691	2.03486	1.71976	1.31118
TGME49_218520-t26_1-p1		TGME49_218520-t26_1-p1	TGME49_218520-t26_1-p1			transcript=TGME49_218520-t26_1 gene=TGME49_218520 organism=Toxoplasma_gondii_ME49 gene_product=microneme protein MIC6 transcript_product=microneme protein MIC6 location=TGME49_chrXII:1478619-1479668(-) protein_length=349 sequence_SO=chromosome SO=protein_coding_gene is_pseudo=false	7.60632e-23	0	36669.33	608.5	551.1	564.9	775.8	817.4	926.8	3	3				1166.99	1076.87	1124.04	1741.14	1617.56	1721.79	608.5	551.1	564.9	775.8	817.4	926.8	432.859	402.088	422.089	631.458	669.396	714.823
TGME49_218530-t26_1-p1		TGME49_218530-t26_1-p1	TGME49_218530-t26_1-p1			transcript=TGME49_218530-t26_1 gene=TGME49_218530 organism=Toxoplasma_gondii_ME49 gene_product=proteasome-interacting thioredoxin domain-containing protein transcript_product=proteasome-interacting thioredoxin domain-containing protein location=TGME49_chrXII:1474434-1477159(+) protein_length=345 sequence_SO=chromosome SO=protein_coding_gene is_pseudo=false	2.23626e-21	0	38082.51	44.1	35.1	36.6	46.3	43.2	43.1	3	3				138.585	117.253	131.712	135.832	133.16	155.68	44.1	35.1	36.6	46.3	43.2	43.1	31.3707	25.6093	27.3472	37.6856	35.3779	33.2422
TGME49_218540-t26_1-p1		TGME49_218540-t26_1-p1	TGME49_218540-t26_1-p1			transcript=TGME49_218540-t26_1 gene=TGME49_218540 organism=Toxoplasma_gondii_ME49 gene_product=peptidase S15, putative transcript_product=peptidase S15, putative location=TGME49_chrXII:1470393-1474197(-) protein_length=412 sequence_SO=chromosome SO=protein_coding_gene is_pseudo=false	9.62651e-21	0	45091.33	47.8	45.1	36.1	35.6	45	60.5	3	3				159.872	183.024	149.451	166.383	185.043	181.323	47.8	45.1	36.1	35.6	45	60.5	34.0027	32.9054	26.9736	28.9764	36.852	46.6625
TGME49_218560-t26_1-p1		TGME49_218560-t26_1-p1	TGME49_218560-t26_1-p1			transcript=TGME49_218560-t26_1 gene=TGME49_218560 organism=Toxoplasma_gondii_ME49 gene_product=acetyl-coA carboxylase ACC2 transcript_product=acetyl-coA carboxylase ACC2 location=TGME49_chrXII:1427422-1456268(-) protein_length=3399 sequence_SO=chromosome SO=protein_coding_gene is_pseudo=false	0.00651948	0.00780031	365034.9	10.9	33.8	29.1	40	34.9	14.5	3	3				1024.61	2551.86	3198.81	3774.66	2886.11	1643.5	10.9	33.8	29.1	40	34.9	14.5	7.75376	24.6608	21.7433	32.5578	28.5808	11.1836
TGME49_218570-t26_1-p1		TGME49_218570-t26_1-p1	TGME49_218570-t26_1-p1			transcript=TGME49_218570-t26_1 gene=TGME49_218570 organism=Toxoplasma_gondii_ME49 gene_product=Nin one binding (NOB1) Zn-ribbon family protein transcript_product=Nin one binding (NOB1) Zn-ribbon family protein location=TGME49_chrXII:1420369-1423485(-) protein_length=553 sequence_SO=chromosome SO=protein_coding_gene is_pseudo=false	1.3251e-19	0	61202.66	15	12.2	13.5	7.4	10.1	21.1	3	3				52.3441	58.5603	60.9289	61.6156	56.9975	69.557	15	12.2	13.5	7.4	10.1	21.1	10.6703	8.90125	10.0871	6.02319	8.27123	16.274
TGME49_218590-t26_1-p1		TGME49_218590-t26_1-p1	TGME49_218590-t26_1-p1			transcript=TGME49_218590-t26_1 gene=TGME49_218590 organism=Toxoplasma_gondii_ME49 gene_product=protein phosphatase 2C domain-containing protein transcript_product=protein phosphatase 2C domain-containing protein location=TGME49_chrXII:1392658-1398435(-) protein_length=900 sequence_SO=chromosome SO=protein_coding_gene is_pseudo=false	4.42685e-26	0	97636.97	41.4	38.5	43.2	52.7	46.4	46.2	3	3				187.79	197.075	219.292	252.931	238.317	179.952	41.4	38.5	43.2	52.7	46.4	46.2	29.4501	28.09	32.2787	42.8949	37.9985	35.6331
TGME49_218600-t26_1-p1		TGME49_218600-t26_1-p1	TGME49_218600-t26_1-p1			transcript=TGME49_218600-t26_1 gene=TGME49_218600 organism=Toxoplasma_gondii_ME49 gene_product=RNA recognition motif-containing protein transcript_product=RNA recognition motif-containing protein location=TGME49_chrXII:1376741-1383061(+) protein_length=752 sequence_SO=chromosome SO=protein_coding_gene is_pseudo=false	9.88773e-23	0	83928.81	36.8	28.3	28.3	25.2	29.5	31	3	3				118.07	125.068	121.843	101.154	123.825	120.044	36.8	28.3	28.3	25.2	29.5	31	26.1778	20.648	21.1455	20.5114	24.1585	23.9097
TGME49_218610-t26_1-p1		TGME49_218610-t26_1-p1	TGME49_218610-t26_1-p1			transcript=TGME49_218610-t26_1 gene=TGME49_218610 organism=Toxoplasma_gondii_ME49 gene_product=ATPase (DUF699) protein transcript_product=ATPase (DUF699) protein location=TGME49_chrXII:1365292-1375295(-) protein_length=1247 sequence_SO=chromosome SO=protein_coding_gene is_pseudo=false	1.36366e-21	0	136210.58	79.8	88.2	81.5	48.9	60.1	67.5	3	3				635.445	696.221	698.286	612.808	571.267	614.448	79.8	88.2	81.5	48.9	60.1	67.5	56.7661	64.3517	60.8961	39.8019	49.2179	52.0614
TGME49_218720-t26_1-p1		TGME49_218720-t26_1-p1	TGME49_218720-t26_1-p1			transcript=TGME49_218720-t26_1 gene=TGME49_218720 organism=Toxoplasma_gondii_ME49 gene_product=calcium-dependent protein kinase CDPK6 transcript_product=calcium-dependent protein kinase CDPK6 location=TGME49_chrXII:1352527-1363659(+) protein_length=1477 sequence_SO=chromosome SO=protein_coding_gene is_pseudo=false	4.31257e-32	0	160931.81	37.1	33.4	30.3	39.1	36.5	40.4	3	3				219.571	232.545	231.803	286.847	258.11	258.722	37.1	33.4	30.3	39.1	36.5	40.4	26.3912	24.369	22.6399	31.8252	29.8911	31.1597
TGME49_218730-t26_1-p1		TGME49_218730-t26_1-p1	TGME49_218730-t26_1-p1			transcript=TGME49_218730-t26_1 gene=TGME49_218730 organism=Toxoplasma_gondii_ME49 gene_product=hypothetical protein transcript_product=hypothetical protein location=TGME49_chrXII:1345410-1346702(+) protein_length=256 sequence_SO=chromosome SO=protein_coding_gene is_pseudo=false	4.81996e-14	0	27496.4	44.7	86.1	69.2	34.3	65.3	46.3	3	3				86.3278	185.384	154.189	90.3451	148.855	88.8779	44.7	86.1	69.2	34.3	65.3	46.3	31.7975	62.8195	51.7057	27.9183	53.4764	35.7103
TGME49_218760-t26_1-p1		TGME49_218760-t26_1-p1	TGME49_218760-t26_1-p1			transcript=TGME49_218760-t26_1 gene=TGME49_218760 organism=Toxoplasma_gondii_ME49 gene_product=SNAP protein (soluble N-ethylmaleimide-sensitive factor Attachment Protein), putative transcript_product=SNAP protein (soluble N-ethylmaleimide-sensitive factor Attachment Protein), putative location=TGME49_chrXII:1324347-1327416(+) protein_length=329 sequence_SO=chromosome SO=protein_coding_gene is_pse…	1.34609e-28	0	35808.12	223.3	238.7	218.9	168.1	189.3	185.6	3	3				820.193	829.194	738.451	532.834	688.721	681.206	223.3	238.7	218.9	168.1	189.3	185.6	158.845	174.158	163.56	136.824	155.024	143.15
TGME49_218780-t26_1-p1		TGME49_218780-t26_1-p1	TGME49_218780-t26_1-p1			transcript=TGME49_218780-t26_1 gene=TGME49_218780 organism=Toxoplasma_gondii_ME49 gene_product=phosphoserine aminotransferase, putative transcript_product=phosphoserine aminotransferase, putative location=TGME49_chrXII:1308223-1314254(-) protein_length=481 sequence_SO=chromosome SO=protein_coding_gene is_pseudo=false	7.77741e-25	0	52754.56	541.1	454.6	468.8	286.4	334.9	367	3	3				1850.43	1586.32	1674.74	1003.75	1134.61	1219.91	541.1	454.6	468.8	286.4	334.9	367	384.914	331.681	350.283	233.114	274.261	283.06
TGME49_218790-t26_1-p1		TGME49_218790-t26_1-p1	TGME49_218790-t26_1-p1			transcript=TGME49_218790-t26_1 gene=TGME49_218790 organism=Toxoplasma_gondii_ME49 gene_product=elongation factor G C-terminus domain-containing protein transcript_product=elongation factor G C-terminus domain-containing protein location=TGME49_chrXII:1300775-1307730(+) protein_length=870 sequence_SO=chromosome SO=protein_coding_gene is_pseudo=false	7.04105e-11	0	93228.4	12.5	28	34	9.7	15.8	15.8	3	3				116.471	303.509	244.272	160.462	175.668	185.531	12.5	28	34	9.7	15.8	15.8	8.89193	20.4291	25.4045	7.89526	12.9392	12.1862
TGME49_218800-t26_1-p1		TGME49_218800-t26_1-p1	TGME49_218800-t26_1-p1			transcript=TGME49_218800-t26_1 gene=TGME49_218800 organism=Toxoplasma_gondii_ME49 gene_product=hypothetical protein transcript_product=hypothetical protein location=TGME49_chrXII:1289823-1297264(-) protein_length=1196 sequence_SO=chromosome SO=protein_coding_gene is_pseudo=false	4.26008e-28	0	128829.96	6.4	6.6	3.9	5.7	8.1	4.1	3	3				72.791	81.1542	73.6777	100.79	100.433	79.0091	6.4	6.6	3.9	5.7	8.1	4.1	4.55267	4.81543	2.91405	4.63948	6.63336	3.16225
TGME49_218810-t26_1-p1		TGME49_218810-t26_1-p1	TGME49_218810-t26_1-p1			transcript=TGME49_218810-t26_1 gene=TGME49_218810 organism=Toxoplasma_gondii_ME49 gene_product=histidyl-tRNA synthetase transcript_product=histidyl-tRNA synthetase location=TGME49_chrXII:1283487-1287528(+) protein_length=223 sequence_SO=chromosome SO=protein_coding_gene is_pseudo=false	5.64793e-26	0	24878.35	108.4	116.6	138.7	112.6	101.1	81	3	3				204.897	218.917	201.101	179.707	195.068	161.841	108.4	116.6	138.7	112.6	101.1	81	77.1108	85.0726	103.635	91.6501	82.7942	62.4737
TGME49_218820-t26_1-p1		TGME49_218820-t26_1-p1	TGME49_218820-t26_1-p1			transcript=TGME49_218820-t26_1 gene=TGME49_218820 organism=Toxoplasma_gondii_ME49 gene_product=alba 2 transcript_product=alba 2 location=TGME49_chrXII:1278904-1280705(+) protein_length=148 sequence_SO=chromosome SO=protein_coding_gene is_pseudo=false	3.66416e-25	0	15391.64	840.7	886.2	873.6	1108.5	1024.9	1060.9	3	3				1101.43	1191.32	1150.75	1521.81	1414.86	1399.28	840.7	886.2	873.6	1108.5	1024.9	1060.9	598.035	646.581	652.747	902.257	839.325	818.251
TGME49_218830-t26_1-p1		TGME49_218830-t26_1-p1	TGME49_218830-t26_1-p1			transcript=TGME49_218830-t26_1 gene=TGME49_218830 organism=Toxoplasma_gondii_ME49 gene_product=hypothetical protein transcript_product=hypothetical protein location=TGME49_chrXII:1267214-1276521(-) protein_length=1219 sequence_SO=chromosome SO=protein_coding_gene is_pseudo=false	1.44821e-31	0	131432.66	30.1	25.1	24.5	21.2	23.9	27.5	3	3				213.718	192.328	194.562	175.458	179.78	202.582	30.1	25.1	24.5	21.2	23.9	27.5	21.4118	18.3132	18.3062	17.2556	19.5725	21.2102
TGME49_218840-t26_1-p1		TGME49_218840-t26_1-p1	TGME49_218840-t26_1-p1			transcript=TGME49_218840-t26_1 gene=TGME49_218840 organism=Toxoplasma_gondii_ME49 gene_product=mutS domain protein transcript_product=mutS domain protein location=TGME49_chrXII:1253195-1266818(+) protein_length=2163 sequence_SO=chromosome SO=protein_coding_gene is_pseudo=false	7.50284e-23	0	234148.07	9	8.1	8	7.6	9.5	8.2	3	3				158.041	158.016	174.561	194.762	164.044	127.148	9	8.1	8	7.6	9.5	8.2	6.40219	5.90985	5.97753	6.18598	7.77987	6.3245
TGME49_218910-t26_1-p1		TGME49_218910-t26_1-p1	TGME49_218910-t26_1-p1			transcript=TGME49_218910-t26_1 gene=TGME49_218910 organism=Toxoplasma_gondii_ME49 gene_product=hypothetical protein transcript_product=hypothetical protein location=TGME49_chrXII:1217973-1223925(-) protein_length=734 sequence_SO=chromosome SO=protein_coding_gene is_pseudo=false	2.12347e-14	0	81615.76	32.8	36.3	37.6	24.8	26.8	39.1	3	3				387.368	367.913	384.089	459.26	479.896	602.336	32.8	36.3	37.6	24.8	26.8	39.1	23.3324	26.4849	28.0944	20.1858	21.9474	30.1571
TGME49_218920-t26_1-p1		TGME49_218920-t26_1-p1	TGME49_218920-t26_1-p1			transcript=TGME49_218920-t26_1 gene=TGME49_218920 organism=Toxoplasma_gondii_ME49 gene_product=proteasome subunit beta type, putative transcript_product=proteasome subunit beta type, putative location=TGME49_chrXII:1212047-1216774(+) protein_length=309 sequence_SO=chromosome SO=protein_coding_gene is_pseudo=false	3.11167e-24	0	33757.6	249.4	228.5	241.5	136.2	287.5	274.6	3	3				143.343	126.829	132.468	87.8024	150.29	143.811	249.4	228.5	241.5	136.2	287.5	274.6	177.412	166.716	180.447	110.859	235.443	211.794
TGME49_218940-t26_1-p1		TGME49_218940-t26_1-p1	TGME49_218940-t26_1-p1			transcript=TGME49_218940-t26_1 gene=TGME49_218940 organism=Toxoplasma_gondii_ME49 gene_product=hypothetical protein transcript_product=hypothetical protein location=TGME49_chrXII:1198409-1201135(+) protein_length=325 sequence_SO=chromosome SO=protein_coding_gene is_pseudo=false	1.37349e-16	0	35121.31	421.1	386.4	412	366	388.7	327.1	3	3				993.56	1102.47	1169.62	1016.8	925.759	794.035	421.1	386.4	412	366	388.7	327.1	299.551	281.922	307.843	297.904	318.319	252.286
TGME49_218950-t26_1-p1		TGME49_218950-t26_1-p1	TGME49_218950-t26_1-p1			transcript=TGME49_218950-t26_1 gene=TGME49_218950 organism=Toxoplasma_gondii_ME49 gene_product=hypothetical protein transcript_product=hypothetical protein location=TGME49_chrXII:1191826-1198382(-) protein_length=1162 sequence_SO=chromosome SO=protein_coding_gene is_pseudo=false	5.02962e-20	0	126593.31	30.4	11.8	3.6	2.3	3.3	10.4	3	3				35.1425	40.7138	34.7868	26.9525	35.0782	26.4356	30.4	11.8	3.6	2.3	3.3	10.4	21.6252	8.60941	2.68989	1.87207	2.70248	8.02131
TGME49_218960-t26_1-p1		TGME49_218960-t26_1-p1	TGME49_218960-t26_1-p1			transcript=TGME49_218960-t26_1 gene=TGME49_218960 organism=Toxoplasma_gondii_ME49 gene_product=AP2 domain transcription factor AP2XII-1 transcript_product=AP2 domain transcription factor AP2XII-1 location=TGME49_chrXII:1176935-1187769(-) protein_length=2282 sequence_SO=chromosome SO=protein_coding_gene is_pseudo=false	1.26177e-30	0	247702.81	51	47.9	48.9	41.7	46.2	44.3	3	3				363.896	368.31	387.016	367.672	327.203	319.761	51	47.9	48.9	41.7	46.2	44.3	36.2791	34.9484	36.5377	33.9415	37.8347	34.1677
TGME49_219070-t26_1-p1		TGME49_219070-t26_1-p1	TGME49_219070-t26_1-p1			transcript=TGME49_219070-t26_1 gene=TGME49_219070 organism=Toxoplasma_gondii_ME49 gene_product=cyclic nucleotide-binding domain-containing protein transcript_product=cyclic nucleotide-binding domain-containing protein location=TGME49_chrXII:1143265-1171045(-) protein_length=2720 sequence_SO=chromosome SO=protein_coding_gene is_pseudo=false	5.55825e-21	0	307966.64	0.8	0.2	0.2		0.2	0.4	3	2				30.6549	36.8391	36.1836		27.3266	26.5576	0.8	0.2	0.2		0.2	0.4	0.569083	0.145922	0.149438	0	0.163787	0.308512
TGME49_219080-t26_1-p1		TGME49_219080-t26_1-p1	TGME49_219080-t26_1-p1			transcript=TGME49_219080-t26_1 gene=TGME49_219080 organism=Toxoplasma_gondii_ME49 gene_product=edge expressed protein, putative transcript_product=edge expressed protein, putative location=TGME49_chrXII:1136696-1141940(+) protein_length=313 sequence_SO=chromosome SO=protein_coding_gene is_pseudo=false	2.73489e-23	0	35403.75	84.6	77.1	83.5	48.1	83	70.5	3	3				268.364	267.125	270.825	284.487	263.045	245.342	84.6	77.1	83.5	48.1	83	70.5	60.1806	56.253	62.3905	39.1507	67.9715	54.3753
TGME49_219120-t26_1-p1		TGME49_219120-t26_1-p1	TGME49_219120-t26_1-p1			transcript=TGME49_219120-t26_1 gene=TGME49_219120 organism=Toxoplasma_gondii_ME49 gene_product=zinc finger (CCCH type) motif-containing protein transcript_product=zinc finger (CCCH type) motif-containing protein location=TGME49_chrXII:1122694-1127420(+) protein_length=1086 sequence_SO=chromosome SO=protein_coding_gene is_pseudo=false	4.14059e-09	0	116061.6			0.5	1.8	2.4	1.6	1	3						38.5005	47.6546	42.2201	38.1401			0.5	1.8	2.4	1.6	0	0	0.373596	1.4651	1.96544	1.23405
TGME49_219130-t26_1-p1		TGME49_219130-t26_1-p1	TGME49_219130-t26_1-p1			transcript=TGME49_219130-t26_1 gene=TGME49_219130 organism=Toxoplasma_gondii_ME49 gene_product=NADPH-glutathione reductase transcript_product=NADPH-glutathione reductase location=TGME49_chrXII:1112844-1118444(-) protein_length=639 sequence_SO=chromosome SO=protein_coding_gene is_pseudo=false	1.43807e-25	0	68586.61	46	44.2	43.4	33.6	38.3	41.8	3	3				229.282	225.969	231.103	180.639	178.334	209.388	46	44.2	43.4	33.6	38.3	41.8	32.7223	32.2488	32.4281	27.3485	31.3652	32.2395
TGME49_219140-t26_1-p1		TGME49_219140-t26_1-p1	TGME49_219140-t26_1-p1			transcript=TGME49_219140-t26_1 gene=TGME49_219140 organism=Toxoplasma_gondii_ME49 gene_product=EF-1 guanine nucleotide exchange domain-containing protein transcript_product=EF-1 guanine nucleotide exchange domain-containing protein location=TGME49_chrXII:1109700-1111336(+) protein_length=187 sequence_SO=chromosome SO=protein_coding_gene is_pseudo=false	4.2528e-23	0	20734.34	1116.2	995.1	950.3	872.7	941.7	786.6	3	3				1785.29	2072.61	2116.45	1844.42	1622.12	1765.89	1116.2	995.1	950.3	872.7	941.7	786.6	794.014	726.036	710.056	710.329	771.19	606.689
TGME49_219150-t26_1-p1		TGME49_219150-t26_1-p1	TGME49_219150-t26_1-p1			transcript=TGME49_219150-t26_1 gene=TGME49_219150 organism=Toxoplasma_gondii_ME49 gene_product=zinc finger, zz type domain-containing protein transcript_product=zinc finger, zz type domain-containing protein location=TGME49_chrXII:1103666-1108648(-) protein_length=843 sequence_SO=chromosome SO=protein_coding_gene is_pseudo=false	1.09147e-24	0	96009.93	30	32.3	35.7	47.8	38.5	37.6	3	3				271.209	243.101	287.682	356.809	267.221	260.14	30	32.3	35.7	47.8	38.5	37.6	21.3406	23.5664	26.6747	38.9065	31.5289	29.0001
TGME49_219170-t26_1-p1		TGME49_219170-t26_1-p1	TGME49_219170-t26_1-p1			transcript=TGME49_219170-t26_1 gene=TGME49_219170 organism=Toxoplasma_gondii_ME49 gene_product=hypothetical protein transcript_product=hypothetical protein location=TGME49_chrXII:1095257-1096174(+) protein_length=305 sequence_SO=chromosome SO=protein_coding_gene is_pseudo=false	2.69692e-27	0	33334.44	70.5	52.8	52.5	69.5	54.8	54.4	3	3				237.91	277.385	255.329	342.112	298.339	290.702	70.5	52.8	52.5	69.5	54.8	54.4	50.1505	38.5234	39.2276	56.5691	44.8776	41.9576
TGME49_219180-t26_1-p1		TGME49_219180-t26_1-p1	TGME49_219180-t26_1-p1			transcript=TGME49_219180-t26_1 gene=TGME49_219180 organism=Toxoplasma_gondii_ME49 gene_product=acetyltransferase, GNAT family protein transcript_product=acetyltransferase, GNAT family protein location=TGME49_chrXII:1089958-1093040(-) protein_length=779 sequence_SO=chromosome SO=protein_coding_gene is_pseudo=false	9.23035e-11	0	84404.21	13.9	3.5	3.9	4.9	3.8	4.7	3	3				53.8	39.8312	45.0602	66.9537	50.3952	52.6594	13.9	3.5	3.9	4.9	3.8	4.7	9.88782	2.55364	2.91405	3.98833	3.11195	3.62502
TGME49_219190-t26_1-p1		TGME49_219190-t26_1-p1	TGME49_219190-t26_1-p1			transcript=TGME49_219190-t26_1 gene=TGME49_219190 organism=Toxoplasma_gondii_ME49 gene_product=nuclear movement protein domain containing protein transcript_product=nuclear movement protein domain containing protein location=TGME49_chrXII:1085782-1088408(-) protein_length=270 sequence_SO=chromosome SO=protein_coding_gene is_pseudo=false	7.6106e-26	0	30098.53	61.8	61.3	65.7	89.2	88.4	73.6	3	3				149.102	132.048	160.928	230.03	196.393	159.975	61.8	61.3	65.7	89.2	88.4	73.6	43.9617	44.7251	49.0905	72.6038	72.3937	56.7662
TGME49_219200-t26_1-p1		TGME49_219200-t26_1-p1	TGME49_219200-t26_1-p1			transcript=TGME49_219200-t26_1 gene=TGME49_219200 organism=Toxoplasma_gondii_ME49 gene_product=DEAD/DEAH box RNA helicase family protein transcript_product=DEAD/DEAH box RNA helicase family protein location=TGME49_chrXII:1076130-1084911(+) protein_length=962 sequence_SO=chromosome SO=protein_coding_gene is_pseudo=false	1.47398e-30	0	107354.09	37.3	39.1	42.4	39.7	41.3	37.6	3	3				139.25	148.155	160.268	146.631	158.486	147.321	37.3	39.1	42.4	39.7	41.3	37.6	26.5335	28.5278	31.6809	32.3136	33.822	29.0001
TGME49_219210-t26_1-p1		TGME49_219210-t26_1-p1	TGME49_219210-t26_1-p1			transcript=TGME49_219210-t26_1 gene=TGME49_219210 organism=Toxoplasma_gondii_ME49 gene_product=ankyrin repeat-containing protein transcript_product=ankyrin repeat-containing protein location=TGME49_chrXII:1069661-1073979(-) protein_length=294 sequence_SO=chromosome SO=protein_coding_gene is_pseudo=false	1.50831e-35	0	30785.12	113.8	149.1	134	170.3	127.1	123.1	3	3				202.744	235.35	215.746	309.337	225.685	208.261	113.8	149.1	134	170.3	127.1	123.1	80.9521	108.785	100.124	138.615	104.086	94.9446
TGME49_219230-t26_1-p1		TGME49_219230-t26_1-p1	TGME49_219230-t26_1-p1			transcript=TGME49_219230-t26_1 gene=TGME49_219230 organism=Toxoplasma_gondii_ME49 gene_product=AMP-binding enzyme domain-containing protein transcript_product=AMP-binding enzyme domain-containing protein location=TGME49_chrXII:1047500-1055172(-) protein_length=782 sequence_SO=chromosome SO=protein_coding_gene is_pseudo=false	7.37036e-23	0	87017.44	47.8	40.5	45.6	3	5.1	2.5	3	3				134.425	132.809	137.975	40.6549	34.8635	33.0154	47.8	40.5	45.6	3	5.1	2.5	34.0027	29.5492	34.0719	2.44183	4.17656	1.9282
TGME49_219250-t26_1-p1		TGME49_219250-t26_1-p1	TGME49_219250-t26_1-p1			transcript=TGME49_219250-t26_1 gene=TGME49_219250 organism=Toxoplasma_gondii_ME49 gene_product=acetyltransferase, GNAT family protein transcript_product=acetyltransferase, GNAT family protein location=TGME49_chrXII:1036333-1041731(-) protein_length=823 sequence_SO=chromosome SO=protein_coding_gene is_pseudo=false	6.74797e-28	0	89518.06	91.6	89.3	94.3	137.3	115.5	109.4	3	3				280.548	307.332	288.331	388.327	399.546	368.874	91.6	89.3	94.3	137.3	115.5	109.4	65.16	65.1542	70.4602	111.755	94.5868	84.3781
TGME49_219270-t26_1-p1		TGME49_219270-t26_1-p1	TGME49_219270-t26_1-p1			transcript=TGME49_219270-t26_1 gene=TGME49_219270 organism=Toxoplasma_gondii_ME49 gene_product=multi-pass transmembrane protein transcript_product=multi-pass transmembrane protein location=TGME49_chrXII:1010292-1011861(+) protein_length=389 sequence_SO=chromosome SO=protein_coding_gene is_pseudo=false	1.34516e-23	0	43033.37	1064.5	1355.3	1431.7	844	812.9	1019.7	3	3				1607.86	1753.68	1817.44	1359.81	1302.77	1497.46	1064.5	1355.3	1431.7	844	812.9	1019.7	757.237	988.841	1069.75	686.969	665.711	786.474
TGME49_219280-t26_1-p1		TGME49_219280-t26_1-p1	TGME49_219280-t26_1-p1			transcript=TGME49_219280-t26_1 gene=TGME49_219280 organism=Toxoplasma_gondii_ME49 gene_product=actin like protein ALP1 transcript_product=actin like protein ALP1 location=TGME49_chrXII:998301-1004576(-) protein_length=414 sequence_SO=chromosome SO=protein_coding_gene is_pseudo=false	1.79951e-34	0	46086.25	583.7	571.6	559	617.7	607	666.6	3	3				950.85	989.673	998.712	1068.62	1127.68	1104.7	583.7	571.6	559	617.7	607	666.6	415.217	417.045	417.68	502.773	497.093	514.135
TGME49_219290-t26_1-p1		TGME49_219290-t26_1-p1	TGME49_219290-t26_1-p1			transcript=TGME49_219290-t26_1 gene=TGME49_219290 organism=Toxoplasma_gondii_ME49 gene_product=F-actin-capping protein subunit beta, putative transcript_product=F-actin-capping protein subunit beta, putative location=TGME49_chrXII:991033-995993(-) protein_length=329 sequence_SO=chromosome SO=protein_coding_gene is_pseudo=false	7.9527e-16	0	36257.94	19.9	25.5	22.4	25	25.8	20.1	3	3				54.4542	74.3151	66.4277	76.4729	70.3446	55.8809	19.9	25.5	22.4	25	25.8	20.1	14.1559	18.6051	16.7371	20.3486	21.1285	15.5027
TGME49_219300-t26_1-p1		TGME49_219300-t26_1-p1	TGME49_219300-t26_1-p1			transcript=TGME49_219300-t26_1 gene=TGME49_219300 organism=Toxoplasma_gondii_ME49 gene_product=ran binding protein transcript_product=ran binding protein location=TGME49_chrXII:987309-988412(+) protein_length=367 sequence_SO=chromosome SO=protein_coding_gene is_pseudo=false	9.00265e-24	0	38513.03	62.6	48.6	58	78.2	36.1	60.2	3	3				163.209	151.579	167.7	117.332	130.975	162.29	62.6	48.6	58	78.2	36.1	60.2	44.5308	35.4591	43.3371	63.6504	29.5635	46.4311
TGME49_219310-t26_1-p1		TGME49_219310-t26_1-p1	TGME49_219310-t26_1-p1			transcript=TGME49_219310-t26_1 gene=TGME49_219310 organism=Toxoplasma_gondii_ME49 gene_product=DnaK family protein transcript_product=DnaK family protein location=TGME49_chrXII:977608-984396(+) protein_length=818 sequence_SO=chromosome SO=protein_coding_gene is_pseudo=false	2.07911e-29	0	90142.52	1037.4	957.5	960.6	1017.6	998	1138	3	3				2171.05	2280.39	2255	3014.81	2565.94	2415.93	1037.4	957.5	960.6	1017.6	998	1138	737.959	698.602	717.752	828.27	817.296	877.717
TGME49_219320-t26_1-p1		TGME49_219320-t26_1-p1	TGME49_219320-t26_1-p1			transcript=TGME49_219320-t26_1 gene=TGME49_219320 organism=Toxoplasma_gondii_ME49 gene_product=acid phosphatase GAP50 transcript_product=acid phosphatase GAP50 location=TGME49_chrXII:969580-972474(-) protein_length=431 sequence_SO=chromosome SO=protein_coding_gene is_pseudo=false	1.52226e-29	0	46606.85	5786.7	4781.5	5077.4	3524.1	3938.3	4705.4	3	3				8879.06	9867.83	10911.4	8106.24	8193	7483.4	5786.7	4781.5	5077.4	3524.1	3938.3	4705.4	4116.39	3488.63	3793.79	2868.42	3225.21	3629.18
TGME49_219440-t26_1-p1		TGME49_219440-t26_1-p1	TGME49_219440-t26_1-p1			transcript=TGME49_219440-t26_1 gene=TGME49_219440 organism=Toxoplasma_gondii_ME49 gene_product=hypothetical protein transcript_product=hypothetical protein location=TGME49_chrXII:941715-951504(-) protein_length=1707 sequence_SO=chromosome SO=protein_coding_gene is_pseudo=false	2.68567e-27	0	181402.09	23.5	20.1	16.8	16.9	16.8	21.5	3	3				183.79	180.911	171.032	182.806	159.95	178.711	23.5	20.1	16.8	16.9	16.8	21.5	16.7168	14.6652	12.5528	13.7557	13.7581	16.5825
TGME49_219460-t26_1-p1		TGME49_219460-t26_1-p1	TGME49_219460-t26_1-p1			transcript=TGME49_219460-t26_1 gene=TGME49_219460 organism=Toxoplasma_gondii_ME49 gene_product=hypothetical protein transcript_product=hypothetical protein location=TGME49_chrXII:923809-928034(+) protein_length=1283 sequence_SO=chromosome SO=protein_coding_gene is_pseudo=false	9.40662e-17	0	136333.08	8	3.1	3.1	4.7	9.2	10.7	3	3				54.5491	49.5574	51.0884	53.2987	51.5848	57.0368	8	3.1	3.1	4.7	9.2	10.7	5.69083	2.26179	2.31629	3.82554	7.53419	8.2527
TGME49_219500-t26_1-p1		TGME49_219500-t26_1-p1	TGME49_219500-t26_1-p1			transcript=TGME49_219500-t26_1 gene=TGME49_219500 organism=Toxoplasma_gondii_ME49 gene_product=hypothetical protein transcript_product=hypothetical protein location=TGME49_chrXII:901257-908113(+) protein_length=628 sequence_SO=chromosome SO=protein_coding_gene is_pseudo=false	1.99378e-14	0	70127.47	5.6	3	10.8	9	1.7	7.1	3	3				73.7629	113.623	70.4776	64.9321	91.9875	69.6021	5.6	3	10.8	9	1.7	7.1	3.98358	2.18883	8.06967	7.3255	1.39219	5.47609
TGME49_219520-t26_1-p1		TGME49_219520-t26_1-p1	TGME49_219520-t26_1-p1			transcript=TGME49_219520-t26_1 gene=TGME49_219520 organism=Toxoplasma_gondii_ME49 gene_product=histone arginine methyltransferase PRMT1 transcript_product=histone arginine methyltransferase PRMT1 location=TGME49_chrXII:885956-889364(-) protein_length=392 sequence_SO=chromosome SO=protein_coding_gene is_pseudo=false	1.83479e-21	0	44029.22	227.2	185.4	208.6	138.7	150.9	156.9	3	3				475.155	506.244	517.68	356.116	410.185	313.397	227.2	185.4	208.6	138.7	150.9	156.9	161.62	135.27	155.864	112.894	123.577	121.014
[truncated: 3,480 more rows]

## Sheet: proteinGroups DE test
Leading_Protein	PG.ProteinGroups	Leading_Gene	PG.ProteinAccessions	PG.Genes	PG.Organisms	PG.ProteinDescriptions	PG.Pvalue	PG.Qvalue	PG.MolecularWeight	OnOff WT vs Tln onIn	StrictOnOff WT vs Tln onIn	Potential Contaminant	IBAQ Tln_101	IBAQ Tln_102	IBAQ Tln_103	IBAQ WT_1	IBAQ WT_2	IBAQ WT_3	rAbu Tln_101	rAbu Tln_102	rAbu Tln_103	rAbu WT_1	rAbu WT_2	rAbu WT_3	IQ Seen in # reps in Tln	IQ Seen in # reps in WT	Seen in # reps in Tln	Seen in # reps in WT	SN Selected	Top3 Selected	IQ Selected	SN Tln_101	SN Tln_102	SN Tln_103	SN WT_1	SN WT_2	SN WT_3	Top3 Tln_101	Top3 Tln_102	Top3 Tln_103	Top3 WT_1	Top3 WT_2	Top3 WT_3	IQ Tln_101	IQ Tln_102	IQ Tln_103	IQ WT_1	IQ WT_2	IQ WT_3
[truncated: 4,115 more rows]
[truncated: 43 more columns]

[truncated: 3 more sheets: Experimental design, Counts, Note]
