# Supplementary material for: Pleiotropic Effects on Tachyzoite and Host Cell Proteomes in Knock-Out Clones of the Open Reading Frames 297720 and 319730 Constitutively Expressed in T. gondii ShSp1 Tachyzoites
Source: Int J Mol Sci. 2025 Oct 27;26(21):10433. doi: 10.3390/ijms262110433 (PMC12607534; doi:10.3390/ijms262110433)
Supplement: Supplementary file 1 [file ijms-26-10433-s001.zip › TableS3.xlsx]

## Sheet: KO vs WT down
Leading_Protein	Protein Descriptions	IBAQ C1_1	IBAQ C1_2	IBAQ C1_3	IBAQ C8_1	IBAQ C8_2	IBAQ C8_3	IBAQ WT_1	IBAQ WT_2	IBAQ WT_3	rAbu C1_1	rAbu C1_2	rAbu C1_3	rAbu C8_1	rAbu C8_2	rAbu C8_3	rAbu WT_1	rAbu WT_2	rAbu WT_3	SN C1_1	SN C1_2	SN C1_3	SN C8_1	SN C8_2	SN C8_3	SN WT_1	SN WT_2	SN WT_3	Top3 C1_1	Top3 C1_2	Top3 C1_3	Top3 C8_1	Top3 C8_2	Top3 C8_3	Top3 WT_1	Top3 WT_2	Top3 WT_3	IQ C1_1	IQ C1_2	IQ C1_3	IQ C8_1	IQ C8_2	IQ C8_3	IQ WT_1	IQ WT_2	IQ WT_3	iSN C1_1	iSN C1_2	iSN C1_3
TGME49_200240	microneme protein MIC17B	143.156	160.386	144.648	99.8287	92.9406	79.3296	358.89	352.214	344.617	52.2349	47.4999	47.4397	36.9283	33.5422	31.9302	120.73	121.334	117.124	591.689	674.565	600.422	428.589	419.037	449.792	1424.49	1481.87	1376.16	1925.26	2242.31	1984.49	1413.14	1358.43	1289.74	4493.46	4524.86	4256.74	52.8948	56.5411	55.7375	38.3245	36.8044	20.7436	171.091	167.828	154.81	591.689	674.565	600.422
TGME49_200250	microneme protein MIC17A	155.724	175.585	195.882	92.4684	102.149	81.4454	449.711	441.41	389.273	56.8207	52.0013	64.2424	34.2056	36.8655	32.7818	151.281	152.061	132.301	292.304	342.609	339.22	188.59	210.983	223.802	748.175	715.021	699.513	2302.49	2200.96	2396.41	1499.6	1445.74	1093.64	4994.46	5246.22	4733.13	42.8789	45.2154	57.9428	26.2826	33.1242	19.1704	164.861	146.889	128.139	292.304	342.609	339.22
TGME49_201240	hypothetical protein	0	0	0	0	0	0	21.0458	20.629	16.8242	0	0	0	0	0	0	7.07973	7.10649	5.71796	105.942	101.455	61.3323	92.1263	0	0	160.87	164.856	131.562	0	0	0	0	0	0	492.404	491.805	412.814	0	0	0	0	0	0	19.2716	21.2439	19.2877	105.942	101.455	61.3323
TGME49_203720	vitamin k epoxide reductase family protein	197.553	196.698	210.711	258.099	230.109	257.239	1048.16	1098.34	1088.91	72.0836	58.2542	69.1061	95.4749	83.0464	103.539	352.597	378.366	370.083	276.612	242.313	271.131	255.498	243.442	372.848	1114.49	1173.59	1242.65	1305.16	1181.59	1242.22	1526.31	1348.86	1688.72	5519.46	6264.52	6497.08	31.8772	27.6286	31.3132	33.3584	31.1272	26.7121	189.115	197.764	201.972	276.612	242.313	271.131
TGME49_204050	subtilisin SUB1	1301.96	1391.56	1371.98	1440.18	1402.2	1095.78	3129.49	2954.96	3204.03	475.062	412.125	449.961	532.746	506.053	441.052	1052.75	1017.95	1088.94	5538.47	6022.65	5953.03	5709.2	5720.42	6153.53	11973.8	11707.9	12340.6	16548.2	16063.6	15144	19169.3	17983.7	15245.6	38893.7	37047	39444.3	107.378	105.659	118.325	116.778	116.665	80.3162	318.405	299.528	306.525	5538.47	6022.65	5953.03
TGME49_205290	serine/threonine specific protein phosphatase	9.02086	8.10673	14.3796	15.1464	12.4147	3.99089	53.2263	57.9642	61.0115	3.29155	2.40089	4.71602	5.60291	4.48045	1.60634	17.9052	19.9681	20.7357	124.26	129.659	130.202	116.84	126.042	150.045	144.379	152.429	162.485	249.148	0	0	237.356	246.909	0	829.822	1052.92	1235.79	16.9343	16.4524	23.6508	17.7365	18.4448	9.57593	39.7246	43.0938	45.6328	124.26	129.659	130.202
TGME49_207210	hypothetical protein	11.879	12.9128	15.9637	7.13463	4.07996	0	311.419	276.706	262.267	4.33442	3.82426	5.23553	2.63921	1.47246	0	104.76	95.3223	89.1356	40.323	43.3945	50.9117	22.3809	22.6048	0	451.594	409.898	427.364	107.262	113.441	130.429	77.6656	0	0	1653.24	1368.2	1451.25	11.9994	11.0078	13.674	6.58255	7.65568	0	198.514	168.421	166.995	40.323	43.3945	50.9117
TGME49_209985	cAMP-dependent protein kinase	189.783	234.501	180.565	214.214	226.672	138.707	476.552	499.269	510.296	69.2485	69.4496	59.2192	79.2412	81.8057	55.8298	160.31	171.993	173.432	566.07	657.135	585.753	779.412	788.428	693.084	1355.5	1469.73	1437.33	1985.72	1887.45	1762.15	2285.39	2627.6	2369.66	5186.88	5816.77	5989.69	37.7673	40.8122	36.8276	49.2262	50.7328	30.0819	125.494	136.473	132.121	566.07	657.135	585.753
TGME49_212980	hypothetical protein	37.9338	34.8324	40.0868	28.5146	26.1475	18.6734	96.977	89.0495	94.997	13.8414	10.316	13.1471	10.548	9.43663	7.51607	32.6227	30.6767	32.2863	139.561	150.761	146.325	128.452	105.64	167.494	232.054	211.655	226.021	486.1	518.407	485.776	474.771	399.319	504.859	1053.66	1069.83	1050.72	26.6556	26.0963	25.8646	22.0995	20.3322	17.7166	64.1533	62.9986	62.2635	139.561	150.761	146.325
TGME49_213480	hypothetical protein	0	0	0	0	0	0	4.52757	3.38411	3.55095	0	0	0	0	0	0	1.52306	1.16579	1.20685	0	0	0	0	0	0	40.5299	51.8174	54.3368	0	0	0	0	0	0	181.021	214.058	161.307	0	0	0	0	0	0	8.52738	12.7692	11.4258	8.31987	6.39456	22.8008
TGME49_214190	SAG-related sequence SRS46	0	0	0	0	0	0	34.5762	31.6581	33.6906	0	0	0	0	0	0	11.6313	10.9059	11.4503	0	0	80.8616	0	0	0	164.398	132.999	162.852	0	0	0	0	0	0	632.713	568.823	603.008	0	0	0	0	0	0	29.6887	28.3372	28.0703	6.4816	4.99633	80.8616
TGME49_214980	hypothetical protein	2.1673	2.20743	2.73555	0	1.72854	3.07958	39.1254	46.8499	48.7163	0.79081	0.653751	0.897166	0	0.62383	1.23953	13.1617	16.1393	16.557	24.2053	31.0552	29.5338	37.7552	29.7507	132.092	83.7985	69.4709	86.6741	0	0	0	0	0	0	596.403	996.969	1092.98	12.1901	13.0917	11.32	0	10.5437	14.1074	49.3973	42.1995	48.6077	24.2053	31.0552	29.5338
TGME49_216810	5'-nucleotidase, C-terminal domain-containing protein	10.6154	10.9958	7.39163	0.795515	4.87935	1.16998	101.619	96.8699	101.703	3.87336	3.25652	2.4242	0.294274	1.76095	0.470919	34.1844	33.3707	34.5654	77.2584	74.5178	79.0021	49.6258	64.858	69.5643	338.917	325.894	309.685	336.912	260.237	162.346	0	146.137	0	1284.65	1384.03	1326.76	15.9932	14.5148	16.3589	21.2823	13.0216	12.5393	96.3538	90.6041	84.0016	77.2584	74.5178	79.0021
TGME49_221580	ribosomal RNA large subunit methyltransferase J protein	2.11689	1.78469	2.32039	0.323381	0.211032	0.14801	54.9429	55.7141	54.9022	0.772414	0.528554	0.76101	0.119624	0.0761614	0.0595742	18.4826	19.193	18.6594	1416.19	1510.3	1402.03	1236.07	1181.72	1016.54	2173.73	2177.59	2358.52	0	0	0	0	0	0	4598.63	4641.53	4524.9	15.6047	11.1823	14.134	7.90575	8.36142	8.96645	36.4155	35.5014	35.4333	1416.19	1510.3	1402.03
TGME49_224890	hypothetical protein	183.664	217.735	202.179	152.538	157.879	123.925	399.949	395.582	396.451	67.0155	64.4842	66.3078	56.4262	56.9783	49.8801	134.542	136.274	134.74	934.866	991.688	963.853	842.783	804.651	915.052	1675.86	1655.93	1692.03	3221.42	2872.53	2897.2	2429.35	2401.16	2791.06	6196.21	6849.6	7047.65	31.6669	32.5298	32.9146	27.3135	26.9603	21.6992	83.0733	80.2958	78.8258	934.866	991.688	963.853
TGME49_226260	hypothetical protein	0	2.17423	2.44458	0	0.452797	0	46.3017	49.0804	53.2202	0	0.64392	0.801739	0	0.163414	0	15.5758	16.9077	18.0878	0	34.3706	45.4379	0	20.4233	44.3004	61.3995	68.7503	74.5377	0	0	0	0	0	0	546.382	540.286	579.499	0	11.357	11.8079	0	3.64625	0	29.5204	32.9833	40.0353	35.0989	34.3706	45.4379
TGME49_226910	Amylo-alpha-1,6-glucosidase	169.458	204.455	206.25	149.783	153.522	122.681	434.546	399.904	396.4	61.8321	60.5512	67.643	55.407	55.406	49.3794	146.18	137.763	134.723	953.994	1051.36	985.688	863.698	832.312	1061.69	1963.78	1861.2	1925.92	2587.69	2529.14	2482.46	2446.33	2287.87	2528.51	5927.55	5624.84	6153.65	39.2286	41.8468	41.1616	33.3216	34.4403	26.6942	116.622	107.995	105.669	953.994	1051.36	985.688
TGME49_229405	3'5'-cyclic nucleotide phosphodiesterase domain-containing protein	0	0	0	0	0	0	2.75607	3.12935	2.31453	0	0	0	0	0	0	0.927134	1.07803	0.786631	0	74.4651	111.385	0	0	0	76.921	76.7407	76.1536	0	0	0	0	0	0	188.518	216.239	0	0	0	0	0	0	0	23.2527	24.8816	27.2722	95.1488	74.4651	111.385
TGME49_231920	oxidoreductase, short chain dehydrogenase/reductase family protein	35.5979	31.5402	53.2197	26.4443	19.8452	30.7522	152.984	126.341	144.137	12.989	9.34094	17.4542	9.78216	7.16213	12.3778	51.4633	43.5234	48.9874	147.244	163.539	166.976	145.684	123.988	221.393	378.338	336.691	351.222	529.297	298.545	597.695	301.434	285.999	420.279	1469.69	1265.87	1342.6	19.9427	18.6984	22.4237	17.383	16.2858	16.7837	74.2336	56.2096	61.0854	147.244	163.539	166.976
TGME49_238200	alpha/beta hydrolase fold domain-containing protein	0	0	1.51638	0	0	0	7.97893	7.853	6.89632	0	0	0.497322	0	0	0	2.68409	2.70528	2.34382	0	0	22.6966	0	0	0	83.9646	86.0987	93.3513	0	0	0	0	0	0	358.393	339.753	303.72	0	0	3.43696	0	0	0	18.4382	16.6377	14.6455	8.82936	4.09631	22.6966
TGME49_239310	ribulose 5-phosphate isomerase	84.7371	119.14	118.927	78.1946	92.3757	67.9595	354.027	316.685	325.419	30.9191	35.2845	39.0041	28.9254	33.3383	27.3538	119.093	109.095	110.599	164.954	177.081	191.904	168.106	187.464	281.479	460.072	436.498	450.959	855.469	931.385	915.702	891.111	891.35	815.182	2762.55	2338.04	2548.37	28.3576	29.949	36.8955	28.3307	30.4504	29.1422	127.912	112.026	109.251	164.954	177.081	191.904
TGME49_243680	dihydrodipicolinate reductase	0	0	0	2.20035	0.392042	2.67321	26.997	18.0245	32.1989	0	0	0	0.813945	0.141488	1.07597	9.08171	6.20927	10.9433	17.5544	32.8549	14.8116	26.3246	21.9271	35.0244	41.4199	24.131	35.3266	0	0	0	0	0	0	311.224	235.857	337.701	0	0	0	7.43095	5.95209	7.48509	21.1902	13.0378	23.5819	17.5544	32.8549	14.8116
TGME49_245530	hypothetical protein	0.108007	0	0	0	0	0	15.8165	15.6928	17.3498	0.0394097	0	0	0	0	0	5.3206	5.406	5.8966	37.5417	0	47.5233	0	45.2932	0	53.8761	50.6839	48.7859	0	0	0	0	0	0	638.267	611.133	664.084	7.3742	0	0	0	0	0	21.0789	23.2602	21.5518	37.5417	48.0264	47.5233
TGME49_245650	hypothetical protein	83.295	111.441	96.3618	67.0956	64.3239	37.1361	205.151	190.534	198.788	30.3929	33.0042	31.6034	24.8198	23.2145	14.9473	69.0121	65.637	67.5612	266.118	280.313	262.906	200.454	201.229	264.617	377.659	343.021	346.185	658.939	781.941	738.272	557.827	555.578	0	1653.29	1595.6	1658.02	34.6506	37.7576	33.3819	23.1743	28.363	17.6834	89.2537	79.3621	83.6366	266.118	280.313	262.906
TGME49_256800	hypothetical protein	0	0	0	0	0	0	3.60233	3.51004	3.12078	0	0	0	0	0	0	1.21181	1.20917	1.06065	43.8073	230.577	0	227.175	0	907.995	60.1146	49.1464	52.877	0	0	0	0	0	0	171.99	174.783	160.208	0	0	0	0	0	0	11.5268	13.2646	9.96695	43.8073	230.577	114.224
TGME49_257750	homocysteine s-methyltransferase domain-containing protein	141.403	184.048	176.003	128.645	145.844	97.6294	374.518	397.679	373.224	51.5954	54.5077	57.7231	47.588	52.635	39.2959	125.987	136.996	126.846	222.955	255.988	234.317	238.795	226.579	294.562	479.032	478.275	496.402	1389.27	1317	1343.79	1306.58	1175.32	1248.77	2925.99	3152.52	3172.87	28.5694	29.0722	28.6973	28.498	29.1178	25.5712	82.4319	81.441	80.7418	222.955	255.988	234.317
TGME49_258230	rhoptry kinase family protein ROP20	105.513	135.793	106.587	98.2749	97.4406	82.6974	376.05	380.281	380	38.4997	40.2163	34.9569	36.3535	35.1663	33.2858	126.502	131.003	129.149	605.757	745.01	657.751	629.709	604.57	592.738	2024.91	1951.64	1890.28	2147.33	1914.44	1730.14	1742.74	1804.75	2147.63	5881.58	6761.28	6936.77	29.5853	31.2806	31.0826	26.3378	27.614	20.2662	129.947	137.218	134.256	605.757	745.01	657.751
TGME49_259020	bradyzoite antigen BAG1	0	0	0	0	0	0	11.1132	9.00566	10.1688	0	0	0	0	0	0	3.73843	3.10236	3.45602	0	0	0	0	0	0	50.8438	43.7239	50.8504	0	0	0	0	0	0	133.703	121.546	133.389	0	0	0	0	0	0	15.7931	13.2919	14.3281	5.78787	6.23685	3.49651
TGME49_259970	hypothetical protein	0	0	0	0	0	0	39.7103	27.8821	41.7539	0	0	0	0	0	0	13.3584	9.60511	14.1907	0	84.1688	0	0	0	73.5558	191.228	190.738	201.338	0	0	0	0	0	0	709.269	528.399	892.459	0	0	0	0	0	0	19.8879	18.0296	19.5806	9.92563	84.1688	6.1683
TGME49_261380	ribosomal protein S8, putative	0	0	0	0	0	0	15.5075	16.2694	4.71381	0	0	0	0	0	0	5.21668	5.60466	1.60207	60.242	0	0	90.038	0	0	27.2961	36.3196	46.5226	0	0	0	0	0	0	113.037	129.532	0	0	0	0	0	0	0	13.0522	12.5415	15.562	60.242	8.65654	4.39179
TGME49_262050	rhoptry kinase family protein ROP39	275.431	431.415	380.524	365.595	367.88	254.007	1477.56	1459.77	1382.07	100.5	127.768	124.799	135.239	132.768	102.238	497.045	502.875	469.719	809.359	860.502	798.594	918.748	1045.68	1290.59	3216.08	3419.01	3320.01	4787.48	7280.67	7617.03	6654.52	6445.35	4282.53	27515	26837.8	25146.6	43.9834	47.6855	48.8826	49.2123	57.4564	40.8795	283.228	278.177	268.309	809.359	860.502	798.594
TGME49_262120	IQ calmodulin-binding motif domain-containing protein	0.416866	2.64661	4.09307	0.256792	1.6512	0.360139	29.0767	26.6484	24.119	0.152107	0.783818	1.34239	0.0949915	0.595916	0.144956	9.78131	9.18011	8.19722	34.3005	45.3776	47.8174	33.344	37.4837	51.6012	85.0569	91.6162	102.428	0	124.018	124.889	0	122.325	0	476.551	445.258	499.86	10.4766	11.8577	18.3141	6.83332	13.2836	6.14865	48.7373	48.2117	53.8972	34.3005	45.3776	47.8174
TGME49_267140	SAG-related sequence SRS38B	20.4325	37.1473	40.913	23.4268	20.7867	21.0623	107.807	100.545	103.461	7.45544	11.0015	13.4181	8.66597	7.50191	8.47761	36.266	34.6367	35.1629	164.586	161.503	168.229	181.017	184.041	193.081	363.981	366.727	376.412	457.883	792.181	639.715	498.614	423.16	484.356	2248.18	2321.09	2403.77	33.8552	25.4208	31.8165	35.534	32.8431	22.4877	85.6476	90.6449	93.442	164.586	161.503	168.229
TGME49_267680	microneme protein MIC12	38.9559	44.4074	45.7302	37.2538	38.2314	17.8702	120.695	115.958	119.702	14.2143	13.1517	14.998	13.7808	13.7977	7.19279	40.6014	39.9464	40.6827	169.489	174.958	171.325	153.584	156.487	146.394	404.24	399.62	406.528	461.464	525.126	650.403	700.067	642.922	424.027	1454.08	1686.54	1601.72	16.0508	14.3716	16.4521	15.0308	15.2472	9.24388	49.6171	48.0857	47.26	169.489	174.958	171.325
TGME49_268220	hypothetical protein	0	0	0	0.23967	0	0	41.0625	40.6042	34.3167	0	0	0	0.0886577	0	0	13.8133	13.9877	11.6631	1066.82	894.008	0	1196.87	0	0	913.59	711.686	891.289	0	0	0	0	0	0	2821	3143.62	2681.24	0	0	0	1.50387	0	0	31.5003	34.2645	43.7849	1066.82	894.008	986.27
TGME49_277820	hypothetical protein	0	0	0	0.881014	0	0	3.43015	3.49988	3.85443	0	0	0	0.325901	0	0	1.15389	1.20567	1.30999	84.2832	0	82.4711	153.461	0	0	72.9769	65.5441	66.8653	0	0	0	0	0	0	142.708	242.465	277.515	0	0	0	3.55226	0	0	13.6167	10.4844	9.43866	84.2832	113.065	82.4711
TGME49_280570	SAG-related sequence SRS35A	55.0936	76.6907	71.1091	57.565	53.8458	59.602	423.566	359.339	440.398	20.1027	22.7127	23.3213	21.2942	19.4329	23.9899	142.486	123.789	149.676	167.115	201.054	233.692	200.016	142.524	233.411	1087.19	946.302	1168.75	499.784	703.617	646.561	644.952	629.231	736.187	3153.83	2857.33	3391.51	26.7219	22.7181	31.9876	25.3656	21.6112	20.4252	243.406	216.207	249.986	167.115	201.054	233.692
TGME49_280580	SAG-related sequence SRS35B	7.64415	7.1103	5.70644	0	0	0	196.737	186.416	188.502	2.78922	2.10578	1.87152	0	0	0	66.1815	64.2185	64.0656	88.3263	82.1577	108.823	81.1933	0	91.6148	973.483	927.299	937.099	0	0	0	0	0	0	1832.07	1708.29	1754.9	21.8308	19.9724	18.8487	0	0	0	492.426	445.7	441.045	88.3263	82.1577	108.823
TGME49_283540	hypothetical protein	928.05	1108.37	983.731	735.514	687.667	782.354	2196.94	2185.08	2495.44	338.629	328.254	322.63	272.078	248.179	314.898	739.043	752.737	848.117	2230.86	2442.89	2267.26	1849.41	1831.2	2073.41	5056.93	5033.91	5249.85	9549.26	8710.62	7682.45	7084.44	6220.49	9614.53	19491.4	21033.3	24172.8	94.3895	86.3601	92.9821	76.2077	76.5301	71.0945	271.884	272.684	275.359	2230.86	2442.89	2267.26
TGME49_291040	lactate dehydrogenase LDH2	0	0	0	0	0	0	43.1862	40.4349	35.6697	0	0	0	0	0	0	14.5277	13.9294	12.1229	0	0	0	0	0	0	130.877	132.312	136.972	0	0	0	0	0	0	686.893	569.642	635.348	0	0	0	0	0	0	32.0737	28.2445	31.2704	10.2758	9.71703	6.94741
TGME49_294020	zinc finger, C3HC4 type (RING finger) domain-containing protein	0	1.73392	0	0	0	0	6.3439	6.56156	9.30968	0	0.513517	0	0	0	0	2.13407	2.26039	3.16404	0	79.3034	0	0	0	0	67.8207	76.0878	82.3411	0	0	0	0	0	0	200.057	211.281	251.831	0	17.4889	0	0	0	0	28.2512	35.7914	23.7881	8.74228	79.3034	13.2096
TGME49_294330	EGF family domain-containing protein	31.3393	37.1701	30.368	21.1534	16.6079	18.2839	132.512	122.633	126.039	11.4352	11.0083	9.95967	7.825	5.9938	7.35927	44.5767	42.2458	42.8364	116.392	127.405	114.156	96.9665	92.8172	106.908	378.444	353.115	363.22	366.521	393.615	359.931	303.189	279.012	250.557	1185.52	1140.03	1100.76	13.3626	14.2281	14.6474	11.5973	10.1913	8.7254	60.8673	57.2822	56.1493	116.392	127.405	114.156
TGME49_297720	trehalose-phosphatase	0	0	0	0	0	0	364.14	351.781	343.681	0	0	0	0	0	0	122.495	121.185	116.805	101.487	0	96.0613	30.3545	0	0	605.231	594.614	577.373	0	0	0	0	0	0	4922.42	4842.46	5332.72	0	0	0	0	0	0	57.4022	56.0009	53.5844	101.487	89.7607	96.0613
TGME49_308093	rhoptry kinase family protein (incomplete catalytic triad)	104.19	127.649	148.017	136.3	130.286	89.8102	523.376	502.502	521.449	38.0172	37.8044	48.5445	50.4197	47.0203	36.1487	176.062	173.107	177.223	380.552	381.737	409.741	376.793	391.797	472.948	1116.51	1093.14	1070.62	1526.7	1440.85	1475.17	1566.31	1525.79	953.453	5769.51	5447.9	5724.28	38.0063	40.0257	41.372	37.83	41.6065	29.8085	169.28	170.66	164.758	380.552	381.737	409.741
TGME49_309020	PP-loop family protein	0	1.02156	0	0	0.543311	0	3.35594	2.56846	3.30634	0	0.302546	0	0	0.196081	0	1.12893	0.884809	1.12371	29.5449	36.8577	23.3946	26.5275	32.904	0	32.9475	36.7006	33.2143	0	0	0	0	0	0	150.479	114.383	149.17	0	5.84662	0	0	7.63791	0	13.8346	12.2599	10.5377	29.5449	36.8577	23.3946
TGME49_309930	melibiase subfamily protein	59.2687	76.3068	62.8761	58.2518	52.1745	55.8533	219.18	215.186	227.738	21.6261	22.599	20.6212	21.5483	18.8298	22.481	73.7314	74.1293	77.4004	252.019	283.96	277.83	269.689	229.641	311.206	637.682	626.042	649.638	1113.5	1274.5	1036.66	1063.15	1103.69	1390.05	3349.51	3375.31	3665	21.7856	22.8517	23.6866	21.5817	20.3874	17.0813	81.4941	80.7838	83.1738	252.019	283.96	277.83
TGME49_313050	oxidoreductase, short chain dehydrogenase/reductase family protein	78.3086	85.5101	69.4425	179.278	164.601	137.339	569.976	579.074	627.179	28.5734	25.3247	22.7748	66.3179	59.4046	55.2789	191.738	199.485	213.157	308.298	342.065	354.514	605.296	578.049	809.262	1600.5	1626.91	1804.92	1126.59	938.351	904.172	1904.6	1847.33	2414.63	6370.92	6907.6	7808.49	22.9637	20.8522	20.7865	44.7804	43.3204	44.2441	196.027	209.118	229.833	308.298	342.065	354.514
TGME49_318880	hypothetical protein	30.9427	25.6228	27.1592	13.2289	16.5329	7.96283	118.626	98.396	102.441	11.2904	7.58843	8.9073	4.89358	5.96672	3.20505	39.9055	33.8964	34.8164	65.5431	67.6217	72.3233	51.4282	54.4414	84.3117	175.903	176.729	198.274	488.392	347.914	498.273	304.206	324.154	209.776	1258.75	1419.7	1302.12	14.2179	11.9312	14.2778	9.40163	8.56308	8.32642	51.8404	49.2873	52.2509	65.5431	67.6217	72.3233
TGME49_319090	IgA-specific serine endopeptidase	6.46737	12.8787	6.29726	6.12466	7.03286	5.17626	46.5855	42.9015	53.7421	2.35983	3.81415	2.06528	2.26561	2.53816	2.08345	15.6712	14.7791	18.2651	55.4409	58.6734	52.0476	53.0121	43.6587	51.1122	205.315	180.099	231.843	188.656	333.16	169.857	172.224	141.649	165.988	1021.68	916.377	1124.83	14.3794	14.1284	15.4695	12.2435	12.5775	7.56487	76.9095	64.2544	73.7227	55.4409	58.6734	52.0476
TGME49_319350	SAG-related sequence SRS17B	666.447	798.512	779.85	825.357	830.94	834.686	2821.76	2316.62	2232.96	243.175	236.487	255.764	305.313	299.886	335.962	949.232	798.052	758.907	1647.12	1655.62	1874.68	1879.94	2031.23	2076.92	5566.5	5058.36	4684.88	7124.47	7737.23	6431.01	8368.55	8433.75	10287	22698.9	23171.2	23503.2	63.2529	66.011	68.0692	70.6995	83.2676	70.4747	301.528	282.097	269.505	1647.12	1655.62	1874.68
TGME49_320630	phosphotransferase enzyme family protein	362.489	474.345	417.287	367.661	362.697	307.334	776.35	756.073	778.707	132.266	140.482	136.856	136.004	130.897	123.702	261.161	260.459	264.656	1067.54	1150.57	1057.52	1140.48	1120.38	1363.17	1956.93	1912.19	1975.36	3798.8	4017.6	4021.15	3647.93	3955.42	2955.47	8780.58	8176.86	8217.73	38.3294	42.0364	41.0205	42.3122	41.4127	33.5114	100.107	94.8164	94.6297	1067.54	1150.57	1057.52
																				0	0	0	0	0	0	0	0	0	0	0	0	0	0	0	0	0	0	0	0	0	0	0	0	0	0	0	0	0	0
																				0	0	0	0	0	0	0	0	0	0	0	0	0	0	0	0	0	0	0	0	0	0	0	0	0	0	0	0	0	0
																				0	0	0	0	0	0	0	0	0	0	0	0	0	0	0	0	0	0	0	0	0	0	0	0	0	0	0	0	0	0
	also in TgME49_319730 KO down																			0	0	0	0	0	0	0	0	0	0	0	0	0	0	0	0	0	0	0	0	0	0	0	0	0	0	0	0	0	0
																				0	0	0	0	0	0	0	0	0	0	0	0	0	0	0	0	0	0	0	0	0	0	0	0	0	0	0	0	0	0
																				0	0	0	0	0	0	0	0	0	0	0	0	0	0	0	0	0	0	0	0	0	0	0	0	0	0	0	0	0	0
																				0	0	0	0	0	0	0	0	0	0	0	0	0	0	0	0	0	0	0	0	0	0	0	0	0	0	0	0	0	0
																				0	0	0	0	0	0	0	0	0	0	0	0	0	0	0	0	0	0	0	0	0	0	0	0	0	0	0	0	0	0
																				0	0	0	0	0	0	0	0	0	0	0	0	0	0	0	0	0	0	0	0	0	0	0	0	0	0	0	0	0	0
																				0	0	0	0	0	0	0	0	0	0	0	0	0	0	0	0	0	0	0	0	0	0	0	0	0	0	0	0	0	0
																				0	0	0	0	0	0	0	0	0	0	0	0	0	0	0	0	0	0	0	0	0	0	0	0	0	0	0	0	0	0
																				0	0	0	0	0	0	0	0	0	0	0	0	0	0	0	0	0	0	0	0	0	0	0	0	0	0	0	0	0	0
																				0	0	0	0	0	0	0	0	0	0	0	0	0	0	0	0	0	0	0	0	0	0	0	0	0	0	0	0	0	0
																				0	0	0	0	0	0	0	0	0	0	0	0	0	0	0	0	0	0	0	0	0	0	0	0	0	0	0	0	0	0
																				0	0	0	0	0	0	0	0	0	0	0	0	0	0	0	0	0	0	0	0	0	0	0	0	0	0	0	0	0	0
																				0	0	0	0	0	0	0	0	0	0	0	0	0	0	0	0	0	0	0	0	0	0	0	0	0	0	0	0	0	0
																				0	0	0	0	0	0	0	0	0	0	0	0	0	0	0	0	0	0	0	0	0	0	0	0	0	0	0	0	0	0
																				0	0	0	0	0	0	0	0	0	0	0	0	0	0	0	0	0	0	0	0	0	0	0	0	0	0	0	0	0	0
																				0	0	0	0	0	0	0	0	0	0	0	0	0	0	0	0	0	0	0	0	0	0	0	0	0	0	0	0	0	0
																				0	0	0	0	0	0	0	0	0	0	0	0	0	0	0	0	0	0	0	0	0	0	0	0	0	0	0	0	0	0
																				0	0	0	0	0	0	0	0	0	0	0	0	0	0	0	0	0	0	0	0	0	0	0	0	0	0	0	0	0	0
																				0	0	0	0	0	0	0	0	0	0	0	0	0	0	0	0	0	0	0	0	0	0	0	0	0	0	0	0	0	0
[truncated: 60 more columns]

## Sheet: KO vs WT up
Leading_Protein	Protein Descriptions	IBAQ C1_1	IBAQ C1_2	IBAQ C1_3	IBAQ C8_1	IBAQ C8_2	IBAQ C8_3	IBAQ WT_1	IBAQ WT_2	IBAQ WT_3	rAbu C1_1	rAbu C1_2	rAbu C1_3	rAbu C8_1	rAbu C8_2	rAbu C8_3	rAbu WT_1	rAbu WT_2	rAbu WT_3	SN C1_1	SN C1_2	SN C1_3	SN C8_1	SN C8_2	SN C8_3	SN WT_1	SN WT_2	SN WT_3	Top3 C1_1	Top3 C1_2	Top3 C1_3	Top3 C8_1	Top3 C8_2	Top3 C8_3	Top3 WT_1	Top3 WT_2	Top3 WT_3	IQ C1_1	IQ C1_2	IQ C1_3	IQ C8_1	IQ C8_2	IQ C8_3	IQ WT_1	IQ WT_2	IQ WT_3	iSN C1_1	iSN C1_2	iSN C1_3
TGME49_202930	hypothetical protein	124.469	115.649	130.422	159.261	140.728	128.437	34.1001	27.542	38.0849	45.4166	34.2506	42.7741	58.9132	50.7885	51.6961	11.4712	9.48794	12.9438	283.283	240.424	250.024	338.341	317.035	367.91	78.2689	78.2658	82.0094	1100.22	1084.3	1040.23	1333.23	1186.79	1166.67	366.675	347.103	394.275	45.7979	37.6611	42.7431	51.541	57.0215	38.7964	16.9646	15.5042	16.9482	283.283	240.424	250.024
TGME49_213370	formin FRM3	2.28655	2.26539	2.45195	4.45401	3.57232	7.67588	0.563257	0.584437	0.100328	0.834323	0.670916	0.804156	1.64761	1.28925	3.08955	0.189478	0.201333	0.0340982	107.022	126.07	131.27	197.77	172.734	451.229	42.7533	49.4451	43.393	0	0	358.283	0	0	0	0	118.128	40.0973	33.5906	30.6991	26.7631	37.6162	37.4671	90.8042	10.9686	10.9948	7.63152	107.022	126.07	131.27
TGME49_219730	hypothetical protein	6.15315	7.43552	7.27399	8.02741	7.20369	7.54224	1.24555	1.25253	2.61105	2.24517	2.2021	2.38562	2.96947	2.59981	3.03576	0.418999	0.431486	0.887406	64.8514	74.6078	75.0858	82.5786	69.6357	74.1046	29.2897	21.6238	27.2755	210.628	227.524	224.18	248.253	244.472	292.128	0	0	101.572	25.1822	29.1262	29.7163	30.4676	26.5764	25.6301	10.6866	11.7017	13.4909	64.8514	74.6078	75.0858
TGME49_223550	hypothetical protein	49.808	66.3518	60.0679	73.7905	65.6352	56.0976	1.3221	6.46709	2.50541	18.174	19.6507	19.7002	27.2963	23.6877	22.5793	0.444749	2.22785	0.851503	159.919	183.001	190.101	196.916	224.522	396.319	68.1269	66.3502	37.9643	772.837	650.925	513.196	879.094	1060.4	1037.01	0	0	0	38.8543	37.0924	40.0847	48.3614	57.4348	46.581	4.25602	21.9342	8.72712	159.919	183.001	190.101
TGME49_223560	hypothetical protein	37.8656	35.5102	41.6676	61.5415	54.6012	71.8421	2.30519	3.06909	0	13.8165	10.5167	13.6655	22.7652	19.7056	28.9165	0.775459	1.05727	0	140.457	141.838	154.897	223.001	199.779	249.266	39.7586	44.6094	38.1414	593.082	606.395	639.652	1002.13	923.18	1145.17	0	0	0	30.4864	32.8524	35.7385	50.6212	49.1949	40.0356	11.493	15.7086	0	140.457	141.838	154.897
TGME49_224760	SAG-related sequence SRS40E	150.511	242.008	167.966	242.119	253.208	246.063	37.7277	34.8975	33.9912	54.9187	71.6729	55.0872	89.5639	91.3825	99.0405	12.6915	12.0218	11.5525	405.649	425.048	408.144	583.67	606.531	654.975	49.7451	60.5807	79.1232	1841.08	1733.76	1566.21	2506.89	2595.95	2982.44	234.158	208.834	359.924	77.0458	71.8947	70.612	101.533	110.505	89.5926	10.5869	11.4748	14.1519	405.649	425.048	408.144
TGME49_224770	SAG-related sequence SRS40D	25.541	25.7114	26.7674	15.0478	16.5389	3.5782	0	0	0	9.31944	7.61468	8.77878	5.56641	5.96888	1.44023	0	0	0	137.993	124.304	123.148	89.014	89.3824	77.7972	0	0	0	508.082	305.826	485.012	302.735	351.166	0	0	0	0	23.0953	24.7646	24.1927	19.3527	12.8643	19.4989	0	0	0	137.993	124.304	123.148
TGME49_239090	SAG-related sequence SRS23	177.573	223.524	186.259	202.959	206.514	183.028	2.43888	3.45634	3.28224	64.7934	66.1989	61.0867	75.0778	74.531	73.6688	0.820432	1.19067	1.11552	603.474	563.572	583.649	672.247	695.812	659.477	55.5655	46.9587	59.706	1948.19	2285.91	2042.06	2202.51	2210.09	1876.47	0	0	0	174.879	160.077	186.77	197.297	213.624	121.318	9.07988	12.1451	10.8627	603.474	563.572	583.649
TGME49_240390	calcium-dependent protein kinase	3.84277	4.09011	6.9882	4.57465	1.3194	2.21667	0.154616	0.138663	0.0976891	1.40216	1.21133	2.29189	1.69224	0.476171	0.892211	0.0520122	0.0477682	0.0332012	96.0395	128.619	262.111	237.913	242.018	467.529	58.9199	51.7129	53.5037	0	0	771.726	0	0	0	42.4097	41.6741	0	15.0378	18.3193	28.6195	28.4159	21.8554	113.198	8.87038	9.31788	8.76478	96.0395	128.619	262.111
TGME49_248130	hypothetical protein	75.6568	85.7668	76.3208	72.44	84.3398	57.9025	23.9639	25.1912	22.4037	27.6058	25.4007	25.0306	26.7967	30.4382	23.3058	8.06136	8.67812	7.61427	275.421	303.443	300.277	276.808	319.681	292.061	102.112	107.706	102.634	1377.51	1263.95	1272.91	1268.09	1385.21	1400.94	398.867	419.903	403.619	44.2986	40.1872	44.1739	40.9093	48.0095	33.3683	17.2541	19.4047	18.4669	275.421	303.443	300.277
TGME49_266335	Toxoplasma gondii family A protein	43.2038	26.9964	38.7145	52.5105	36.7914	19.6363	0	2.97977	3.34535	15.7643	7.99526	12.697	19.4245	13.278	7.90362	0	1.0265	1.13697	129.254	87.0032	133.004	159.378	116.73	122.199	0	20.892	23.4552	518.881	307.904	402.715	560.264	420.223	265.714	0	0	0	28.8122	17.8785	25.3024	32.7651	27.0003	19.9122	0	6.17545	7.81685	129.254	87.0032	133.004
TGME49_266890	hypothetical protein	28.0694	28.571	33.4717	61.4883	68.0963	61.0344	5.53842	8.95071	6.9255	10.242	8.46158	10.9776	22.7455	24.5759	24.5664	1.86311	3.08343	2.35374	507.096	509.469	612.433	919.417	1614.26	1446.85	215.306	219.286	210.995	0	1007.69	1750.37	0	0	0	291.108	439.1	331.159	84.5578	53.8186	86.1825	195.677	212.277	157.669	24.0309	26.3119	24.3094	507.096	509.469	612.433
TGME49_273780	SWI2/SNF2-containing protein	5.02255	2.70205	4.75534	6.72307	9.49314	6.60813	1.4172	1.28894	1.7418	1.83264	0.800238	1.55959	2.48697	3.42607	2.65978	0.476742	0.444026	0.591978	618.121	754.302	528.277	902.516	626.301	811.291	268.071	235.464	260.277	948.659	505.89	866.9	1305.94	1825.83	0	207.238	218.188	169.14	26.1765	24.8784	24.277	44.1094	77.8779	233.269	7.87611	6.51913	5.59619	618.121	754.302	528.277
TGME49_273980	hypothetical protein	532.849	547.947	647.874	403.814	377.204	141.855	18.5704	5.0967	3.93209	194.427	162.28	212.48	149.377	136.133	57.0968	6.24703	1.75576	1.33639	970.998	1326.14	1393.61	692.326	829.833	554.391	86.9974	95.7886	92.4084	4560.46	4349.71	4883.34	4446.18	3610.19	836.311	80.2684	0	0	131.458	132.789	152.897	81.4406	95.9919	42.9207	6.84993	5.93634	5.68046	970.998	1326.14	1393.61
TGME49_275380	SAG-related sequence SRS47D	74.8638	62.5266	79.2217	71.1454	72.0197	53.2228	2.50109	3.05936	4.21211	27.3165	18.5179	25.982	26.3178	25.9919	21.4222	0.84136	1.05392	1.43155	195.081	165.889	215.379	234.889	194.129	232.07	24.8997	25.968	33.905	958.005	836.736	943.015	980.858	806.812	551.736	0	87.2167	103.09	47.4242	39.6541	50.1361	52.8358	46.1971	33.3179	6.05439	6.2352	8.11766	195.081	165.889	215.379
TGME49_277230	hypothetical protein	83.1677	116.684	102.774	72.5494	88.813	80.2196	26.819	19.6103	21.1994	30.3464	34.5572	33.7062	26.8372	32.0526	32.2885	9.02182	6.75556	7.20496	235.867	275.463	176.527	288.224	255.18	428.612	60.3859	53.9912	63.4588	1203.35	1449.12	1250.76	902.802	1161.14	0	326.669	293.838	317.669	91.3056	97.8517	58.2665	92.9594	94.4253	138.946	23.3613	24.1847	29.6507	235.867	275.463	176.527
TGME49_278260	polynucleotide adenylyltransferase	20.4874	20.4045	22.4847	18.6034	18.4528	61.0777	6.904	6.19334	7.48841	7.47549	6.043	7.37421	6.88171	6.65963	24.5838	2.32248	2.13354	2.54506	1062.57	950.792	779.15	998.375	773.001	4142.79	395.219	409.992	581.617	0	0	2921.74	2836.61	0	0	704.021	669.217	675.026	72.1482	61.2441	77.4509	70.2774	67.3689	175.987	13.6487	14.1789	14.1479	1062.57	950.792	779.15
TGME49_278370	Toxoplasma gondii family A protein	162.41	328.216	148.938	167.104	192.023	191.028	0	3.23053	0.785213	59.2604	97.2043	48.8464	61.8143	69.3011	76.8887	0	1.11288	0.266867	589.763	710.379	492.012	638.86	641.494	920.308	0	29.1621	53.2449	1809.73	3461.02	1453.85	2254.76	2250.44	2828.41	0	0	0	139.736	155.995	117.408	125.415	143.501	171.742	0	27.4812	6.51664	589.763	710.379	492.012
TGME49_286020	hypothetical protein	11.3874	8.12345	10.0692	8.18627	4.68733	5.52463	0.261967	0	0	4.15505	2.40584	3.30236	3.02823	1.69166	2.22367	0.088125	0	0	57.7135	39.43	52.7985	48.9599	43.4886	53.4829	29.8154	0	0	223.053	144.036	201.314	166.828	104.498	129.705	0	0	0	14.886	11.2503	17.5736	17.4181	13.9907	13.0345	2.59511	0	0	57.7135	39.43	52.7985
TGME49_292260	SAG-related sequence SRS36B	678.055	677.765	693.311	775.203	774.868	703.202	19.2583	14.1373	19.1144	247.41	200.727	227.382	286.76	279.65	283.04	6.47843	4.87017	6.49634	1983.98	1945.96	2032.82	2328.53	2254.45	2125.06	68.2085	74.6365	69.5582	7010.16	6537.95	6688.44	7782.13	7461.54	7543.23	172.535	167.028	310.962	264.542	246.305	281.038	300.558	301.754	179.766	12.2115	10.7848	11.9067	1983.98	1945.96	2032.82
TGME49_294970	hypothetical protein	702.695	806.546	756.202	1113.76	1147.83	697.526	184.406	186.839	152.061	256.401	238.866	248.008	411.998	414.251	280.755	62.0334	64.3643	51.6804	3826.49	3746.12	3721.89	5815	5796.11	4435.28	993.621	924.94	970.341	14491	14853	15662.1	25136	26698.6	18433.6	3704.7	3722.56	2965.41	164.931	151.359	160.706	253.069	249.537	154.891	53.6997	52.711	51.0639	3826.49	3746.12	3721.89
TGME49_301160	SAG-related sequence SRS19C	333.646	385.157	362.597	402.55	518.244	388.599	83.308	95.2229	95.4546	121.741	114.068	118.919	148.91	187.034	156.412	28.0245	32.8033	32.4418	1196.14	1130.56	1198.89	1562.32	1404.68	1632.9	285.196	300.041	292.76	4061.71	4055.31	4622.17	5455.79	5226.46	4831.23	1239.46	1165.11	1179.82	85.2053	81.0116	92.3724	104.998	107.985	79.8355	30.6767	30.7477	30.0686	1196.14	1130.56	1198.89
TGME49_306500	hypothetical protein	1.19279	0.416104	1.29263	2.63646	1.33725	1.29385	0	0	0	0.435226	0.123233	0.423937	0.975269	0.482614	0.520774	0	0	0	47.2026	34.7958	49.7403	63.3707	47.1702	92.292	0	0	0	116.212	0	108.606	227.359	122.982	0	0	0	0	11.1123	9.46284	12.984	20.6487	16.1842	27.2554	0	0	0	47.2026	34.7958	49.7403
TGME49_312950	hypothetical protein	14.169	22.2483	18.0817	21.546	17.0526	13.0953	2.48524	1.57077	2.06647	5.17002	6.58905	5.93019	7.97022	6.15429	5.27086	0.836025	0.541115	0.702323	105.829	97.1179	113.723	137.984	136.868	117.225	25.1982	27.7946	24.8058	310.709	387.204	417.283	465.526	462.112	342.137	0	0	79.7961	26.2494	24.0721	33.9094	35.8513	37.778	17.1655	10.2495	7.8575	8.35027	105.829	97.1179	113.723
TGME49_320230	SAG-related sequence SRS15C	84.4131	78.0326	81.0133	107.208	101.688	72.366	13.2827	12.9358	14.1134	30.8008	23.1101	26.5696	39.658	36.6992	29.1274	4.46827	4.45626	4.79666	381.619	365.746	375.6	443.93	485.362	338.684	68.1969	71.5244	69.6835	1121.04	1088.49	1195.4	1659.72	1381.98	1140.23	265.108	238.187	268.008	52.5618	48.9544	56.1692	69.1543	69.8899	36.2474	11.9814	12.7085	13.2932	381.619	365.746	375.6
TGME49_320250	SAG-related sequence SRS15A	47.7159	184.782	144.522	156.455	176.479	223.456	0	0	0	17.4107	54.7249	47.3983	57.8752	63.6912	89.9411	0	0	0	889.241	919.3	914.411	929.657	1023.84	1241.52	0	0	0	833.429	3039.56	2952.72	3526.26	3942.08	5147.49	0	0	0	41.7396	38.7414	42.2742	40.1486	45.6488	35.8025	0	0	0	889.241	919.3	914.411
	also in TgME49_319730 KO up
[truncated: 93 more columns]

## Sheet: Subsets 
Leading_Protein	Protein Descriptions	Metabolism & Transport	Signalling	Protein binding or processing	Nucleic acid binding or processing	BAG/MAG	GRA	MIC	ROP	SAG	ukn
TGME49_200240	microneme protein MIC17B							1
TGME49_201240	hypothetical protein										1
TGME49_204050	subtilisin SUB1			1
TGME49_205290	serine/threonine specific protein phosphatase		1
TGME49_212980	hypothetical protein (RNA binding protein homolog)				1
TGME49_214190	SAG-related sequence SRS46									1
TGME49_214980	hypothetical protein				1
TGME49_216810	5'-nucleotidase, C-terminal domain-containing protein				1
TGME49_221580	ribosomal RNA large subunit methyltransferase J protein				1
TGME49_224890	hypothetical protein										1
TGME49_226260	hypothetical protein										1
TGME49_226910	Amylo-alpha-1,6-glucosidase	1
TGME49_229405	3'5'-cyclic nucleotide phosphodiesterase domain-containing protein		1
TGME49_231920	oxidoreductase, short chain dehydrogenase/reductase family protein	1
TGME49_238200	alpha/beta hydrolase fold domain-containing protein	1
TGME49_239310	ribulose 5-phosphate isomerase	1
TGME49_245530	hypothetical protein										1
TGME49_245650	proteasome assembly chaperone 4, putative			1
TGME49_256800	hypothetical protein										1
TGME49_257750	homocysteine s-methyltransferase domain-containing protein	1
TGME49_258230	rhoptry kinase family protein ROP20								1
TGME49_259020	bradyzoite antigen BAG1					1
TGME49_259970	hypothetical protein										1
TGME49_261380	ribosomal protein S8, putative				1
TGME49_262050	rhoptry kinase family protein ROP39								1
TGME49_262120	IQ calmodulin-binding motif domain-containing protein			1
TGME49_267140	SAG-related sequence SRS38B									1
TGME49_267680	microneme protein MIC12							1
TGME49_268220	hypothetical protein										1
TGME49_277820	hypothetical protein										1
TGME49_280580	SAG-related sequence SRS35B									1
TGME49_283540	microneme protein MIC20							1
TGME49_294020	zinc finger, C3HC4 type (RING finger) domain-containing protein			1
TGME49_294330	EGF family domain-containing protein		1
TGME49_297720	trehalose-phosphatase	1
TGME49_309020	PP-loop family protein				1
TGME49_313050	oxidoreductase, short chain dehydrogenase/reductase family protein	1
TGME49_319350	SAG-related sequence SRS17B									1
TGME49_320630	phosphotransferase enzyme family protein	1
down		8	3	4	6	1	0	3	2	4	8	39
up
TGME49_202930	IMC sutures component ISC5										1
TGME49_213370	formin FRM3			1
TGME49_219730	hypothetical protein										1
TGME49_223550	hypothetical protein				1
TGME49_223560	hypothetical protein										1
TGME49_224760	SAG-related sequence SRS40E									1
TGME49_239090	SAG-related sequence SRS23									1
TGME49_240390	calcium-dependent protein kinase		1
TGME49_248130	hypothetical protein										1
TGME49_266335	Toxoplasma gondii family A protein										1
TGME49_266890	hypothetical protein										1
TGME49_273780	SWI2/SNF2-containing protein				1
TGME49_275380	SAG-related sequence SRS47D									1
TGME49_278260	polynucleotide adenylyltransferase				1
TGME49_278370	Toxoplasma gondii family A protein										1
TGME49_286020	hypothetical protein										1
TGME49_294970	hypothetical protein						1
TGME49_301160	SAG-related sequence SRS19C									1
TGME49_306500	hypothetical protein										1
TGME49_312950	RAP-1 family protein										1
TGME49_320230	SAG-related sequence SRS15C									1
		0	1	1	3	0	1	0	0	5	10	21
