# Supplementary material for: Pleiotropic Effects on Tachyzoite and Host Cell Proteomes in Knock-Out Clones of the Open Reading Frames 297720 and 319730 Constitutively Expressed in T. gondii ShSp1 Tachyzoites
Source: Int J Mol Sci. 2025 Oct 27;26(21):10433. doi: 10.3390/ijms262110433 (PMC12607534; doi:10.3390/ijms262110433)
Supplement: Supplementary file 1 [file ijms-26-10433-s001.zip › TableS4.xlsx]

## Sheet: KO vs. WT down
Leading_Protein	Protein Descriptions	IBAQ Tln_101	IBAQ Tln_102	IBAQ Tln_103	IBAQ WT_1	IBAQ WT_2	IBAQ WT_3	rAbu Tln_101	rAbu Tln_102	rAbu Tln_103	rAbu WT_1	rAbu WT_2	rAbu WT_3	SN Tln_101	SN Tln_102	SN Tln_103	SN WT_1	SN WT_2	SN WT_3	Top3 Tln_101	Top3 Tln_102	Top3 Tln_103	Top3 WT_1	Top3 WT_2	Top3 WT_3	IQ Tln_101	IQ Tln_102	IQ Tln_103	IQ WT_1	IQ WT_2	IQ WT_3	iSN Tln_101	iSN Tln_102	iSN Tln_103	iSN WT_1	iSN WT_2	iSN WT_3	iSN log2FC Tln - WT	iSN EB_stat Tln - WT	iSN EB_pVal Tln - WT	iSN EB_adjpVal Tln - WT	iSN Signif Tln - WT	iSN Proportion Signif Tln - WT	iSN Persistent Signif Tln - WT	iTop3 AND iSN Persistent Signif Tln - WT	iTop3 Tln_101	iTop3 Tln_102	iTop3 Tln_103	iTop3 WT_1
TGME49_200250	microneme protein MIC17A	21.9358	16.3575	20.0405	60.5206	86.7535	111.148	15.5572	11.9624	15.0236	49.5004	71.3091	85.5846	115.87	115.812	105.535	275.231	366.856	354.975	287.423	373.164	327.429	736.851	1593.91	1636.35	16.318	14.3829	16.1429	41.367	71.8931	76.8198	115.87	115.812	105.535	275.231	366.856	354.975	-1.55386	-12.2238	1.00878e-05	0.000754382	-	1	-	-	287.423	373.164	327.429	736.851
TGME49_202020	DnAK-TPR	8.95649	6.12617	2.85817	21.0207	21.6498	28.1646	6.35206	4.48013	2.14265	17.193	17.7956	21.6869	65.8801	67.1827	82.9811	192.403	201.872	180.78	231.911	214.432	0	663.016	644.704	685.022	11.4885	11.1773	16.3155	36.0743	35.891	35.4443	65.8801	67.1827	82.9811	192.403	201.872	180.78	-1.41896	-12.6117	8.29507e-06	0.000668973	-	1	-	-	231.911	214.432	99.2491	663.016
TGME49_203720	vitamin k epoxide reductase family protein	617.867	756.899	942.428	2447	2147.59	1578.34	438.199	553.528	706.499	2001.43	1765.26	1215.33	627.591	598.126	762.164	1742.6	1452.73	1174.37	4436.81	4494.77	4922.58	12567.1	10815.2	9858.51	57.0183	56.7122	57.5461	138.193	126.954	128.197	627.591	598.126	762.164	1742.6	1452.73	1174.37	-1.12577	-6.72036	0.000377279	0.00702149	-	1	-	-	4436.81	4494.77	4922.58	12567.1
TGME49_207160	SAG-related sequence SRS49D	4.76398	0.288618	0	21.0529	21.0692	22.6633	3.37868	0.211069	0	17.2193	17.3183	17.4509	23.0207	8.31455	38.1765	125.059	100.722	80.6478	0	0	0	375.444	459.861	392.152	9.75941	12.263	0	26.1444	37.9481	29.4723	23.0207	8.31455	38.1765	125.059	100.722	80.6478	-2.37305	-4.46509	0.00350966	0.0272528	-	1	-	-	36.4814	22.7414	18.9448	375.444
TGME49_207210	hypothetical protein	36.7566	27.9553	17.1939	284.418	270.099	300.349	26.0682	20.444	12.8896	232.629	222.015	231.271	60.8194	54.3403	43.118	269.344	327.295	404.59	254.172	197.77	0	1611.33	1745.76	1640.87	13.2485	9.6719	8.80495	59.6058	84.7269	95.5504	60.8194	54.3403	43.118	269.344	327.295	404.59	-2.65581	-14.1573	4.00768e-06	0.000484812	-	1	-	-	254.172	203.022	105.023	1611.33
TGME49_209755	hypothetical protein	0	0	0	3.86521	10.4188	6.98131	0	0	0	3.16139	8.56396	5.37566	50.6147	84.9226	74.7351	145.758	150.363	99.943	0	0	0	264.832	425.893	217.119	0	0	0	12.6299	12.8605	10.7174	50.6147	84.9226	74.7351	145.758	150.363	99.943	-0.923164	-3.84995	0.00726634	0.0429543					14.9689	18.8866	14.7906	269.583
TGME49_209985	cAMP-dependent protein kinase	21.1368	16.6771	17.8728	137.99	143.249	156.265	14.9905	12.1961	13.3985	112.863	117.747	120.325	202.677	158.319	174.511	597.285	655.093	685.891	267.555	423.805	452.107	2734.98	2192.58	2370.56	17.0485	11.9305	11.9729	66.0689	70.0891	88.5497	202.677	158.319	174.511	597.285	655.093	685.891	-1.86092	-16.2656	1.66287e-06	0.000297365	-	1	-	-	276.907	423.805	452.107	2734.98
TGME49_213480	hypothetical protein	0	0	0	4.53565	3.82942	2.23932	0	0	0	3.70975	3.14769	1.72429	12.762	0	25.1217	65.1676	54.3109	39.5613	0	0	0	245.373	221.737	127.199	0	0	0	12.081	11.6351	10.171	12.762	18.4542	25.1217	65.1676	54.3109	39.5613	-1.52159	-5.35484	0.00134933	0.015205	-	1	-	-	10.205	8.73778	13.9425	247.501
TGME49_215490	transporter, major facilitator family protein	35.4475	19.9447	16.22	103.191	147.681	185.725	25.1398	14.5858	12.1594	84.4011	121.39	143.009	127.809	88.616	119.551	492.848	586.931	597.611	315.569	301.426	338.187	2146.59	2435.57	2387.15	15.8488	15.0694	17.3915	95.8909	111.412	118.143	127.809	88.616	119.551	492.848	586.931	597.611	-2.3321	-14.6181	3.27325e-06	0.000424583	-	1	-	-	315.569	301.426	338.187	2146.59
TGME49_216140	tetratricopeptide repeat-containing protein	1.22438	0	0.226959	16.3216	20.3089	31.4516	0.868346	0	0.170142	13.3496	16.6934	24.2179	79.8025	77.7942	48.6259	155.48	126.683	151.613	0	0	0	336.857	392.098	494.391	11.4582	0	9.33931	22.4234	23.2344	24.2838	79.8025	77.7942	48.6259	155.48	126.683	151.613	-1.1021	-5.31874	0.00139978	0.0156875					15.2109	14.5805	12.9996	341.07
TGME49_218490	hypothetical protein	0	0	0	2.26818	2.13285	1.71162	0	0	0	1.85517	1.75315	1.31796	142.87	146.111	158.718	196.363	173.257	137.277	0	0	0	0	290.452	284.441	0	0	0	27.0581	26.2765	28.3741	142.87	146.111	158.718	196.363	173.257	137.277	-0.165098	-1.1743	0.28153	0.450591					6.59491	11.8905	7.84582	304.583
TGME49_221910	AN1 family Zinc finger domain-containing protein	0	0	0	15.4005	7.62693	12.0911	0	0	0	12.5962	6.26914	9.31023	0	34.1084	0	54.9078	68.7667	40.7996	0	0	0	125.24	0	105.463	0	0	0	16.3636	15.2787	10.4296	4.90118	34.1084	6.20649	54.9078	68.7667	40.7996	-2.4047	-3.35914	0.0135311	0.0621828					6.24892	16.0557	4.83334	125.24
TGME49_222160	aldehyde dehydrogenase	139.519	106.154	99.6061	299.523	368.829	482.713	98.9489	77.6318	74.6706	244.983	303.168	371.692	355.157	278.269	275.327	841.274	904.2	1089.89	1542.34	1511.74	1543.12	3756.99	5024.86	6800.41	35.3297	22.0054	23.8716	72.4358	79.9571	113.196	355.157	278.269	275.327	841.274	904.2	1089.89	-1.64308	-11.3799	1.5762e-05	0.00101295	-	1	-	-	1542.34	1511.74	1543.12	3756.99
TGME49_233380	hypothetical protein	0	0	0	4.51556	3.28648	6.01953	0	0	0	3.69332	2.70141	4.63508	61.569	58.0377	0	115.065	87.9441	96.6738	0	0	0	308.622	195.909	247.433	0	0	0	25.3068	17.1437	20.2089	61.569	58.0377	57.9847	115.065	87.9441	96.6738	-0.746408	-6.59681	0.000419837	0.00754056					13.6336	11.7617	15.8808	308.622
TGME49_234230	hypothetical protein	5.28228	3.45607	4.11836	19.3616	18.9699	19.03	3.74626	2.52746	3.08736	15.836	15.5928	14.6532	82.8962	76.3496	85.1873	245.404	231.969	202.096	215.536	228.053	255.986	1411.2	1139.24	892.832	9.54195	8.80056	8.42518	26.677	26.1638	23.6257	82.8962	76.3496	85.1873	245.404	231.969	202.096	-1.47178	-14.7125	3.14257e-06	0.000424583	-	1	-	-	220.275	233.829	261.383	1411.2
TGME49_237090	AP2 domain transcription factor AP2X-5	0	0	0	0.581135	2.78151	2.009	0	0	0	0.475316	2.28633	1.54694	50.9553	0	0	117.942	78.5602	70.0429	0	0	0	0	303.796	184.571	0	0	0	20.2371	15.8001	14.9912	50.9553	16.8949	8.41131	117.942	78.5602	70.0429	-2.16194	-3.46665	0.0117719	0.0573507		0.05			15.3115	10.856	10.6307	64.8388
TGME49_243680	dihydrodipicolinate reductase	0.54972	0.563491	0	10.089	11.5562	14.7668	0.389868	0.412087	0	8.25191	9.4989	11.3705	13.3715	10.9944	19.6865	64.4762	56.4458	42.7981	0	0	0	265.836	240.165	268.488	8.65257	6.8182	0	28.9779	22.8233	16.5296	13.3715	10.9944	19.6865	64.4762	56.4458	42.7981	-1.91668	-7.78699	0.000159166	0.00432434	-	1	-	-	23.4675	31.5179	18.5462	265.836
TGME49_246120	tetratricopeptide repeat-containing protein	2.52023	3.25409	2.90906	6.33911	7.71676	6.73567	1.78738	2.37975	2.1808	5.18482	6.34298	5.18652	57.8719	56.7441	55.3512	113.591	118.567	104.254	0	111.46	0	262.194	243.231	239.747	11.7967	10.1879	12.1799	22.4468	22.908	25.9264	57.8719	56.7441	55.3512	113.591	118.567	104.254	-0.983162	-12.2893	9.75587e-06	0.000743072					94.3084	118.097	103.521	262.194
TGME49_260600	Pumilio-family RNA binding repeat-containing protein	28.6632	21.86	16.5591	143.248	138.209	148.609	20.3283	15.9865	12.4137	117.164	113.604	114.43	79.614	86.2704	77.9326	378.395	355.259	332.691	394.839	453.889	612.092	3797.32	3202.1	2846.2	16.1069	13.7403	13.3395	64.7015	72.6707	76.9549	79.614	86.2704	77.9326	378.395	355.259	332.691	-2.1282	-24.8215	1.11145e-07	9.65832e-05	-	1	-	-	394.839	453.889	612.092	3797.32
TGME49_263450	hypothetical protein	6.67596	4.88534	7.84219	19.1111	19.9944	18.6522	4.73467	3.5727	5.87897	15.6312	16.4349	14.3623	50.6379	64.318	72.1823	159.42	143.426	136.034	189.726	199.823	237.589	721.881	547.638	443.327	10.289	11.0321	13.0866	36.5889	27.8207	26.9836	50.6379	64.318	72.1823	159.42	143.426	136.034	-1.24193	-8.54743	9.11446e-05	0.00315708	-	1	-	-	189.726	199.823	237.589	721.881
TGME49_264660	SAG-related sequence SRS44	7.12608	6.32251	5.39522	113.532	131.537	140.535	5.0539	4.62372	4.04457	92.8593	108.12	108.213	85.5539	80.1558	94.7307	687.316	787.621	803.049	0	0	0	3585.4	2874.67	2497.98	9.69057	9.06562	10.7688	74.0112	96.4519	114.398	85.5539	80.1558	94.7307	687.316	787.621	803.049	-3.12876	-30.597	2.88615e-08	3.95691e-05	-	1	-	-	60.9833	62.9552	106.794	3585.4
TGME49_266640	Acetyl-coenzyme A synthetase 2, putative	558.447	613.122	620.276	1837.3	1476.75	1564.26	396.057	448.383	464.995	1502.74	1213.85	1204.49	1567.83	1629	1697.24	4435.39	3811.51	3981.01	11831.3	12192.8	13063.2	40852.5	32982.4	33734.6	69.2963	64.7024	65.7045	160.69	169.153	179.556	1567.83	1629	1697.24	4435.39	3811.51	3981.01	-1.31887	-15.0995	2.66628e-06	0.000378152	-	1	-	-	11831.3	12192.8	13063.2	40852.5
TGME49_267980	hypothetical protein	0	3.94631	3.19539	104.097	131.391	119.888	0	2.88598	2.39545	85.1421	108	92.3143	56.2419	78.9018	136.075	201.727	275.587	309.886	0	0	0	1388.73	1789.37	1505.06	0	25.4036	6.60652	97.1182	134.504	130.805	56.2419	78.9018	136.075	201.727	275.587	309.886	-1.61147	-4.85203	0.00228492	0.0212181	-	1	-	-	10.0399	93.2957	64.9327	1388.73
TGME49_268860	enolase 1	0	0	0	30.2276	36.6628	32.239	0	0	0	24.7235	30.1359	24.8243	48.9111	72.0542	0	114.151	120.15	103.724	0	0	0	555.983	555.018	457.44	0	0	0	28.067	24.6028	24.3522	48.9111	72.0542	54.7654	114.151	120.15	103.724	-0.960605	-6.24064	0.000576415	0.00922489					9.62445	14.4842	11.8552	562.644
TGME49_280570	SAG-related sequence SRS35A	111.448	93.6135	89.7438	551.109	475.906	585.364	79.0406	68.4605	67.2772	450.758	391.183	450.734	200.605	145.543	151.452	660.072	686.989	823.524	1085.39	873	789.523	3442.18	4108.68	4923.82	32.7162	25.8919	25.4847	123.853	126.127	170.741	200.605	145.543	151.452	660.072	686.989	823.524	-2.13335	-13.9565	4.38581e-06	0.000493675	-	1	-	-	1085.39	873	789.523	3442.18
TGME49_288270	hypothetical protein	0.941849	0	0	7.29414	7.67235	5.649	0.667971	0	0	5.96595	6.30648	4.34977	25.77	35.4297	0	51.2986	75.7879	39.2988	0	0	0	202.584	195.177	132.964	3.90739	0	0	15.3387	19.7563	16.3022	25.77	35.4297	33.6694	51.2986	75.7879	39.2988	-0.771093	-3.06071	0.0200934	0.0787955					38.3372	10.7734	10.511	202.584
TGME49_291040	lactate dehydrogenase LDH2	7.20432	5.16597	5.64489	30.2461	42.4077	44.5985	5.1094	3.77793	4.23174	24.7386	34.8581	34.3412	52.5202	39.6068	47.9339	208.447	151.16	158.136	0	0	0	0	791.022	763.071	12.4332	5.18019	7.23674	36.5762	34.329	55.9045	52.5202	39.6068	47.9339	208.447	151.16	158.136	-1.88101	-11.6327	1.37466e-05	0.000958299	-	1	-	-	124.694	49.2333	84.3142	440.396
TGME49_293480	MoeA N-terminal region (domain I and II) domain-containing protein	0.526339	0.202671	0	8.59697	8.44131	7.33391	0.373286	0.148216	0	7.03155	6.93854	5.64716	1763.7	1278.38	2109.11	2788.52	2347.47	2140.52	0	0	0	306.532	364.186	293.671	11.8174	3.73254	0	28.3689	30.4273	27.9148	1763.7	1278.38	2109.11	2788.52	2347.47	2140.52	-0.519669	-2.61278	0.0371795	0.118359					18.1763	19.0642	10.535	306.532
TGME49_293740	hypothetical protein	76.3255	72.0697	77.4771	221.784	202.295	218.612	54.131	52.7053	58.0814	181.399	166.282	168.333	117.224	98.0277	133.185	330.134	332.84	365.844	432.835	507.617	534.019	1269.39	1338.29	1246.73	37.2209	28.4608	35.1145	73.3647	95.5081	98.0556	117.224	98.0277	133.185	330.134	332.84	365.844	-1.57171	-12.4744	8.88439e-06	0.000702721	-	1	-	-	432.835	507.617	534.019	1269.39
TGME49_301210	NAD(P) transhydrogenase subunit beta, putative	4.47236	2.49278	2.29863	18.8332	9.0021	18.1405	3.17185	1.823	1.72319	15.4038	7.39949	13.9683	45.1086	34.5677	34.963	101.605	79.8196	89.3438	155.959	83.5535	127.256	415.075	292.173	414.619	13.9155	11.3834	9.72967	36.4381	29.2892	42.5162	45.1086	34.5677	34.963	101.605	79.8196	89.3438	-1.24412	-8.74033	7.96589e-05	0.00289944	-	1	-	-	155.959	89.1516	127.256	415.075
TGME49_307830	hypothetical protein	0	0	0	19.4111	14.6185	17.5546	0	0	0	15.8765	12.016	13.5172	0	0	24.5273	72.6609	73.8891	60.5648	0	0	0	205.885	176.908	247.53	0	0	0	14.276	16.7465	20.2472	7.00158	12.5292	24.5273	72.6609	73.8891	60.5648	-2.4132	-5.72408	0.000935838	0.0120662	-	1	-	-	5.5328	9.1102	9.56037	205.885
TGME49_308093	rhoptry kinase family protein (incomplete catalytic triad)	19.8679	7.81357	8.64892	93.2156	93.5399	100.831	14.0905	5.71415	6.48374	76.242	76.8874	77.6402	63.2646	52.3127	56.0153	266.235	252.208	259.923	289.136	166.917	211.507	1553.73	1378.43	1197.59	20.0014	11.3391	9.47856	46.7212	49.2376	57.6471	63.2646	52.3127	56.0153	266.235	252.208	259.923	-2.1856	-23.5281	1.56807e-07	9.65832e-05	-	1	-	-	293.03	171.405	211.507	1553.73
TGME49_308950	histidine acid phosphatase superfamily protein	56.6798	38.4624	35.7095	104.297	119.101	144.129	40.198	28.128	26.7699	85.3059	97.898	110.981	358.361	251.966	238.853	561.97	643.219	844.847	1007.75	695.748	616.247	2105.39	1813.81	2568.53	45.855	29.5233	28.3522	84.9738	80.457	117.979	358.361	251.966	238.853	561.97	643.219	844.847	-1.27457	-6.10776	0.00065105	0.00979518	-	1	-	-	1007.75	695.748	616.247	2105.39
TGME49_309930	melibiase subfamily protein	62.156	65.2724	54.2552	204	177.052	190.492	44.0818	47.7344	40.6729	166.853	145.532	146.68	506.639	495.604	455.342	1122.6	1027.68	1048.03	1547.33	1765.85	1812.14	7037.4	5502.38	5429.45	27.2588	21.6447	22.3151	56.1078	55.9599	69.7142	506.639	495.604	455.342	1122.6	1027.68	1048.03	-1.1342	-13.9288	4.44103e-06	0.000493675	-	1	-	-	1547.33	1765.85	1812.14	7037.4
TGME49_318880	hypothetical protein	12.2746	12.4408	10.0832	45.1032	37.1027	41.7856	8.70531	9.09807	7.55896	36.8904	30.4975	32.1752	63.4714	84.358	62.3776	164.388	174.65	185.117	288.216	307.597	197.687	1243.35	826.144	699.635	10.4473	14.9756	9.95808	34.1708	33.2269	33.471	63.4714	84.358	62.3776	164.388	174.65	185.117	-1.33071	-9.8814	3.77206e-05	0.00191227	-	1	-	-	288.216	307.597	197.687	1243.35
TGME49_319090	IgA-specific serine endopeptidase	3.77681	2.43742	4.19256	19.9954	17.0151	13.7153	2.67856	1.78251	3.14299	16.3544	13.986	10.5609	45.6151	35.9956	38.2777	164.227	152.118	114.939	127.773	75.1372	124.434	458.48	448.181	404.795	6.66198	6.66284	7.94226	25.9995	25.4849	23.1209	45.6151	35.9956	38.2777	164.227	152.118	114.939	-1.8379	-11.4226	1.5399e-05	0.00101091	-	1	-	-	127.773	78.1173	132.843	458.48
TGME49_319560	microneme protein MIC3	315.281	264.908	275.119	1026.69	807.164	1038.99	223.601	193.73	206.245	839.74	663.468	800.027	781.663	785.543	754.38	2432.17	2132.77	2564.89	3044.83	3719.88	3765.83	12315.4	12748.6	11277.6	66.2659	69.526	62.9144	184.737	214.5	221.497	781.663	785.543	754.38	2432.17	2132.77	2564.89	-1.61471	-17.601	1.00619e-06	0.000260762	-	1	-	-	3044.83	3719.88	3765.83	12315.4
TGME49_319730	YOU2 family C2C2 zinc finger protein	0	0	0	682.409	824.939	797.934	0	0	0	558.149	678.079	614.415	0	0	0	426.059	437.435	401.065	0	0	0	5179.28	5507.02	5691.36	0	0	0	55.5419	76.6443	81.1434	10.439	4.14571	10.1819	426.059	437.435	401.065	-5.79069	-16.4789	1.53064e-06	0.00028616	-	1	-	-	15.71	9.91917	12.6639	5179.28
	also in TgME49_297720 KO down
[truncated: 25 more columns]

## Sheet: KO vs. WT up
Leading_Protein	Protein Descriptions	IBAQ Tln_101	IBAQ Tln_102	IBAQ Tln_103	IBAQ WT_1	IBAQ WT_2	IBAQ WT_3	rAbu Tln_101	rAbu Tln_102	rAbu Tln_103	rAbu WT_1	rAbu WT_2	rAbu WT_3	SN Tln_101	SN Tln_102	SN Tln_103	SN WT_1	SN WT_2	SN WT_3	Top3 Tln_101	Top3 Tln_102	Top3 Tln_103	Top3 WT_1	Top3 WT_2	Top3 WT_3	IQ Tln_101	IQ Tln_102	IQ Tln_103	IQ WT_1	IQ WT_2	IQ WT_3	iSN Tln_101	iSN Tln_102	iSN Tln_103	iSN WT_1	iSN WT_2	iSN WT_3	iSN log2FC Tln - WT	iSN EB_stat Tln - WT	iSN EB_pVal Tln - WT	iSN EB_adjpVal Tln - WT	iSN Signif Tln - WT	iSN Proportion Signif Tln - WT	iSN Persistent Signif Tln - WT	iTop3 AND iSN Persistent Signif Tln - WT	iTop3 Tln_101	iTop3 Tln_102	iTop3 Tln_103	iTop3 WT_1
TGME49_210600	KRUF family protein	6.01071	8.09833	7.87291	0	0	0	4.26287	5.92239	5.90199	0	0	0	101.432	115.646	114.339	0	0	0	270.085	361.042	406.763	0	0	0	17.3575	19.4319	19.8132	0	0	0	101.432	115.646	114.339	16.0367	7.26049	5.23177	3.70148	9.61058	4.47225e-05	0.00213888	+	1	+	+	270.085	361.042	406.763	11.3732
TGME49_214575	hypothetical protein	1136.84	1048.05	892.358	305.648	273.588	298.306	806.264	766.453	668.964	249.992	224.882	229.697	563.492	561.117	539.126	350.899	272.306	230.517	3847.58	4060.03	3637.93	887.286	1095.5	1055.66	73.2779	71.9459	66.9075	26.8851	28.2376	24.4378	563.492	561.117	539.126	350.899	272.306	230.517	0.984055	6.38708	0.000505164	0.00844609					3847.58	4060.03	3637.93	893.596
TGME49_219230	AMP-binding enzyme domain-containing protein	47.8553	33.8112	35.9274	0.522379	1.82854	1.64936	33.9396	24.7265	26.9333	0.427259	1.50301	1.27001	134.425	132.809	137.975	40.6549	34.8635	33.0154	805.725	570.592	659.381	0	0	88.5835	52.8949	43.1147	42.2463	8.03343	10.5004	11.8474	134.425	132.809	137.975	40.6549	34.8635	33.0154	1.90602	19.5607	5.12634e-07	0.000152975	+	1	+	+	805.725	570.592	659.381	33.9778
TGME49_224770	SAG-related sequence SRS40D	30.128	27.3154	30.3685	0	0	0	21.3672	19.976	22.766	0	0	0	169.965	155.045	154.102	0	86.6088	0	582.379	547.025	625.596	0	0	0	18.48	21.4162	17.4643	0	0	0	169.965	155.045	154.102	25.0924	86.6088	8.73352	2.5804	3.42042	0.0124959	0.0594856		0.05			582.379	547.025	625.596	15.9905
TGME49_227100	hypothetical protein	548.428	445.791	350.192	126.018	141.117	183.023	388.952	326.012	262.525	103.072	115.995	140.929	832.52	674.449	504.601	193.183	246.073	279.707	2347.24	2058.08	1558.5	546.528	777.466	832.089	224.964	149.054	111.007	39.3602	57.5029	74.7983	832.52	674.449	504.601	193.183	246.073	279.707	1.47112	6.82544	0.000344908	0.00669443	+	1	+	+	2347.24	2058.08	1558.5	546.528
TGME49_240310	Toxoplasma gondii family E protein	15.6095	12.627	13.4971	0	0	0	11.0705	9.23425	10.1182	0	0	0	188.989	175.401	168.837	0	44.5509	0	532.699	609.508	613.336	0	0	0	27.6465	32.0972	30.2589	0	0	0	188.989	175.401	168.837	5.4674	44.5509	10.0927	3.71756	5.24188	0.00151439	0.0165402	+	1	+	+	532.699	609.508	613.336	22.394
TGME49_242240	rhoptry kinase family protein ROP19A	16.9532	6.64015	6.20742	0	0	0	12.0234	4.85601	4.65345	0	0	0	67.9229	64.7627	68.7597	0	0	0	476.807	185.12	129.347	0	0	0	16.2108	16.4634	17.6214	0	0	0	67.9229	64.7627	68.7597	9.23231	12.4761	10.8517	2.63959	21.9323	2.46201e-07	0.000101622	+	1	+	+	476.807	190.869	135.393	14.2842
TGME49_243940	hypothetical protein	50.7269	31.3177	45.1249	0	0	0	35.9761	22.903	33.8283	0	0	0	123.999	98.0537	109.612	0	0	0	440.12	206.445	298.995	0	0	0	54.8423	21.4238	27.1624	0	0	0	123.999	98.0537	109.612	7.4671	13.5597	6.32257	3.67454	13.0713	6.62603e-06	0.000605619	+	1	+	+	440.12	211.711	298.995	16.6434
TGME49_256792	hypothetical protein	50.9559	52.0098	48.0094	0	4.63588	3.55059	36.1385	38.0353	35.9907	0	3.81058	2.73398	143.141	158.444	143.242	11.892	63.2492	32.8823	428.998	566.67	502.231	0	0	0	37.6437	47.1778	41.162	0	17.3944	13.248	143.141	158.444	143.242	11.892	63.2492	32.8823	2.34576	4.22079	0.00465397	0.0320096	+	1	+	+	428.998	566.67	502.231	14.5354
TGME49_257970	hypothetical protein	157.856	183.399	155.536	24.562	32.2467	29.1647	111.953	134.122	116.599	20.0895	26.506	22.457	586.647	577.396	563.534	154.098	195.968	148.662	1677.87	2849.73	2142.35	493.74	630.913	384.736	77.2591	72.3469	69.8804	15.7888	18.3946	15.4647	586.647	577.396	563.534	154.098	195.968	148.662	1.80335	15.1488	2.61178e-06	0.000378152	+	1	+	+	1677.87	2849.73	2142.35	493.74
TGME49_258550	SAG-related sequence SRS28	446	386.174	405.844	5.37123	3.50468	3.69086	316.309	282.413	304.245	4.39319	2.88076	2.84199	1023.2	1091.98	1162.27	98.1605	34.1625	37.6304	4973.46	4155.36	4431.98	0	0	0	413.736	364.855	371.775	8.18577	10.4424	8.24742	1023.2	1091.98	1162.27	98.1605	34.1625	37.6304	4.44303	11.4124	1.54844e-05	0.00101091	+	1	+	+	4973.46	4155.36	4431.98	86.9427
TGME49_265420	hypothetical protein	49.6048	16.0725	13.359	0	0	0	35.1804	11.754	10.0147	0	0	0	91.3081	84.8968	67.5967	0	0	0	726.905	242.379	0	0	0	0	29.3314	23.2563	21.5504	0	0	0	91.3081	84.8968	67.5967	16.8132	7.67444	14.1455	2.72178	9.20488	5.8186e-05	0.00251754	+	1	+	+	726.905	246.705	121.015	10.3062
TGME49_266150	hypothetical protein	21.4644	16.4138	10.5652	0	0	0.500858	15.2228	12.0036	7.92032	0	0	0.385664	121.702	135.225	111.936	21.5017	0	67.3065	386.56	466.226	346.101	0	0	0	18.3255	22.8254	13.9239	0	0	5.19974	121.702	135.225	111.936	21.5017	39.0074	67.3065	1.67608	4.36583	0.00393187	0.029191	+	0.5			386.56	466.226	353.864	16.3903
TGME49_269650	FFD and TFG box motifs protein	170.753	203.086	189.687	40.1114	48.4862	43.8149	121.1	148.519	142.2	32.8075	39.8544	33.7378	439.11	496.52	499.489	159.434	167.781	125.115	2572.87	2342.08	2555.46	505.33	848.408	698.963	59.3099	53.9838	56.2177	15.2048	18.4526	16.2323	439.11	496.52	499.489	159.434	167.781	125.115	1.6747	12.8008	7.55576e-06	0.000634221	+	1	+	+	2572.87	2342.08	2555.46	505.33
TGME49_273120	SAG-related sequence SRS30C	96.9794	79.6258	76.5042	14.8203	24.7435	26.5003	68.779	58.2312	57.352	12.1216	20.3385	20.4054	309.14	280.966	278.861	46.8941	93.1345	90.6089	1220.34	1265.38	1200.66	297.811	509.792	449.892	75.4684	60.125	56.7029	9.20026	18.7544	21.5568	309.14	280.966	278.861	46.8941	93.1345	90.6089	1.97854	7.46503	0.000204343	0.00503272	+	1	+	+	1220.34	1265.38	1200.66	297.811
TGME49_273980	hypothetical protein	73.4775	91.5874	82.3213	0	0	1.76832	52.1112	66.9788	61.7129	0	0	1.36162	174.121	164.991	142.451	13.0186	14.6253	9.58978	567.347	827.308	919.976	0	0	29.5156	35.9187	48.6414	42.0112	0	0	2.11679	174.121	164.991	142.451	13.0186	14.6253	9.58978	3.71004	21.6843	2.6484e-07	0.000101622	+	1	+	+	567.347	827.308	919.976	11.4535
TGME49_277230	hypothetical protein	141.417	265.419	354.891	62.3818	53.9028	32.179	100.295	194.104	266.047	51.0227	44.3067	24.778	608.86	797.638	995.823	211.169	194.978	114.915	2049.5	3294.34	4246.25	802.494	599.991	518.766	156.298	202.302	231.379	49.1335	37.6802	37.0341	608.86	797.638	995.823	211.169	194.978	114.915	2.22515	8.01777	0.000133765	0.00404539	+	1	+	+	2049.5	3294.34	4246.25	805.886
TGME49_277240	NTPase I	180.492	147.298	98.7726	0	3.13218	0	128.007	107.721	74.0458	0	2.57457	0	533.193	408.877	298.671	0	49.5822	58.5867	1605.49	1460.67	1012.27	0	0	0	232.33	159.482	112.696	0	27.7446	0	533.193	408.877	298.671	41.8585	49.5822	58.5867	3.02158	13.2006	6.22849e-06	0.000605619	+	1	+	+	1605.49	1460.67	1012.27	10.0815
TGME49_279460	Toxoplasma gondii family B protein	54.2269	46.313	46.5823	0	0	0	38.4584	33.8692	34.9209	0	0	0	307.601	209.62	175.225	0	0	0	521.753	483.741	477.702	0	0	0	75.5055	47.7826	39.8521	0	0	0	307.601	209.62	175.225	10.4422	5.8285	6.61539	4.92544	17.4288	1.07125e-06	0.000260762	+	1	+	+	521.753	483.741	477.702	8.9416
TGME49_286000	hypothetical protein	81.7813	68.2697	73.0841	6.06361	6.7392	8.69902	58.0003	49.9263	54.7881	4.95949	5.53946	6.69831	554.145	570.809	625.948	92.774	95.9549	99.4615	1668.73	1967.87	2124.02	0	235.319	192.495	98.0256	101.835	100.389	22.9489	16.4113	16.3064	554.145	570.809	625.948	92.774	95.9549	99.4615	2.60163	32.0318	2.14696e-08	3.95691e-05	+	1	+	+	1668.73	1967.87	2124.02	217.849
TGME49_289050	FIKK kinase, putative	7.33438	6.14238	7.80461	0	0	0	5.20163	4.49198	5.8508	0	0	0	213.608	224.719	235.932	0	0	0	809.463	668.446	950.111	0	0	0	13.7111	12.5458	13.1511	0	0	0	213.608	224.719	235.932	8.65733	4.05318	10.6879	4.96071	14.531	3.39928e-06	0.000424583	+	1	+	+	809.463	668.446	950.111	13.7597
TGME49_289222	hypothetical protein	21.2509	15.5808	15.8574	0	0	0.684433	15.0714	11.3944	11.8876	0	0	0.527018	82.877	83.2805	74.9518	53.1819	43.6526	17.9214	629.162	396.369	327.909	0	0	0	32.117	21.6524	21.2367	0	0	5.9622	82.877	83.2805	74.9518	53.1819	43.6526	17.9214	1.21208	3.13635	0.0181558	0.0741447					629.162	396.369	327.909	14.9618
TGME49_292260	SAG-related sequence SRS36B	107.773	78.1235	79.5124	4.38779	4.43975	6.87943	76.4341	57.1325	59.6072	3.58882	3.64937	5.29721	190.15	227.823	208.994	37.0523	31.1146	35.3342	1362.06	1045.69	1093.27	0	0	173.109	101.172	77.8584	81.9455	11.2632	13.5957	16.97	190.15	227.823	208.994	37.0523	31.1146	35.3342	2.59869	24.4128	1.23676e-07	9.65832e-05	+	1	+	+	1362.06	1045.69	1093.27	90.2126
TGME49_292390	KRUF family protein	35.4424	30.2403	34.9657	0	0	0	25.1362	22.1151	26.2124	0	0	0	207.926	221.842	243.167	0	0	0	767.153	588.225	704.2	0	0	0	15.518	20.2439	22.5987	0	0	0	207.926	221.842	243.167	12.3388	5.23591	9.99145	4.69495	15.4586	2.2972e-06	0.000377935	+	1	+	+	767.153	588.225	704.2	18.7534
TGME49_294640	ribonucleoside-diphosphate reductase large chain	15.474	14.3682	10.9708	1.18897	1.49367	2.20491	10.9744	10.5076	8.22436	0.972473	1.22776	1.69779	96.3848	101.765	88.312	45.834	37.5537	36.9706	379.095	422.708	417.687	81.362	0	69.5508	27.4841	31.3661	29.4191	10.8564	6.01401	9.35774	96.3848	101.765	88.312	45.834	37.5537	36.9706	1.25561	11.1529	1.78647e-05	0.00111329	+	1	+	+	379.095	422.708	417.687	84.5182
TGME49_294980	hypothetical protein	208.096	216.274	221.641	37.3659	64.8977	57.0875	147.585	158.163	166.155	30.5619	53.3443	43.9577	678.082	771.014	773.033	187.93	260.379	218.715	1738.18	2767.49	2761.81	381.421	786.227	548.441	58.3878	76.0069	74.5278	19.1878	24.8556	20.2904	678.082	771.014	773.033	187.93	260.379	218.715	1.7463	12.9699	6.95833e-06	0.000622165	+	1	+	+	1738.18	2767.49	2761.81	391.205
TGME49_295440	hypothetical protein	50.8405	56.6171	53.6415	10.4419	22.0366	14.9795	36.0567	41.4047	40.2129	8.54053	18.1135	11.5343	262.388	336.105	306.525	112.409	140.884	98.2943	905.184	895.603	944.033	0	411.183	328.812	60.734	51.9285	50.705	16.8696	22.5425	19.4525	262.388	336.105	306.525	112.409	140.884	98.2943	1.37272	8.64952	8.48461e-05	0.00306116	+	1	+	+	905.184	895.603	944.033	243.381
TGME49_297280	hypothetical protein	103.305	74.5422	72.463	0	0	0	73.2653	54.5135	54.3226	0	0	0	222.158	207.598	208.088	0	0	0	693.416	606.472	666.454	0	0	0	43.5308	29.9171	31.7835	0	0	0	222.158	207.598	208.088	12.0957	7.62583	6.37568	4.66475	20.5295	3.76161e-07	0.000128929	+	1	+	+	693.416	606.472	666.454	15.7276
TGME49_299220	hypothetical protein	104.953	78.1509	76.6829	0	0	0	74.4337	57.1526	57.486	0	0	0	257.824	220.502	218.268	0	0	0	732.975	732.268	727.689	0	0	0	49.659	37.358	35.3289	0	0	0	257.824	220.502	218.268	5.89748	6.58586	4.44506	5.37772	33.5804	1.58257e-08	3.95691e-05	+	1	+	+	732.975	732.268	727.689	18.7979
TGME49_305790	hypothetical protein	24.1568	21.7886	22.7629	6.74308	6.96987	8.70116	17.1323	15.9342	17.0644	5.51523	5.72905	6.69995	184.715	192.688	176.426	95.0309	88.3853	86.4793	780.48	768.132	757.383	0	224.867	349.809	17.5042	18.6847	16.6413	8.3218	7.76258	9.16355	184.715	192.688	176.426	95.0309	88.3853	86.4793	1.03729	13.1459	6.39311e-06	0.000605619	+	0.4			780.48	768.132	757.383	178.431
TGME49_313010	DEAD (Asp-Glu-Ala-Asp) box polypeptide DDX6	422.423	439.468	414.244	89.1701	81.266	106.022	299.588	321.387	310.542	72.9331	66.7986	81.6379	1151.37	1366.97	1330.8	431.722	408.531	339.76	3549.57	4434.58	4220.65	1212.79	543.874	1343.4	78.1441	78.3991	73.5726	21.9766	24.7236	25.0781	1151.37	1366.97	1330.8	431.722	408.531	339.76	1.70912	14.0868	4.13606e-06	0.000486047	+	1	+	+	3549.57	4434.58	4220.65	1212.79
TGME49_313950	GMC oxidoreductase	8.01834	7.48371	7.36631	0	0	0	5.68671	5.47291	5.52222	0	0	0	54.0821	55.3078	51.4647	0	0	0	318.542	256.357	273.472	0	0	0	13.6024	16.6238	12.8843	0	0	0	54.0821	55.3078	51.4647	12.5569	7.18995	8.98764	2.52256	12.8415	7.40694e-06	0.000634221	+	0.95			318.542	262.261	279.179	14.8407
TGME49_315400	SAG-related sequence SRS53D	18.2565	11.513	11.66	0	0	0	12.9477	8.41956	8.74106	0	0	0	103.531	89.5773	91.2018	0	0	18.1599	472.51	311.254	323.204	0	0	0	16.4443	19.0511	18.5369	0	0	0	103.531	89.5773	91.2018	7.204	5.17407	18.1599	3.42906	7.90917	0.000145093	0.00420259	+	1	+	+	472.51	315.946	325.879	14.1565
TGME49_319360	SAG-related sequence SRS17A	22.7824	18.6893	13.3575	1.35797	1.01294	1.78588	16.1576	13.6677	10.0135	1.1107	0.83261	1.37514	63.6158	96.9994	80.9403	17.6419	15.13	17.8809	389.349	208.445	186.418	0	0	57.8293	29.808	35.3955	27.9215	7.43099	8.57514	6.31033	63.6158	96.9994	80.9403	17.6419	15.13	17.8809	2.23646	13.5674	5.24153e-06	0.000567327	+	1	+	+	389.349	211.5	191.242	39.0121
TGME49_320200	SAG-related sequence SRS16A	78.4209	75.7721	83.3909	5.78314	0.459328	1.8129	55.6171	55.4129	62.5147	4.73009	0.377556	1.39595	125.422	144.411	143.433	28.2634	17.4956	23.5088	704.867	810.031	1033.24	0	0	0	56.723	49.4483	53.5478	10.0826	5.47775	16.3244	125.422	144.411	143.433	28.2634	17.4956	23.5088	2.60134	14.5261	3.40657e-06	0.000424583	+	1	+	+	704.867	810.031	1033.24	28.8994
TGME49_320250	SAG-related sequence SRS15A	9.11188	7.6687	7.85911	0	0	0	6.46226	5.6082	5.89165	0	0	0	70.6185	63.595	60.6275	0	22.9333	0	236.449	230.638	228.838	0	0	0	17.5302	16.1911	15.5801	0	0	0	70.6185	63.595	60.6275	9.68656	22.9333	9.4927	2.33751	6.88407	0.000328225	0.00665669	+	1	+	+	236.449	230.638	228.838	17.5567
TGME49_321480	SAG-related sequence SRS12B	7.88339	7.01933	2.05042	0	0	0	5.59099	5.13331	1.53712	0	0	0	48.0544	70.6996	49.9737	0	15.8613	0	184.489	158.42	0	0	0	0	11.6139	17.7862	15.8302	0	0	0	48.0544	70.6996	49.9737	8.57213	15.8613	8.24565	2.4142	8.4717	9.61618e-05	0.00323024	+	1	+	+	184.489	162.033	63.6802	10.3352
TGME49_321570	beta-hydroxyacyl-acyl carrier protein dehydratase (FABZ)	64.0186	79.1326	77.544	32.4139	33.6012	29.3012	45.4028	57.8705	58.1315	26.5117	27.6194	22.5621	116.871	163.595	145.273	82.4104	71.296	68.1213	759.421	775.173	794.275	0	293.256	395.148	35.6279	34.133	34.581	16.7341	13.7549	17.9223	116.871	163.595	145.273	82.4104	71.296	68.1213	0.931612	6.42727	0.000487391	0.00831801					759.421	775.173	794.275	275.238
TGME49_322010	myosin-light-chain kinase	204.633	177.466	168.536	28.6712	34.6856	43.2556	145.129	129.783	126.344	23.4505	28.5107	33.3071	816.322	829.308	748.085	232.946	279.707	240.279	3148.66	4057.31	3406.03	926.347	1079.76	686.572	70.6495	69.5115	65.7606	16.0342	26.2056	20.0146	816.322	829.308	748.085	232.946	279.707	240.279	1.67188	16.9172	1.29516e-06	0.000260762	+	1	+	+	3148.66	4057.31	3406.03	926.347
	also in TgME49_297720 KO up
[truncated: 25 more columns]

## Sheet:  DE spec subsets
Leading_Protein	Protein Descriptions	Metabolism & Transport	Signalling	Protein binding or processing	Nucleic acid binding or processing	BAG/MAG	GRA	MIC	ROP	SAG	ukn
TGME49_202020	DnAK-TPR			1
TGME49_207160	SAG-related sequence SRS49D									1
TGME49_209755	Cyst matrix protein MAG2					1
TGME49_215490	novel putative transporter NPT1	1
TGME49_216140	tetratricopeptide repeat-containing protein			1
TGME49_218490	hypothetical protein										1
TGME49_221910	AN1 family Zinc finger domain-containing protein				1
TGME49_222160	aldehyde dehydrogenase	1
TGME49_233380	hypothetical protein										1
TGME49_234230	hypothetical protein (colocalized with chromatin)				1
TGME49_237090	AP2 domain transcription factor AP2X-5				1
TGME49_246120	tetratricopeptide repeat-containing protein			1
TGME49_260600	Pumilio-family RNA binding repeat-containing protein				1
TGME49_263450	hypothetical protein										1
TGME49_264660	SAG-related sequence SRS44									1
TGME49_266640	Acetyl-coenzyme A synthetase 2, putative	1
TGME49_267980	hypothetical protein										1
TGME49_268860	enolase 1	1
TGME49_288270	DUF4602 domain-containing protein				1
TGME49_293480	MoeA N-terminal region (domain I and II) domain-containing protein				1
TGME49_293740	hypothetical protein										1
TGME49_301210	NAD(P) transhydrogenase subunit beta, putative	1
TGME49_307830	hypothetical protein										1
TGME49_308950	histidine acid phosphatase superfamily protein						1
TGME49_319560	microneme protein MIC3							1
TGME49_319730	YOU2 family C2C2 zinc finger protein										1
down		5	0	3	6	1	1	1	0	2	7	26
up
TGME49_210600	KRUF family protein										1
TGME49_214575	hypothetical protein										1
TGME49_219230	AMP-binding enzyme domain-containing protein	1
TGME49_227100	glutaredoxin 5	1
TGME49_240310	Toxoplasma gondii family E protein										1
TGME49_242240	rhoptry kinase family protein ROP19A								1
TGME49_243940	dense granule protein GRA81						1
TGME49_256792	hypothetical protein										1
TGME49_257970	hypothetical protein										1
TGME49_258550	SAG-related sequence SRS28									1
TGME49_265420	hypothetical protein										1
TGME49_266150	hypothetical protein										1
TGME49_269650	FFD and TFG box motifs protein				1
TGME49_273120	SAG-related sequence SRS30C									1
TGME49_277240	NTPase I	1
TGME49_279460	Toxoplasma gondii family B protein										1
TGME49_286000	hypothetical protein				1
TGME49_289050	FIKK kinase, putative		1
TGME49_289222	armadillo repeat-containing protein										1
TGME49_292390	KRUF family protein										1
TGME49_294640	ribonucleoside-diphosphate reductase large chain	1
TGME49_294980	hypothetical protein						1
TGME49_295440	hypothetical protein										1
TGME49_297280	hypothetical protein										1
TGME49_299220	hypothetical protein										1
TGME49_305790	protein-tyrosine phosphatase, putative		1
TGME49_313010	DEAD (Asp-Glu-Ala-Asp) box polypeptide DDX6				1
TGME49_313950	GMC oxidoreductase	1
TGME49_315400	SAG-related sequence SRS53D									1
TGME49_319360	SAG-related sequence SRS17A									1
TGME49_320200	SAG-related sequence SRS16A									1
TGME49_321480	SAG-related sequence SRS12B									1
TGME49_321570	beta-hydroxyacyl-acyl carrier protein dehydratase (FABZ)	1
TGME49_322010	myosin-light-chain kinase		1
		6	3	0	3	0	2	0	1	6	13	34
