# Supplementary material for: Pleiotropic Effects on Tachyzoite and Host Cell Proteomes in Knock-Out Clones of the Open Reading Frames 297720 and 319730 Constitutively Expressed in T. gondii ShSp1 Tachyzoites
Source: Int J Mol Sci. 2025 Oct 27;26(21):10433. doi: 10.3390/ijms262110433 (PMC12607534; doi:10.3390/ijms262110433)
Supplement: Supplementary file 1 [file ijms-26-10433-s001.zip › TableS5.xlsx]

## Sheet: proteinGroups cleaned
Leading_Protein	Leading_Gene	PG.ProteinGroups	PG.ProteinAccessions	PG.Genes	PG.Organisms	PG.ProteinDescriptions	PG.Pvalue	PG.Qvalue	PG.MolecularWeight	IBAQ S1_R1	IBAQ S1_R2	IBAQ S1_R3	IBAQ S2_R1	IBAQ S2_R2	IBAQ S2_R3	IBAQ S3_R1	IBAQ S3_R2	IBAQ S3_R3	IBAQ S4_R1	IBAQ S4_R2	IBAQ S4_R3	Seen in # reps in S1	Seen in # reps in S2	Seen in # reps in S3	Seen in # reps in S4	OnOff S1 vs S2 onIn	StrictOnOff S1 vs S2 onIn	OnOff S1 vs S3 onIn	StrictOnOff S1 vs S3 onIn	OnOff S1 vs S4 onIn	StrictOnOff S1 vs S4 onIn	OnOff S2 vs S3 onIn	StrictOnOff S2 vs S3 onIn	OnOff S2 vs S4 onIn	StrictOnOff S2 vs S4 onIn	OnOff S4 vs S4 onIn	StrictOnOff S4 vs S4 onIn	Potential Contaminant	SN S1_R1	SN S1_R2	SN S1_R3	SN S2_R1	SN S2_R2	SN S2_R3	SN S3_R1	SN S3_R2	SN S3_R3	SN S4_R1	SN S4_R2
A0AV96-2	RBM47	A0AV96;A0AV96-2	A0AV96;A0AV96-2	RBM47	Homo sapiens	RNA-binding protein 47;Isoform 2 of RNA-binding protein 47	0.00237064	0.00328947	64099.08;64099.08-2			17.4;18.1	142;147.9	146;152.1	156.9;163.4	122.1;127.2	132;137.5	141.1;146.9	78.5;81.7	104.7;109.1		1	3	3	2																582.07	898.635	737.328	793.329	762.97	799.591	800.444	822.633	912.613
A0AVF1-2	IFT56	A0AVF1;A0AVF1-2;A0AVF1-3	A0AVF1;A0AVF1-2;A0AVF1-3	IFT56	Homo sapiens	Intraflagellar transport protein 56;Isoform 2 of Intraflagellar transport protein 56;Isoform 3 of Intraflagellar transport protein 56	0.000413866	0.000607312	64177.62;64177.62-2;64177.62-3	78;91;82.8	89.1;104;94.5		69.2;80.7;73.4		53.5;62.4;56.7		63.7;74.3;67.5			79.3;92.5;84.1	36.5;42.5;38.7	2	2	1	2														1514.75	1715.83		1276.01		1029.5		1189.83			1543.04
A0AVI4	TMEM129	A0AVI4	A0AVI4	TMEM129	Homo sapiens	E3 ubiquitin-protein ligase TM129	0.000255704	0.000495786	40463.9	355.8	307.3	250.7		264	306	294.5	285.4	217.9	233.1	236.1	321.4	3	2	3	3														1839.5	1492.81	1161.74		1350.66	1572.88	1530.9	1472.26	1052.52	1211.91	1366.4
A0AVT1	UBA6	A0AVT1	A0AVT1	UBA6	Homo sapiens	Ubiquitin-like modifier-activating enzyme 6	1.45927e-08	0	117969.97	6313.3	6361.6	6285.8	10293	10304.2	10137.1	8660.6	8938.8	8779.7	8693.5	8998.6	8926.1	3	3	3	3														17174.8	17590.2	16791.3	27167.7	27517.3	27087.5	23414.4	23577.8	23642.5	23206.3	23594.9
A0FGR8-2	ESYT2	A0FGR8-2	A0FGR8-2	ESYT2	Homo sapiens	Isoform 2 of Extended synaptotagmin-2	8.71221e-08	0	98901.59	11744.5	11892.2	11468.2	9764	9762.6	9890.7	9940.2	9860.5	10077.7	10241.7	10233.2	10186.6	3	3	3	3														53833.7	53728.2	52574.8	44024.5	44189.6	44735.7	45946.8	44859.7	45126.7	47584.7	46609.6
A0JLT2-2	MED19	A0JLT2;A0JLT2-2	A0JLT2;A0JLT2-2	MED19	Homo sapiens	Mediator of RNA polymerase II transcription subunit 19;Isoform 2 of Mediator of RNA polymerase II transcription subunit 19	0.000185666	0.000384271	26273.04;26273.04-2	631;721.1	643.8;735.8	640.3;731.7	686.6;784.7	770.8;880.9	676.7;773.4	652.9;746.2	622.8;711.8	705.5;806.2	573.2;655.1	577.5;660	610.3;697.4	3	3	3	3														1600.53	1748.58	1422.37	1671.52	2117.42	1831.2	1607.41	1485.07	1714.79	1463.96	1422.96
A0JNW5	BLTP3B	A0JNW5	A0JNW5	BLTP3B	Homo sapiens	Bridge-like lipid transfer protein family member 3B	8.10455e-05	0.000143143	164198.5	297.4	332.4	386.6	414.4	393.6	442.8	450.5	454.9	449.1	452.7	323	456.3	3	3	3	3														3091.74	3599.37	2614.77	3988.43	3757.92	3874.27	3766.51	3525.59	3839.55	3670.69	3705.75
A0MZ66-2	SHTN1	A0MZ66;A0MZ66-2;A0MZ66-3;A0MZ66-4	A0MZ66;A0MZ66-2;A0MZ66-3;A0MZ66-4	SHTN1	Homo sapiens	Shootin-1;Isoform 2 of Shootin-1;Isoform 3 of Shootin-1;Isoform 4 of Shootin-1	0.000567354	0.000720634	71639.86;71639.86-2;71639.86-3;71639.86-4		65.4;90.2;67.1;74.7		96.6;133.3;99.1;110.4	73;100.6;74.8;83.4			146.6;202.2;150.3;167.5		183.1;252.6;187.8;209.3	75.4;104;77.3;86.1	59.5;82.1;61.1;68	1	2	1	3															1016.91		1178.05	1043.05			1020.97		979.961	1092.84
A0PJW6	TMEM223	A0PJW6	A0PJW6	TMEM223	Homo sapiens	Transmembrane protein 223	4.16156e-05	0.000143143	22048.99	1054.1	1243.6	1163.8	907.5		982.4	870.7	1120.3	936.4	1056.8	1066.5	996.3	3	2	3	3														3513.79	4163.16	3892.49	3180.31		3297.75	2856.29	3738.86	3212.84	3575.16	3568.96
A0PK00	TMEM120B	A0PK00	A0PK00	TMEM120B	Homo sapiens	Transmembrane protein 120B	6.69882e-05	0.000143143	40245.79	1044.7	1039.4	1104.1	947	922.6	1072.3	950.1	994.2	979.4	974.6	997.1	935.1	3	3	3	3														3512.4	3550.5	3599.16	3227.43	3213.42	3562.14	3307.82	3504.72	3082.11	3414.74	3104.44
A1A4S6	ARHGAP10	A1A4S6	A1A4S6	ARHGAP10	Homo sapiens	Rho GTPase-activating protein 10	5.58276e-05	0.000143143	89374.61	941	985.8	1012.7	1403.7	1162.9	1253.5	1338.7	1241.6	1357.1	1263.2	1289.7	1103.1	3	3	3	3														4940.76	5525.74	5495.58	6297.21	6579.07	6194.64	5991.1	5774.11	6175.5	5825.06	6241.41
A1L0T0	ILVBL	A1L0T0	A1L0T0	ILVBL	Homo sapiens	2-hydroxyacyl-CoA lyase 2	1.2119e-06	0	67867.74	16148	16043.3	15829.4	14275.5	14040.6	13983	14534.3	13984.9	14153.7	13830.3	13890.9	13931	3	3	3	3														50004.4	48645.5	48870.9	44494.7	43617.8	42829.8	44541.3	44465.3	45016.6	43751	44118.8
A1L4H1	SSC5D	A1L4H1	A1L4H1	SSC5D	Homo sapiens	Soluble scavenger receptor cysteine-rich domain-containing protein SSC5D	0.0001397	0.000265781	165742.73	166	205.6	170.5	163.9	134.9	168.3	156.6	109.2	111.5	112	135.1	165.6	3	3	3	3														1804.67	1829.71	1772.27	1313.19	1456.36	1574.98	1503.19	1509.36	1520.13	1307.49	1433.17
A1X283	SH3PXD2B	A1X283	A1X283	SH3PXD2B	Homo sapiens	SH3 and PX domain-containing protein 2B	1.13818e-05	0	101579.09	1701.6	1746.2	1814	2372	2310.6	2344.5	2274.6	2202	2217.4	2121.6	2105.2	2165.4	3	3	3	3														7244.52	7018.67	7309.62	9193.03	9303.11	9465.17	9380.21	9060.14	9138.68	8798.81	8509.19
A1XBS5-2	CIBAR1	A1XBS5;A1XBS5-2;A1XBS5-3	A1XBS5;A1XBS5-2;A1XBS5-3	CIBAR1	Homo sapiens	CBY1-interacting BAR domain-containing protein 1;Isoform 2 of CBY1-interacting BAR domain-containing protein 1;Isoform 3 of CBY1-interacting BAR domain-containing protein 1	0.000737829	0.00116809	33430.62;33430.62-2;33430.62-3	730.8;852.5;787	767.8;895.8;826.9	709.9;828.2;764.5	341.4;398.3;367.7	190.6;222.4;205.3	590.2;688.6;635.6	551.3;643.2;593.7		292.7;341.5;315.2	559.2;652.4;602.2			3	3	2	1														2576.34	2484.06	2289.49	2068.4	1717.45	1922.17	1997.89		1765.7	2074.78
A1Z1Q3	MACROD2	A1Z1Q3;A1Z1Q3-1	A1Z1Q3;A1Z1Q3-1	MACROD2	Homo sapiens	ADP-ribose glycohydrolase MACROD2;Isoform 1 of ADP-ribose glycohydrolase MACROD2	0.000127827	0.000265781	47421.25;47421.25-1	446.8;425.5	435.6;414.9	440.7;419.7	285.6;272	339.5;323.4	225.2;214.5	369.6;352	344.7;328.3	333.7;317.8	291;277.1	324.5;309.1	373.2;355.4	3	3	3	3														2037.79	2043.46	2234.15	1502.4	1680.27	1698.08	1752.05	1510.6	1781.71	1647.77	1561.46
A2RRP1	NBAS	A2RRP1	A2RRP1	NBAS	Homo sapiens	NBAS subunit of NRZ tethering complex	5.68328e-06	0	268571.31	2843.6	2857.5	2895.6	2491.9	2440.7	2317.8	2547.3	2604.5	2474.8	2556.2	2348.9	2616.9	3	3	3	3														16518	16833.9	17165.1	14618.5	14765.9	14332.3	14984.1	15278.2	15460	15289.3	15329.8
A2RTX5	TARS3	A2RTX5	A2RTX5	TARS3	Homo sapiens	Threonine--tRNA ligase 2, cytoplasmic	0.000372462	0.000607312	92645.55	287.6	246.2	237.8	145.7	205.2	134.6	215.1	207.1	182.4	211.5	229.4	183.3	3	3	3	3														2137.63	1843.26	1866.09	1767.64	1587.24	1677.87	1610.16	1758.22	1397.78	1567.17	1946.85
A2RU48	SMCO3	A2RU48	A2RU48	SMCO3	Homo sapiens	Single-pass membrane and coiled-coil domain-containing protein 3	0.00216312	0.00313054	24877.12		65.8	142	200.3		37.3	168.7		76.4		101.3	208.4	2	2	2	2															991.68	823.078	827.221		562.085	762.792		609.934		734.994
A2RU67	FAM234B	A2RU67	A2RU67	FAM234B	Homo sapiens	Protein FAM234B	0.000174544	0.000384271	67038.54	156.2	159.1	186.9	161.3	101.5	140.5	152	125.9	169.3	112.4	126.7	124.1	3	3	3	3														926.322	1017.27	1227.09	958.576	882.41	884.256	983.704	1071.97	1024.48	903.187	1087.27
A2RUC4	TYW5	A2RUC4	A2RUC4	TYW5	Homo sapiens	tRNA wybutosine-synthesizing protein 5	0.00161039	0.00238302	36547.85	228.3		100.8	279.2	316.4	324.5	167.1	267	280.8	146.2	178.2	267.9	2	3	3	3														1593.96		1273.95	1980.21	2210.37	2213.82	2103.24	1826.01	1870.78	1848.09	2183.12
A2RUS2	DENND3	A2RUS2	A2RUS2	DENND3	Homo sapiens	DENN domain-containing protein 3	8.16974e-05	0.000143143	135890.04	507.6	505.1	445.6	803.2	693.1	615.6	760.6	735.5	763.7	718.2	626.1	603.1	3	3	3	3														3135.99	3205.1	3006.87	3844.92	3600.88	3647.01	3742.84	3568.05	3750.29	3545.78	3442.81
A3KMH1	VWA8	A3KMH1	A3KMH1	VWA8	Homo sapiens	von Willebrand factor A domain-containing protein 8	1.55965e-05	0.000143143	214824.45	1178.6	1123.6	1157	853.8	857.9	920.5	970.2	927.3	956.7	931.8	906.8	982	3	3	3	3														5281.96	5198.46	5225.01	4346.89	4192.72	4478.73	4276.89	4542.5	4510.35	4440.7	4416.61
A3KN83-3	SBNO1	A3KN83;A3KN83-2;A3KN83-3	A3KN83;A3KN83-2;A3KN83-3	SBNO1	Homo sapiens	Protein strawberry notch homolog 1;Isoform 2 of Protein strawberry notch homolog 1;Isoform 3 of Protein strawberry notch homolog 1	0.000655825	0.00106622	154312.18;154312.18-2;154312.18-3	309.6;309.6;314.2	231.4;231.4;234.9		345.3;345.3;350.6	351.7;351.7;357	357.2;357.2;362.6	363.7;363.7;369.2	186.6;186.6;189.4	151;151;153.3	204.7;204.7;207.8	298;298;302.5	304.5;304.5;309.1	2	3	3	3														4196.18	4102.63		5312.33	5045	4717.73	4948.57	5087.21	4562.22	4908.87	4735.92
A4D1E9	GTPBP10	A4D1E9	A4D1E9	GTPBP10	Homo sapiens	GTP-binding protein 10	0.000374379	0.000607312	42932.88	492.6	504.9	493.8	510.6	578.9	512.2	542.6	479	428.3	499.9	522.5	519.2	3	3	3	3														3121.57	3233.95	2731.13	3503.03	3558.11	3258.48	3520.85	3064.17	3193.17	3287.63	3321.82
A4D1P6	WDR91	A4D1P6	A4D1P6	WDR91	Homo sapiens	WD repeat-containing protein 91	2.83381e-05	0.000143143	83344.4	570.1	565.6	607.7	574.6	570.9	592.5	547.3	486.9	553.5	578.1	578.6	580.3	3	3	3	3														3468.4	3387.56	3350.4	3158.43	3642.34	3396.08	3215.79	3288.46	3286.71	3519.38	3451.21
A4D2B0	MBLAC1	A4D2B0	A4D2B0	MBLAC1	Homo sapiens	Metallo-beta-lactamase domain-containing protein 1	0.00192789	0.00295265	27202.31				289.2	96.6	116.9	126.3	171.2					0	3	2	0	S2	S2	S3						S2	S2							1668.96	1062.45	1286.21	1388.82	1883.67
A5D8V6	VPS37C	A5D8V6	A5D8V6	VPS37C	Homo sapiens	Vacuolar protein sorting-associated protein 37C	6.81292e-06	0	38658.96	2197.1	2310.9	2189.6	1993	1994	2103.8	2212.8	2102.3	2094.5	2029.5	1924	1970.5	3	3	3	3														4448.68	4663.02	4585.87	4037.97	4110.69	4219.44	4496.19	4513.61	4284.68	4360.29	4039.57
A5PLL7-2	PEDS1	A5PLL7;A5PLL7-2	A5PLL7;A5PLL7-2	PEDS1	Homo sapiens	Plasmanylethanolamine desaturase 1;Isoform 2 of Plasmanylethanolamine desaturase 1	5.94881e-06	0	31134.97;31134.97-2	2265.3;2439.5	2068.2;2227.3	2233.4;2405.2	1650.3;1777.3	1474.4;1587.8	1617.2;1741.6	1702.9;1833.9	2110.6;2273	2208.7;2378.6	2054.3;2212.3	1703.8;1834.9	1944.3;2093.9	3	3	3	3														6521.82	5744.69	6256.22	5180.1	5455.77	4936.66	5664.44	6130.01	6388.15	5987.95	5799.52
A5PLN9-2	TRAPPC13	A5PLN9;A5PLN9-2;A5PLN9-4;A5PLN9-5	A5PLN9;A5PLN9-2;A5PLN9-4;A5PLN9-5	TRAPPC13	Homo sapiens	Trafficking protein particle complex subunit 13;Isoform 2 of Trafficking protein particle complex subunit 13;Isoform 3 of Trafficking protein particle complex subunit 13;Isoform 4 of Trafficking protein particle complex subunit 13	0.000421074	0.000607312	46523.53;46523.53-2;46523.53-4;46523.53-5	1423.5;1423.5;1423.5;1423.5	1331.5;1331.5;1331.5;1331.5	1316.5;1316.5;1316.5;1316.5	993.6;993.6;993.6;993.6	1101;1101;1101;1101	1193.1;1193.1;1193.1;1193.1	1233.2;1233.2;1233.2;1233.2	1376;1376;1376;1376	1451.8;1451.8;1451.8;1451.8	1338.8;1338.8;1338.8;1338.8	1361.1;1361.1;1361.1;1361.1	1407.8;1407.8;1407.8;1407.8	3	3	3	3														4369.78	3734.24	4203.58	4059.61	3986.78	4459.91	3911.47	4182.47	4311.96	4025.18	4013.94
A5YKK6	CNOT1	A5YKK6	A5YKK6	CNOT1	Homo sapiens	CCR4-NOT transcription complex subunit 1	1.10663e-06	0	266938.87	3000.5	3057.3	2950.5	3293.9	3398.1	3274.6	3354.2	3404.6	3480	3299.3	3161.3	3225	3	3	3	3														15901.1	16459.1	16063.3	18853.5	18919.9	18554.9	18386.9	18379.9	18368.4	18780.6	18093.2
A6NCE7	MAP1LC3B2	A6NCE7;Q9GZQ8	A6NCE7;Q9GZQ8	MAP1LC3B2;MAP1LC3B	Homo sapiens	Microtubule-associated proteins 1A/1B light chain 3 beta 2;Microtubule-associated proteins 1A/1B light chain 3B	3.43311e-05	0.000143143	14627.99;14688.02	55863.602;55863.602	58256.102;58256.102	58493.398;58493.398	53861.102;53861.102	55420.102;55420.102	54203.301;54203.301	54939.602;54939.602	53822.5;53822.5	53640.102;53640.102	55213.602;55213.602	54872.199;54872.199	58202.199;58202.199	3	3	3	3														79245.1	81677.3	83688.4	82119.5	84675.5	85539.3	82524.9	81672.8	80717.8	83908.2	82401.3
A6ND36	FAM83G	A6ND36	A6ND36	FAM83G	Homo sapiens	Protein FAM83G	0.00168628	0.00247711	90834.98	131.1		120.1	192.5	219	192.5	100.2	168	159.3	171.5	164.9	173.2	2	3	3	3														1408.15		1337.93	1865.51	2417.27	2246.7	1491.08	1710.09	1784.61	1804.04	1919.32
A6NDG6	PGP	A6NDG6	A6NDG6	PGP	Homo sapiens	Glycerol-3-phosphate phosphatase	3.34344e-07	0	34006.06	2169.6	2150.4	2173.7	3130.7	3094.1	2983.5	2620.8	2706	2689	2626.1	2502.4	2576.5	3	3	3	3														6849.71	6299.29	6721.79	8997.09	9171.38	9426.55	8125.22	7833.5	8159.06	7498.91	7706.02
A6NDU8	RIMOC1	A6NDU8	A6NDU8	RIMOC1	Homo sapiens	RAB7A-interacting MON1-CCZ1 complex subunit 1	4.63136e-05	0.000143143	33620.39	1692.5	1742.9	1543.4	1852	1935.6	2001	2044.9	1856	1941.4	1819.4	2003.8	2084.7	3	3	3	3														5347.39	5272.97	5356.78	6195.57	6083.86	6323.9	6055.1	5472.39	6221.8	5940.16	5735.71
A6NED2	RCCD1	A6NED2	A6NED2	RCCD1	Homo sapiens	RCC1 domain-containing protein 1	0.000164807	0.000384271	40078.93	189.7	542.5	139.9	324.5		170.7	168.6	163.1	133.4	223.7	136.6	115.3	3	2	3	3														845.676	1062.82	1143.47	1397.74		1375.54	1401.89	1045.16	1100.8	1137.34	1042.54
A6NFI3	ZNF316	A6NFI3	A6NFI3	ZNF316	Homo sapiens	Zinc finger protein 316	0.00599088	0.00710429	108437.18	24.8	17.8		33.6			46.2		159.8	136.2		23.7	2	1	2	2														798.999	854.69		598.328			1108.01		675.641	735.796
A6NFQ2	TCAF2	A6NFQ2	A6NFQ2	TCAF2	Homo sapiens	TRPM8 channel-associated factor 2	0.000808672	0.00116809	100906.05	1019.2			1291.1	1332.5	1299.2	1131.2	366.2	1105	286	1076.9	1052.4	1	3	3	3														8683.84			12875.2	11006.6	15324.1	13158	12111.1	11271	9775.4	10987.9
A6NHR9	SMCHD1	A6NHR9	A6NHR9	SMCHD1	Homo sapiens	Structural maintenance of chromosomes flexible hinge domain-containing protein 1	4.97051e-07	0	226373.57	1235.8	1263.1	1135.4	1432.3	1469.5	1396.5	1435.4	1357.2	1462.8	1339.5	1408.3	1459.5	3	3	3	3														5549.33	5677.58	5556.19	6608.27	6253.43	6357.49	6229.5	6504.31	6542.92	6167.45	6331.89
A6NHX0	CASTOR2	A6NHX0	A6NHX0	CASTOR2	Homo sapiens	Cytosolic arginine sensor for mTORC1 subunit 2	0.000155292	0.000265781	36056.4	703.3	689.5	638.4	893.3	877.1	983.9	870.8	900.2	901.7	908.5	987.5	841.9	3	3	3	3														2648.37	2599.71	2356.43	3425.87	3412.02	3497.06	3439.59	3073.96	3448.13	3255.55	3490.89
A6NIH7	UNC119B	A6NIH7	A6NIH7	UNC119B	Homo sapiens	Protein unc-119 homolog B	2.89055e-05	0.000143143	28136.58	1754.5	2007.3	1770	2234.4	2334.1	2181.1	2254.6	2139.6	2164.2	2221.5	2099.3	1930.6	3	3	3	3														4224.82	4245	4184.24	4797.7	5032.71	4534.66	4689.67	4389.37	4712.16	4749.82	4678.93
A6NJ78	METTL15	A6NJ78	A6NJ78	METTL15	Homo sapiens	12S rRNA N(4)-cytidine methyltransferase METTL15	0.0023548	0.00328947	46121.02	82.1		64	55.2		54.3		66.5	70.4		64.1	32.6	2	2	2	2														629.575		670.214	800.399		735.005		889.88	677.589		738.027
A6NKD9	CCDC85C	A6NKD9	A6NKD9	CCDC85C	Homo sapiens	Coiled-coil domain-containing protein 85C	0.00803228	0.00967352	45209.53				122.4				98.8	71.3		70.2		0	1	2	1			S3														771.803				551.794	663.176		680.732
A6NKF1	SAC3D1	A6NKF1	A6NKF1	SAC3D1	Homo sapiens	SAC3 domain-containing protein 1	0.00331116	0.00387366	43553.11	34.6			107.1		142.5			59			72.4	1	2	1	1														678.369			370.435		831.783			562.389
A6ZKI3	RTL8C	A6ZKI3	A6ZKI3	RTL8C	Homo sapiens	Retrotransposon Gag-like protein 8C	2.91337e-05	0.000143143	13171.14	3755	3393.5	3566.1	5779.8	5375.8	5369.2	4782	5104.5	5015.2	5104.5	4970.9	4776.3	3	3	3	3														8610.27	7847.64	8137.37	13486.2	12527.3	12865.9	11394.4	11741.9	11525.7	11637.7	11454.2
A7E2V4-5	ZSWIM8	A7E2V4;A7E2V4-3;A7E2V4-4;A7E2V4-5	A7E2V4;A7E2V4-3;A7E2V4-4;A7E2V4-5	ZSWIM8	Homo sapiens	Zinc finger SWIM domain-containing protein 8;Isoform 3 of Zinc finger SWIM domain-containing protein 8;Isoform 4 of Zinc finger SWIM domain-containing protein 8;Isoform 5 of Zinc finger SWIM domain-containing protein 8	1.67093e-05	0.000143143	197297.33;197297.33-3;197297.33-4;197297.33-5	381.5;376.8;381.5;381.5	355.6;351.3;355.6;355.6	414.8;409.7;414.8;414.8	571.8;564.7;571.8;571.8	598;590.7;598;598	507.9;501.6;507.9;507.9	555.2;548.3;555.2;555.2	507.3;501.1;507.3;507.3	573.8;566.7;573.8;573.8	527.4;520.9;527.4;527.4	551.1;544.3;551.1;551.1	471.3;465.5;471.3;471.3	3	3	3	3														3010.54	3092.91	3425.49	4143.7	4419.22	3954.62	4242.02	3739.93	3938.36	4046.56	3723.37
A8CG34	POM121C	A8CG34	A8CG34	POM121C	Homo sapiens	Nuclear envelope pore membrane protein POM 121C	2.48225e-05	0.000143143	125091.91	917.8	971.6	879.8	801.8	905.3	930.7	710.5	678.4	863.3	765.6	758.7	844.6	3	3	3	3														3950.14	4430.06	4306.45	3538.69	4073.34	4089.45	3760	4053.26	4330.13	3785.02	3913.46
A8MWD9	SNRPGP15	A8MWD9;P62308	A8MWD9;P62308	SNRPGP15;SNRPG	Homo sapiens	Putative small nuclear ribonucleoprotein G-like protein 15;Small nuclear ribonucleoprotein G	5.0408e-06	0	8544.04;8496.06	33869.699;42337.199	32472.1;40590.102	30494;38117.5	31472;39340	31352;39190.102	31774.1;39717.699	27238.1;34047.602	27783.801;34729.699	29602.9;37003.602	26084.801;32605.9	25929.9;32412.4	27771.6;34714.5	3	3	3	3														48246.6	47121	43279.6	50755.3	49400.5	48752.8	44611.1	42577.1	45444.2	42442.9	41717.5
A8MXV4	NUDT19	A8MXV4	A8MXV4	NUDT19	Homo sapiens	Acyl-coenzyme A diphosphatase NUDT19	4.72749e-05	0.000143143	42233.31	1645.8	1846.4	1873.9	1625.2	1452.4	1396.4	1226.2	1526.2	1483.2	1407.8	1422.1	1671.6	3	3	3	3														4303.54	3995.59	4081.1	3555.28	3451.01	3270.02	3455.76	3752.04	3707.48	3554.58	3590.61
A9UHW6	MIF4GD	A9UHW6;A9UHW6-2;A9UHW6-3	A9UHW6;A9UHW6-2;A9UHW6-3	MIF4GD	Homo sapiens	MIF4G domain-containing protein;Isoform 2 of MIF4G domain-containing protein;Isoform 3 of MIF4G domain-containing protein	2.53427e-05	0.000143143	25423.22;25423.22-2;25423.22-3	2221.7;1960.3;1960.3	2149.4;1896.5;1896.5	2082.3;1837.4;1837.4	1752.6;1546.4;1546.4	1464.1;1291.8;1291.8	1571.6;1386.7;1386.7	1754.2;1547.8;1547.8	1584.3;1397.9;1397.9	1499.9;1323.4;1323.4	1837.3;1621.1;1621.1	2122;1872.4;1872.4	1894.3;1671.5;1671.5	3	3	3	3														3634.05	3441.31	3619.43	3496.32	3351.38	3558.32	3397.72	3274.49	3466.57	3509.26	3716.74
B0YJ81	HACD1	B0YJ81	B0YJ81	HACD1	Homo sapiens	Very-long-chain (3R)-3-hydroxyacyl-CoA dehydratase 1	6.39384e-06	0	32387.8	1092.2	1207.3	1380.9	1057	851.5	989.9	1128.8	1133.4	1106.1	824.1	1148.2		3	3	3	2														4322.84	4984.43	4663.51	3916.07	3484.72	3717.1	4027.99	4065.15	4166.87	3386.29	4215.76
B2RTY4-2	MYO9A	B2RTY4;B2RTY4-2;B2RTY4-4	B2RTY4;B2RTY4-2;B2RTY4-4	MYO9A	Homo sapiens	Unconventional myosin-IXa;Isoform 2 of Unconventional myosin-IXa;Isoform 4 of Unconventional myosin-IXa	0.000919829	0.00138329	292705.67;292705.67-2;292705.67-4	207.4;208.8;206	210.9;212.4;209.5	201.7;203.1;200.3	214.4;215.9;213	224.1;225.6;222.5	191.2;192.6;189.9	189.7;191.1;188.4	202.8;204.2;201.4	228.5;230.1;227	213.7;215.2;212.3	183.5;184.8;182.3	204.9;206.3;203.5	3	3	3	3														6542.56	7025.3	6970.1	6266.97	6106.86	6101.16	6165.85	6574.14	5844.89	6578.94	6173.28
P0DPB3-2	SCHIP1	B3KU38;B3KU38-2;P0DPB3;P0DPB3-2	B3KU38;B3KU38-2;P0DPB3;P0DPB3-2	IQCJ-SCHIP1;IQCJ-SCHIP1;SCHIP1;SCHIP1	Homo sapiens	IQCJ-SCHIP1 readthrough transcript protein;Isoform IQCJ-SCHIP1-2 of IQCJ-SCHIP1 readthrough transcript protein;Schwannomin-interacting protein 1;Isoform SCHIP1-2 of Schwannomin-interacting protein 1	0.00040388	0.000607312	62247.95;62247.95-2;53479.95;53479.95-2	168.4;173.8;185.8;192.4	153.1;158;168.9;175	155.9;160.9;172;178.1	138;142.5;152.3;157.7	152.7;157.7;168.5;174.6	172.3;177.8;190.1;196.9	160.5;165.7;177.2;183.5	104.2;107.6;115;119.1	174.8;180.5;192.9;199.8	155.8;160.9;171.9;178.1		148.8;153.6;164.2;170	3	3	3	2														1814.22	1644.2	1662.03	1244.7	1629.33	1769.03	1744.6	1662.48	1883.11	1699.38
B7ZAQ6-2	GPR89A	B7ZAQ6;B7ZAQ6-2;B7ZAQ6-3;P0CG08	B7ZAQ6;B7ZAQ6-2;B7ZAQ6-3;P0CG08	GPR89A;GPR89A;GPR89A;GPR89B	Homo sapiens	Golgi pH regulator A;Isoform 2 of Golgi pH regulator A;Isoform 3 of Golgi pH regulator A;Golgi pH regulator B	2.71114e-06	0	52916.96;52916.96-2;52916.96-3;52916.96	1196.8;1529.2;1310.8;1196.8	1104.1;1410.8;1209.2;1104.1	1205.9;1540.9;1320.7;1205.9	965.9;1234.3;1057.9;965.9	997;1273.9;1091.9;997	1026.5;1311.7;1124.3;1026.5	909.6;1162.3;996.2;909.6	918.5;1173.6;1005.9;918.5	977.8;1249.4;1070.9;977.8	920.4;1176;1008;920.4	968.8;1237.9;1061.1;968.8	1013.8;1295.4;1110.4;1013.8	3	3	3	3														5643.42	5211.7	5630	4720.77	4892.11	4833.26	4608.29	4623.45	4703.26	4524.39	4546.35
C4AMC7	WASH3P	C4AMC7;Q6VEQ5	C4AMC7;Q6VEQ5	WASH3P;WASH2P	Homo sapiens	Putative WAS protein family homolog 3;WAS protein family homolog 2	1.60385e-06	0	49994.54;50312.01	5188.3;5188.3	5307.5;5307.5	5230.9;5230.9	5829.4;5829.4	5628.5;5628.5	5471.8;5471.8	5140.3;5140.3	5179;5179	5204.7;5204.7	4994.9;4994.9	5052.8;5052.8	5082.6;5082.6	3	3	3	3														18713.7	18665.7	18659.3	19737.4	19192.1	19657.9	18871.1	18304.9	18156.2	17609	18377.1
C9J7I0	UMAD1	C9J7I0	C9J7I0	UMAD1	Homo sapiens	UBAP1-MVB12-associated (UMA)-domain containing protein 1	1.80531e-05	0.000143143	15199.78	323.6	406.5	375	336.5	353.3	305	327.8	304.4	343.5	325.8	299.8	267.1	3	3	3	3														816.654	1035.37	942.423	817.244	895.445	761.943	838.906	769.65	870.144	798.226	761.31
C9JLW8	MCRIP1	C9JLW8	C9JLW8	MCRIP1	Homo sapiens	Mapk-regulated corepressor-interacting protein 1	2.51084e-06	0	10920.23	5359.5	5229.7	5219.8	5340.6	5551.6	5333	4770.2	5253.6	5432.5	5244.4	5289.3	5284.2	3	3	3	3														10546.4	10377.6	10433.1	10497.2	11187.4	10526.9	10251.3	10525.1	11051.5	10945.8	10661.6
C9JRZ8	AKR1B15	C9JRZ8;C9JRZ8-2	C9JRZ8;C9JRZ8-2	AKR1B15	Homo sapiens	Aldo-keto reductase family 1 member B15;Isoform 2 of Aldo-keto reductase family 1 member B15	0.000857339	0.00127788	36537.06;36537.06-2	28;28				33.7;33.7						42.8;42.8	42.7;42.7	1	1	0	2														513.549				618.491						675.445
E9PAV3-2	NACA	E9PAV3;E9PAV3-2	E9PAV3;E9PAV3-2	NACA	Homo sapiens	Nascent polypeptide-associated complex subunit alpha, muscle-specific form;Isoform skNAC-2 of Nascent polypeptide-associated complex subunit alpha, muscle-specific form	9.42739e-06	0	205421.52;205421.52-2	4839;19356.1	4825.6;19302.4	4807.6;19230.301	6438.7;25754.699	6481.3;25925	6640.3;26561.4	5756;23024	5270.8;21083.1	5919.4;23677.699	5558;22232.1	5751.3;23005.199	5772.8;23091	3	3	3	3														102884	103739	104440	135936	139178	143622	127686	125528	128464	125859	125806
E9PRG8	C11orf98	E9PRG8	E9PRG8	C11orf98	Homo sapiens	Uncharacterized protein C11orf98	1.34499e-06	0	14233.72	2999.8	2978.6	3005.7	3240.8	3255.7	3418.7	3012.8	2973.7	2734.9	3217.1	3262	3123.8	3	3	3	3														4690.6	4837.17	4931.84	5655.14	5122.47	5632.96	4702.13	4881.49	4793.54	4477.75	4932.71
L0R6Q1	SLC35A4	L0R6Q1	L0R6Q1	SLC35A4	Homo sapiens	SLC35A4 upstream open reading frame protein	7.21559e-06	0	11132.78	8780.4	9821.4	8975.7	7887.4	8094.1	7958.3	7720	7761.5	7698.9	8026.4	8304.8	8077.1	3	3	3	3														11688.1	12434.7	11837.8	10506.6	10732.3	10759.8	10195.6	10515.7	10303.3	10217.3	10936.5
L0R819	ASDURF	L0R819	L0R819	ASDURF	Homo sapiens	ASNSD1 upstream open reading frame protein	8.11647e-05	0.000143143	11249.76	2613.6	2479.2	2530.1	2999.7	2614	2897.4	2738.1	2579.3	2594.8	2549.4	2522.3	2672.8	3	3	3	3														3742.53	3690.91	3817.35	4324.35	3982.19	4240	3880.21	3995.04	3633.01	3907.49	3887.22
L0R8F8	MIEF1	L0R8F8	L0R8F8	MIEF1	Homo sapiens	Mitochondrial ribosome and complex I assembly factor AltMIEF1	0.000319176	0.000495786	8444.76	1976.8	1912.5	1973.6		2059.9	1758.1	2108.1	1942.5	1384.4	1997.5	1360.3	1621.6	3	2	3	3														2719.84	2612.11	2590.04		2732.03	2519.38	2996.79	2533.59	2229.26	2654.61	2096.79
O00115-2	DNASE2	O00115;O00115-2	O00115;O00115-2	DNASE2	Homo sapiens	Deoxyribonuclease-2-alpha;Isoform 2 of Deoxyribonuclease-2-alpha	1.0767e-05	0	39580.84;39580.84-2	4018.7;4018.7	3909.1;3909.1	3804.6;3804.6	3393.9;3393.9	3316.8;3316.8	3344.9;3344.9	3320;3320	3475.9;3475.9	3417.1;3417.1	3082.9;3082.9	3492.3;3492.3	3415.4;3415.4	3	3	3	3														14489	14276.8	13745.4	12818.7	12542.7	12275.3	12363.8	13119.2	12930.5	12734.1	12936.1
O00116	AGPS	O00116	O00116	AGPS	Homo sapiens	Alkyldihydroxyacetonephosphate synthase, peroxisomal	3.20835e-07	0	72911.81	9919.3	9749.1	9666.4	8581.4	8808.2	8790.6	8736	9062.8	8766.9	8616.5	9078.7	9077.1	3	3	3	3														23312.8	22760.8	22998.7	20715.7	21309	21177.5	21349.3	21605.9	20997	21249.4	22121.7
O00124	UBXN8	O00124	O00124	UBXN8	Homo sapiens	UBX domain-containing protein 8	0.000407973	0.000607312	30541.14	244.7	297.9	124	235.8	294.9	347.7	299.8	341.8	365.6	265.3	270.5	236.6	3	3	3	3														947.83	1141.75	912.211	1063.55	1145.03	1224.67	1132.81	1166.05	1131.49	938.335	1091.01
O00139	KIF2A	O00139;O00139-4	O00139;O00139-4	KIF2A	Homo sapiens	Kinesin-like protein KIF2A;Isoform 4 of Kinesin-like protein KIF2A	5.83549e-06	0	79954.54;79954.54-4	3017.2;2939.8	2907.8;2833.3	3057.3;2978.9	3341.3;3255.6	3690;3595.4	3288.5;3204.2	3346.2;3260.4	3209.3;3127	3317.7;3232.6	3337.4;3251.9	3399.6;3312.4	3266;3182.3	3	3	3	3														10873.9	11585.4	11602.5	12802.9	13446.1	13717.8	12648.3	12559.3	12417.1	12344.3	12387.6
O00142	TK2	O00142	O00142	TK2	Homo sapiens	Thymidine kinase 2, mitochondrial	3.53727e-05	0.000143143	31004.77	2740.4	2690.4	2806.5	2217.5	1958.5	2169.6	2342.2	2016.2	2141.6	2052.9	2072	2300.5	3	3	3	3														6157.98	6096.85	6466.22	5811.99	4834.19	5219.1	5862.32	5433.03	5897.38	5548.84	5576.89
O00148	DDX39A	O00148	O00148	DDX39A	Homo sapiens	ATP-dependent RNA helicase DDX39A	4.54812e-06	0	49129.51	42633.801	42459.898	40778.801	44887.102	45559.898	44878.102	40738.102	41732.699	42251.5	41511.801	40860.102	40121.5	3	3	3	3														133822	131645	132804	218930	221433	217613	200699	200217	207807	198999	201846
O00151	PDLIM1	O00151	O00151	PDLIM1	Homo sapiens	PDZ and LIM domain protein 1	5.91231e-07	0	36071.71	117344.5	118055	118444.898	101654.102	100547.797	102257.898	102099.398	100590.5	101412.703	101243.5	102218.898	102531.797	3	3	3	3														249857	258021	255190	217740	218233	220224	221559	224566	221347	220084	222847
O00154-4	ACOT7	O00154-4	O00154-4	ACOT7	Homo sapiens	Isoform 4 of Cytosolic acyl coenzyme A thioester hydrolase	5.78182e-07	0	37419.7	16322.3	16596.301	17169.699	26118.699	25710.801	25659.1	22642.1	20603.801	22091.1	22489	22421.199	22210.5	3	3	3	3														48091.4	49065.3	51107.1	81553.1	81281.9	79537	70960.1	68743.3	69297.5	66496.8	68506.8
O00159-3	MYO1C	O00159-3	O00159-3	MYO1C	Homo sapiens	Isoform 3 of Unconventional myosin-Ic	1.95144e-07	0	119628.14	109989.602	110085.398	109682.5	80065.203	80626.297	80432.297	84323.797	84742.898	86168.797	85220.703	85625.297	85404.797	3	3	3	3														244902	240953	239017	179601	179512	178530	188602	186401	188963	187720	188795
O00161	SNAP23	O00161	O00161	SNAP23	Homo sapiens	Synaptosomal-associated protein 23	7.38144e-06	0	23354.04	5266.4	5317.7	5441.8	4621.3	4687.2	4859.7	4455.2	4632.7	4591.9	4624.2	4203.3	4552.1	3	3	3	3														10048.5	9453.15	10260.7	9410.71	9009.78	9393.95	9167.5	8955.14	9481.41	9227.09	8784.4
O00165-5	HAX1	O00165;O00165-2;O00165-5	O00165;O00165-2;O00165-5	HAX1	Homo sapiens	HCLS1-associated protein X-1;Isoform 2 of HCLS1-associated protein X-1;Isoform 5 of HCLS1-associated protein X-1	1.41454e-07	0	31620.51;31620.51-2;31620.51-5	1687.7;1687.7;1898.7	1800.6;1800.6;2025.7	1831;1831;2059.9	1479.5;1479.5;1664.4	1311.5;1311.5;1475.4	1499.7;1499.7;1687.2	1444.3;1444.3;1624.8	1435.5;1435.5;1614.9	1327.7;1327.7;1493.6	1530.6;1530.6;1721.9	1492.9;1492.9;1679.5	1596.8;1596.8;1796.4	3	3	3	3														4875.94	4779.82	5164.39	3648.95	3691.72	3767.34	3669.32	3656.71	3721.15	4017.32	4013.31
O00170	AIP	O00170	O00170	AIP	Homo sapiens	AH receptor-interacting protein	5.16616e-06	0	37664.06	7396.8	8301.9	7559.2	10067.2	9751.7	10607.3	8677.2	7701.3	9786.4	9529	8006.3	9305.5	3	3	3	3														18080.5	16519.5	18028.5	19756.7	20989.6	21039.3	18841.8	18619.5	19332.2	18944.6	18690.3
O00178	GTPBP1	O00178	O00178	GTPBP1	Homo sapiens	GTP-binding protein 1	1.08475e-05	0	72453.81	2103.5	2244.6	2063.5	3018.5	2900.6	2947.2	2866.1	2987.2	2973.4	2993	2965.8	2903.4	3	3	3	3														7240.82	7543.33	7472.1	10229.1	9799.46	9433.21	9477.78	9423.09	9696.63	9215.97	9524.21
O00186	STXBP3	O00186	O00186	STXBP3	Homo sapiens	Syntaxin-binding protein 3	4.98851e-06	0	67764.27	9815.8	9813.1	9574.7	7879.8	7777.9	7670	8245.6	8236.3	7973.5	7970.2	8030.7	7978.6	3	3	3	3														32960.4	32808.1	32177.4	26129	25845.2	26546	27459.5	26870.8	26867.2	27263.9	27400.9
O00189	AP4M1	O00189	O00189	AP4M1	Homo sapiens	AP-4 complex subunit mu-1	0.000118482	0.000265781	49977.02	372.3	352.3	420.4	390.4	173.6	267.8	278.9	432.4		288.4	266.8	236.3	3	3	2	3														1536.45	1597.69	2227.29	1860.23	1511.67	2064.74	1525.93	1856.42		1701.03	1715.99
O00192-2	ARVCF	O00192;O00192-2	O00192;O00192-2	ARVCF	Homo sapiens	Splicing regulator ARVCF;Isoform Short of Splicing regulator ARVCF	4.34916e-05	0.000143143	104641.87;104641.87-2	248.1;258.7	195.6;203.9	218.2;227.5	160.8;167.7	193.5;201.7	191.2;199.4	215.2;224.3	144.3;150.4	147.6;153.9	221.7;231.1	163.8;170.8	195.7;204	3	3	3	3														2092.87	1492.75	1818.62	1457.45	1689.43	1286.1	1624.64	1539.91	1678.6	1700.48	1698.42
O00193	SMAP	O00193	O00193	SMAP	Homo sapiens	Small acidic protein	8.44439e-06	0	20332.52	2742.6	3257.8	4494.4	6469	6403.3	6489.6	4369.9	4888.4	4200.1	5463.2	5465.9	5478.3	3	3	3	3														6746.03	7434.03	6839.84	9169.83	9172.46	9239.33	7980.84	7900.2	9094.41	6986.83	7929.76
O00194	RAB27B	O00194	O00194	RAB27B	Homo sapiens	Ras-related protein Rab-27B	2.31836e-05	0.000143143	24607.84	83.7	81.5		228.2	219.1	221.5	244.6	244.2	203.1	235.6	240.5	202.6	2	3	3	3														736.526	716.73		1616.63	1552.07	1948.44	1709.24	1717.66	1786.43	1666.63	2116.1
O00203-3	AP3B1	O00203;O00203-3	O00203;O00203-3	AP3B1	Homo sapiens	AP-3 complex subunit beta-1;Isoform 2 of AP-3 complex subunit beta-1	1.70355e-06	0	121320.17;121320.17-3	10165.8;10691.6	10100.9;10623.3	9982.6;10498.9	11587.3;12186.7	11756.7;12364.8	11343.9;11930.6	11117.3;11692.3	11433.8;12025.2	11592;12191.6	11303.3;11887.9	10910.3;11474.6	11266.9;11849.7	3	3	3	3														33311.2	33736.3	33356.3	38903.9	39507.6	38255.3	38140.8	38521.4	39202.7	38637.2	37115
O00213-2	APBB1	O00213;O00213-2	O00213;O00213-2	APBB1	Homo sapiens	Amyloid beta precursor protein binding family B member 1;Isoform 2 of Amyloid beta precursor protein binding family B member 1	0.000994946	0.0016	77244.19;77244.19-2	213.5;213.5	97.6;97.6	208.4;208.4	300.2;300.2	323.7;323.7	187.2;187.2	120;120	261.1;261.1	160.2;160.2	315.9;315.9	273.2;273.2	291.6;291.6	3	3	3	3														1273.66	1163.82	1160.66	1537.89	1650.45	1707.36	1073.55	1132.97	1348.59	1555.13	1334.09
O00214	LGALS8	O00214;O00214-2	O00214;O00214-2	LGALS8	Homo sapiens	Galectin-8;Isoform 2 of Galectin-8	6.81636e-05	0.000143143	35808.11;35808.11-2	1117;1019.8	1101.6;1005.8	1182.1;1079.3	1879.4;1716	1925.5;1758.1	1729.4;1579.1	1715.7;1566.5	1708.1;1559.5	1662;1517.5	1471.3;1343.4	1635.4;1493.2	1573.1;1436.3	3	3	3	3														4776.51	5223.17	4338.11	6219.09	6309.44	6568	5442.25	5706.71	5573.67	5708.38	5514.9
O00217	NDUFS8	O00217	O00217	NDUFS8	Homo sapiens	NADH dehydrogenase [ubiquinone] iron-sulfur protein 8, mitochondrial	5.73553e-06	0	23705.09	14373	14417.1	14013.1	10466.1	10172.6	10657.3	10304.2	10398.4	10514.9	9794.4	9885.4	9841.2	3	3	3	3														44522.7	45279.4	44111.4	32844	31731.4	33296	33021.1	33597.7	33341.8	31678.1	31561.8
O00221	NFKBIE	O00221	O00221	NFKBIE	Homo sapiens	NF-kappa-B inhibitor epsilon	0.00018034	0.000384271	52863.54	274.8	321.1	267.5	283.7	242.4	243.5	232.1	300.4	250.5	178.8	120.7	206.5	3	3	3	3														2143.81	1957.04	1747.76	1970.46	2379.87	2276.59	2221.09	2081.61	2185.62	2225.05	1777.75
O00231	PSMD11	O00231	O00231	PSMD11	Homo sapiens	26S proteasome non-ATPase regulatory subunit 11	1.71183e-06	0	47463.77	20383.301	18942.1	20490.1	24501.301	24393.699	24382.801	23289.1	23272.699	23349	22732.9	22982.6	22887.199	3	3	3	3														42367.1	42474.1	42092.8	52050.6	52096.9	51955.5	49979.9	50391.5	50516.5	50151.1	49625.5
O00232	PSMD12	O00232	O00232	PSMD12	Homo sapiens	26S proteasome non-ATPase regulatory subunit 12	1.47756e-06	0	52904.4	15400.1	15348.2	15510.1	18913.9	18747	18467.9	18610.5	18059.4	18794.5	18590	18520.1	18335.301	3	3	3	3														45139.5	44162.3	43656.9	53579	53036.9	51988	51723.3	50817.5	51650.3	51919.9	51588.9
O00233	PSMD9	O00233	O00233	PSMD9	Homo sapiens	26S proteasome non-ATPase regulatory subunit 9	4.7098e-07	0	24681.81	12646.7	12857.4	12449.3	14755.9	14655.8	15254.8	14214.5	13318.1	13780.7	13235.3	14216.3	12959.6	3	3	3	3														27497.2	27450.6	28008.9	33353.9	33335.8	34657.8	32498.4	32019.6	31630.8	29434.5	31951
O00244	ATOX1	O00244	O00244	ATOX1	Homo sapiens	Copper transport protein ATOX1	3.01265e-05	0.000143143	7401.62	19022.801	19538.6	19348.199	27535.4	27568.1	28330.6	25832.801	24690.6	24629.6	23628.9	23071.4	24024	3	3	3	3														17417.7	17810.8	18593.9	24331.7	24042	23829.4	22723.1	20524.7	21490.3	19807.3	19658.4
O00255-3	MEN1	O00255;O00255-1;O00255-3	O00255;O00255-1;O00255-3	MEN1	Homo sapiens	Menin;Isoform 2 of Menin;Isoform 3 of Menin	9.50193e-05	0.000265781	67496.79;67496.79-1;67496.79-3	154.9;154.9;160.3	61.4;61.4;63.5	423.5;423.5;438.1	61.9;61.9;64.1	140.6;140.6;145.5	72.1;72.1;74.6	475.3;475.3;491.7	96.6;96.6;99.9	140.4;140.4;145.2	476.3;476.3;492.7	76.4;76.4;79.1	417.2;417.2;431.6	3	3	3	3														717.179	625.302	570.706	650.153	696.402	746.013	762.133	546.118	759.337	747.411	788.961
O00257	CBX4	O00257	O00257	CBX4	Homo sapiens	E3 SUMO-protein ligase CBX4	0.00378445	0.00441653	61367.51		39.9	34.7	31.6	18	18.6	33.2	13.4	40.6				2	3	3	0					S1				S2	S2					591.316	506.397	452.434	486.787	502.325	454.285	363.827	566.818
O00258	GET1	O00258	O00258	GET1	Homo sapiens	Guided entry of tail-anchored proteins factor 1	1.63397e-06	0	19779.55	3087.2	2999	3057.9	2198.3	2231.6	2313.5	1710.6	2351.9	2401.4	2074	2472.7	2426.3	3	3	3	3														8603.07	8688.92	8227.14	5955.88	6192.14	6186.13	6507.07	6357.57	6605.94	6891.11	6623.59
O00264	PGRMC1	O00264	O00264	PGRMC1	Homo sapiens	Membrane-associated progesterone receptor component 1	7.40798e-08	0	21671.15	102989	104333.602	104605	88355	87587.297	88370.203	93436.297	92741.703	90629	91402.703	92326.797	93865.797	3	3	3	3														251261	247562	245768	210802	211222	211136	221535	223124	219895	218555	217196
O00267-2	SUPT5H	O00267;O00267-2	O00267;O00267-2	SUPT5H	Homo sapiens	Transcription elongation factor SPT5;Isoform 2 of Transcription elongation factor SPT5	8.44531e-07	0	120999.57;120999.57-2	2012.6;2012.6	2211.5;2211.5	2150.2;2150.2	2621.6;2621.6	2489.1;2489.1	2546.7;2546.7	2518;2518	2410.9;2410.9	2369.2;2369.2	2495;2495	2377.1;2377.1	2324.4;2324.4	3	3	3	3														8352.64	8593.11	8284.8	10191.5	9821.12	9964.53	9730.15	9466.3	9331.16	9660.3	9398.92
O00273	DFFA	O00273	O00273	DFFA	Homo sapiens	DNA fragmentation factor subunit alpha	7.97599e-06	0	36521.9	3652.2	3565	3615.3	4612.1	4673.9	4512.6	4085.2	4184.4	3746.7	3779.1	3956.8	4052.2	3	3	3	3														7461.7	7045.28	6857.67	9001.64	9069.86	9084.45	8220.52	8290	8055.76	8055.81	8214.61
O00291-4	HIP1	O00291;O00291-4	O00291;O00291-4	HIP1	Homo sapiens	Huntingtin-interacting protein 1;Isoform 4 of Huntingtin-interacting protein 1	9.70055e-06	0	116221.14;116221.14-4	1579.1;1605.9	1493.2;1518.6	1589.5;1616.4	2545.5;2588.7	2523.8;2566.5	2569.2;2612.7	2104.3;2140	2116.6;2152.5	2209;2246.5	2153.1;2189.6	2070.1;2105.2	2100.9;2136.5	3	3	3	3														7832.83	7863.98	8042.12	11421.1	11283	11940.3	10010	9893.27	10345.6	10256.3	10004.8
O00299	CLIC1	O00299	O00299	CLIC1	Homo sapiens	Chloride intracellular channel protein 1	1.36524e-06	0	26922.72	84239	84993	85460.5	124236.797	123558.898	120957.703	108251.398	112717	109641.102	107150	105505.602	104294.102	3	3	3	3														204565	200686	203957	295998	294757	298802	260681	269544	263416	251818	247119
O00300	TNFRSF11B	O00300	O00300	TNFRSF11B	Homo sapiens	Tumor necrosis factor receptor superfamily member 11B	1.22716e-05	0	46026.02	1811.9	1893.6	1928.6	3659.2	3960.7	3921.1	3790.6	3495.2	3720.7	3699.2	3798.4	3807.5	3	3	3	3														8585.09	9318.77	9443.2	16255.1	16809.3	17467.9	16573.2	16399.6	15870.2	16261.8	17253.8
O00303	EIF3F	O00303	O00303	EIF3F	Homo sapiens	Eukaryotic translation initiation factor 3 subunit F	5.74365e-06	0	37563.85	25196.6	24364.4	24233	32779.199	33497.102	32914	32600.1	30654.1	31356.4	30788.801	30921.4	30291	3	3	3	3														50343.6	48705.3	47429.9	66584.3	66829.4	65845.2	65445.6	61662.3	63096.2	62430.2	62566.1
O00308-2	WWP2	O00308;O00308-2	O00308;O00308-2	WWP2	Homo sapiens	NEDD4-like E3 ubiquitin-protein ligase WWP2;Isoform 2 of NEDD4-like E3 ubiquitin-protein ligase WWP2	0.000458358	0.000607312	98912.05;98912.05-2	291;339.5	133.5;155.8	157.8;184.1	323.9;377.9	323.9;377.9	200.1;233.4	272.8;318.3	274.2;320	325.6;379.8	305.1;355.9	280.9;327.7	169.5;197.8	3	3	3	3														3508.26	2911	2877.22	3957.15	4160.03	3636.31	3409.84	3310.35	3292.65	3777.39	3113.98
O00329	PIK3CD	O00329	O00329	PIK3CD	Homo sapiens	Phosphatidylinositol 4,5-bisphosphate 3-kinase catalytic subunit delta isoform	0.00017242	0.000384271	119479.13	408.2	414.5	414	610.4	533.1	547.8	698.6	621.8	651.5	548.4	669	582.2	3	3	3	3														2897.34	3379.3	2799.28	3614.4	3831.22	3904.25	4135.7	4189.71	4177.51	4012.66	3820.71
O00330-3	PDHX	O00330;O00330-3	O00330;O00330-3	PDHX	Homo sapiens	Pyruvate dehydrogenase protein X component, mitochondrial;Isoform 3 of Pyruvate dehydrogenase protein X component, mitochondrial	2.50323e-06	0	54122.33;54122.33-3	4637;4637	4661.5;4661.5	4805.9;4805.9	3488.1;3488.1	3526.8;3526.8	3674.5;3674.5	3783.8;3783.8	3769.4;3769.4	3705.5;3705.5	3809.3;3809.3	3985.6;3985.6	3858.5;3858.5	3	3	3	3														14414.3	15045.5	15119.8	11461.7	11384.8	11784.9	11904.2	12838.7	11927.2	12128.9	12476
O00391	QSOX1	O00391	O00391	QSOX1	Homo sapiens	Sulfhydryl oxidase 1	4.07642e-05	0.000143143	82577.73	1324.7	1248.5	1257.2	1551.1	1469.7	1548.9	1362.1	1583	1485.6	1477.4	1527.8	1444.6	3	3	3	3														6729.1	6727.22	6567.65	7906.33	7529.46	7801.42	7523.44	8017.2	7997.64	7945.03	7681.45
O00399	DCTN6	O00399	O00399	DCTN6	Homo sapiens	Dynactin subunit 6	6.65042e-06	0	20747.02	5304.8	5096.5	4997.1	5263.1	5466.6	5522.7	5242.2	4863.9	5444.1	5645.6	5153.8	5612.1	3	3	3	3														8262.49	7928.15	8033.64	8403.74	8685.23	8570.11	8358.57	7689.4	8467.08	9084.21	8049.68
O00400	SLC33A1	O00400	O00400	SLC33A1	Homo sapiens	Acetyl-coenzyme A transporter 1	2.36578e-06	0	60908.99	4325.3	4205.3	4350.3	3559.2	3547.7	3361.4	3962.8	3630.4	3511.9	3886.1	3740.8	3838.4	3	3	3	3														15678.1	16371.3	15456.5	11989.2	12301.2	12108.6	13420.3	13491.6	12772.1	13537.7	13094.5
O00401	WASL	O00401	O00401	WASL	Homo sapiens	Actin nucleation-promoting factor WASL	6.79469e-06	0	54826.96	4199.9	3625.9	4383.1	4277.7	4252.7	4411.2	4157.8	4049.2	4160.4	4198.8	4213.7	4123.3	3	3	3	3														11283.3	11575.8	11659.6	11479.3	11591.9	12142.1	11136	10784	11117.9	11190.1	11061
O00410	IPO5	O00410	O00410	IPO5	Homo sapiens	Importin-5	3.05654e-08	0	123629.93	23880.699	24220.1	24592.5	33183.398	33435	34049.199	31231.801	31294.4	31027.699	29866.5	30037.699	29856.6	3	3	3	3														85309.1	87523	86705.3	122937	122413	123808	114155	114445	115071	109092	110307
O00411	POLRMT	O00411	O00411	POLRMT	Homo sapiens	DNA-directed RNA polymerase, mitochondrial	0.00122333	0.00190476	138620.34	87.2	30.4		147.9	149.9	161.7	82.9	121.4	126.9	102.2	109	138.9	2	3	3	3														1023.02	1126.38		1750.91	1654.33	1480.12	1474.69	1236.42	1359.78	1515.86	1644.76
O00418	EEF2K	O00418	O00418	EEF2K	Homo sapiens	Eukaryotic elongation factor 2 kinase	0.00381621	0.00459928	82144.11		120.1	179.5	135.6		161.9	346.5	166.7	285.6	332.9	338.1	346.1	2	2	3	3															2806.34	3183.04	2716.61		3361.36	2816.92	2813.38	2569.38	2793.89	3173.11
O00422	SAP18	O00422;O00422-2	O00422;O00422-2	SAP18	Homo sapiens	Histone deacetylase complex subunit SAP18;Isoform 2 of Histone deacetylase complex subunit SAP18	4.15789e-06	0	17561.07;17561.07-2	10740.9;9206.5	10528.5;9024.5	10531;9026.6	10806.1;9262.4	10481.4;8984	9326.2;7993.9	9471;8118	10817.1;9271.8	9850.8;8443.6	9925.3;8507.4	9953.3;8531.4	10893.1;9336.9	3	3	3	3														23521.5	23469.6	23382.8	22317.9	22515.4	21107.8	22877.2	23422.1	24147.2	23286.7	23716.2
O00423	EML1	O00423;O00423-3	O00423;O00423-3	EML1	Homo sapiens	Echinoderm microtubule-associated protein-like 1;Isoform 3 of Echinoderm microtubule-associated protein-like 1	5.01226e-06	0	89860.89;89860.89-3	2855.9;2739.3	2855.2;2738.6	2665;2556.2	3359.9;3222.8	3690.2;3539.5	3632.1;3483.9	3857.4;3699.9	4063.4;3897.6	3935.1;3774.5	3493.4;3350.8	3550.3;3405.4	3547;3402.2	3	3	3	3														8744.71	8589.69	8823.23	10851.5	11082.4	11118.1	11753.5	12097	11630.3	10729.6	11100.6
O00425	IGF2BP3	O00425	O00425	IGF2BP3	Homo sapiens	Insulin-like growth factor 2 mRNA-binding protein 3	5.65454e-07	0	63705.03	10811.5	10309.1	10461.9	10889.2	11051.5	10869.4	11045.5	11018.4	10893.3	11343.9	10212.9	10905.3	3	3	3	3														44216.3	44769.2	44499.8	46063.8	45373.9	45561.9	46797	45747.5	45756.2	47959.9	45800.5
O00429-2	DNM1L	O00429-2	O00429-2	DNM1L	Homo sapiens	Isoform 4 of Dynamin-1-like protein	1.9054e-07	0	80535.66	8560.4	8547.4	8760.2	11173.7	11558.5	11287.5	10430.9	10438.9	10588.3	10732	10831.6	10498.3	3	3	3	3														27452.7	27303.4	27730.6	36838.2	36739.5	36877.4	33978.8	34200	34090.9	33709	34674.3
O00442	RTCA	O00442	O00442	RTCA	Homo sapiens	RNA 3'-terminal phosphate cyclase	3.08168e-06	0	39336.73	6899	7072	7071.9	7995.1	8030.4	8105.5	7636.2	7370.1	7335.4	7455.1	7756.4	7441.6	3	3	3	3														20563.6	20426.4	20805.8	23897.3	23503.9	24077.3	22433	21797	21813.8	22666.1	22306.9
O00443	PIK3C2A	O00443	O00443	PIK3C2A	Homo sapiens	Phosphatidylinositol 4-phosphate 3-kinase C2 domain-containing subunit alpha	4.10864e-06	0	190679.57	642.8	608.7	514.5	672	713.3	654.7	707	688.1	735.2	759.6	693.5	739.8	3	3	3	3														4102.2	4132.42	4218.05	4354.59	4203.19	4374.97	4476.44	4525.48	4455.36	4514.59	4279.29
O00459	PIK3R2	O00459	O00459	PIK3R2	Homo sapiens	Phosphatidylinositol 3-kinase regulatory subunit beta	2.58001e-05	0.000143143	81545.27	302	285.8	325.4	405	378	326.4	351	376.4	371.8	412.7	343	331.8	3	3	3	3														2223.86	2307.41	2274.77	2603.36	2589.84	2678.24	2518.25	2550.87	2619.48	2731.77	2497.82
O00461	GOLIM4	O00461	O00461	GOLIM4	Homo sapiens	Golgi integral membrane protein 4	1.13085e-06	0	81880.31	4294.7	4008.5	4356.6	4954.9	4751	4711.5	4425.5	4637.6	4499.4	4593.1	4500.5	4540.5	3	3	3	3														14266.4	14092.6	14371.1	16230.9	16618.3	15845.3	14890.2	15483.8	15049.8	15391.7	15297.1
O00462	MANBA	O00462	O00462	MANBA	Homo sapiens	Beta-mannosidase	1.29117e-05	0	100895.17	2856.4	2948.6	2888	1977.2	2596.4	2527.7	2545.5	2469.7	2363.6	2632.1	2424	2494	3	3	3	3														17104.6	17195.1	17058.9	14390.8	14282	14652.4	14092.5	13921.3	14045.3	15052.9	14316.3
O00463	TRAF5	O00463;O00463-2	O00463;O00463-2	TRAF5	Homo sapiens	TNF receptor-associated factor 5;Isoform 2 of TNF receptor-associated factor 5	8.83471e-05	0.000265781	64405.72;64405.72-2	539.3;539.3	364.5;364.5	323.1;323.1	349.2;349.2	305.3;305.3	267.7;267.7	431;431	386.2;386.2	453.3;453.3	247.8;247.8	411;411	277.4;277.4	3	3	3	3														1724.67	1918.36	1991.44	2309.7	2408.13	2263.5	2200.34	2145.12	2669.14	2183.98	2221.83
O00468-6	AGRN	O00468-6	O00468-6	AGRN	Homo sapiens	Isoform 6 of Agrin	1.07231e-05	0	214845.76	1230	1342.4	1424.1	1945.1	2030	2127.3	1817.3	1757.5	1798.6	1735.5	1601.5	1766	3	3	3	3														6861.58	7034.39	6969.25	10314.2	10504.5	10873	9758.43	9734.69	9362.62	9562	9335.21
O00469-2	PLOD2	O00469-2	O00469-2	PLOD2	Homo sapiens	Isoform 2 of Procollagen-lysine,2-oxoglutarate 5-dioxygenase 2	5.43749e-07	0	87098.35	26335.699	26340	26289.5	38313.699	38283.699	37788.5	37806.602	37495.801	38243.898	35432.102	34865.898	34680	3	3	3	3														69062.9	69614.7	69921.2	102073	102125	102159	101648	101559	101775	94307.1	94439
O00470	MEIS1	O00470	O00470	MEIS1	Homo sapiens	Homeobox protein Meis1	3.2076e-05	0.000143143	43016.06	1326.3	1402.3	1295.5	1338	1115	1242.3	1463.8	1320.1	1187.2	1359.2	1466.5	1327.5	3	3	3	3														3768.2	3666.08	3274.94	3771.26	3277.45	3634.79	3620.98	3680.61	3709.53	3638.12	3646.01
O00471	EXOC5	O00471	O00471	EXOC5	Homo sapiens	Exocyst complex component 5	2.88387e-07	0	81852.87	5333.8	5454.5	5234.5	5253.4	5380.2	5202.2	5436.7	5233.1	5465.9	5461.8	5354.5	5469.5	3	3	3	3														12968.3	12918.8	12694.8	13178.4	13418	13006.2	13688.7	13399.5	13269.7	13401.4	13210.8
O00472	ELL2	O00472	O00472	ELL2	Homo sapiens	RNA polymerase II elongation factor ELL2	0.000827321	0.00127788	72324.37	184.8			122.9	150.2	104.3	143.4	128.2	134.7	94.6	141.6	75.9	1	3	3	3														815.27			1085.18	1263.33	887.449	995.542	986.436	967.802	1103.78	1108.64
O00478-2	BTN3A3	O00478;O00478-2	O00478;O00478-2	BTN3A3	Homo sapiens	Butyrophilin subfamily 3 member A3;Isoform 2 of Butyrophilin subfamily 3 member A3	0.000171264	0.000384271	65001.96;65001.96-2	653.2;600.9	878.8;808.5	947.2;871.4	987.9;908.9	793.4;729.9	887.1;816.2	898.9;827	969.7;892.1	807.3;742.7	1024.9;942.9	807.4;742.8	1004.6;924.2	3	3	3	3														3333.27	3554.8	3460.59	3353.4	3108.94	3354.21	3538.27	3571.51	3522.69	3354.78	3068.63
O00479	HMGN4	O00479	O00479	HMGN4	Homo sapiens	High mobility group nucleosome-binding domain-containing protein 4	0.00207462	0.00313054	9538.91	4037.9	7852	5435.9	4380.7	4410.8	3846.6	3849	4655.6	3706.6	4646.5	4212.1	4757.2	3	3	3	3														5716.37	5570.23	4603.15	5738.39	5634.77	5411.56	5025.13	5479.41	5067.8	6409.56	5574.31
O00481	BTN3A1	O00481	O00481	BTN3A1	Homo sapiens	Butyrophilin subfamily 3 member A1	0.003609	0.0042352	57677.19	117.5					107.6	93.8	125.2					1	1	2	0														1585.14					1453.39	1268.09	1652.76
O00483	NDUFA4	O00483	O00483	NDUFA4	Homo sapiens	Cytochrome c oxidase subunit NDUFA4	6.80625e-05	0.000143143	9369.86	13041.6	12622.4	20551.4	10415.8	16733.801	16842.801	16938	10352.1	16097.2	17770.1	16829.9	17212.801	3	3	3	3														31407.5	29861.1	29898	27153.1	27919.2	26663.4	28011.4	27750.1	26071.7	29325	26265.4
O00487	PSMD14	O00487	O00487	PSMD14	Homo sapiens	26S proteasome non-ATPase regulatory subunit 14	6.08676e-06	0	34577.03	21671.199	21333.9	20888.1	24206.699	24104.6	24592.801	23782.9	23717	23692.199	22469.1	22629.4	22566.801	3	3	3	3														62149.8	60749.5	59982.1	69265.5	68934.8	68192.2	67358.6	67050.6	68369.9	62038	64963.6
O00499-6	BIN1	O00499;O00499-2;O00499-6	O00499;O00499-2;O00499-6	BIN1	Homo sapiens	Myc box-dependent-interacting protein 1;Isoform IIB of Myc box-dependent-interacting protein 1;Isoform II2 of Myc box-dependent-interacting protein 1	1.06654e-07	0	64699.38;64699.38-2;64699.38-6	6866.2;7964.8;7964.8	6632.8;7694.1;7694.1	6487.9;7526;7526	6491.8;7530.5;7530.5	6443.9;7475;7475	6554.2;7602.9;7602.9	6591.9;7646.6;7646.6	6518.9;7561.9;7561.9	6347.6;7363.2;7363.2	6357.6;7374.9;7374.9	6370.1;7389.3;7389.3	6147.1;7130.6;7130.6	3	3	3	3														15428.9	15723.8	15148	14651	14529.8	14400.6	14972.5	14563.3	14539.4	14249	14248.3
O00505	KPNA3	O00505	O00505	KPNA3	Homo sapiens	Importin subunit alpha-4	9.03459e-07	0	57810.92	11090.8	10612	10404	12967.4	13036.9	12603.6	12154.1	12273.7	12507.1	12381.8	12428.7	12341	3	3	3	3														35653.4	36139.4	35437.9	44311.1	44906.6	44057.6	42295.5	41536.4	41797	41530.2	41791.5
O00506	STK25	O00506	O00506	STK25	Homo sapiens	Serine/threonine-protein kinase 25	1.47424e-05	0	48111.68	1364.4	1225.5	1300.4	1190.1	1258	1478.1	1262.4	1396.7	1282.4	1353.9	1177.4	1246.1	3	3	3	3														6683.82	6995.12	6458.39	6952.29	6699.96	7519.64	6610.05	7507.11	6422.08	7248.38	6977.42
O00507	USP9Y	O00507	O00507	USP9Y	Homo sapiens	Ubiquitin carboxyl-terminal hydrolase 9Y	1.52573e-08	0	291076.92	2686.5	2803	2896.5	2912.9	2882.8	2875.9	2969.2	2955.7	2882.4	2847.6	2940.2	2790.4	3	3	3	3														19124.3	19210.7	18967.6	20252.6	19723	19902.5	19895.5	20016.2	19861.7	19429.6	19912.8
O00522	KRIT1	O00522	O00522	KRIT1	Homo sapiens	Krev interaction trapped protein 1	0.00240869	0.00328947	84348.06	178.1	143.2	158.7	156.3	95.6	137.5	113.2	127.6	121.2	95.6	115.4	80.8	3	3	3	3														1152.61	1129.05	1272.36	1097.97	1333.27	1386.72	1233.93	1187.09	1308.25	1060.86	1364.29
O00534	VWA5A	O00534	O00534	VWA5A	Homo sapiens	von Willebrand factor A domain-containing protein 5A	0.000198015	0.000384271	86489.26	102.8	82.8					80.8				67.1	71.9	2	0	1	2	S1								S4					1147.77	1031.08					960.328				957.03
O00541	PES1	O00541	O00541	PES1	Homo sapiens	Pescadillo homolog	3.89558e-07	0	68002.62	4752.6	4649	4617.4	5276.9	5244.4	5123.9	4720.6	4703.6	4819.7	4991.7	4744.3	4814.7	3	3	3	3														12583.5	12429.3	12762.4	13787.2	13819.2	13962.3	12524.2	12905.1	13001.4	13261.7	12856.2
O00560-2	SDCBP	O00560;O00560-2	O00560;O00560-2	SDCBP	Homo sapiens	Syntenin-1;Isoform 2 of Syntenin-1	2.81591e-06	0	32444.38;32444.38-2	5043.3;5043.3	5356.1;5356.1	5734.9;5734.9	6631.2;6631.2	6730.5;6730.5	6579.8;6579.8	6084.3;6084.3	6037.8;6037.8	6035.9;6035.9	6035.1;6035.1	6198.8;6198.8	6422.8;6422.8	3	3	3	3														11595.6	11205.4	12226.2	14095.8	14069.5	14237	12944.9	13068.4	13251.6	12832.6	13114.6
O00562-2	PITPNM1	O00562;O00562-2	O00562;O00562-2	PITPNM1	Homo sapiens	Membrane-associated phosphatidylinositol transfer protein 1;Isoform 2 of Membrane-associated phosphatidylinositol transfer protein 1	0.000577042	0.000720634	134847.63;134847.63-2	124.2;124.2	206.4;206.4	168.1;168.1	169.2;169.2	94.8;94.8	191.3;191.3	171.4;171.4	200.5;200.5	155.5;155.5	156.9;156.9	154.7;154.7	198.2;198.2	3	3	3	3														1424.97	1937.04	1862.32	2213.4	1777.98	1921.51	2237.86	2199	1824.05	1898.32	1847.38
O00566	MPHOSPH10	O00566	O00566	MPHOSPH10	Homo sapiens	U3 small nucleolar ribonucleoprotein protein MPP10	2.90854e-06	0	78863.78	1459.7	1470	1581.1	1470	1629.7	1637.7	1430.8	1367	1389.5	1539.8	1462.5	1524.3	3	3	3	3														6604.2	6102.5	6577.11	6037.53	6461.64	7070.81	6129.77	6155.41	6195.98	6909.14	6699.23
O00567	NOP56	O00567	O00567	NOP56	Homo sapiens	Nucleolar protein 56	9.85164e-07	0	66049.89	13700.5	13941.8	14015.4	12551.7	13088.5	12547.6	11680.6	12541.2	12708.3	12833	13354.8	12624.3	3	3	3	3														25747.2	25482.7	26308.2	24173.9	24532.9	24769.5	23448.8	24435	23534.9	24307.8	24404.5
O00571	DDX3X	O00571	O00571	DDX3X	Homo sapiens	ATP-dependent RNA helicase DDX3X	7.1644e-07	0	73243.41	6725.8	6860.3	7164.5	8197.8	8024.1	8375.1	7775.7	7868.4	7705.6	7880.6	7752.7	7482.7	3	3	3	3														63583.8	62838.8	65250.7	71884.6	70008.4	72292.8	66216.3	69925.5	68618.9	69257.4	67405.3
O00584	RNASET2	O00584	O00584	RNASET2	Homo sapiens	Ribonuclease T2	2.88331e-05	0.000143143	29480.8	2128.4	2218.9	2019.3	1766	1852.9	2021.2	1627.9	1814.1	1645.7	1751.8	1940.5	1972.2	3	3	3	3														6618.68	6035.42	5918.11	5878.12	5580.04	5980.24	5388.78	5679.3	5545.09	5142.89	5973.78
O00592-2	PODXL	O00592;O00592-2	O00592;O00592-2	PODXL	Homo sapiens	Podocalyxin;Isoform 2 of Podocalyxin	2.84879e-05	0.000143143	58635.25;58635.25-2				219.4;210.6	230;220.8	229;219.9	94.8;91	80.5;77.3	92.4;88.7	112.7;108.2	157.5;151.2	107.7;103.4	0	3	3	3	S2	S2	S3	S3	S4	S4											1973.36	1933.97	1917.51	1045.24	890.988	951.877	1007.27	1466.72
O00622	CCN1	O00622	O00622	CCN1	Homo sapiens	CCN family member 1	8.10453e-07	0	42026.59	8427.3	8123.3	8458.2	8452.2	8542.3	8673.2	9326.7	9658.9	9544.4	9823.3	9909.2	9778.6	3	3	3	3														22007.6	20796.3	21669.5	23140.1	22048.5	23381.1	24672.9	25238	25523.2	25399.1	25463.2
O00623	PEX12	O00623	O00623	PEX12	Homo sapiens	Peroxisome assembly protein 12	0.000197105	0.000384271	40797.23	409.8	334	369	249.6	249.6	283.2	335.5	237.4	302.4	328.4	272.2	302.6	3	3	3	3														2273.17	1964.77	2149.29	1430.64	1423.22	1596.81	1955.93	1628.18	1753.75	1888.81	1789.08
O00625	PIR	O00625	O00625	PIR	Homo sapiens	Pirin	5.74409e-05	0.000143143	32113.36	1102.2	781.9	1113	705.2	733.4	693.8	774.3	695.9	670	717.2	919.6	660.1	3	3	3	3														3149.16	3656.43	3729.85	2915.01	3031.02	2836.47	2908.26	3129.41	2928.27	2727.01	2932.97
O00629	KPNA4	O00629	O00629	KPNA4	Homo sapiens	Importin subunit alpha-3	6.06754e-07	0	57886.75	12224.4	11343.5	12416.4	15793.1	16052.7	16849.5	15016.7	14365.2	15590.5	14698.4	15344.6	15298.3	3	3	3	3														39121	34617.1	38091.7	46924.8	47269.8	49738.1	46385.6	44044.1	47365.6	43514.2	43909.9
O00635	TRIM38	O00635	O00635	TRIM38	Homo sapiens	E3 ubiquitin-protein ligase TRIM38	3.60298e-06	0	53415.84	555.8	644.7	817.9	924.5	985.5	795.1	1030.9	1032.9	1043.9	1035.6	962.7	992.4	3	3	3	3														2774.21	2487.59	2702.66	2823.88	3131.54	2952.8	2860.79	3294.3	3247.82	3199.12	2723.42
O00716-2	E2F3	O00716;O00716-2	O00716;O00716-2	E2F3	Homo sapiens	Transcription factor E2F3;Isoform 2 of Transcription factor E2F3	0.00138798	0.00209875	49161.59;49161.59-2	39.9;42.6			106.2;113.3	71.5;76.3	49.1;52.4	70.2;74.8	68.5;73.1			93.7;100	48.3;51.5	1	3	2	2														359.118			679.439	633.987	439.414	515.599	617.482			555.681
O00743	PPP6C	O00743;O00743-3	O00743;O00743-3	PPP6C	Homo sapiens	Serine/threonine-protein phosphatase 6 catalytic subunit;Isoform 3 of Serine/threonine-protein phosphatase 6 catalytic subunit	1.69947e-06	0	35144.26;35144.26-3	3867.5;3664	3516.3;3331.3	3511.9;3327.1	4530.2;4291.7	4195.2;3974.4	4495.2;4258.6	4348;4119.1	4120.6;3903.7	4276.5;4051.4	4068.9;3854.7	4377.9;4147.5	4234;4011.1	3	3	3	3														10635.5	10019.5	9899.94	12512.3	12235.4	12410.7	11562.8	12218.7	12027.8	11720.3	12089.7
O00746	NME4	O00746	O00746	NME4	Homo sapiens	Nucleoside diphosphate kinase, mitochondrial	5.5126e-06	0	20658.58	2118.1	2054.1	2128.8	2120.6	1840	2189.1	2131.7	1987.3	2012.4	2054.5	1999	1786.1	3	3	3	3														3823.88	3651.71	3782.4	3855.82	3827.03	3869.1	3885	3624.36	3590.62	3652.88	4010.89
O00748	CES2	O00748;O00748-4	O00748;O00748-4	CES2	Homo sapiens	Cocaine esterase;Isoform 3 of Cocaine esterase	0.0016725	0.00247711	61806.83;61806.83-4	1187.2;1004.5	1329.7;1125.1	1016;859.7	675;571.2	902.4;763.5	1128;954.4	1094.5;926.1	1124.8;951.8	1027.5;869.4	993.4;840.5	1049.6;888.1	732.2;619.6	3	3	3	3														5576.13	5644.59	4650.33	4792.11	4934.82	5273.15	5189.43	5785.12	5034.85	5714.61	5615.44
O00754	MAN2B1	O00754	O00754	MAN2B1	Homo sapiens	Lysosomal alpha-mannosidase	4.16117e-07	0	113744.1	9808.5	9687.5	9313.3	8306.3	8057.7	8414.9	8037	8459.8	8288.6	8393.9	8501.2	8498.6	3	3	3	3														42037.1	41054.8	40486	35487.1	36119.9	35499.1	37315.2	37128.3	36621.9	36508.3	37163.7
O00764	PDXK	O00764	O00764	PDXK	Homo sapiens	Pyridoxal kinase	3.92882e-07	0	35102.3	17635.5	17510	17569	21246	21086.9	21354.699	18702.801	19194.801	19269.4	19699.6	18991.801	19154.699	3	3	3	3														34655.4	35292.1	34357.6	41617.8	41111	41645.4	37829.3	38719.6	38720.5	38675.6	37703.4
O00767	SCD	O00767	O00767	SCD	Homo sapiens	Stearoyl-CoA desaturase	0.000551521	0.000720634	41522.67	803.9	569.8	775.7	434.6	549.5	469.1	578.1	757.8	798.5	714	968	932.9	3	3	3	3														2728.25	2623.2	2706.12	2747.04	2725.43	2512.62	2726.58	2744.55	3143.19	3355.25	3547.37
O14494	PLPP1	O14494	O14494	PLPP1	Homo sapiens	Phospholipid phosphatase 1	7.77239e-06	0	32156.07	2129.4	2463.4	2138.3	1890.7	1713.7	1601.7	2019.7	1668.2	2020.2	2060.7	2111.9	1976.7	3	3	3	3														5616.5	5743.23	5817.28	4734.3	4725.56	4378.54	4802.41	4581.7	5059.24	5351.44	5055.3
O14495	PLPP3	O14495	O14495	PLPP3	Homo sapiens	Phospholipid phosphatase 3	4.20947e-06	0	35116.01	2208.6	2054.7	2270	1461.3	1337.9	1455.5	1337.9	1304.5	1329.8	1385.8	1575.3	1296.9	3	3	3	3														7088.33	6930.94	7356.71	4946.69	4827.56	5107.8	4600.4	4647.08	4753.05	5129.51	5079.54
O14497	ARID1A	O14497	O14497	ARID1A	Homo sapiens	AT-rich interactive domain-containing protein 1A	3.90255e-05	0.000143143	242044.61	625.9	678.9	590	854.4	792.6	846	832.6	810.9	824.6	756.2	836.8	838.7	3	3	3	3														3655.55	4096.69	3667.04	4512.48	4313.41	4472.46	4545.38	4188.25	4272.88	4459.63	4467.75
O14519	CDK2AP1	O14519	O14519	CDK2AP1	Homo sapiens	Cyclin-dependent kinase 2-associated protein 1	4.84258e-05	0.000143143	12364.99	2221.9	2651.3	2884.2	2865.4	2916.2	2514.8	2593.7	2393.3	2692.7	2599.4	2884.9	2820.4	3	3	3	3														3739.25	3974.96	4383.91	4356.27	4203.72	4338.3	3999.26	4043.39	4188.25	4435.44	4501.97
O14521-2	SDHD	O14521;O14521-2	O14521;O14521-2	SDHD	Homo sapiens	Succinate dehydrogenase [ubiquinone] cytochrome b small subunit, mitochondrial;Isoform 2 of Succinate dehydrogenase [ubiquinone] cytochrome b small subunit, mitochondrial	4.02474e-07	0	17043;17043-2	6733.2;8079.9	6572.9;7887.4	6607.3;7928.8	6174.7;7409.7	6217.2;7460.6	6485.2;7782.3	6802.6;8163.2	6544.8;7853.8	6750;8100	6780.7;8136.8	6942.2;8330.7	6726;8071.2	3	3	3	3														11322.6	10624.6	10547.6	9967.12	10236.1	10992	11235.3	10648.6	10664	10799	11238.1
O14523	C2CD2L	O14523	O14523	C2CD2L	Homo sapiens	Phospholipid transfer protein C2CD2L	5.18112e-05	0.000143143	76181.3	349.5	566.5	600.6	490.2	584.9	452.2	617.1	473.5	513.9	672.5	488.5	443.6	3	3	3	3														1467.44	1744.3	1702.64	1686.73	1948.38	1574.29	1899.14	1827.96	1774.53	2103.86	1720.22
O14524	NEMP1	O14524	O14524	NEMP1	Homo sapiens	Nuclear envelope integral membrane protein 1	3.93367e-05	0.000143143	50640.02	675.8	705.7	609.1	782.2	606.4	657.9	760.4	745.9	704	785.6	580.3	826.1	3	3	3	3														2899.34	3400.57	3049.48	2896.75	2686.42	2697	2652.74	2756.06	2648.17	3010.84	2764.67
O14530	TXNDC9	O14530	O14530	TXNDC9	Homo sapiens	Thioredoxin domain-containing protein 9	4.93139e-06	0	26534.03	3514.2	3678	3585.4	5711.7	5378.3	5802.1	5183	4880.9	4635.5	4713.3	4914.5	4677.7	3	3	3	3														8960.81	9067.72	9194.92	15054.8	14292.5	14768.7	13114.4	13075.1	12562.2	12421.3	12838.7
O14531	DPYSL4	O14531	O14531	DPYSL4	Homo sapiens	Dihydropyrimidinase-related protein 4	0.000273652	0.000495786	61877.61	62.8		66.5	75.4	50.3		81	34.3	71.3	57.1	85.2	65.3	2	2	3	3														580.811		779.656	529.211	524.095		692.85	575.327	615.857	454.285	757.907
O14545	TRAFD1	O14545	O14545	TRAFD1	Homo sapiens	TRAF-type zinc finger domain-containing protein 1	4.92108e-05	0.000143143	64841.05	387.9	578.9	470.7	876.7	860	903	851.3	919.4	909.4	620.6	786.4	868.8	3	3	3	3														2919.77	3098.73	3084.22	4234.48	3957.83	4270.95	4173.87	4215.13	3940.13	4270.36	3721.36
O14548	COX7A2L	O14548	O14548	COX7A2L	Homo sapiens	Cytochrome c oxidase subunit 7A2-like, mitochondrial	8.09852e-05	0.000143143	12614.67	4728.9	4391.7	4816.1	4276	3692.3	4460.2	4353.4	3108.2	4149.1	3542.7	3924.9	4084.4	3	3	3	3														6388.7	6295.84	5892.34	5019.48	4847.3	5531.98	5358.03	5348.63	5240.85	5146.08	5489.7
O14558	HSPB6	O14558	O14558	HSPB6	Homo sapiens	Heat shock protein beta-6	4.95321e-07	0	17135.59	24113.9	25714.5	24252.699	20870.801	20464.699	21425.301	17945.9	19308.5	18257.199	18750.5	19301.9	18487.9	3	3	3	3														35523.7	36535.7	33328.2	32031.5	30460.2	31233.2	26584.7	27499.3	28366.5	28495.7	29468.7
O14561	NDUFAB1	O14561	O14561	NDUFAB1	Homo sapiens	Acyl carrier protein, mitochondrial	1.67817e-06	0	17417.3	22393.5	22950.9	23615.699	18854.4	18206.6	18915.6	19464	19263.5	18823.4	19103	19825.4	19102.801	3	3	3	3														53744.7	55889.6	57532	44895	43545.4	45078.2	46814.6	46918.7	44771.4	46026.1	48602.1
O14562	UBFD1	O14562	O14562	UBFD1	Homo sapiens	Ubiquitin domain-containing protein UBFD1	8.83699e-06	0	33381.92	3648.4	3780.3	3762.3	4148.6	4451.3	4276	3983.9	3494.8	3853.2	3703.3	4099.4	4151.4	3	3	3	3														9337.17	9515.29	10049.3	11034.9	11312.6	10970.8	9924.51	10388.6	9910.09	10399.5	10813
O14578-4	CIT	O14578-4	O14578-4	CIT	Homo sapiens	Isoform 4 of Citron Rho-interacting kinase	0.000948378	0.00149219	236606.91	32.7		40.4	278.1	266.7	227	213.8	209.8	236.9	195.4	148.1	127.1	2	3	3	3														1008.01		942.829	1953.55	2061.24	1966.79	1788.98	1731.31	1898.27	1405.93	1938.23
O14579	COPE	O14579	O14579	COPE	Homo sapiens	Coatomer subunit epsilon	1.91165e-06	0	34482.02	42914.102	43100.398	43974.398	51252.199	50399.602	51287.5	49469.801	49324	49094.5	48824.199	47940	46849.801	3	3	3	3														82024.3	82024.1	84970.6	97346.8	93756.2	95279.3	92181.3	93237.8	93932.7	91211	90371.7
O14593-3	RFXANK	O14593;O14593-3	O14593;O14593-3	RFXANK	Homo sapiens	DNA-binding protein RFXANK;Isoform 3 of DNA-binding protein RFXANK	0.00117731	0.00180668	28102.33;28102.33-3	43.8;48.1			138.8;152.7	173.2;190.6		70.9;78	24.7;27.2		150.5;165.5	114.2;125.6		1	2	2	2														280.017			475.947	508.908		544.303	561.471		431.55	640.672
O14613	CDC42EP2	O14613	O14613	CDC42EP2	Homo sapiens	Cdc42 effector protein 2	1.13254e-06	0	22483.57	8165	7848.8	7956	7671.5	7400.1	8077.7	7588.4	8139.7	7761.7	7166.4	7177.2	7321.8	3	3	3	3														12092.1	11814	11993.5	11520.9	11234.9	12088.1	11343.5	12249.6	11694.1	10495	10810
O14617-5	AP3D1	O14617-5	O14617-5	AP3D1	Homo sapiens	Isoform 5 of AP-3 complex subunit delta-1	2.42607e-07	0	136650.85	8942.6	8827.5	8766.6	10056.9	9883.4	9958.3	9972.1	9978.3	9787.8	9827	9887.2	9727.4	3	3	3	3														31269.3	31021	30717.2	35625.5	36116.8	35877.2	35937.1	35530.5	36163.7	36307	35839.3
O14618	CCS	O14618	O14618	CCS	Homo sapiens	Copper chaperone for superoxide dismutase	3.29813e-05	0.000143143	29040.6	3130.8	2527.9	2337	3375.4	2106.9	2156	3175.4	2958	2996.2	2473.7	2547.6	2898.2	3	3	3	3														8905.68	8567.66	8925.93	9506.34	8624.84	9714.36	9422.3	8503.45	8768.94	9500.97	9264.71
O14639-2	ABLIM1	O14639;O14639-2;O14639-6	O14639;O14639-2;O14639-6	ABLIM1	Homo sapiens	Actin-binding LIM protein 1;Isoform 2 of Actin-binding LIM protein 1;Isoform 6 of Actin-binding LIM protein 1	1.45717e-05	0	87687.52;87687.52-2;87687.52-6	2232.8;2329.9;2232.8	2246.2;2343.9;2246.2	2214.4;2310.7;2214.4	1873;1954.4;1873	1913;1996.1;1913	1861.2;1942.1;1861.2	1938.8;2023.1;1938.8	1801.9;1880.3;1801.9	1848.4;1928.8;1848.4	1836.9;1916.8;1836.9	1911.4;1994.5;1911.4	1931.9;2015.9;1931.9	3	3	3	3														8445.91	8331.03	8443.86	7525.95	7434.51	7438.12	7578.42	7489.23	7356.05	7259.88	7477.35
O14640-2	DVL1	O14640-2	O14640-2	DVL1	Homo sapiens	Isoform 2 of Segment polarity protein dishevelled homolog DVL-1	1.44069e-05	0	72881.25	755.3	721.1	633.5	822.8	829	780.8	771	776.9	686.6	685.4	802.5	710.8	3	3	3	3														4643.24	4858.09	3973.85	5220	5000.18	4694.88	5101.68	4727.79	4613.99	4669.11	4788.32
O14641	DVL2	O14641	O14641	DVL2	Homo sapiens	Segment polarity protein dishevelled homolog DVL-2	1.32936e-06	0	78947.94	642.8	648.7	609.9	704.8	721.9	687.5	689.5	688	688.4	648.3	697.6	638	3	3	3	3														3409.79	3489	3339.97	3681.11	3576.22	3885.05	3548.5	3556.4	3410.75	3457.61	3723.91
O14646-2	CHD1	O14646;O14646-2	O14646;O14646-2	CHD1	Homo sapiens	Chromodomain-helicase-DNA-binding protein 1;Isoform 2 of Chromodomain-helicase-DNA-binding protein 1	0.000912848	0.00138329	196687.53;196687.53-2	72.9;72.9	89.2;89.2	65.7;65.7	169.2;169.2	108.9;108.9	136.3;136.3	115.6;115.6	111.5;111.5	136.5;136.5	142.1;142.1	130.9;130.9	105.2;105.2	3	3	3	3														1527.72	1709.03	1478.92	2009.67	1978.96	1998.69	1680.49	2063.07	1698.85	1636.07	2050.13
O14647	CHD2	O14647	O14647	CHD2	Homo sapiens	Chromodomain-helicase-DNA-binding protein 2	5.61744e-05	0.000143143	211343.51	547	516	510	625.1	745	627.6	740.4	782.7	683.6	699.5	753.3	730.2	3	3	3	3														4778.44	4190.02	4498.39	4948.84	4804.74	4527.72	5110.61	5081.92	5164.92	4936.63	5408.9
O14653	GOSR2	O14653;O14653-2	O14653;O14653-2	GOSR2	Homo sapiens	Golgi SNAP receptor complex member 2;Isoform B of Golgi SNAP receptor complex member 2	2.55606e-05	0.000143143	24775.4;24775.4-2	16270.8;16270.8	15896.2;15896.2	16149.1;16149.1	16735.9;16735.9	16584.4;16584.4	16997.1;16997.1	16861.801;16861.801	16490.699;16490.699	16593.6;16593.6	16751.801;16751.801	17131.301;17131.301	16446.699;16446.699	3	3	3	3														29566.9	27920.2	29119.7	29956	30232.4	30740.7	31522.1	30098.8	31000.1	29909.5	31474.3
O14656	TOR1A	O14656	O14656	TOR1A	Homo sapiens	Torsin-1A	2.24587e-06	0	37808.72	7621.1	7269.5	7508.1	7429.1	7421.5	7663.6	7910	7597.1	7527.6	7643.1	7523.3	7607.6	3	3	3	3														13280.4	12782.7	13067.6	12736.4	12874.5	13085	13663.9	13101.8	13256.1	13181.7	12947
O14657	TOR1B	O14657	O14657	TOR1B	Homo sapiens	Torsin-1B	2.83965e-06	0	37978.93	5608.1	5667.3	5293.5	5943.8	5736.7	5872	6056.9	5961.5	6013.4	5791.7	5862.8	6019.8	3	3	3	3														11537.8	11633.2	10475.8	12140.8	11864	12219	11968.6	12026.4	12269.3	11731.1	12355.3
O14662	STX16	O14662	O14662	STX16	Homo sapiens	Syntaxin-16	1.61223e-05	0.000143143	37031.21	3379	3357.2	3232.9	2770.3	2838.7	2805.8	2891.5	2837.2	2878.2	2867.2	2830.4	2868.8	3	3	3	3														8923.75	8663.12	8265.12	7278.87	7546.28	6897.64	7619.12	7586.89	7568.56	7414.67	7448.98
O14672	ADAM10	O14672	O14672	ADAM10	Homo sapiens	Disintegrin and metalloproteinase domain-containing protein 10	5.33124e-06	0	84142.12	7352.9	7155.1	7275.5	6878.1	6952.8	7030.8	7487.2	7203.9	7316.5	7138	7193.2	6884.8	3	3	3	3														24806.8	24180.5	25310.4	23400.7	23853.1	23612.9	24992.2	24749.7	25083.9	24490.1	24519
O14681	EI24	O14681	O14681	EI24	Homo sapiens	Etoposide-induced protein 2.4 homolog	3.44211e-05	0.000143143	38964.73	1923.2	2159.8	1995.7	1463.4	1379.4	1457.1	1482.6	1808.4	1513.6	1635.4	1654.8	1871.5	3	3	3	3														8284.3	9249.04	8437.96	7138.33	6483.08	7019.21	7651.19	7586.86	6941.76	8382.5	8170.98
O14682	ENC1	O14682	O14682	ENC1	Homo sapiens	Ectoderm-neural cortex protein 1	0.00403407	0.00478422	66129.84							158.5	102.5		193.8	138.2	182.3	0	0	2	3			S3		S4	S4	S3		S4	S4										1123.2	947.235		1693.86	1174.94
O14683	TP53I11	O14683	O14683	TP53I11	Homo sapiens	Tumor protein p53-inducible protein 11	5.08031e-06	0	21053.94	11161.4	11273.2	11837.6	7008.1	7072	7314.4	7674.8	8210.2	7671.7	8014.3	7901.2	7859.4	3	3	3	3														19634.6	20109.9	19700	12400.1	12664.7	12978.6	13767.1	14576.5	14073.5	14360.4	13928.7
O14684	PTGES	O14684	O14684	PTGES	Homo sapiens	Prostaglandin E synthase	1.37723e-06	0	17102.32	4271.6	4333.6	4404.6	5066.2	5275.7	4890.6	6110.3	6723.2	5867.6	6048	6163.2	6105.9	3	3	3	3														10180.8	10057.3	9897.3	11663.8	12966.5	12771.8	13949.7	15519.1	13832.4	14720.6	15726.4
O14686	KMT2D	O14686;O14686-3	O14686;O14686-3	KMT2D	Homo sapiens	Histone-lysine N-methyltransferase 2D;Isoform 3 of Histone-lysine N-methyltransferase 2D	0.00108693	0.00170416	593389.4;593389.4-3		6.5;6.5	8.7;8.7			11.4;11.4	9.9;9.9	7;7	7.6;7.6	12.3;12.3	11.4;11.4	12.1;12.1	2	1	3	3															674.203	605.493			914.212	682.631	693.299	558.773	890.766	909.333
O14713	ITGB1BP1	O14713	O14713	ITGB1BP1	Homo sapiens	Integrin beta-1-binding protein 1	0.000295053	0.000495786	21782.47	176.9		229.4	221.4		99.1	188.6	122.9			117.2		2	2	2	1														1217.74		1362.46	1526.32		1123.96	1163.78	1393.95			1328.33
O14727-4	APAF1	O14727;O14727-4	O14727;O14727-4	APAF1	Homo sapiens	Apoptotic protease-activating factor 1;Isoform 4 of Apoptotic protease-activating factor 1	4.55115e-05	0.000143143	141839.98;141839.98-4	170.1;170.1	160.4;160.4	202.5;202.5	276.9;276.9	363;363	351.2;351.2	313;313	249.6;249.6	326.9;326.9	315.4;315.4	248.3;248.3	343.2;343.2	3	3	3	3														2182.68	2014	2375.97	3069.15	3567.93	3110.66	3163.5	2809.63	3080.16	2493.68	2465.81
O14730	RIOK3	O14730	O14730	RIOK3	Homo sapiens	Serine/threonine-protein kinase RIO3	1.14551e-05	0	59093.01	1137.9	1110.9	1177.5	1312.2	982.5	1181.6	1375.9	1307.6	1093.9	1267.1	1101	1279	3	3	3	3														4626.43	5229.34	4970.96	5198.42	5120.09	4602.38	4905.04	5027.42	5054.45	4788.74	4537.86
O14732-2	IMPA2	O14732;O14732-2	O14732;O14732-2	IMPA2	Homo sapiens	Inositol monophosphatase 2;Isoform 2 of Inositol monophosphatase 2	7.2961e-06	0	31320.89;31320.89-2	877.5;877.5	838.6;838.6	945.8;945.8	791;791	1011.5;1011.5	1128.5;1128.5	822.1;822.1	951.3;951.3	1045.4;1045.4	845.9;845.9	839.4;839.4	941.7;941.7	3	3	3	3														3699.45	3426.89	3395.82	3381.48	3820.52	4067.29	3308.78	3860.96	3684.43	3284.51	3361.98
O14733	MAP2K7	O14733;O14733-3	O14733;O14733-3	MAP2K7	Homo sapiens	Dual specificity mitogen-activated protein kinase kinase 7;Isoform 3 of Dual specificity mitogen-activated protein kinase kinase 7	4.59056e-05	0.000143143	47484.89;47484.89-3	420;402.5	498.8;478	413.7;396.4	420.7;403.2	440.1;421.7	445;426.5	615.9;590.2	436.5;418.3	411.3;394.2	389;372.8	440.8;422.4	473.4;453.6	3	3	3	3														1618.73	1741.42	1663.81	1551.79	1637.6	1619.2	1610.88	1592.54	1491.53	1411.67	1564.95
O14734	ACOT8	O14734	O14734	ACOT8	Homo sapiens	Acyl-coenzyme A thioesterase 8	1.22871e-05	0	35914.22	5413.3	5642	5297.5	4001.4	4030	4040	4252.4	4365.2	4501.6	4501.1	4550.2	4503.4	3	3	3	3														14044.9	14156.2	13594.7	11222	10185.2	11040.1	10945.9	11075.5	11436.1	11183.8	11215.8
O14735	CDIPT	O14735	O14735	CDIPT	Homo sapiens	CDP-diacylglycerol--inositol 3-phosphatidyltransferase	1.1025e-05	0	23538.8	15435.4	15420.3	14704.1	12855	13478.3	12968.2	13989.9	14095.5	14276.2	15483.4	15195.1	14750.7	3	3	3	3														42529.4	42237.3	40971.8	36975.9	37449.4	34712.5	38438.7	39121.4	40316.9	45504.7	45733.9
O14737	PDCD5	O14737	O14737	PDCD5	Homo sapiens	Programmed cell death protein 5	1.69045e-05	0.000143143	14285.08	9204.1	9561.5	9491.3	16069.2	15917.9	16235.2	14695.8	14496.7	15057.4	14221.2	14236.6	14228.4	3	3	3	3														19896.4	20449.7	19706.6	30843.2	30516.6	31440.7	28471.4	27981.9	28779.1	26567.7	26321.2
O14744	PRMT5	O14744	O14744	PRMT5	Homo sapiens	Protein arginine N-methyltransferase 5	3.58129e-06	0	72683.86	7700.9	7959.9	7665.7	8917.1	9033.9	9351.2	8680.5	8843.5	8832.9	8296	8781.4	8627	3	3	3	3														24012.9	24655.6	24620.1	29271.9	29257.3	29449	27650.5	27997.7	27646.9	26943.4	27323.3
O14745	NHERF1	O14745	O14745	NHERF1	Homo sapiens	Na(+)/H(+) exchange regulatory cofactor NHE-RF1	4.61562e-06	0	38868.43	986.2	836.3	842.2	1336.4	1437.8	1249.1	1283.2	1212	1179.6	1173.2	1137.3	1090.6	3	3	3	3														3594	3225.46	3465.25	4802.64	5078.31	4788.64	4510.16	4289.47	4194.32	4381.26	4234.17
O14756	HSD17B6	O14756	O14756	HSD17B6	Homo sapiens	17-beta-hydroxysteroid dehydrogenase type 6	1.33296e-05	0	35965.68	4258.9	4182.1	4382.7	1884	1951.9	3259.2	2073.9	3275.7	3203.2	3264	3342.6	3356	3	3	3	3														19653.1	20107.6	20376.3	11578.8	10947.7	12332.6	13942.9	12328.2	13124.1	13120.2	13569.9
O14757	CHEK1	O14757	O14757	CHEK1	Homo sapiens	Serine/threonine-protein kinase Chk1	0.00748053	0.00923163	54433.57				115.7		69.7	31.5						0	2	1	0	S2								S2								631.747		604.166	357.155
O14763-2	TNFRSF10B	O14763;O14763-2	O14763;O14763-2	TNFRSF10B	Homo sapiens	Tumor necrosis factor receptor superfamily member 10B;Isoform Short of Tumor necrosis factor receptor superfamily member 10B	3.92827e-07	0	47878.3;47878.3-2	2561;2561	2338;2338	2443.1;2443.1	2449.7;2449.7	2665.1;2665.1	2607.4;2607.4	2558.8;2558.8	2634.4;2634.4	2560;2560	2658.1;2658.1	2658.7;2658.7	2663.1;2663.1	3	3	3	3														9491.45	9723.67	9995.85	8791.68	9780.86	9543.23	9849.56	9826.87	9375.12	9784.62	9855.51
O14772	FPGT	O14772	O14772	FPGT	Homo sapiens	Fucose-1-phosphate guanylyltransferase	1.44004e-05	0	68009.52	365.2	321.6	431.2	318.1	394.1	463.5	390.8	408.7	423.8	462.8	376.7	410.6	3	3	3	3														2039.08	2395.67	2606.18	2522.21	2256.83	2025.56	2045.84	2556.38	2143.03	2584.86	2520.34
O14773	TPP1	O14773	O14773	TPP1	Homo sapiens	Tripeptidyl-peptidase 1	1.98384e-06	0	61247.93	48719.801	49465	50496.5	37582.199	36833.801	37304.301	38913.199	38816.5	38662.699	36404.398	37206.5	36388.602	3	3	3	3														206235	207685	211287	173108	165148	168637	180189	179111	178352	177531	173552
O14775-2	GNB5	O14775;O14775-2	O14775;O14775-2	GNB5	Homo sapiens	Guanine nucleotide-binding protein subunit beta-5;Isoform 2 of Guanine nucleotide-binding protein subunit beta-5	0.000918966	0.00138329	43566.29;43566.29-2		141.2;156	224.9;248.5	162.7;179.9	197.8;218.6	143.5;158.6		161.6;178.6	188.1;207.9	100;110.5		230.3;254.6	2	3	2	2															1230.34	1020.32	929.602	1034.23	801.09		802.072	979.703	817.581
O14776-2	TCERG1	O14776;O14776-2	O14776;O14776-2	TCERG1	Homo sapiens	Transcription elongation regulator 1;Isoform 2 of Transcription elongation regulator 1	4.63831e-06	0	123901.03;123901.03-2	4441.2;4555.1	3966.4;4068.1	4353.1;4464.7	4735.8;4857.2	4912.4;5038.4	4760.5;4882.6	4683.2;4803.3	4176.2;4283.3	4654.5;4773.9	4459.9;4574.2	4554.9;4671.7	4717;4838	3	3	3	3														12329.8	12799.8	13173.4	14458.1	15053.4	14539.3	13810.3	14155.5	13957	14719.9	14078.9
O14777	NDC80	O14777	O14777	NDC80	Homo sapiens	Kinetochore protein NDC80 homolog	0.00158766	0.00238302	73912.66	141.6			477	638	557.5		553.8	534.7	403.6	573.6	357.8	1	3	2	3														875.458			3112.85	3379.78	2806.45		2812.24	2831.19	2518.5	2861.22
O14786	NRP1	O14786	O14786	NRP1	Homo sapiens	Neuropilin-1	1.1102e-06	0	103134.34	6618.7	6703	6516.6	10801.7	10680.4	10912.6	9737.3	9645	9715.4	9138.2	9616	9469.6	3	3	3	3														26846	27329.6	26327.8	42506.8	42022.5	43327.8	39094.6	38889	39515.1	38420.9	38919
O14787	TNPO2	O14787	O14787	TNPO2	Homo sapiens	Transportin-2	1.0727e-05	0	101388.17	2661.4	2798.7	2620.2	4074.1	4125.1	4016.8	3867.9	3822.5	3813	3738.1	3596.5	3566.1	3	3	3	3														13119.1	12983.1	12185.3	18090.5	18662.5	18045.3	17501.5	16699.8	17386.9	16415.5	15684.1
O14795-2	UNC13B	O14795-2	O14795-2	UNC13B	Homo sapiens	Isoform 2 of Protein unc-13 homolog B	0.000196286	0.000384271	182843.07	201.7	152.9	149.5	205.9	235.1	205.3	228.7	239.4	246.9	177.5	160.4	164.9	3	3	3	3														1813.24	1705.26	2141.01	1784.38	1965.1	1970.39	2133.16	1878.26	2314.06	1854.79	1953.92
O14802	POLR3A	O14802	O14802	POLR3A	Homo sapiens	DNA-directed RNA polymerase III subunit RPC1	0.000100686	0.000265781	155641.49	296.1	228.3	290.4	419.2	467.6	361.3	465.9	400.7	432.7	444.6	376.6	451.6	3	3	3	3														2216.07	2239.31	2268.33	2973.48	3008.47	2943.79	2899.78	2669.95	2966.09	2953.09	2906.64
O14807	MRAS	O14807	O14807	MRAS	Homo sapiens	Ras-related protein M-Ras	6.57709e-06	0	23846.45	2788.2	2776.1	2487.2	2529.6	2572.1	2373.7	2471.2	2645.8	2366.9	2901.3	2787.6	3007.4	3	3	3	3														6156.27	6183.88	6210.42	5991.54	5889.61	6163.1	5662.12	6065.77	5761.07	6398.03	6118.11
O14817	TSPAN4	O14817	O14817	TSPAN4	Homo sapiens	Tetraspanin-4	5.45442e-06	0	26117.79	7570.6	7455.7	8025.1	7758.4	7009.9	6563.2	7488.9	7184.3	7851.6	6884.5	7316.9	6933	3	3	3	3														18746.6	18886.6	20315.8	18239.3	17907.1	17646.5	19053.7	17325.3	18488	17478.8	18477.5
O14818	PSMA7	O14818	O14818	PSMA7	Homo sapiens	Proteasome subunit alpha type-7	2.31842e-06	0	27886.84	47094.398	46964.898	46843.102	58377.102	58513.801	56917.102	54638	56012.5	56828.801	54537.602	54281.801	55106.801	3	3	3	3														91233.5	88541.4	89684.1	116176	115259	114091	108765	109917	113229	106304	105664
O14827	RASGRF2	O14827	O14827	RASGRF2	Homo sapiens	Ras-specific guanine nucleotide-releasing factor 2	0.0030244	0.00387366	140764.27						17.4	7	13.8		18.3	5.6	20.1	0	1	2	3			S3		S4	S4													287.959	290.747	357.872		343.165	248.642
O14828	SCAMP3	O14828	O14828	SCAMP3	Homo sapiens	Secretory carrier-associated membrane protein 3	1.52563e-06	0	38286.96	12693.6	13006.2	13081.2	12453.2	12753.4	12780.9	13168.2	13786.9	13037.7	12742.8	12647.1	12481.9	3	3	3	3														29400.3	30303.7	30520.5	27674.4	28348.1	28350.9	29615.1	31841.1	30406.4	29135.2	29035.6
O14832	PHYH	O14832	O14832	PHYH	Homo sapiens	Phytanoyl-CoA dioxygenase, peroxisomal	0.00346884	0.00415143	38538.28	529.1	566	657	474.6		559.2	568.4	576.1	565.7	591.8	274.7	341.3	3	2	3	3														2489.65	2677.1	2306.06	2159.58		2264.94	2618.7	2356.89	2583.7	2412.7	2348.31
O14841	OPLAH	O14841	O14841	OPLAH	Homo sapiens	5-oxoprolinase	4.23371e-05	0.000143143	137457.19	1251.7	1407.1	1237.2	1090.2	1362.7	1145.6	1301.6	1494	1335.1	1272.5	1164	1149.4	3	3	3	3														5574.74	5805.54	5884.86	5329.24	5346.42	5397.83	5484.4	5505.99	5238.3	5535.65	5511.31
O14863	SLC30A4	O14863	O14863	SLC30A4	Homo sapiens	Probable proton-coupled zinc antiporter SLC30A4	0.00141162	0.00209875	47482.77	414.8	311.6	335.6	314.1	367.5	385.1	394.7	320.6	399	389.3	352.6		3	3	3	2														1845.67	1774.37	1851.05	1828.77	1724.06	1769.03	1809.56	1547.15	1778.16	1795.81	1784.08
O14867	BACH1	O14867	O14867	BACH1	Homo sapiens	Transcription regulator protein BACH1	0.00154483	0.00229008	81957.69	224.1	235.7	179.8	182.7		166.9	230.6	164.3	198.7	220.8	201.1	168.8	3	2	3	3														1737.33	1398.35	1304.84	1184.12		1137.68	1194.01	1336.34	1319.55	1305.26	1241.29
O14874	BCKDK	O14874	O14874	BCKDK	Homo sapiens	Branched-chain alpha-ketoacid dehydrogenase kinase	9.80337e-06	0	46360.45	1451.2	1520.4	1423.2	1941.6	1796.8	1925.4	1858.2	2089.7	1980.1	1975.3	2077.6	1903.6	3	3	3	3														6666.37	6608.35	6529.99	8573.63	8997.05	8227.41	7949.82	8557.52	8516.71	8227.13	8942.09
O14879	IFIT3	O14879	O14879	IFIT3	Homo sapiens	Interferon-induced protein with tetratricopeptide repeats 3	2.2978e-06	0	55984.76	526.9	627.3	784.3	13969.1	13829.5	13868.2	12073.7	11968.7	11886.8	9761.7	9881.1	10086.7	3	3	3	3														2751.8	2624.89	2324.14	37070.1	36606.2	36754.5	31786.1	31792.7	31280.7	25389.7	26702
O14880	MGST3	O14880	O14880	MGST3	Homo sapiens	Glutathione S-transferase 3, mitochondrial	1.68214e-07	0	16516.3	39334	37490	37377.699	34170.5	32417.801	32717.4	35666.102	35735.898	34033	38790.102	38317.801	37583.199	3	3	3	3														56675	52196.8	50442.3	50539.8	49863.8	45672.7	52048.7	51852.9	51729.1	55781.8	54415.2
O14893-5	GEMIN2	O14893-5	O14893-5	GEMIN2	Homo sapiens	Isoform 5 of Gem-associated protein 2	5.13664e-05	0.000143143	30357.63	788.8	781.3	839.5	831.3	667.7	833.4	645.9	723.6	710.2	565.7	755.1	895.5	3	3	3	3														3058.02	3302.75	3740.94	3024.76	3051.64	3727.76	3011.66	3287.81	3053.39	2566.86	3119.85
O14907	TAX1BP3	O14907	O14907	TAX1BP3	Homo sapiens	Tax1-binding protein 3	1.53951e-06	0	13734.7	32335.6	31218.801	32176.199	28720.199	27789.199	28073.1	27595.699	27926.4	27963.699	27163.5	28611.9	28742	3	3	3	3														63565.6	61854.5	63643.1	55415	53483.8	53325	53580.4	55243.7	55073.7	51131.1	55274.8
O14908	GIPC1	O14908	O14908	GIPC1	Homo sapiens	PDZ domain-containing protein GIPC1	1.07666e-08	0	36049.22	10610	10832	8733	14523	13650.5	12865.2	13636.6	13616.7	13063.1	14386.7	13552.8	9214.9	3	3	3	3														29181.2	30018.9	28629.1	35970.5	34880.8	35028.3	33624.9	33786.9	33665.6	32114.7	31352.3
O14910	LIN7A	O14910	O14910	LIN7A	Homo sapiens	Protein lin-7 homolog A	5.02998e-06	0	25996.72	4728.9	4804.3	4783.6	3913.4	3927.4	4114.1	3727	4191	4030.5	3769.7	4081.2	4105	3	3	3	3														13845.5	14136.6	13175.8	11006.7	11338.8	11900.9	11114.7	12265.8	11802.6	12300.9	11585.4
O14920	IKBKB	O14920	O14920	IKBKB	Homo sapiens	Inhibitor of nuclear factor kappa-B kinase subunit beta	2.25422e-05	0.000143143	86563.89	1660	1769.2	1781.7	2130.4	2002.1	2051	2031.5	2117.9	2037.4	2051.5	2050.4	2105.7	3	3	3	3														4394.01	4486.12	4281.49	5367.18	5447.81	5197.19	5195.28	5132.31	5297.24	5079.03	4941.25
O14924-7	RGS12	O14924;O14924-2;O14924-3;O14924-4;O14924-5;O14924-6;O14924-7	O14924;O14924-2;O14924-3;O14924-4;O14924-5;O14924-6;O14924-7	RGS12	Homo sapiens	Regulator of G-protein signaling 12;Isoform 2 of Regulator of G-protein signaling 12;Isoform 3 of Regulator of G-protein signaling 12;Isoform 4 of Regulator of G-protein signaling 12;Isoform 5 of Regulator of G-protein signaling 12;Isoform 6 of Regulator of G-protein signaling 12;Isoform 7 of Regulator of G-protein signaling 12	0.00124424	0.00190476	156357.38;156357.38-2;156357.38-3;156357.38-4;156357.38-5;156357.38-6;156357.38-7			4.4;8.1;8.3;4.7;5.1;10.4;10.8			10.3;18.9;19.5;11;12;24.3;25.2	4.4;8.1;8.4;4.7;5.1;10.4;10.8					12.7;23.2;23.9;13.5;14.7;29.8;30.9	1	1	1	1																299.751			333.415	276.992
O14925	TIMM23	O14925	O14925	TIMM23	Homo sapiens	Mitochondrial import inner membrane translocase subunit Tim23	1.19107e-05	0	21943.14	786.2	732.8	691	907.2	1791.2	2321.2	994.5	891.6	923.5	1411.5	929.4	1352	3	3	3	3														3115.32	3151.11	3004.98	3823.42	3123.45	3996.54	3480.43	3422.97	3352.64	3237.78	3469.76
O14929	HAT1	O14929	O14929	HAT1	Homo sapiens	Histone acetyltransferase type B catalytic subunit	5.29798e-06	0	49540.63	527.8	593.6	736.9	1653.6	1866.1	1709.3	1341.6	1170.1	1324.6	1282.3	1154.8	1261.9	3	3	3	3														2218.96	2375.64	2355.56	5437.74	6088.85	5355.44	4159.98	4212.55	4351.5	4327.48	4305.7
O14933	UBE2L6	O14933	O14933	UBE2L6	Homo sapiens	Ubiquitin/ISG15-conjugating enzyme E2 L6	9.96767e-06	0	17768.7	4033.2	3811	3826.4	11581.2	11884	11383.7	10464	9821.1	9817.8	8427.9	8635	8355.9	3	3	3	3														6250.66	6346.3	6160.27	17569.6	17893.9	17834.8	15914.7	15382.1	15242.3	13226.2	13476.4
O14936-3	CASK	O14936-3	O14936-3	CASK	Homo sapiens	Isoform 3 of Peripheral plasma membrane protein CASK	4.46119e-06	0	102113.57	5761.2	5532.9	5526.1	4621.9	4428.4	4600.6	4963.8	5019.2	4932.4	4747.7	4971.8	4584.8	3	3	3	3														13030.1	12774.4	12657.3	10782.7	10546.7	10830.4	11244.9	11340.3	11206.2	10716.2	11224.7
O14939-4	PLD2	O14939;O14939-4	O14939;O14939-4	PLD2	Homo sapiens	Phospholipase D2;Isoform PLD2B of Phospholipase D2	0.000257956	0.000495786	105987.11;105987.11-4	199;202.7	205.2;209.1	167.8;171	100.9;102.8	143.5;146.2	100.7;102.6	199.2;202.9	169.3;172.4	194.8;198.5	153;155.9	125.8;128.1	156.7;159.6	3	3	3	3														1553.6	1764.1	1501.28	1215.55	1144.97	1246.31	1451.7	1429.6	1491.95	1445.61	1319.66
O14944	EREG	O14944	O14944	EREG	Homo sapiens	Proepiregulin	0.00149909	0.00229008	19044.17				456.9	485.6	467.9	323.1			385.4	369.9	310.2	0	3	1	3	S2	S2			S4	S4											3655.08	2817.69	3743.59	2584.73			3083.59	2959.06
O14949	UQCRQ	O14949	O14949	UQCRQ	Homo sapiens	Cytochrome b-c1 complex subunit 8	1.94123e-05	0.000143143	9906.37	19006.199	19252.301	18666.699	18979.801	19355.301	18827.801	19484.1	18762.199	18785.5	18473.6	18581.199	19032.6	3	3	3	3														23370.4	23230.8	22916.5	24737.1	24883.3	24268.4	24938.9	24398.2	24154.5	23607.2	24286.4
O14950	MYL12B	O14950	O14950	MYL12B	Homo sapiens	Myosin regulatory light chain 12B	4.89575e-06	0	19779.15	678126.5	711998.812	701000.875	495926.312	495758.594	497068.312	512680.188	515592.906	503468.406	512567.5	515718.812	520624.812	3	3	3	3														996919	1.02893e+06	1.02023e+06	724653	730169	730136	751564	776650	737594	733020	738861
O14964	HGS	O14964	O14964	HGS	Homo sapiens	Hepatocyte growth factor-regulated tyrosine kinase substrate	3.6954e-07	0	86192.02	11791.3	12046.3	11815.8	13581.2	13487.6	13969.9	13379.1	13366.2	13228.2	13245.7	12837.5	13175.5	3	3	3	3														31971.6	32690.9	31659.2	36665.4	37025.9	37712.5	36574	36229.3	35994.2	35573.8	35122.5
O14965	AURKA	O14965	O14965	AURKA	Homo sapiens	Aurora kinase A	0.00090194	0.00138329	45823.38					149.3	218.1							0	2	0	0	S2						S2		S2									1586.08	1656.39
O14966	RAB29	O14966	O14966	RAB29	Homo sapiens	Ras-related protein Rab-7L1	3.83011e-06	0	23155.25	11233.5	11718.9	11522.8	8797.4	8998.3	9024.5	9983.5	9816.4	9457.2	9529.1	9556.7	9868.7	3	3	3	3														30436	33032.1	31398.2	25270.6	24794.8	24806.9	26836.1	27446.4	26717.9	25491.4	26611.7
O14972	VPS26C	O14972	O14972	VPS26C	Homo sapiens	Vacuolar protein sorting-associated protein 26C	4.63309e-07	0	33010.41	3322.7	3349.6	3379.6	3507.8	3459.3	3731.2	3660.5	3733.6	3594.3	3372.9	3450.6	3438.8	3	3	3	3														9796.08	10033.5	10631.5	11534	11210.4	12363.5	11932.3	12166.4	11980	11153.8	11344.3
O14974	PPP1R12A	O14974	O14974	PPP1R12A	Homo sapiens	Protein phosphatase 1 regulatory subunit 12A	1.54659e-06	0	115280.71	19571.699	20023.9	19382.301	17090	17139	16724.301	17056.199	16935	16677.6	16882.9	16590.1	17081.1	3	3	3	3														57034.1	57687.1	57272.3	50660.5	50286.3	49634.5	50746.7	50314.9	50105.4	50360.3	49168.2
O14976	GAK	O14976	O14976	GAK	Homo sapiens	Cyclin-G-associated kinase	3.61026e-06	0	143190.56	932.7	1099.9	937	1569.4	1440.9	1344.2	1358.1	1361.1	1329.9	1428.7	1345.7	1308.3	3	3	3	3														5527.06	5669.99	5535.26	7780.76	7139.81	7533.29	7297.81	7326.3	7081.87	7152.31	6979.52
O14979	HNRNPDL	O14979	O14979	HNRNPDL	Homo sapiens	Heterogeneous nuclear ribonucleoprotein D-like	1.94627e-06	0	46437.53	39638.102	41081.199	40268.801	45119.398	44748.898	44654.398	43239.898	43727.699	43414	43895	44631.699	43167.5	3	3	3	3														164669	170270	166110	186072	180709	186200	179343	180243	180639	182866	183270
O14980	XPO1	O14980	O14980	XPO1	Homo sapiens	Exportin-1	5.35827e-07	0	123385.88	9250	8945.8	8980.3	12548	12529.4	12681.8	11933.9	12417.3	12295	12032.1	12303.3	12138.4	3	3	3	3														27848.8	27420.8	27858.4	38202.9	37874.8	38399.3	35882.8	36835.3	37003.5	35340.3	36042.4
O14981	BTAF1	O14981	O14981	BTAF1	Homo sapiens	TATA-binding protein-associated factor 172	1.94164e-05	0.000143143	206887.42	268.8	227.9	278	516.5	543.9	541.9	472.6	532.3	503	486.5	479	521.2	3	3	3	3														2918.58	3161.26	2710.65	3999.45	3826.22	3969.41	3743.26	3806.7	3634.21	4053.89	3917.09
O15013-7	ARHGEF10	O15013;O15013-4;O15013-5;O15013-7	O15013;O15013-4;O15013-5;O15013-7	ARHGEF10	Homo sapiens	Rho guanine nucleotide exchange factor 10;Isoform 4 of Rho guanine nucleotide exchange factor 10;Isoform 5 of Rho guanine nucleotide exchange factor 10;Isoform 3 of Rho guanine nucleotide exchange factor 10	3.76001e-06	0	151611.53;151611.53-4;151611.53-5;151611.53-7	1768.2;1768.2;1864.6;1935	1825.3;1825.3;1924.9;1997.5	1719.2;1719.2;1813;1881.4	2030.6;2030.6;2141.3;2222.1	1912.7;1912.7;2017.1;2093.2	1940.4;1940.4;2046.3;2123.5	1900.7;1900.7;2004.3;2080	1765.5;1765.5;1861.8;1932	1903.7;1903.7;2007.6;2083.3	1858.5;1858.5;1959.9;2033.8	1839.4;1839.4;1939.7;2012.9	1932.2;1932.2;2037.6;2114.5	3	3	3	3														6926.1	7168.19	6975.44	7898.77	7651.87	7870.74	7322.16	7246.49	7331.37	7118.23	7414.34
O15014	ZNF609	O15014	O15014	ZNF609	Homo sapiens	Zinc finger protein 609	0.0064421	0.00801131	151190.98				59.1				42			8.1	50.5	0	1	1	2					S4												1064.68				947.651			1237.94
O15027-5	SEC16A	O15027-5	O15027-5	SEC16A	Homo sapiens	Isoform 5 of Protein transport protein Sec16A	2.01327e-06	0	254129.13	4006.5	3728	4138.8	4752.6	4619.8	4289.6	4659.1	4622.4	4626.7	4202.2	4703.9	4435.9	3	3	3	3														16776.4	16343.7	16549.3	17713.2	17808.6	17744	17445.4	17601	17599.2	16878.2	16892.1
O15031	PLXNB2	O15031	O15031	PLXNB2	Homo sapiens	Plexin-B2	4.78624e-07	0	205127.21	6838.1	7616.5	7633.8	4960.4	5123.4	5010.8	6136.3	6009.3	5419.6	6461.7	6659.2	6298.4	3	3	3	3														43309	43699.3	42522	33654.3	33992.1	33574.9	35633.9	35618.1	35605.6	35457.7	34582.3
O15037	KHNYN	O15037	O15037	KHNYN	Homo sapiens	Protein KHNYN	0.000622595	0.00095363	74533.96	91.7	115.7		284.5	110.6	152.1	110.3	117.8	132.9	201.1	103	233.4	2	3	3	3														841.743	867.463		1035.87	1018.22	1151.96	1062.3	926.43	939.089	1010.39	1082.03
O15040-2	TECPR2	O15040;O15040-2	O15040;O15040-2	TECPR2	Homo sapiens	Tectonin beta-propeller repeat-containing protein 2;Isoform 2 of Tectonin beta-propeller repeat-containing protein 2	0.000143095	0.000265781	153848.29;153848.29-2	315;348.1	387.6;428.4	484.4;535.4	443.3;489.9	404.8;447.5	537.3;593.8	417.2;461.1	508.8;562.4	420.3;464.6	489.3;540.8	380.1;420.1	445;491.8	3	3	3	3														1905.99	1877.87	1982.99	2297.2	2181.19	2221.16	1923.21	2100.05	2097.47	2020.2	1952.34
O15042-2	U2SURP	O15042;O15042-2	O15042;O15042-2	U2SURP	Homo sapiens	U2 snRNP-associated SURP motif-containing protein;Isoform 2 of U2 snRNP-associated SURP motif-containing protein	6.99119e-06	0	118291.89;118291.89-2	2652.1;2652.1	2689.4;2689.4	2596.1;2596.1	3198.6;3198.6	3118.9;3118.9	3344.6;3344.6	2811.8;2811.8	2955.4;2955.4	2989.1;2989.1	3044;3044	2937.5;2937.5	2946.1;2946.1	3	3	3	3														7474.33	7571.86	7822.53	8670.64	8634.06	9030.89	8226.35	8579.07	7991.63	8306.68	7999.2
O15047	SETD1A	O15047	O15047	SETD1A	Homo sapiens	Histone-lysine N-methyltransferase SETD1A	7.7494e-05	0.000143143	186034.14	67.7	115.9	107	126.5		116.8	122.1	102	125.7	101.6	133.1	122.6	3	2	3	3														1426.36	1734.66	1567.94	1810.77		1778.38	1842.01	1544.32	1787.98	1591.89	1876.94
O15056	SYNJ2	O15056	O15056	SYNJ2	Homo sapiens	Synaptojanin-2	2.71439e-05	0.000143143	165537.97	1024.5	963.2	949.8	1576.9	1459.3	1450.1	1324	1473.8	1550.6	1211.4	1453.7	1453	3	3	3	3														5015.86	4779.76	4853.25	6232.1	6367.12	6413.68	5870.68	6109.01	6396.92	5746.8	6123.59
O15061	SYNM	O15061	O15061	SYNM	Homo sapiens	Synemin	0.000195007	0.000384271	172867.74	349.2	391.8	387.8	336.7		297.9	277.4	320.8	318.4	309.6	329	299.4	3	2	3	3														4282.4	4446.7	4210.42	3760		3734.81	3980.69	4037.11	3879.33	3783.77	3760.84
O15063	GARRE1	O15063	O15063	GARRE1	Homo sapiens	Granule associated Rac and RHOG effector protein 1	0.00131798	0.00200714	116019.71	46.2	41.5	138.5	93.1	48.7	95.3	41.1	72.7	85.5	77.5		96.7	3	3	3	2														729.502	685.167	838.154	736.332	641.615	861.132	567.07	619.332	562.84	653.383
O15066	KIF3B	O15066	O15066	KIF3B	Homo sapiens	Kinesin-like protein KIF3B	2.84612e-05	0.000143143	85125.15	733.1	628.9	569.5	769.3	811.2	787.9	778.1	749.5	730.2	666.6	721.4	787.6	3	3	3	3														2558.42	2692.7	2702.96	3277.69	3036.85	2811.18	2806.42	2855.25	3013.06	3067.85	2867.57
O15067	PFAS	O15067	O15067	PFAS	Homo sapiens	Phosphoribosylformylglycinamidine synthase	2.9726e-06	0	144734.36	2022	2013.7	2061.8	3614.6	3745.4	3047.9	3241.9	3140.4	3183.1	3032.9	3038.7	2980.7	3	3	3	3														8573.9	8474.78	8436.2	12249.3	12034.3	11844.2	10740	10390.2	10378.3	9970.63	10005.2
O15069	NACAD	O15069	O15069	NACAD	Homo sapiens	NAC-alpha domain-containing protein 1	0.000828596	0.00127788	161100.97	282.8	260.1	346.1	298.1	367.8	345.5	320.4	362.9	389.8	314.3	249.2	304.5	3	3	3	3														2157.74	2413.44	2580.48	2550.07	2757.54	2924.7	2550.68	2993.06	2956.24	2893.41	2366.78
O15084	ANKRD28	O15084	O15084	ANKRD28	Homo sapiens	Serine/threonine-protein phosphatase 6 regulatory ankyrin repeat subunit A	4.49418e-07	0	112965.79	1455.5	1499.9	1627.2	1849.6	1800.8	1783.4	1673.1	1776	1785.4	1745.9	1729.2	1684.2	3	3	3	3														5902.96	5915.7	6179.68	6729.34	6789.7	6898.93	6067.52	6588.08	6488.84	6340.24	6380.9
O15085	ARHGEF11	O15085	O15085	ARHGEF11	Homo sapiens	Rho guanine nucleotide exchange factor 11	2.32303e-05	0.000143143	167704.48	1398.4	1418.8	1282.2	1045.8	1077.7	1173.9	1102.8	1125.6	1334.7	1199.8	1055.7	1135	3	3	3	3														5916.93	6073.3	6035.93	5477.95	5623.01	5472	5718.99	5608.59	5493.92	5741.74	5696.72
O15085-2	ARHGEF11	O15085-2	O15085-2	ARHGEF11	Homo sapiens	Isoform 2 of Rho guanine nucleotide exchange factor 11	0.00137454	0.00209875	172243.63	40.2		29.7	23.1		21.5		21.4	27.7	24.4	24.2	26.3	2	2	2	3														903.527		1121.43	929.018		765.578		761.931	956.132	1071.71	774.825
O15091	PRORP	O15091	O15091	PRORP	Homo sapiens	Mitochondrial ribonuclease P catalytic subunit	2.18309e-05	0.000143143	67315.33	715.4	532.3	649.3	781.5	795.1	864.7	829.4	738.9	821.9	750.9	804.1	743.2	3	3	3	3														3241.07	3354.78	3746.2	4030.37	3752.61	3800.72	3746.89	3731.08	3608.86	3674.19	4063.98
O15111	CHUK	O15111	O15111	CHUK	Homo sapiens	Inhibitor of nuclear factor kappa-B kinase subunit alpha	2.76291e-05	0.000143143	84639.58	1277.7	1038.5	1239.2	1255.4	1407.6	1434.4	1574.4	1513.3	1392.3	1356.8	1422.2	1371.9	3	3	3	3														4791.67	4653.64	4461.67	5436.6	5100.91	4705.93	5270.16	5420.79	5195.6	4966.64	5096.67
O15116	LSM1	O15116	O15116	LSM1	Homo sapiens	U6 snRNA-associated Sm-like protein LSm1	4.28412e-05	0.000143143	15179.42	2545.4	2267.5	3330.6	2812.9		1864.1	3776	3850.1	3854	3396.7	3332.4	3267.3	3	2	3	3														5290.72	6027.92	6362.82	6512		6331.05	6257.92	6397.57	6433.95	6167.69	5904.69
O15118	NPC1	O15118	O15118	NPC1	Homo sapiens	NPC intracellular cholesterol transporter 1	5.8965e-06	0	142166.85	4448.4	4558.8	4607.9	5011.1	4958.3	5085.5	4696.4	4660.2	4616.6	4881.7	5025.7	4829.4	3	3	3	3														20909.2	20726.5	21226	23261.2	23148.3	23012.4	22264.9	22030.2	21999.7	22970.6	23720.8
O15119-2	TBX3	O15119-2	O15119-2	TBX3	Homo sapiens	Isoform I of T-box transcription factor TBX3	0.000428164	0.000607312	77178.46	279	239	216.8	574.1	643.9	590	645.5	578.5	471.1	696.5	734.5	567.8	3	3	3	3														1378.87	1799.82	1572.32	2370.47	2331.04	2348.88	2253.53	2248.4	2012.59	2532.3	2411.56
O15120	AGPAT2	O15120	O15120	AGPAT2	Homo sapiens	1-acyl-sn-glycerol-3-phosphate acyltransferase beta	1.24446e-05	0	30914.35	1556.4	1694.3	1479.1	1209.5	1160.7	1263.8	1283.4	1418	1343.7	1192.7	958.3	1436.9	3	3	3	3														4809.97	5175.87	4503.02	4179.88	4460.37	4323.76	4314.85	4615	4421.67	4332.76	4132.79
O15121	DEGS1	O15121	O15121	DEGS1	Homo sapiens	Sphingolipid delta(4)-desaturase DES1	1.03522e-06	0	37866.03	7009.2	7724.1	7386.3	6958.9	6913.5	6777.7	6390.8	6820.7	6417.1	6646.4	6838.6	7167.3	3	3	3	3														15951.1	16932.4	16179.8	15124.1	14994.1	14902.5	14067.4	14839.6	13986.2	14468.5	14841
O15126	SCAMP1	O15126	O15126	SCAMP1	Homo sapiens	Secretory carrier-associated membrane protein 1	1.43425e-05	0	37920.43	7055.9	7526	8104.8	7401.5	7141	7145.1	6992.5	7215.3	7217.6	6756	7197.9	7328.4	3	3	3	3														15214.8	15527.1	15933	16136.8	15576.2	15594.6	15077.9	15203.1	15378.3	15117.3	15399.8
O15127	SCAMP2	O15127	O15127	SCAMP2	Homo sapiens	Secretory carrier-associated membrane protein 2	1.93592e-06	0	36648.91	5199	5275.9	5652.7	4752.4	4890.6	4741.8	4888	5249.1	4762.5	4930.8	4813.3	4924.2	3	3	3	3														8865.32	9300.45	9788.4	8752.35	8737.86	8391.99	8656.88	9605.75	8591.54	8681.72	8716.26
O15131	KPNA5	O15131	O15131	KPNA5	Homo sapiens	Importin subunit alpha-6	0.000414151	0.000607312	60666.32	22.4	230.6	48.4	180	156.2	45.7	188.1	173.9	184.5	24.1	159.5	84.9	3	3	3	3														1684.85	2094.38	1513.54	1591.48	1405.54	1380.32	1718.45	1595.84	1903.83	1815.29	1465.37
O15143	ARPC1B	O15143	O15143	ARPC1B	Homo sapiens	Actin-related protein 2/3 complex subunit 1B	1.99365e-06	0	40949.78	50405.602	50333.301	50458.801	52215.898	54436.102	55307.398	52759.102	52308.699	53528.301	52045.398	51911	53017	3	3	3	3														113052	107798	109692	116386	117607	118094	120319	118036	121199	117674	116140
O15144	ARPC2	O15144	O15144	ARPC2	Homo sapiens	Actin-related protein 2/3 complex subunit 2	2.47635e-06	0	34333.01	55392	55422.398	52714.699	64979.602	65478.301	62973.898	62495.602	62269.5	63259.898	61235.602	61125.5	61339.102	3	3	3	3														91901.2	91427.7	88698.5	111602	112235	108256	107638	108383	107874	106251	107768
O15145	ARPC3	O15145	O15145	ARPC3	Homo sapiens	Actin-related protein 2/3 complex subunit 3	1.42136e-05	0	20546.67	69888.5	73192.898	73120.5	73396.898	74882.203	76120.102	71530.898	71462	72750	70189.703	71647.5	71165.5	3	3	3	3														139975	141683	146094	143576	143825	148293	140031	143000	145121	143582	144980
O15156	ZBTB7B	O15156;O15156-2	O15156;O15156-2	ZBTB7B	Homo sapiens	Zinc finger and BTB domain-containing protein 7B;Isoform 2 of Zinc finger and BTB domain-containing protein 7B	0.00273426	0.00375596	58026.93;58026.93-2							82.6;78		86.4;81.6		35.2;33.3	68.5;64.7	0	0	2	2			S3		S4		S3		S4											494.855		354.279		512.181
O15160-2	POLR1C	O15160;O15160-2	O15160;O15160-2	POLR1C	Homo sapiens	DNA-directed RNA polymerases I and III subunit RPAC1;Isoform 2 of DNA-directed RNA polymerases I and III subunit RPAC1	3.87888e-06	0	39249.7;39249.7-2	3100.9;3307.6	3009.6;3210.2	2485.3;2651	3263.5;3481	3356.6;3580.4	3310.6;3531.3	3175.7;3387.4	3281;3499.8	3122.5;3330.7	3172.8;3384.3	3292.5;3512	3094.6;3301	3	3	3	3														5949.39	5981.65	5817.43	6170.76	6420.3	6171.87	6092.06	6227.04	6053.18	6097.77	6353.88
O15162-2	PLSCR1	O15162;O15162-2	O15162;O15162-2	PLSCR1	Homo sapiens	Phospholipid scramblase 1;Isoform 2 of Phospholipid scramblase 1	0.00133813	0.00209875	35049.07;35049.07-2							957.3;797.7	799.1;665.9	936;780				0	0	3	0			S3	S3			S3	S3												2637.19	2250.89	2561.95
O15164-2	TRIM24	O15164;O15164-2	O15164;O15164-2	TRIM24	Homo sapiens	Transcription intermediary factor 1-alpha;Isoform Short of Transcription intermediary factor 1-alpha	0.00337505	0.00396471	116831.23;116831.23-2	38.4;39.8	31.6;32.7			29.1;30.1	52.2;54.1	35;36.2			33.7;34.9	44.3;45.9		2	2	1	2														474.321	659.885			566.96	692.368	590.313			484.877	518.989
O15173	PGRMC2	O15173	O15173	PGRMC2	Homo sapiens	Membrane-associated progesterone receptor component 2	6.65156e-07	0	23818.45	206634.094	204819.594	202889.406	141091.906	140407.906	143526.594	157457.406	156220	151617.797	157681.594	160946.297	157169.203	3	3	3	3														360317	357494	351481	256289	255314	257123	275450	274378	266289	281199	281584
O15182	CETN3	O15182	O15182	CETN3	Homo sapiens	Centrin-3	0.00089044	0.00138329	19550		305.4	137.2	311.2	285.4	269.8	283.4		331.6	293.6		123.4	2	3	2	2															1587.31	1637.23	1611.54	1553.1	1433.4	1569.84		1862.71	1568.83
O15194-2	CTDSPL	O15194;O15194-2	O15194;O15194-2	CTDSPL	Homo sapiens	CTD small phosphatase-like protein;Isoform 2 of CTD small phosphatase-like protein	0.00020452	0.000384271	31128.62;31128.62-2	619.8;664.1	636.3;681.7	705.7;756.2		438.3;469.7	397.7;426.1	387.8;415.5	474.5;508.4	375.4;402.2	394.7;422.9		478.5;512.7	3	2	3	2														2881.48	3150.24	3742.45		2278.14	1996.85	2037.41	2492.54	1971.92	1930.66
O15211	RGL2	O15211	O15211	RGL2	Homo sapiens	Ral guanine nucleotide dissociation stimulator-like 2	0.000104898	0.000265781	83549.02	179.2	211.5	201.3	342.5	289.5	241.8	246.4	221.6	230.9	180.4	197.3	215.9	3	3	3	3														1381.6	1285.6	1215.67	1649.47	1718.52	1543.56	1590.18	1414.04	1446.9	1335.63	1326.13
O15212	PFDN6	O15212	O15212	PFDN6	Homo sapiens	Prefoldin subunit 6	4.42621e-06	0	14582.66	19725.4	20425	18486.5	22904.9	23303.6	24341.6	23185.9	23638.301	23566.9	22757.199	22166.4	21701.5	3	3	3	3														38542.3	38932.9	36443.9	45068.5	44018	45896.2	44642.2	44610	44974.3	45614.8	43828
O15213	WDR46	O15213	O15213	WDR46	Homo sapiens	WD repeat-containing protein 46	7.27262e-06	0	68071.09	1486.4	1346	1603.9	1620.8	1651.1	1554.3	1677.6	1616.5	1558.7	1564.9	1661.9	1655.3	3	3	3	3														5498.15	5001.77	5580.26	5345.41	5541.4	5387.9	5333.2	5186	5672.74	5111.65	5351.43
O15226	NKRF	O15226;O15226-2	O15226;O15226-2	NKRF	Homo sapiens	NF-kappa-B-repressing factor;Isoform 2 of NF-kappa-B-repressing factor	5.24354e-05	0.000143143	77672.88;77672.88-2	1012.5;964.3	1026;977.1	1021.7;973	942.7;897.8	840.1;800.1	896.5;853.8	956.9;911.4	1018.5;970	947.5;902.3	853;812.4	994;946.7	935.8;891.3	3	3	3	3														4196.28	4200.26	4219.47	4329.56	4164.28	4118.96	3820.95	4240.11	4155.08	4499.14	4382.19
O15228	GNPAT	O15228	O15228	GNPAT	Homo sapiens	Dihydroxyacetone phosphate acyltransferase	1.13721e-05	0	77187.92	2751.1	2616	2663.6	2524.6	2542.9	2554.9	2507.1	2519.1	2567	2664.1	2643.6	2616.5	3	3	3	3														7059.48	6965.25	7245.62	6681.86	6501.88	6413.14	6523.79	6642.17	6456.63	6898.89	7106.55
O15230	LAMA5	O15230	O15230	LAMA5	Homo sapiens	Laminin subunit alpha-5	0.000716084	0.00116809	399737.21	142.5	106.9	110.2	72.9	79.5	53	76.7	76.3	77.7	80.8	74.8	74.6	3	3	3	3														1993	2277.62	2535.39	1600.13	1642.33	1386.71	1811.08	1580.67	1474.52	1658.49	1613.68
O15231-3	ZNF185	O15231-3	O15231-3	ZNF185	Homo sapiens	Isoform 3 of Zinc finger protein 185	0.000174904	0.000384271	73612.53	198.3	196.9	243.1	126.5	158.1	157.9	159	132	127.7	104.5		108.8	3	3	3	2														1951.13	1491.61	1589.14	1285.68	1502.14	1415.11	1256.05	1259.32	1170.59	1185.51
O15234	CASC3	O15234	O15234	CASC3	Homo sapiens	Protein CASC3	0.003428	0.00415143	76277.97		112.7	107.7	81.3	76.5	118.3		120.6	119.4		50.5	50.3	2	3	2	2															931.212	947.253	1230.48	1207.66	1084.11		1164.61	1074.27		1160.16
O15235	MRPS12	O15235	O15235	MRPS12	Homo sapiens	Small ribosomal subunit protein uS12m	9.35835e-06	0	15172.87	5022.5	4827	4527.1	4158.1	4029	4050.6	4119.6	3984.4	3832.9	4371.6	4190.7	3869	3	3	3	3														9256.35	8851.2	8306.82	7873.62	7507.06	7414.72	7668.21	7520.78	7281.94	8390.31	7591.46
O15243	LEPROT	O15243	O15243	LEPROT	Homo sapiens	Leptin receptor gene-related protein	2.88993e-05	0.000143143	14253.79	491.3	538	540.1	381.1	333.7	354.5	461.3	578.7	425.6	467.5	370.7	422.2	3	3	3	3														1231.72	1337.4	1336.68	975.185	997.97	920.506	1244.45	1338.29	1272.67	1165.36	1108.55
O15254	ACOX3	O15254	O15254	ACOX3	Homo sapiens	Peroxisomal acyl-coenzyme A oxidase 3	5.49151e-08	0	77629.08	4896.4	4947.4	4959.8	3920.6	4094.1	3627.2	3985.4	3828	4009.9	3992.4	4030.4	4130.4	3	3	3	3														12568.7	12808.7	13130.9	9737.78	9653.78	9506.82	10192.6	9931.93	10310	10304.4	10368.2
O15258	RER1	O15258	O15258	RER1	Homo sapiens	Protein RER1	4.11074e-06	0	22957.96	24317.4	24567.6	24910.6	23781.301	22468.301	22925.301	23912.301	24001.199	23031.6	23423.4	23739.301	23597.6	3	3	3	3														59963.5	61781	61856.5	59182.5	58543.3	58778.3	62284.2	60602.8	58873	59557.5	58741.1
O15260	SURF4	O15260	O15260	SURF4	Homo sapiens	Surfeit locus protein 4	1.90018e-06	0	30394	56231.301	56663.398	58380.5	51165.5	49854.801	52609.199	53839	52573.602	52108.301	55705.199	54388.898	52963.602	3	3	3	3														182566	181569	185787	162092	160734	172199	166810	164596	163858	176726	172430
O15269	SPTLC1	O15269	O15269	SPTLC1	Homo sapiens	Serine palmitoyltransferase 1	7.75032e-07	0	52743.95	10803.9	11021.5	10873.6	9492.5	9832.7	9716.8	9938.8	9909.8	9831.6	9758.9	9907.9	10132	3	3	3	3														26484.6	26293.7	24771	23236	24064.4	23663.1	24407.6	24058	23848.6	23788.1	24620.8
O15270	SPTLC2	O15270	O15270	SPTLC2	Homo sapiens	Serine palmitoyltransferase 2	2.03221e-06	0	62924.27	3951.1	3985.8	3836.2	4893.7	5113.3	5191.1	4686.5	4611.8	4482.2	4793.4	4658.3	4622.6	3	3	3	3														11056.6	10873.8	10561.7	14047.1	13717	13934	12560.9	12518.5	12397.6	12969	12784.3
O15294	OGT	O15294	O15294	OGT	Homo sapiens	UDP-N-acetylglucosamine--peptide N-acetylglucosaminyltransferase 110 kDa subunit	1.32175e-05	0	116924.6	2754.1	3700	3746.5	3977.8	3111.8	3012.3	4379.7	4408.6	3696.6	4115.2	3383.1	4138.5	3	3	3	3														23129.9	23149.4	23490.4	31650.6	29466.8	30610	27536.5	27909.1	27936.3	26959.5	27091.7
O15305	PMM2	O15305	O15305	PMM2	Homo sapiens	Phosphomannomutase 2	2.58233e-06	0	28082.14	6685.8	6582.7	6727.5	9537.9	9021	9237.9	8871.5	8350.2	8167	8133.9	8059.7	8277.7	3	3	3	3														13366.4	13745.1	13924.3	19190.7	18231.5	18304.1	17109.2	16840.5	16741.8	15892.1	16417.5
O15321	TM9SF1	O15321	O15321	TM9SF1	Homo sapiens	Transmembrane 9 superfamily member 1	1.17897e-05	0	68860.64	4493.1	4376.5	4361.6	4522.2	4687.7	4608.6	4586.9	4667.5	4505.6	4343.5	4311.6	4683.9	3	3	3	3														23659.7	23630	22023.2	22644.5	23449.4	23699.7	23285.4	23460.2	23148.8	23476.8	22070.8
O15327	INPP4B	O15327	O15327	INPP4B	Homo sapiens	Inositol polyphosphate 4-phosphatase type II	8.28139e-06	0	104737.98	2062.2	1949.9	1842.4	2267.9	2442.1	2412.4	2165.7	2264.5	2185.5	2287.4	2276.4	2173.3	3	3	3	3														8779.44	8916.78	8754.27	10085	10455.1	10106.5	9308.65	9342.56	9438.84	9613.79	9604.66
O15344	MID1	O15344	O15344	MID1	Homo sapiens	E3 ubiquitin-protein ligase Midline-1	7.03735e-06	0	75250.68	1750.4	1920.4	1903.1	1781.9	1740	1763.9	2028.9	1959.9	1881.6	1838.6	1933.9	1825.6	3	3	3	3														5735.64	5569.36	5790.68	5267.65	5315.02	5161.86	5866.24	5733.91	5535.24	5441.87	5578.77
O15347	HMGB3	O15347	O15347	HMGB3	Homo sapiens	High mobility group protein B3	2.2779e-07	0	22979.96	12373.8	12542.2	12634.6	13125.3	13516.2	13117.9	12801.7	13215.5	12189.6	12891.9	12432.1	12962.3	3	3	3	3														11742.8	12750.5	12379.6	13152.2	13495.1	13225.9	12980.8	13063.6	12628.8	12914.1	12435.1
O15355	PPM1G	O15355	O15355	PPM1G	Homo sapiens	Protein phosphatase 1G	7.67274e-06	0	59271.62	5424.7	5705.1	5920.9	7951.3	7869	8226	7209.3	7430	7583.9	7455.5	7392	7290.9	3	3	3	3														16878.7	17780.5	17779.5	26728.9	26314.1	27121.3	22970.1	22645.5	23518.2	24230.5	23700.6
O15357	INPPL1	O15357	O15357	INPPL1	Homo sapiens	Phosphatidylinositol 3,4,5-trisphosphate 5-phosphatase 2	6.61609e-06	0	138598.86	2084.3	2059.1	2074.1	2256.3	2269.5	2248.5	2195.5	2103.2	2210.2	2219.5	2318.2	2161.9	3	3	3	3														8046.43	8085.29	8139.42	8936.82	9034.42	8865.97	8753.6	8654.92	8894.65	8835.73	9071.79
O15371-2	EIF3D	O15371;O15371-2;O15371-3	O15371;O15371-2;O15371-3	EIF3D	Homo sapiens	Eukaryotic translation initiation factor 3 subunit D;Isoform 2 of Eukaryotic translation initiation factor 3 subunit D;Isoform 3 of Eukaryotic translation initiation factor 3 subunit D	1.58532e-06	0	63972.77;63972.77-2;63972.77-3	16048.1;16745.9;16048.1	15652.6;16333.2;15652.6	15978.1;16672.801;15978.1	21127.6;22046.199;21127.6	21369.199;22298.301;21369.199	21044.1;21959;21044.1	20438;21326.6;20438	20141;21016.699;20141	20137.301;21012.801;20137.301	20479.9;21370.301;20479.9	20070.9;20943.5;20070.9	19897;20762.1;19897	3	3	3	3														30664.1	30176.8	30232.4	41195.1	41493.5	40895.7	39600.1	39064.6	39052.5	39562.5	38967.7
O15372	EIF3H	O15372	O15372	EIF3H	Homo sapiens	Eukaryotic translation initiation factor 3 subunit H	1.02066e-06	0	39930.31	14913.5	14658.5	14745.4	20088.4	19754.699	19008.6	18927.699	19236.699	19742	19366.9	19614.4	19608.6	3	3	3	3														36513.4	37171.4	37252.5	49121.8	50232.7	47940.3	47692.7	48784	48611.3	47726.9	48994.2
O15379-2	HDAC3	O15379;O15379-2	O15379;O15379-2	HDAC3	Homo sapiens	Histone deacetylase 3;Isoform 2 of Histone deacetylase 3	6.7454e-05	0.000143143	48847.74;48847.74-2	751;695.4	544.5;504.2	807.5;747.7	676.9;626.8	644.6;596.9	869.7;805.3	847;784.3	1061.3;982.7	867;802.8	940.6;871	815.6;755.1	725.2;671.5	3	3	3	3														3277.82	3551.02	3626.18	3324.86	3728.87	3622.4	3265.39	3737.65	3296.3	3442.69	2915.95
O15381	NVL	O15381	O15381	NVL	Homo sapiens	Nuclear valosin-containing protein-like	5.73671e-05	0.000143143	95050.85	233	190	271	345.2	319.1	298	312.8	338.8	322	392.9	373.8	383.3	3	3	3	3														2616.82	1865.32	1998.37	2449.8	2505.26	2493.1	2002.76	2433.99	2398.5	2796.77	2667.14
O15382	BCAT2	O15382	O15382	BCAT2	Homo sapiens	Branched-chain-amino-acid aminotransferase, mitochondrial	3.07289e-06	0	44287.73	6706	6619.4	6274.3	5674.1	5559.6	5518.3	5853	5551.8	5788.9	5961.4	5969.3	6019.7	3	3	3	3														14469.3	14172.2	14544.2	12371.2	12015.6	11947.8	12559.2	12149.3	12778.5	13182.6	13135.5
O15397	IPO8	O15397	O15397	IPO8	Homo sapiens	Importin-8	7.29037e-06	0	119938.07	2474.1	2546.1	1024.6	3291.5	2969	1424.1	3109.2	2608.2	3069.2	2836.6	2613.9	2507	3	3	3	3														13289.5	12912.9	13329.6	18059.1	18435	17877.7	17191.4	16936.3	17243.9	18319.7	17068.1
O15400-2	STX7	O15400;O15400-2	O15400;O15400-2	STX7	Homo sapiens	Syntaxin-7;Isoform 2 of Syntaxin-7	6.8773e-06	0	29815.53;29815.53-2	22686.9;24577.5	22398.6;24265.199	22191.4;24040.699	16819.1;18220.699	16996.699;18413.1	17083.199;18506.801	18251.801;19772.699	17907.301;19399.6	18221.301;19739.801	17625;19093.699	17213;18647.5	17669.301;19141.699	3	3	3	3														62868.6	61200.5	63113.4	46359.4	47922.5	48317.7	50311	49511.1	50175.1	49884.2	48402.3
O15427	SLC16A3	O15427	O15427	SLC16A3	Homo sapiens	Monocarboxylate transporter 4	2.76709e-07	0	49469.38	23805.199	23937.1	26031.199	30822.199	29719.1	30861.6	29448.9	29023.9	29608.801	30156.801	28065.6	27399.199	3	3	3	3														74057.1	71277.6	73584.9	84844.5	86547.3	85802.1	82335.6	80127.3	84378.6	84315.7	86272.8
O15431	SLC31A1	O15431	O15431	SLC31A1	Homo sapiens	High affinity copper uptake protein 1	7.87481e-06	0	21090.62	11174.7	11568.1	11306	8912.3	7916.1	8211	8786	8749.7	8146.2	9106.2	8780.9	9280.7	3	3	3	3														18509.9	18956.3	18266.8	10517.8	13146.1	13468.4	14480.6	12709.1	13477.8	15858.4	15016.7
O15438	ABCC3	O15438;O15438-4	O15438;O15438-4	ABCC3	Homo sapiens	ATP-binding cassette sub-family C member 3;Isoform 4 of ATP-binding cassette sub-family C member 3	1.66248e-05	0.000143143	169342.87;169342.87-4	1274.6;1256.9	1103.7;1088.4	1165.1;1148.9	923.3;910.5	829.7;818.2	871.6;859.5	955.7;942.5	964;950.6	861.8;849.8	947.7;934.6	942;928.9	851.1;839.3	3	3	3	3														6085.93	6225.69	5894.72	4857.4	4525.52	5016.99	5264.99	4985.28	4990.73	5057.12	5147.29
O15439	ABCC4	O15439	O15439	ABCC4	Homo sapiens	ATP-binding cassette sub-family C member 4	4.58992e-06	0	149526.76	4591.6	4463.1	4588.6	3147.2	3011.9	2862.3	3255.2	3146.1	3206.1	3430.9	3396.3	3434.9	3	3	3	3														18814.2	18504.7	18862.8	12953.8	12666.6	12794.5	13732.5	13528.8	13567	14397.4	14058.3
O15440-5	ABCC5	O15440;O15440-5	O15440;O15440-5	ABCC5	Homo sapiens	ATP-binding cassette sub-family C member 5;Isoform 5 of ATP-binding cassette sub-family C member 5	0.00255416	0.00357508	160660.36;160660.36-5	23;23.7		35.3;36.4	25.3;26						25.6;26.4		22.9;23.6	2	1	0	2			S1											654.646		731.595	519.715						597.841
O15446	POLR1G	O15446;O15446-2	O15446;O15446-2	POLR1G	Homo sapiens	DNA-directed RNA polymerase I subunit RPA34;Isoform 2 of DNA-directed RNA polymerase I subunit RPA34	6.04829e-05	0.000143143	54985.6;54985.6-2	1080.3;1080.3	1115.1;1115.1	1046.9;1046.9	1030.6;1030.6	1082;1082	1080.7;1080.7	923.5;923.5	963.1;963.1	898.9;898.9	993.5;993.5	1011.1;1011.1	1008.8;1008.8	3	3	3	3														4144.21	3935.9	3649.84	3677.72	3960.65	3839.79	3462.85	3601.86	3394.95	3604.75	3643.37
O15455	TLR3	O15455	O15455	TLR3	Homo sapiens	Toll-like receptor 3	0.0018232	0.00277097	103828.61	110.8	118.9	124.8		39.8	100.6	111.3	125	102	130	116.8	112.6	3	2	3	3														1342.81	1243.24	1445.08		1131.54	1099.63	1839.03	1454.42	1359.11	1668.49	1724.64
O15460	P4HA2	O15460	O15460	P4HA2	Homo sapiens	Prolyl 4-hydroxylase subunit alpha-2	3.46783e-08	0	60901.93	83719	84031.703	83642	81482	82584	84047.797	87905.898	89496.297	88404.5	85159.898	84904.398	85549.602	3	3	3	3														185825	185664	183975	184889	185122	186627	196908	199534	197520	189542	192275
O15460-2	P4HA2	O15460-2	O15460-2	P4HA2	Homo sapiens	Isoform IIa of Prolyl 4-hydroxylase subunit alpha-2	0.00016583	0.000384271	60632.72	430.5	464.8	402.8	359.7			406	300	445.1		402.1	442.5	3	1	3	2														6404.89	8533.35	6674.86	6638.1			5478.12	4971.9	7872.48		5447.31
O15484	CAPN5	O15484	O15484	CAPN5	Homo sapiens	Calpain-5	1.62999e-05	0.000143143	73168.88	2121.8	1841.4	1987.8	1543.3	1753.9	1709.1	1830.9	1790.4	1790.7	1812	1644.1	1914.5	3	3	3	3														8096.16	7538.58	7679.47	6747.59	6546.12	6753.06	6754.26	6862.49	6523.15	6952.71	6738.66
O15488-5	GYG2	O15488;O15488-2;O15488-3;O15488-4;O15488-5;O15488-6	O15488;O15488-2;O15488-3;O15488-4;O15488-5;O15488-6	GYG2	Homo sapiens	Glycogenin-2;Isoform Beta of Glycogenin-2;Isoform Gamma of Glycogenin-2;Isoform Delta of Glycogenin-2;Isoform Epsilon of Glycogenin-2;Isoform Zeta of Glycogenin-2	0.000256694	0.000495786	55183.84;55183.84-2;55183.84-3;55183.84-4;55183.84-5;55183.84-6	175.5;184.8;184.8;195;206.5;206.5	207.7;218.6;218.6;230.7;244.3;244.3	128.4;135.2;135.2;142.7;151.1;151.1	144.4;152;152;160.5;169.9;169.9	138.5;145.8;145.8;153.9;163;163	153.5;161.6;161.6;170.5;180.6;180.6	154.5;162.6;162.6;171.6;181.7;181.7	144.2;151.7;151.7;160.2;169.6;169.6	186.4;196.3;196.3;207.2;219.3;219.3	210.3;221.3;221.3;233.6;247.4;247.4	196.8;207.2;207.2;218.7;231.6;231.6	211.6;222.7;222.7;235.1;248.9;248.9	3	3	3	3														986.107	1170.15	879.509	1181.11	855.269	842.421	1055.95	975.572	1038.52	1126.23	1058.26
O15498	YKT6	O15498	O15498	YKT6	Homo sapiens	Synaptobrevin homolog YKT6	6.64105e-06	0	22417.58	9048.3	8596.6	8687.9	11823.1	11941.6	12458.1	11149.7	11804.4	11512.2	11368.9	11340	11435.2	3	3	3	3														16598.9	16040.9	16491.6	21818.8	22389.2	23318.9	21015.6	21896.3	21535.5	20951.5	21111.4
O15504	NUP42	O15504	O15504	NUP42	Homo sapiens	Nucleoporin NUP42	1.75297e-05	0.000143143	44871.62	466.9	547.9	507.4	413.2	388.3	413.6	405.1	426.5	386.2	510.9	441.3	351.9	3	3	3	3														2372.61	2652.5	2698.15	2176.66	2081.05	2063.7	1974.72	2048.68	1855.19	2486.49	2335.47
O15511	ARPC5	O15511	O15511	ARPC5	Homo sapiens	Actin-related protein 2/3 complex subunit 5	2.16126e-07	0	16320.42	66912.297	67620.898	65477.699	71550.297	74510.5	74031.602	70754.203	68908.5	71160.203	68537.5	70936.898	70263.5	3	3	3	3														121610	121533	121801	139660	141636	141383	135719	132317	130804	132197	133939
O15514	POLR2D	O15514	O15514	POLR2D	Homo sapiens	DNA-directed RNA polymerase II subunit RPB4	3.98953e-05	0.000143143	16311.27	1533.7	1712.6	1316.6	1530.3	1688.2	2048.4	1755.1	1778.2	1718.2	1790.4	1717.4	1803.5	3	3	3	3														3648.11	4123.78	3320.63	4560.02	4159.15	4807.97	4128.6	4302.72	4154.44	4506.75	4032.35
O15516	CLOCK	O15516	O15516	CLOCK	Homo sapiens	Circadian locomoter output cycles protein kaput	0.00454329	0.0051287	95303.76				20.1			44.2				11.1	42.8	0	1	1	2					S4												839.338			721.091				463.826
O15519-13	CFLAR	O15519;O15519-10;O15519-11;O15519-12;O15519-13;O15519-14;O15519-2;O15519-5;O15519-8;O15519-9	O15519;O15519-10;O15519-11;O15519-12;O15519-13;O15519-14;O15519-2;O15519-5;O15519-8;O15519-9	CFLAR	Homo sapiens	CASP8 and FADD-like apoptosis regulator;Isoform 10 of CASP8 and FADD-like apoptosis regulator;Isoform 11 of CASP8 and FADD-like apoptosis regulator;Isoform 12 of CASP8 and FADD-like apoptosis regulator;Isoform 13 of CASP8 and FADD-like apoptosis regulator;Isoform 14 of CASP8 and FADD-like apoptosis regulator;Isoform 2 of CASP8 and FADD-like apoptosis regulator;Isoform 5 of CASP8 and FADD-like apo…	0.00568809	0.00694312	55344.06;55344.06-10;55344.06-11;55344.06-12;55344.06-13;55344.06-14;55344.06-2;55344.06-5;55344.06-8;55344.06-9					84.4;124.5;84.4;131.4;157.6;90.9;139.1;87.6;90.9;131.4		136.2;200.7;136.2;211.8;254.2;146.6;224.3;141.2;146.6;211.8					93.8;138.2;93.8;145.9;175.1;101;154.5;97.3;101;145.9	0	1	1	1																		1128.48		1284.56
O15523	DDX3Y	O15523	O15523	DDX3Y	Homo sapiens	ATP-dependent RNA helicase DDX3Y	1.76325e-07	0	73153.62	34728.602	34702.602	34802.898	37490.699	37408.398	37149	36330.5	35850.5	36183.301	34884.801	35685.199	35077	3	3	3	3														146413	143182	147343	157999	157947	155812	156208	154951	152177	148456	148452
O15530-3	PDPK1	O15530;O15530-3	O15530;O15530-3	PDPK1	Homo sapiens	3-phosphoinositide-dependent protein kinase 1;Isoform 3 of 3-phosphoinositide-dependent protein kinase 1	1.3546e-05	0	63151.85;63151.85-3	1693.4;1761.1	1846.7;1920.6	1802.4;1874.5	2356.4;2450.7	2100.5;2184.5	2416.6;2513.3	2301.3;2393.4	2194.2;2281.9	2382.5;2477.8	2209.8;2298.2	1871;1945.8	2192;2279.7	3	3	3	3														7339.32	7982.86	7707.09	9012.26	8554.37	9504.58	8903.75	8878.95	8940.76	8998.18	8946.46
O15533	TAPBP	O15533;O15533-3	O15533;O15533-3	TAPBP	Homo sapiens	Tapasin;Isoform 3 of Tapasin	1.07666e-08	0	47570.68;47570.68-3	25372.1;20894.699	25310.9;20844.199	24832.801;20450.6	30211.9;24880.4	31146.801;25650.301	30616.9;25213.9	32598.801;26846	32639.4;26879.5	31890.5;26262.801	32047.1;26391.801	30372.1;25012.301	31765.301;26159.699	3	3	3	3														63125.8	62469.6	60117.2	77615.5	78421.9	78789.5	84759.8	82398.5	79963.6	79949.9	78646.2
O15541	RNF113A	O15541	O15541	RNF113A	Homo sapiens	E3 ubiquitin-protein ligase RNF113A	0.000350417	0.000495786	38787.15	500.9	587.8	540.1	737.7	552.5	535.1	531.7	643.8	650	570.2	461.5	627.8	3	3	3	3														2309.09	2624.89	2641.15	3323.93	3017.34	2788.69	2857.02	2960.7	3251.35	3038.55	2587.5
O15550	KDM6A	O15550	O15550	KDM6A	Homo sapiens	Lysine-specific demethylase 6A	0.00211137	0.00313054	154176.53	2.7								5.6		3.9		1	0	1	1														150.148								182.846		211.094
O43143	DHX15	O43143	O43143	DHX15	Homo sapiens	ATP-dependent RNA helicase DHX15	4.63666e-07	0	90932.82	11716	11354.7	11626.9	13860.5	13665.2	13715.7	13361.2	13491.7	13634.9	13670.6	13694.4	13724.3	3	3	3	3														30655.2	29718.9	30339.2	36245.1	36612.3	35544.6	34914.2	34740.2	35592.7	36064.3	35773.5
O43148	RNMT	O43148;O43148-2	O43148;O43148-2	RNMT	Homo sapiens	mRNA cap guanine-N(7) methyltransferase;Isoform 2 of mRNA cap guanine-N(7) methyltransferase	3.60841e-06	0	54844.08;54844.08-2	2451.1;2113	2579.2;2223.4	2667.3;2299.4	2091.1;1802.7	2774.4;2391.7	2782.2;2398.4	2883.7;2485.9	2756.8;2376.6	2649.6;2284.2	2733.2;2356.2	2856;2462.1	2681.8;2311.9	3	3	3	3														10371	10544.8	10523.3	11260.3	11885.8	11477.9	11771.5	11229.2	11419	11682.9	11902.4
O43149	ZZEF1	O43149	O43149	ZZEF1	Homo sapiens	Zinc finger ZZ-type and EF-hand domain-containing protein 1	3.59422e-06	0	331075.3	614	652.2	787.2	823.7	672.8	737.2	701.3	741	743.7	644.6	695.4	789.4	3	3	3	3														4337.49	4026.18	4250.9	4413.11	4258.36	4448.5	4521.3	4379.77	4107.93	4485.14	4161.48
O43150	ASAP2	O43150	O43150	ASAP2	Homo sapiens	Arf-GAP with SH3 domain, ANK repeat and PH domain-containing protein 2	1.20933e-05	0	111650.57	1259.1	1287.7	1284.5	1912.8	1724.3	1787.4	1679.9	1862	1657.4	1625.8	1729.7	1580.4	3	3	3	3														5889.26	5642.65	5949.83	7843.44	7603.78	7665.43	7391.86	7841.06	7709.56	7366.89	7248.67
O43155	FLRT2	O43155	O43155	FLRT2	Homo sapiens	Leucine-rich repeat transmembrane protein FLRT2	7.39758e-05	0.000143143	74048.8	545.2	519.6		409.7	400.3	401.6	422.8	380.5	352.2	387.2	431.5	417.4	2	3	3	3														2699.62	3353.27		2390.55	2353.09	2107.97	2605.73	2428.52	2492.31	2477.47	1971.27
O43156	TTI1	O43156	O43156	TTI1	Homo sapiens	TELO2-interacting protein 1 homolog	6.22664e-05	0.000143143	122069.42	103.8	105.2	150.2	257.8	280	243.9	242.2	227.5	225.4	207.5	224.2	223.4	3	3	3	3														1308.6	1134.92	1363.96	1826.89	1662.8	1914.6	1689.58	1629.17	1447.82	1291.73	1536.03
O43157-2	PLXNB1	O43157;O43157-2	O43157;O43157-2	PLXNB1	Homo sapiens	Plexin-B1;Isoform 2 of Plexin-B1	1.54099e-05	0.000143143	232297.66;232297.66-2	551.1;557.8	537.6;544.1	602.1;609.4	335.1;339.2	341.2;345.4	416.8;421.9	384.4;389.1	442.9;448.3	399.4;404.3	367.7;372.2	438;443.4	440.4;445.7	3	3	3	3														3784.33	3611.7	3954.68	2534.37	2669.62	2966.25	3006.37	2766.42	2848.6	3088.86	3045.74
O43159	RRP8	O43159	O43159	RRP8	Homo sapiens	Ribosomal RNA-processing protein 8	4.82191e-06	0	50714.76	1908.1	1891.8	1867.8	1778	1672	1892.6	1720	1934	2012.8	1862.7	1467.3	1891.2	3	3	3	3														7740.89	7349.69	7554.24	7119.66	7684.97	7368.07	7043.26	7557.63	7555.75	7615.51	7585.97
O43164-2	PJA2	O43164;O43164-2	O43164;O43164-2	PJA2	Homo sapiens	E3 ubiquitin-protein ligase Praja-2;Isoform 2 of E3 ubiquitin-protein ligase Praja-2	0.00090811	0.00138329	78214.1;78214.1-2	173.9;173.9	111.7;111.7	217.2;217.2	161.9;161.9	177.9;177.9	226.6;226.6	194.4;194.4	159.5;159.5	151.9;151.9	235.3;235.3	153.9;153.9	264;264	3	3	3	3														1186	975.287	1012.56	1121.34	1489.81	1282.07	1210.98	1487.9	1004.05	996.195	1075.62
O43166-3	SIPA1L1	O43166-2;O43166-3	O43166-2;O43166-3	SIPA1L1	Homo sapiens	Isoform 2 of Signal-induced proliferation-associated 1-like protein 1;Isoform 3 of Signal-induced proliferation-associated 1-like protein 1	2.68668e-06	0	197494.8;197407.73	3611.6;3611.6	1776.2;1776.2	3573.1;3573.1	2945.5;2945.5	1405.1;1405.1	1329.7;1329.7	2343.1;2343.1	2804.6;2804.6	3127.3;3127.3	2321.9;2321.9	2634.3;2634.3	3828;3828	3	3	3	3														58140	58597.7	59325.6	48008.9	49739.1	48341.5	51497.9	49439.3	50299.5	51367.4	48513.9
O43169	CYB5B	O43169	O43169	CYB5B	Homo sapiens	Cytochrome b5 type B	3.37337e-07	0	16694.55	31814.199	31398.5	31548.9	28019.801	28987.1	28605.801	29819.4	28330.801	29721.301	29996.9	29465.9	29658.5	3	3	3	3														55735.7	55960.1	55156.8	51169.9	51738.5	53453.6	53170.9	52226.4	53846.6	51959.8	51892.8
O43172-2	PRPF4	O43172;O43172-2	O43172;O43172-2	PRPF4	Homo sapiens	U4/U6 small nuclear ribonucleoprotein Prp4;Isoform 2 of U4/U6 small nuclear ribonucleoprotein Prp4	3.02227e-06	0	58449.18;58449.18-2	3484.4;3484.4	3792.8;3792.8	3594;3594	4277.1;4277.1	4508.1;4508.1	4474.6;4474.6	4173.4;4173.4	4072.6;4072.6	4189;4189	4257.2;4257.2	4319.7;4319.7	4066.3;4066.3	3	3	3	3														9372.75	9777.05	9235.42	11221.6	11372.9	11211.6	10790.4	10630.7	10785.7	10584.5	10664.6
O43175	PHGDH	O43175	O43175	PHGDH	Homo sapiens	D-3-phosphoglycerate dehydrogenase	2.22727e-06	0	56650.5	88287.602	91194.797	89445.797	76760.797	78563.797	77933.398	76996	78869.102	75268	77906.102	79850.797	79023.703	3	3	3	3														228415	227469	227676	197473	198216	196881	198113	201555	197446	201294	204353
O43181	NDUFS4	O43181	O43181	NDUFS4	Homo sapiens	NADH dehydrogenase [ubiquinone] iron-sulfur protein 4, mitochondrial	1.93916e-06	0	20107.97	11065.3	11420.4	11025.1	9519.7	8455.3	8913.7	8757.3	8771.9	8908.7	9182	8597.3	8777.9	3	3	3	3														27044.9	27904.8	25855.6	22618.2	20944.4	22121.4	21008.6	21514.4	20703.8	22383.3	19800.7
O43184	ADAM12	O43184	O43184	ADAM12	Homo sapiens	Disintegrin and metalloproteinase domain-containing protein 12	4.09923e-05	0.000143143	99542.2	397.8	438.4	361.2	333.4	431.9	410.7	398.4	399.7	463.4	440.3	423.3	410.5	3	3	3	3														2526.89	2765.1	2317.7	2228.52	1977.17	2174.41	2389.8	2456.61	2631.99	2387.53	2280.12
O43189	PHF1	O43189	O43189	PHF1	Homo sapiens	PHD finger protein 1	0.00149542	0.00229008	62105.79	304.9	354.5	334.9	347.9	286.5	326.3	282.4	286	292.9	281.4	345.9	257.8	3	3	3	3														2616.54	2435.64	3045.63	2699.08	2482.75	2274.78	2553.98	2384.2	2269.28	2468.41	2526.6
O43189-2	PHF1	O43189-2	O43189-2	PHF1	Homo sapiens	Isoform 1 of PHD finger protein 1	0.00153819	0.00229008	49642.64				109			142.1	56.4	92.4	62.1			0	1	3	1			S3	S3													1247.63			1575.44	1073.91	1016.09	1183.57
O43237	DYNC1LI2	O43237	O43237	DYNC1LI2	Homo sapiens	Cytoplasmic dynein 1 light intermediate chain 2	5.51161e-07	0	54099.27	25374.5	25152.1	24760.301	23706.301	24995.199	24476	24761.1	24894.699	25425.301	24840.699	24713.6	25057.4	3	3	3	3														63353.5	61164	60708.5	62398.4	63260.3	62903.8	62822.2	62905.6	63464.3	62452.2	60153.9
O43242	PSMD3	O43242	O43242	PSMD3	Homo sapiens	26S proteasome non-ATPase regulatory subunit 3	2.10566e-08	0	60977.55	21522.801	21513.699	21196.1	25484.5	25766.699	25520	24601.9	24484.199	24953	24948.6	25116.199	24939.801	3	3	3	3														55052.4	56622.6	54438.5	67230	68126.6	66765.8	64882.8	65096.7	66324	65844.5	66119.1
O43251-6	RBFOX2	O43251-6;O43251-8	O43251-6;O43251-8	RBFOX2	Homo sapiens	Isoform 6 of RNA binding protein fox-1 homolog 2;Isoform 8 of RNA binding protein fox-1 homolog 2	8.50267e-06	0	47215.18;47343.31	4801.8;4801.8	4688.4;4688.4	4686.2;4686.2	5569.4;5569.4	5144.3;5144.3	5449.8;5449.8	4821.5;4821.5	4853;4853	5052.8;5052.8	5059.4;5059.4	5121.4;5121.4	5298.4;5298.4	3	3	3	3														11660.7	11695.9	12259.2	13312.8	12773.3	12752.5	12402.6	12778.3	12753.6	12071.8	12213
O43252	PAPSS1	O43252	O43252	PAPSS1	Homo sapiens	Bifunctional 3'-phosphoadenosine 5'-phosphosulfate synthase 1	6.2919e-06	0	70833.14	3623.2	3723.5	3499.4	6530.3	6426.4	5931.2	5189.7	5588.4	4953.8	5336.5	5275.5	5191.8	3	3	3	3														10991.6	10864.7	11041.1	19324.6	19401.2	18442.5	16806	16898.7	16811.8	15418.2	16345.1
O43264	ZW10	O43264	O43264	ZW10	Homo sapiens	Centromere/kinetochore protein zw10 homolog	1.53644e-06	0	88829.47	3730.2	3664	3598.4	3876.6	3972.4	4030.9	3880.4	3946.1	3782.7	3869.9	3792	3856.7	3	3	3	3														12879.3	13358.6	12784.6	13127.8	13260	13385.2	13586.1	13487.2	13441.6	14146.1	13532
O43290	SART1	O43290	O43290	SART1	Homo sapiens	U4/U6.U5 tri-snRNP-associated protein 1	1.16664e-05	0	90254.81	3674.3	2890.6	3680.8	3498.5	3452.4	3452.3	3598.3	3436.7	3557.7	3460.4	3575.8	3461.2	3	3	3	3														13337.8	13919.3	13558.5	14983.6	15279.7	15460.8	15233.6	14918.3	15112.7	14480.8	15263.2
O43292	GPAA1	O43292	O43292	GPAA1	Homo sapiens	Glycosylphosphatidylinositol anchor attachment 1 protein	2.28139e-06	0	67623.22	4931.6	5056	4919.5	4445.9	4599.9	4510.5	4535.7	4737.3	4465.7	4540.3	4670.5	4781.4	3	3	3	3														21988.7	23365.3	21590.6	20252.7	20150.5	19752.5	20376.9	21491.8	20368.8	21658.2	21073.3
O43293	DAPK3	O43293	O43293	DAPK3	Homo sapiens	Death-associated protein kinase 3	7.36067e-06	0	52535.7	7161.8	6758.6	7058.4	6366.9	6693.4	6033.7	6785.8	6609.2	6529	6789.8	6881.7	6789.8	3	3	3	3														15274.1	15515.8	15855.2	14701.6	14927	14966.5	15509.5	15425.9	15274.6	15891.1	15284
O43294	TGFB1I1	O43294	O43294	TGFB1I1	Homo sapiens	Transforming growth factor beta-1-induced transcript 1 protein	3.53228e-08	0	49814.19	18852	19387.6	19415.199	18337.301	18171.9	18335.801	18849.699	19264.199	18095.199	17570	18264.9	17948.199	3	3	3	3														58500.4	59799.2	59277.8	56322.4	56768.3	56813.4	58352.6	57828	57634.7	54373.2	55828.3
O43299	AP5Z1	O43299	O43299	AP5Z1	Homo sapiens	AP-5 complex subunit zeta-1	6.48803e-05	0.000143143	88605.2	341	411.9	340.5	535.5	362	430.3	471.8	505.2	459.3	503	387.1	438.9	3	3	3	3														1920.66	2377.48	2110.86	2714.47	2321.39	2475.41	2558.6	2696.32	2469.42	2661.42	2575.46
O43301	HSPA12A	O43301	O43301	HSPA12A	Homo sapiens	Heat shock 70 kDa protein 12A	7.33824e-06	0	74978.38	1443.8	1400.4	1289.9	1400.8	1287.4	1334.2	1514.8	1383.8	1405.2	1326.3	1409.6	1462.7	3	3	3	3														5401.06	5484.96	5002.51	4963.97	4849.79	5018.14	5457.82	5481.47	5380.8	5091.21	5335.92
O43306-2	ADCY6	O43306;O43306-2	O43306;O43306-2	ADCY6	Homo sapiens	Adenylate cyclase type 6;Isoform 2 of Adenylate cyclase type 6	0.000389134	0.000607312	130615.38;130615.38-2	249.7;249.7	271.1;271.1	270.9;270.9	254.1;254.1	204.5;204.5	220.9;220.9	242.1;242.1	171.8;171.8	263.2;263.2	199.6;199.6	279.4;279.4	239;239	3	3	3	3														1424.53	1533.67	1248.46	1183.56	1340.7	1109.04	1290.69	1071.43	1277.37	1575.71	1053.13
O43310	CTIF	O43310	O43310	CTIF	Homo sapiens	CBP80/20-dependent translation initiation factor	7.3837e-06	0	67586.73	3676.8	5905.1	5408.5	4443.7	4557.5	5205.7	4703.5	4806.4	3289.9	5339.3	3083.4	4967.6	3	3	3	3														33063.9	35691.5	34710.8	28154.8	29091.8	28594.2	29833.6	30823.6	28961.4	29196	28575.6
O43310-2	CTIF	O43310-2	O43310-2	CTIF	Homo sapiens	Isoform 2 of CBP80/20-dependent translation initiation factor	7.21747e-05	0.000143143	67782.98	39.7	50.1	41.6	16	30.7	30.5	28.6	32	25	28.3	27.7	40	3	3	3	3														754.944	937.531	792.682	303.919	582.2	581.301	492.194	593.818	463.162	523.843	506.48
O43314-2	PPIP5K2	O43314;O43314-2	O43314;O43314-2	PPIP5K2	Homo sapiens	Inositol hexakisphosphate and diphosphoinositol-pentakisphosphate kinase 2;Isoform 2 of Inositol hexakisphosphate and diphosphoinositol-pentakisphosphate kinase 2	5.14367e-05	0.000143143	140406.72;140406.72-2	780.1;804.5	732.9;755.8	773.4;797.6	825.9;851.8	821.6;847.3	900.6;928.8	901.2;929.4	755.1;778.7	798.7;823.7	792.4;817.1	833.4;859.4	851.9;878.5	3	3	3	3														4486.78	4479.12	4227.66	4919.77	4785	5063.34	4881.44	4784.05	4786.2	4671.91	4602.61
O43318-2	MAP3K7	O43318-2	O43318-2	MAP3K7	Homo sapiens	Isoform 1A of Mitogen-activated protein kinase kinase kinase 7	1.99703e-05	0.000143143	64229.62	795.3	936.5	816.7	1016.3	1097.9	1097.5	1026.1	1035.6	1054.8	1017.8	1105.2	1008.9	3	3	3	3														3186.98	3067.28	3282.14	4073.85	3692.96	3802.53	3742.92	3937.36	3861.09	3571.71	3623.18
O43324	EEF1E1	O43324	O43324	EEF1E1	Homo sapiens	Eukaryotic translation elongation factor 1 epsilon-1	5.61104e-06	0	19810.57	12795	13359.5	12818.2	16830.5	16187.8	15020.6	14103.4	15500.7	15202.6	15174.8	14397.7	14332.4	3	3	3	3														29097.8	29802.6	29017.3	37319.1	36761.7	36091.2	34283.9	35838	35145.5	33729.3	32874.6
O43325	LYRM1	O43325	O43325	LYRM1	Homo sapiens	LYR motif-containing protein 1	0.00241892	0.00328947	14281.64	572.6	690.9	661.6	515.9		548.2		663.1	564.9	640	605.8	599.6	3	2	2	3														1534.84	1842.97	1785.07	1397.51		1482.55		1836.92	1547.71	1715.35	1641.56
O43353	RIPK2	O43353	O43353	RIPK2	Homo sapiens	Receptor-interacting serine/threonine-protein kinase 2	3.42597e-06	0	61194.93	938.9	798.3	1148.8	2614.6	2727.8	2729.8	2431.5	2383.2	2488.2	2348.8	2058.1	2373.3	3	3	3	3														4340.59	4000.79	4236.44	9381.71	10160.6	9518.8	8655.44	8574.97	8593.68	7978.68	7596.94
O43374-2	RASA4	O43374;O43374-2	O43374;O43374-2	RASA4	Homo sapiens	Ras GTPase-activating protein 4;Isoform 2 of Ras GTPase-activating protein 4	0.00110477	0.00170416	90457.58;90457.58-2	876.7;895.3	849.9;868	813.2;830.5	299.7;306.1	343.9;351.2	326.9;333.8	200;204.2	526.2;537.4	256;261.4	471.9;482	465;474.9	521.1;532.2	3	3	3	3														6460.43	5378.99	5686.69	3329.22	4179.79	3374.21	3914.62	3751.13	3523.64	4159.17	4264.27
O43379	WDR62	O43379;O43379-4	O43379;O43379-4	WDR62	Homo sapiens	WD repeat-containing protein 62;Isoform 4 of WD repeat-containing protein 62	0.00214076	0.00313054	165953.65;165953.65-4				15;15				4;4			11.4;11.4	6.6;6.6	0	1	1	2					S4												374.456				318.385			415.249
O43390	HNRNPR	O43390	O43390	HNRNPR	Homo sapiens	Heterogeneous nuclear ribonucleoprotein R	1.55085e-07	0	70943.07	37721.699	36819.5	37642.801	40088.199	39316.5	39697.602	39509.199	39673	38959.602	38275	39322.199	38518.5	3	3	3	3														118077	113807	118141	124746	124495	124232	125541	124601	125613	126158	126758
O43395	PRPF3	O43395	O43395	PRPF3	Homo sapiens	U4/U6 small nuclear ribonucleoprotein Prp3	3.44102e-05	0.000143143	77528.95	2532.4	2509.3	3712.3	3210.6	2824.3	3218.2	3074.9	3102.1	2867	3264.4	2832.8	2812.5	3	3	3	3														9348.09	8801.42	9312.36	10353.3	10584.2	11082.3	10327.1	10206.6	10002.3	10784.7	10263.3
O43396	TXNL1	O43396	O43396	TXNL1	Homo sapiens	Thioredoxin-like protein 1	9.05245e-08	0	32251.3	18586	18756	18495.699	21969.4	21412.801	21942.199	20876.9	21609.301	20438.9	20680.9	20443.699	20186.199	3	3	3	3														53108.2	54425.6	54261	63094.9	63185	62805.7	60862.4	61645.7	58849.3	57955.5	57902.2
O43399	TPD52L2	O43399	O43399	TPD52L2	Homo sapiens	Tumor protein D54	1.81143e-05	0.000143143	22237.72	9320.5	9018.2	9593.4	10423.6	10456.3	10721	10009.5	10026.6	10094	9398.6	9439.5	9061.4	3	3	3	3														28316	27329.5	27854.8	31359.3	31180.9	31720.4	30611.6	29162.3	29490.6	28646.4	29477.3
O43399-4	TPD52L2	O43399-3;O43399-4	O43399-3;O43399-4	TPD52L2	Homo sapiens	Isoform 3 of Tumor protein D54;Isoform 4 of Tumor protein D54	5.15303e-07	0	22517.11;21449.93	43967.602;43967.602	41876.301;41876.301	43488.398;43488.398	43311.398;43311.398	44396.301;44396.301	44605.898;44605.898	44239.199;44239.199	44342.898;44342.898	42827.398;42827.398	42199.801;42199.801	42910;42910	42032.898;42032.898	3	3	3	3														102793	100324	100250	100876	100937	105997	102531	100786	99363.5	100234	100621
O43402	EMC8	O43402	O43402	EMC8	Homo sapiens	ER membrane protein complex subunit 8	3.79379e-07	0	23773.03	8994.6	9351.3	9125.9	6972	6673.7	6936.6	6966.5	7154.1	7658.8	7268.5	7043.7	7107.6	3	3	3	3														14475.4	14698.1	14051.3	11538.6	10864.1	11110.4	11174.5	11548.7	12410.4	11367.6	11099.7
O43414-3	ERI3	O43414;O43414-2;O43414-3	O43414;O43414-2;O43414-3	ERI3	Homo sapiens	ERI1 exoribonuclease 3;Isoform 2 of ERI1 exoribonuclease 3;Isoform 3 of ERI1 exoribonuclease 3	8.47919e-06	0	37238.21;37238.21-2;37238.21-3	2716.7;4829.6;4346.7	2743.9;4878;4390.2	2529.5;4496.8;4047.2	2770.3;4925;4432.5	2706.6;4811.7;4330.5	2932.4;5213.2;4691.9	2927.1;5203.8;4683.4	3023.8;5375.6;4838	2887.7;5133.6;4620.3	2708.3;4814.8;4333.3	2818.8;5011.2;4510.1	2804.5;4985.8;4487.2	3	3	3	3														7725.38	8386.27	7713.16	8351.34	8189.35	8931.81	8529.86	9035.05	8462.89	8437.67	8152.15
O43426	SYNJ1	O43426	O43426	SYNJ1	Homo sapiens	Synaptojanin-1	0.000456175	0.000607312	173103.07	156.6		1397.1	213.9	248.2	1038	1016.1	1054.3	235	986.2	917.9	997.2	2	3	3	3														20048.6		20376.6	27559.3	28091.4	24426.5	23622.6	23517.9	24223.5	20303.4	25467.8
O43427-2	FIBP	O43427;O43427-2	O43427;O43427-2	FIBP	Homo sapiens	Acidic fibroblast growth factor intracellular-binding protein;Isoform Short of Acidic fibroblast growth factor intracellular-binding protein	0.000729442	0.00116809	41878.06;41878.06-2	1620.7;1620.7	1545.7;1545.7	1506.1;1506.1	2347.5;2347.5	1275.1;1275.1	1480.4;1480.4	1437.2;1437.2	2330.6;2330.6	2404.5;2404.5	2317.3;2317.3	1521.5;1521.5	1031.9;1031.9	3	3	3	3														6285.33	6598.82	6348.65	5655.24	6960.79	6297.36	6493.55	6521.45	6981.89	5216.85	5490.8
O43432	EIF4G3	O43432;O43432-3	O43432;O43432-3	EIF4G3	Homo sapiens	Eukaryotic translation initiation factor 4 gamma 3;Isoform 3 of Eukaryotic translation initiation factor 4 gamma 3	8.39121e-07	0	176652.25;176652.25-3	4517.6;4517.6	4316.7;4316.7	4370.7;4370.7	5449.1;5449.1	5310.5;5310.5	5203.2;5203.2	5064.7;5064.7	5103.2;5103.2	5095.1;5095.1	5158.6;5158.6	5151.1;5151.1	5058.7;5058.7	3	3	3	3														35614.8	36821.9	35840.8	40640.5	41244.7	39950.4	40052.5	39175.5	41307.4	40264.9	40375.2
O43447	PPIH	O43447	O43447	PPIH	Homo sapiens	Peptidyl-prolyl cis-trans isomerase H	9.79333e-06	0	19208.12	5281.3	5852.9	5294.8	6362.2	6173.8	6753.9	6370.8	6399.4	5977	6592.9	5921.3	6286.4	3	3	3	3														11225.8	11694.8	11672.1	13629.5	13529.1	13523.8	12786.9	13007.9	12840.1	12908.1	12809
O43462	MBTPS2	O43462	O43462	MBTPS2	Homo sapiens	Membrane-bound transcription factor site-2 protease	0.00028384	0.000495786	57443.61	1223.7	1001.4	1401.9	826.7	658.3	1154.8	1368.1	670.7	1368.9	992.5	1222.3	1031.6	3	3	3	3														6030.45	5630.34	5951.36	4344.14	4853.86	5297.82	5943.81	4819.79	6079.67	4938.14	5212.42
O43464-3	HTRA2	O43464;O43464-3	O43464;O43464-3	HTRA2	Homo sapiens	Serine protease HTRA2, mitochondrial;Isoform 3 of Serine protease HTRA2, mitochondrial	1.92953e-05	0.000143143	48840.85;48840.85-3	1313.3;1370.4	1387.6;1447.9	1159.8;1210.3	1148.5;1198.4	1198.9;1251	1085.6;1132.8	1122.7;1171.5	1243.9;1297.9	1252.3;1306.7	1276.6;1332.1	1238.8;1292.6	1308.4;1365.3	3	3	3	3														6573.45	6502.96	5289.68	5451.64	5959.78	5593.84	6075.87	5963.48	6299.62	6176.07	6320.54
O43488	AKR7A2	O43488	O43488	AKR7A2	Homo sapiens	Aflatoxin B1 aldehyde reductase member 2	1.32899e-06	0	39588.97	14488	14380.2	14551.5	16044.8	16006.1	16185.1	14509.4	14895.9	15072.7	14311.6	14616.9	14568.3	3	3	3	3														35167.9	35055.7	34982	39994.6	38368.1	39388.2	36862	36822.5	37059.8	36051.7	37222.3
O43491	EPB41L2	O43491	O43491	EPB41L2	Homo sapiens	Band 4.1-like protein 2	1.13055e-06	0	112588.08	9110.1	9263.4	9194	8392.4	8338.5	8339.1	8140.5	7835.3	7971.1	7865.3	7955.9	8062.1	3	3	3	3														33606.2	33941.7	34489.7	30617.7	30871.6	31045	30768	30351.8	31095.7	30585.3	30731.2
O43493	TGOLN2	O43493;O43493-3;O43493-5;O43493-7	O43493;O43493-3;O43493-5;O43493-7	TGOLN2	Homo sapiens	Trans-Golgi network integral membrane protein 2;Isoform TGN48 of Trans-Golgi network integral membrane protein 2;Isoform 5 of Trans-Golgi network integral membrane protein 2;Isoform 7 of Trans-Golgi network integral membrane protein 2	2.78e-06	0	45879.57;45879.57-3;45879.57-5;45879.57-7	7348.5;6760.7;7042.4;7042.4	7845.3;7217.6;7518.4;7518.4	8069.2;7423.7;7733;7733	7067.7;6502.3;6773.2;6773.2	7041.4;6478.1;6748.1;6748.1	7414;6820.9;7105.1;7105.1	7372.3;6782.5;7065.1;7065.1	7810.2;7185.4;7484.8;7484.8	7862.4;7233.5;7534.8;7534.8	7628.9;7018.6;7311;7311	7565.8;6960.5;7250.6;7250.6	7117.5;6548.1;6821;6821	3	3	3	3														22411.8	22336.7	24844.3	19736.6	20126.2	20772.5	21586.2	22549	22875.3	21329.4	21729.7
O43504	LAMTOR5	O43504	O43504	LAMTOR5	Homo sapiens	Ragulator complex protein LAMTOR5	4.99791e-06	0	9613.91	34654.301	34595	33981.398	23467.5	24870	23960.9	25052.699	25337.4	24637.9	25031	26753.301	26078	3	3	3	3														61167.3	62312.1	61710.3	41551.1	42900	42187	43334.4	41865.3	44297.7	45070.3	46431.2
O43505	B4GAT1	O43505	O43505	B4GAT1	Homo sapiens	Beta-1,4-glucuronyltransferase 1	2.32693e-05	0.000143143	47119.06	1149.9	978.6	1063.9	869.5	874.3	903.1	865.1	1016.9	818.1	898.7	720.2	836.1	3	3	3	3														2959.36	2967.88	2982.5	2473.53	2648.79	2330.79	2726.46	2837.13	2935.98	2676.28	2398.11
O43513	MED7	O43513	O43513	MED7	Homo sapiens	Mediator of RNA polymerase II transcription subunit 7	0.00110908	0.00170416	27245.21	348.6	180.2	398.4	454.4	473.4	431.5	630.3	491.3	512.4	498.6	436.4	621.2	3	3	3	3														1316.44	1101.37	1461.93	1677.76	1788.64	1518.44	1892.72	1847.79	1924.6	1914.28	1636.49
O43516	WIPF1	O43516	O43516	WIPF1	Homo sapiens	WAS/WASL-interacting protein family member 1	6.98061e-06	0	51258.49	3474.3	3581.1	3192.3	3926.6	3946.4	3876.6	3818.1	3752.7	3707.8	3828.7	3711.8	3718.4	3	3	3	3														10200.6	10668.7	9291.5	11381.6	11170.1	11246.6	11318.7	10896.8	10610.7	11160.9	11006.2
O43520	ATP8B1	O43520	O43520	ATP8B1	Homo sapiens	Phospholipid-transporting ATPase IC	0.000833309	0.00127788	143695.43	156.5	101.2	126.5	172.6	156.9	163.6	202.1	136.5	185.6	178.7	169.1	174.2	3	3	3	3														1739.54	1521.24	1854.1	1727.73	1887.43	1990.19	2004.67	1826.66	2087.7	1707.48	1738.7
O43524	FOXO3	O43524	O43524	FOXO3	Homo sapiens	Forkhead box protein O3	0.00177488	0.00277097	71276.62				76.4		63.6	57.2			61.3	51.1	59.2	0	2	1	3	S2				S4	S4											991.235		837.677	692.785			819.441	705.938
O43556	SGCE	O43556;O43556-4	O43556;O43556-4	SGCE	Homo sapiens	Epsilon-sarcoglycan;Isoform 3 of Epsilon-sarcoglycan	9.31599e-06	0	49851;49851-4	7444.4;7052.6	7817.1;7405.7	7567.4;7169.1	5237.5;4961.8	4998.8;4735.7	5242.2;4966.3	5283.1;5005.1	5661.7;5363.8	5520.5;5229.9	5427.4;5141.7	5418.9;5133.7	5387.2;5103.7	3	3	3	3														19894.1	20954.8	20149.8	14655	14271.8	13951.8	15202	14696.6	15586.6	15348.3	15142.4
O43567	RNF13	O43567	O43567	RNF13	Homo sapiens	E3 ubiquitin-protein ligase RNF13	2.97247e-05	0.000143143	42813.63	859.8	940.2	888.4	667.2	684.9	781.1	843.3	803.7	919.2	821.9	866.2	844.6	3	3	3	3														3471.03	2738.99	3012.62	2280.29	2610.89	2413.37	2458.97	2476.19	2798.33	2681.5	2672.99
O43572	AKAP10	O43572	O43572	AKAP10	Homo sapiens	A-kinase anchor protein 10, mitochondrial	0.000221566	0.000384271	73818.18	602.4	566.1	371.4	574.2	416	454.8	488.7	532.4	583.6	466.7	517.9	505.9	3	3	3	3														3272.28	2987.45	2557.21	3442.4	2982.69	2769.58	2926.4	3074.06	3447.34	3061.62	3047.8
O43583	DENR	O43583	O43583	DENR	Homo sapiens	Density-regulated protein	4.71821e-06	0	22092.01	10186.6	9502.8	9864.7	10264.9	10403.5	11190.4	10601	9648.5	10015.3	9523	10847.1	10694.5	3	3	3	3														16035	16006.2	14683.1	16671.6	15878	16857.4	15727.6	16127.9	15153.5	16092	16478.2
O43592	XPOT	O43592	O43592	XPOT	Homo sapiens	Exportin-T	3.16915e-07	0	109964.18	6886.8	6869.1	6833.4	6058.7	6079	5962.6	5959.9	6211.9	6065.9	6104.9	6199.9	6319.1	3	3	3	3														21027	21218.9	21069.9	19027.4	19529	19015.8	18817.3	19350	18666.2	19470.6	19433.9
O43598	DNPH1	O43598	O43598	DNPH1	Homo sapiens	5-hydroxymethyl-dUMP N-hydrolase	6.04415e-06	0	19108.43	11268.4	11075.3	11146.4	11541.7	11754.9	11692.3	10508.6	11569.6	11360.7	10655.8	10447.4	10844.6	3	3	3	3														19230.4	19940.1	20280	20963.8	21373.8	21090.3	19442.5	20181.2	19767.8	18602.2	19543.4
O43615	TIMM44	O43615	O43615	TIMM44	Homo sapiens	Mitochondrial import inner membrane translocase subunit TIM44	3.79486e-06	0	51355.72	10203.6	10275.9	10263.3	7686.5	7739.1	7857.7	8077	7970.7	8076.6	8406.5	8383.3	8374.6	3	3	3	3														30398.8	30591.7	31199.3	23912.6	23592.4	23324.3	24340.3	24404.9	24303	24899.4	25058
O43617	TRAPPC3	O43617	O43617	TRAPPC3	Homo sapiens	Trafficking protein particle complex subunit 3	2.313e-05	0.000143143	20274.1	8299.3	8350.3	8555.1	9158.9	9035.5	9422.6	9062.3	9606.2	9308.6	8253.2	8535.4	8571.7	3	3	3	3														16817.1	17611.2	17880	18397.8	18185.8	19270.5	18110.9	18869	18737.6	16957.5	17420
O43633	CHMP2A	O43633	O43633	CHMP2A	Homo sapiens	Charged multivesicular body protein 2a	1.68238e-05	0.000143143	25103.93	13226.9	13182	12719.8	12324.4	12642.5	11759.7	11681.7	12590.5	12595	11929.7	12980.7	10942.8	3	3	3	3														25956.4	25433.4	25403.8	25278.9	26176.4	24056.7	24738.4	25299.4	25974.2	24418.4	25298.5
O43639	NCK2	O43639	O43639	NCK2	Homo sapiens	Cytoplasmic protein NCK2	5.41425e-05	0.000143143	42915.08	783.3	589.8	573.2	703.8	738.6	583	973.3	621	701.8	644.7	588.5	717.4	3	3	3	3														3658.07	3499.27	3645.67	3688.08	3292.92	3609.88	3669.28	3458.73	3368.37	3570.78	3311.94
O43657	TSPAN6	O43657	O43657	TSPAN6	Homo sapiens	Tetraspanin-6	7.45125e-05	0.000143143	27563.27	1475.2	1293.5	2122.3	1018.8	1130	1177	1332.9	1546.9	1486.8	1224.3	1283.7	1250.6	3	3	3	3														5417.27	5378.87	6680.77	4447.2	4359.52	4514.05	5122.18	5326.61	5328.42	4700.68	4751.33
O43660-2	PLRG1	O43660;O43660-2	O43660;O43660-2	PLRG1	Homo sapiens	Pleiotropic regulator 1;Isoform 2 of Pleiotropic regulator 1	7.31971e-06	0	57193.84;57193.84-2	2810.6;2810.6	2840.1;2840.1	2882.1;2882.1	2803.9;2803.9	2527.5;2527.5	2604.2;2604.2	2530.4;2530.4	2941.2;2941.2	2787.4;2787.4	2973.9;2973.9	2624;2624	2725.8;2725.8	3	3	3	3														7877.75	7815.67	7940.45	7879.94	8150.71	8210.58	8011.26	8276.86	8268.91	7767.45	7973.09
O43663-3	PRC1	O43663;O43663-2;O43663-3;O43663-4	O43663;O43663-2;O43663-3;O43663-4	PRC1	Homo sapiens	Protein regulator of cytokinesis 1;Isoform 2 of Protein regulator of cytokinesis 1;Isoform 3 of Protein regulator of cytokinesis 1;Isoform 4 of Protein regulator of cytokinesis 1	0.00011239	0.000265781	71606.58;71606.58-2;71606.58-3;71606.58-4			77.6;85.9;92.5;80.2	687.6;761.3;819.8;710.5	634.6;702.6;756.7;655.8	560.7;620.7;668.5;579.3	358.1;396.4;426.9;370	242.8;268.8;289.5;250.9	363.2;402.1;433;375.3	309.5;342.7;369;319.8	210.3;232.9;250.8;217.4	324.6;359.4;387;335.4	1	3	3	3																1168.68	2798.71	2412.31	2575.4	1824.21	1706.2	1932.81	1891.44	1611.17
O43665	RGS10	O43665	O43665	RGS10	Homo sapiens	Regulator of G-protein signaling 10	4.3336e-05	0.000143143	21209.92	2031.3	1501.9	2271.7	2702.7	2897	2872.4	2489.2	2538.5	2564.9	2556.1	2656.7	2639	3	3	3	3														3264.74	3686.99	3927.12	4848.51	5184.02	5452.37	4377.96	4613.78	4047.66	4629.03	4438.95
O43670-2	ZNF207	O43670;O43670-2;O43670-4	O43670;O43670-2;O43670-4	ZNF207	Homo sapiens	BUB3-interacting and GLEBS motif-containing protein ZNF207;Isoform 2 of BUB3-interacting and GLEBS motif-containing protein ZNF207;Isoform 4 of BUB3-interacting and GLEBS motif-containing protein ZNF207	3.41612e-06	0	50750.51;50750.51-2;50750.51-4	18164.9;18164.9;18164.9	17782.5;17782.5;17782.5	16776.9;16776.9;16776.9	19253.4;19253.4;19253.4	21018.699;21018.699;21018.699	20004.5;20004.5;20004.5	19148.4;19148.4;19148.4	18944.5;18944.5;18944.5	19900.9;19900.9;19900.9	19550;19550;19550	18288.699;18288.699;18288.699	19271.4;19271.4;19271.4	3	3	3	3														26129	24683.3	24586.7	28190.3	29913.3	28528.5	28584	29125.4	29568.2	29176.2	27141.1
O43674	NDUFB5	O43674	O43674	NDUFB5	Homo sapiens	NADH dehydrogenase [ubiquinone] 1 beta subcomplex subunit 5, mitochondrial	6.22117e-05	0.000143143	21750.27	5576.5	5732.4	5310.5	4293.5	4377.8	4175.4	4628.6	4512.7	4474	4688	4867.2	4399.6	3	3	3	3														14624.4	16445.7	13789	12360.1	12225.1	11668.2	12750.9	12184.9	12168	12832.1	12839.9
O43676	NDUFB3	O43676	O43676	NDUFB3	Homo sapiens	NADH dehydrogenase [ubiquinone] 1 beta subcomplex subunit 3	1.14102e-05	0	11401.96	12731.9	12205.3	12672.1	10157.3	9800.1	10936.6	10590.6	11305.4	11235.9	11092	11011	11462.7	3	3	3	3														25528.1	26040.6	25929.3	20929.7	21381.3	22830.5	22829	23056.3	23266.1	23131.5	22696.5
O43677	NDUFC1	O43677	O43677	NDUFC1	Homo sapiens	NADH dehydrogenase [ubiquinone] 1 subunit C1, mitochondrial	9.40604e-05	0.000265781	8734.26	1810.9	1690.9	1660.4	2091	2064.9	2060.7	1932	2107.2	2031.8	1922.6	2233	2069.3	3	3	3	3														3309.43	2987.25	3285.51	3831.93	3447.52	3384.07	3641.68	3704.81	3581.54	3399.24	3974.55
O43678	NDUFA2	O43678	O43678	NDUFA2	Homo sapiens	NADH dehydrogenase [ubiquinone] 1 alpha subcomplex subunit 2	7.81626e-06	0	10921.56	19759.1	20489.1	19421.9	15336.6	15537	15605.3	15901	16262.5	15415.2	15206.3	15939.3	16432.9	3	3	3	3														37551.3	37509.6	35747.7	27706.4	28979.3	27711.4	28942.5	30186.6	28629.6	26713.9	26712.9
O43681	GET3	O43681	O43681	GET3	Homo sapiens	ATPase GET3	2.34022e-06	0	38792.77	19171.5	19700.301	19375.699	18286.4	18100.5	18530.4	17543.6	18067.1	17864.9	16756.301	17363.801	17465.5	3	3	3	3														54519.1	56132.3	55313	52604.2	52126.3	53475.3	50345.9	51962.8	51575.1	50112.6	50055.4
O43684-2	BUB3	O43684;O43684-2	O43684;O43684-2	BUB3	Homo sapiens	Mitotic checkpoint protein BUB3;Isoform 2 of Mitotic checkpoint protein BUB3	6.22944e-06	0	37154.77;37154.77-2	14508.3;14508.3	14787.9;14787.9	15062.9;15062.9	18999.199;18999.199	18854.199;18854.199	19129.4;19129.4	17486.9;17486.9	16980.6;16980.6	17021;17021	16583.801;16583.801	16930.1;16930.1	16601.699;16601.699	3	3	3	3														32748.7	34194.9	33092.8	41849.1	42804.8	42185.5	38434.6	37593.9	38644.3	37259.2	37766.9
O43707	ACTN4	O43707	O43707	ACTN4	Homo sapiens	Alpha-actinin-4	5.07651e-07	0	104854.04	176373.5	179601.5	181375.797	164172.297	166728.5	162318.906	168346.5	168321.406	170378.406	166023.5	166717.594	166170.406	3	3	3	3														424482	435240	436155	404883	404863	398028	406124	403534	408140	395454	400800
O43708	GSTZ1	O43708	O43708	GSTZ1	Homo sapiens	Maleylacetoacetate isomerase	4.3377e-06	0	24212.24	3321.1	3170.9	3307.4	3157.7	2962.6	3190.9	3277.8	3166.9	3133.3	3306.1	3245.4	3134.1	3	3	3	3														6284.87	6796.79	6386.77	6238.03	6243	6512.51	6689.23	6691.7	6458.61	6854.96	6463.65
O43709	BUD23	O43709	O43709	BUD23	Homo sapiens	18S rRNA (guanine-N(7))-methyltransferase	0.000694187	0.00116809	31880.37	380.6		392.7	664.8	513.9	511.3	490.1	481.8	511.1	394.2	620	521.6	2	3	3	3														1770.49		1843.97	2282.09	1437.42	2364.63	2218.86	2156.21	1752.88	1870.95	2066.51
O43715	TRIAP1	O43715	O43715	TRIAP1	Homo sapiens	TP53-regulated inhibitor of apoptosis 1	4.28527e-06	0	8785.9	2673.3	2909.8	2609.2	2096.1	2034.3	1909.6	1710.2	2074.8	1912.7	2145	2142.9	2234.9	3	3	3	3														4091.39	4883.43	4410.46	3613.17	3602.85	3923.27	3648.69	3343.66	3498.19	3569.37	3887.24
O43716	GATC	O43716	O43716	GATC	Homo sapiens	Glutamyl-tRNA(Gln) amidotransferase subunit C, mitochondrial	0.000185402	0.000384271	15086.04	1932.8	1806.3	1681.2	1398.9	1462.6	1264.6	1198.6	1410	1502.8	1532.8	1314.9	1596	3	3	3	3														2928.34	3116.87	2858.8	2648.22	2476.36	2295.47	2836.46	2573.8	2527.89	2369.73	2406.61
O43719	HTATSF1	O43719	O43719	HTATSF1	Homo sapiens	17S U2 SnRNP complex component HTATSF1	3.7879e-05	0.000143143	85852.79	954.5	1000.7	910.4	1047.6	1026.8	1000.6	1015	968.2	1043.2	939.6	830.3	980.3	3	3	3	3														6824.27	6009.3	6846.35	7729.94	7669.1	7201.39	7417.03	6918.76	7561.66	7459.64	7240.14
O43731	KDELR3	O43731	O43731	KDELR3	Homo sapiens	ER lumen protein-retaining receptor 3	2.25281e-06	0	25026.81	3095.3	3764.6	4416.8	4292.1	4282.2	3570.3	4154.5	4182.3	4032	4355	4601.7	4366.4	3	3	3	3														11509	12821.3	12835.4	11994.8	11741.9	10879.9	11142.8	11143.3	10863	11742	11728.5
O43734-5	TRAF3IP2	O43734;O43734-2;O43734-5	O43734;O43734-2;O43734-5	TRAF3IP2	Homo sapiens	E3 ubiquitin ligase TRAF3IP2;Isoform 2 of E3 ubiquitin ligase TRAF3IP2;Isoform 5 of E3 ubiquitin ligase TRAF3IP2	0.000348285	0.000495786	64666.17;64666.17-2;64666.17-5	161.6;173.1;173.1	92;98.5;98.5	128.7;137.9;137.9	333.6;357.4;357.4	291;311.8;311.8	440.4;471.9;471.9	346.9;371.6;371.6	281.4;301.6;301.6	436.9;468.1;468.1	242.7;260;260	289.9;310.7;310.7	250.5;268.3;268.3	3	3	3	3														981.003	1157.2	1073.95	2079.13	2058.33	2000.63	2031.02	2035.98	2025.46	1826.94	1584.1
O43739-2	CYTH3	O43739;O43739-2	O43739;O43739-2	CYTH3	Homo sapiens	Cytohesin-3;Isoform 2 of Cytohesin-3	3.86262e-05	0.000143143	46348.64;46348.64-2	2058.4;2058.4	1943.4;1943.4	2258.5;2258.5	1943.9;1943.9	2174.3;2174.3	2153;2153	1960;1960	1927.8;1927.8	2038.6;2038.6	1859.4;1859.4	1963;1963	1961.9;1961.9	3	3	3	3														7786.34	8553.71	8294.53	7977.62	7926.07	8200.07	7887.4	7548.28	7756.66	8189.45	7877.69
O43741	PRKAB2	O43741	O43741	PRKAB2	Homo sapiens	5'-AMP-activated protein kinase subunit beta-2	1.70718e-06	0	30302.21	5026	4279.4	5009.1	3632.6	4210.4	4094.7	4433.5	3997.7	4478.4	4444	3985.3	3912.5	3	3	3	3														8059.76	7952.11	7931	6945.44	7048.66	7061.35	7461.89	7611.47	7309.94	7406.55	7412.04
O43747	AP1G1	O43747	O43747	AP1G1	Homo sapiens	AP-1 complex subunit gamma-1	7.08975e-06	0	91351.45	11821.8	11404.6	11568.1	13909.1	13615.4	13917.8	13626.2	13657.3	13125.8	13257.1	12986	13269.9	3	3	3	3														30054.5	29425.6	30410.4	35483.1	35726.8	35872.3	35400.6	35661.3	35036.5	34306.8	33220.3
O43752	STX6	O43752	O43752	STX6	Homo sapiens	Syntaxin-6	3.3305e-05	0.000143143	29175.95	2662	2970.5	2903.2	2857.3	2885.1	2814.9	2844.4	2744.8	2647.5	2442.9	2514.8	2761	3	3	3	3														7543.82	7877.87	7401.43	7635.54	8013.83	7757.18	7702.4	7584.95	7704.97	6571.99	7392.87
O43759-2	SYNGR1	O43759;O43759-2	O43759;O43759-2	SYNGR1	Homo sapiens	Synaptogyrin-1;Isoform 1B of Synaptogyrin-1	3.49313e-05	0.000143143	25455.6;25455.6-2	6052.8;5447.5	5923.6;5331.2	6186.1;5567.5	4885.1;4396.6	5284.8;4756.3	4902.2;4412	5625.5;5063	5005.9;4505.3	4908.1;4417.3	5440.2;4896.2	5428.8;4886	5434.4;4890.9	3	3	3	3														18928.2	18004.6	18892.5	14957.3	15783.2	14961.7	17361.8	14272.3	15050.8	16020.7	16692.4
O43760	SYNGR2	O43760;O43760-2	O43760;O43760-2	SYNGR2	Homo sapiens	Synaptogyrin-2;Isoform 2 of Synaptogyrin-2	3.2056e-05	0.000143143	24810.05;24810.05-2	4491.6;2495.3	4475;2486.1	4143;2301.7	3844.2;2135.6	4211.4;2339.7	3939.7;2188.7	4094.6;2274.8	4275;2375	4250.6;2361.4	4280.1;2377.8	4131.1;2295	4237.2;2354	3	3	3	3														11821.1	11877.5	10693.6	9949.01	11003	10114.8	10813.6	10905.2	10952.4	10813.3	10424
O43765	SGTA	O43765	O43765	SGTA	Homo sapiens	Small glutamine-rich tetratricopeptide repeat-containing protein alpha	3.10183e-05	0.000143143	34063.08	6233.2	6458.9	5054.5	9880.4	9812.1	9852.9	9136	9085.7	9232.7	8786.3	8552.4	8846.3	3	3	3	3														14808.3	15842.4	13711.8	22538.1	22160.7	22975.3	20386.6	20635.7	20890.7	19205.5	19000.6
O43768	ENSA	O43768;O43768-3	O43768;O43768-3	ENSA	Homo sapiens	Alpha-endosulfine;Isoform 3 of Alpha-endosulfine	1.31179e-05	0	13389.01;13389.01-3	7697.6;6842.3	7328.6;6514.3	7575.3;6733.6	9243.1;8216.1	9354.8;8315.4	9134;8119.1	8418.3;7483	8112.7;7211.3	8219.9;7306.6	8231.9;7317.2	7819.1;6950.3	7899.6;7021.9	3	3	3	3														9980.22	9403.62	10174.7	12220.4	12529.8	12151.1	11121.7	11014.1	10838.3	11389.9	10178
O43772	SLC25A20	O43772	O43772	SLC25A20	Homo sapiens	Mitochondrial carnitine/acylcarnitine carrier protein	7.38411e-06	0	32943.71	11891.7	11939.4	11540	9000.2	9458.7	8984.1	9331.2	9501.6	9907.5	9655.4	9428.2	9420.7	3	3	3	3														28083.9	28175.5	27721.4	21395.6	22394.2	21723.5	22996.9	23152.6	23596.5	22933.4	23134.5
O43776	NARS1	O43776	O43776	NARS1	Homo sapiens	Asparagine--tRNA ligase, cytoplasmic	3.76228e-06	0	62942.91	35372.602	34896.5	34863.898	37413.102	37228.398	37032.699	36974.301	36938.5	36528.102	35931.102	36221.398	36165.5	3	3	3	3														82991.8	80915.8	82438.8	87063.5	86035.7	85713.1	85290.9	86348.7	86408.8	84298.8	84416.2
O43795	MYO1B	O43795	O43795	MYO1B	Homo sapiens	Unconventional myosin-Ib	4.22673e-07	0	131985.04	34582	34784.5	34563.602	27711.199	27747.801	27618.4	29244.6	29452.199	29008	28351.699	28323.199	28442.301	3	3	3	3														92568.3	94042.8	93217.8	74941.5	76063.4	75758.8	79967.7	79627.4	79453.2	77905.8	77839.9
O43805	SSNA1	O43805	O43805	SSNA1	Homo sapiens	Microtubule nucleation factor SSNA1	0.000189271	0.000384271	13596.21		145.5	135.9	201.4	303.9	322.3	166.1		308.6	224	177.7	273.3	2	3	2	3															1151.41	1075.65	1593.3	1549.95	1605.09	1314.56		1477.56	1163.28	1405.97
O43808	SLC25A17	O43808	O43808	SLC25A17	Homo sapiens	Peroxisomal membrane protein PMP34	2.49543e-05	0.000143143	34566.88	1167.1	1107.8	1171.1	1099.1	1020.9	1018.6	1027.5	1045.7	1132	1168.1	1016.5	1045.4	3	3	3	3														2904.4	2670.48	2744.67	2656.35	2443.75	2655.63	2623.68	2649.5	2743.13	3044.56	2731.18
O43809	NUDT21	O43809	O43809	NUDT21	Homo sapiens	Cleavage and polyadenylation specificity factor subunit 5	1.83864e-06	0	26227.28	11832.9	11401	11424.7	13704.8	13335.1	13572.1	12889.6	13107	13296.4	11591.4	12541.8	12638.6	3	3	3	3														39633.7	39399.2	39984.7	50352.1	48364.1	46552.6	47900.3	45623.9	45860.3	40442.5	40971.3
O43813	LANCL1	O43813	O43813	LANCL1	Homo sapiens	Glutathione S-transferase LANCL1	1.63299e-06	0	45283.09	10204.4	10215.2	10249.3	10013.5	9957.2	9478.1	10106.8	10237.9	10114.4	9804.4	9626.5	9799.3	3	3	3	3														22903.3	22574.8	22559.7	22398.7	22374.2	21491	22489.6	22541.5	22503.6	21510.7	21104.9
O43815	STRN	O43815	O43815	STRN	Homo sapiens	Striatin	1.19653e-05	0	86132.11	3294.3	3476.8	3711.1	3158.4	3245	2689.1	2866.5	3241.4	3232.1	3111.2	3411	3464.3	3	3	3	3														13325.9	13990.6	13336.2	13098	12999.7	13250	13435.1	12881.7	13603.5	12913.3	12998
O43818	RRP9	O43818	O43818	RRP9	Homo sapiens	U3 small nucleolar RNA-interacting protein 2	4.10303e-05	0.000143143	51840.65	2091.5	2159.6	1976.1	2160.9	2294.9	2160.1	2090.7	2056	1904.7	2101.6	2186.6	2083	3	3	3	3														9656.86	9875.24	9018.46	10519.2	10505.4	10409.8	9647.48	9244.63	9680.02	9806.81	10192.4
O43819	SCO2	O43819	O43819	SCO2	Homo sapiens	Protein SCO2 homolog, mitochondrial	3.65216e-06	0	29809.94	2218.1	1823.9	1715.8	1201.6	1750.4	2485	2192.5	2411.6	2094.1	2283.4	1799.4	1878.7	3	3	3	3														5384.42	5354.13	5005.11	5340.79	5206.1	4809.09	5253.32	5260.7	5407.87	5489.6	5268.01
O43822-2	CFAP410	O43822;O43822-2;O43822-3	O43822;O43822-2;O43822-3	CFAP410	Homo sapiens	Cilia- and flagella-associated protein 410;Isoform Short of Cilia- and flagella-associated protein 410;Isoform 3 of Cilia- and flagella-associated protein 410	0.000196328	0.000384271	28340.26;28340.26-2;28340.26-3	245;260.3;245	221.6;235.4;221.6	219.5;233.3;219.5	340.7;362;340.7	228.3;242.6;228.3	338.1;359.2;338.1	316.4;336.2;316.4	351.6;373.6;351.6	345.8;367.4;345.8	199.3;211.7;199.3	197.6;209.9;197.6	208.3;221.3;208.3	3	3	3	3														527.433	499.381	603.081	775.416	623.129	613.711	671.957	642.012	654.072	544.546	657.003
O43823	AKAP8	O43823	O43823	AKAP8	Homo sapiens	A-kinase anchor protein 8	8.62682e-06	0	76108.3	1523.1	1477	1409	1616.6	1556.9	1638.5	1563	1566	1565.3	1429.8	1401.1	1713.4	3	3	3	3														4958.38	4932.06	4636.27	5291.6	5018.55	5298.03	5111.68	5233.67	5091.89	4945.82	4855.71
O43824	GTPBP6	O43824	O43824	GTPBP6	Homo sapiens	Putative GTP-binding protein 6	0.000746979	0.00116809	56897.48	53.5	49.6	50.6	39.4	47.5			48.1	45.9	50.2	49.1	37.7	3	2	2	3														746.618	695.434	706.057	551.028	665.305			973.74	632.521	704.641	993.634
O43826	SLC37A4	O43826;O43826-2	O43826;O43826-2	SLC37A4	Homo sapiens	Glucose-6-phosphate exchanger SLC37A4;Isoform 2 of Glucose-6-phosphate exchanger SLC37A4	0.00217048	0.00313054	46360.08;46360.08-2			96.2;96.2		172.3;172.3		172.7;172.7				106.3;106.3	168.1;168.1	1	1	1	2																952.357		942.862		984.765				1046.39
O43837	IDH3B	O43837	O43837	IDH3B	Homo sapiens	Isocitrate dehydrogenase [NAD] subunit beta, mitochondrial	3.56609e-06	0	42183.67	11238.8	11184.9	11073.5	10342.6	10187.7	10409.4	10421.5	10287.9	10627.6	10537.8	10710.2	10691.6	3	3	3	3														20152.2	20174.4	20450.5	18574.2	18656.2	18942.8	18929.4	18848.2	19142.4	19133	19188.2
O43847	NRDC	O43847	O43847	NRDC	Homo sapiens	Nardilysin	4.3375e-06	0	131700.73	3233.9	3289.8	3183.6	5125.7	5147.9	4919.1	4755.7	4761.4	4857.3	4663.5	4370.4	4579.4	3	3	3	3														9818.03	9407.45	9566.63	14930.9	14951.8	14922.1	13542.7	13817.1	14048.3	13838.2	12937
O43852	CALU	O43852;O43852-3	O43852;O43852-3	CALU	Homo sapiens	Calumenin;Isoform 3 of Calumenin	1.8209e-07	0	37106.78;37106.78-3	427041;401921	428031.312;402853	436284.688;410620.906	326688.688;307471.688	324641.406;305544.812	330436;310998.594	334834;315137.906	344915.094;324626	338224.312;318328.688	338897.312;318962.094	338594.5;318677.188	342402;322260.688	3	3	3	3														700238	701080	711365	532187	537135	538337	548726	569940	552441	552955	556579
O43852-2	CALU	O43852-2;O43852-4	O43852-2;O43852-4	CALU	Homo sapiens	Isoform 2 of Calumenin;Isoform 4 of Calumenin	6.23393e-06	0	37134.73;38078.89	19045.6;17925.301	18472;17385.4	18770.699;17666.5	14850.6;13977	15347.3;14444.5	14688.8;13824.7	16171.7;15220.4	16232.5;15277.6	16005.8;15064.3	15611;14692.7	15313.5;14412.7	15596.2;14678.7	3	3	3	3														90514.6	80600.9	78378.2	80746.4	80702.9	80518.2	83681.2	80337.6	84363.1	79733.4	80156.8
O43861-2	ATP9B	O43861;O43861-2	O43861;O43861-2	ATP9B	Homo sapiens	Probable phospholipid-transporting ATPase IIB;Isoform 2 of Probable phospholipid-transporting ATPase IIB	0.000720028	0.00116809	129303.53;129303.53-2	384.4;391	372.6;379	386.8;393.4	326.6;332.2	204;207.5	307.8;313.1	352.5;358.6	323.9;329.5	356.2;362.3	351.6;357.6	206.8;210.4	339.4;345.3	3	3	3	3														4267.48	4061.7	5024.1	3397.74	3305.76	3625.24	4071.24	3569.55	3801.38	3626.15	3439.86
O43865	AHCYL1	O43865	O43865	AHCYL1	Homo sapiens	S-adenosylhomocysteine hydrolase-like protein 1	9.49651e-07	0	58951.42	8635.3	8597.2	8452.4	9811.4	9968.2	9845.4	9551.8	9430.5	9814.3	9436.7	9520.9	9612.4	3	3	3	3														21456.3	21452.1	21098.6	24298	24336.4	24243	24020	23168.5	23999.1	23533.4	22970.7
O43896	KIF1C	O43896	O43896	KIF1C	Homo sapiens	Kinesin-like protein KIF1C	2.92683e-06	0	122946.55	1133.8	1309	1302.2	1416	1304.7	1304.8	1369.4	1255.2	1338.3	1340.7	1244.4	1249.7	3	3	3	3														5099.53	5029.31	5415.76	5675.57	5738.04	5741.14	5369.65	5365.53	5623.16	5752.77	5608.92
O43909	EXTL3	O43909	O43909	EXTL3	Homo sapiens	Exostosin-like 3	0.000244887	0.000495786	104749.19	456.9	454.4	465.1	492.7	514	506.1	503.5	486.7	424.1	442.4	428.3	437.2	3	3	3	3														3392.71	3312.37	2865.17	3488.03	3591.9	3961.08	3436.91	3424.55	3515.48	3804.72	4153.11
O43913-2	ORC5	O43913;O43913-2	O43913;O43913-2	ORC5	Homo sapiens	Origin recognition complex subunit 5;Isoform 2 of Origin recognition complex subunit 5	0.00352302	0.0042352	50283.09;50283.09-2		135.6;172.5		253.2;322.2		344;437.9			249.9;318.1	273;347.4	299.8;381.6	280.1;356.5	1	2	1	3															1208.39		1566.81		1874.58			1699.87	1614.81	1693.58
O43920	NDUFS5	O43920	O43920	NDUFS5	Homo sapiens	NADH dehydrogenase [ubiquinone] iron-sulfur protein 5	2.46165e-05	0.000143143	12517.5	18741.1	18154.699	16688.1	14606.2	16292.3	15960.4	14867.8	14624.5	16162.5	15811.1	16028.2	14517.4	3	3	3	3														24472.2	24779	24640.5	20710.2	21007.9	20038.4	21255.5	20856.1	20492.8	20667.9	20869.3
O43924	PDE6D	O43924	O43924	PDE6D	Homo sapiens	Retinal rod rhodopsin-sensitive cGMP 3',5'-cyclic phosphodiesterase subunit delta	8.6321e-07	0	17420.01	3852	3812.2	3610.5	4073.1	4273.5	4131.5	4405.9	4597	4297.6	4349	3916	4122.1	3	3	3	3														5689.3	5598.95	5363.83	6093.69	6368.7	6078	6367.97	6755.55	6390.51	6068.35	5838.27
O43929	ORC4	O43929	O43929	ORC4	Homo sapiens	Origin recognition complex subunit 4	0.00221385	0.0032048	50377.34	95.8	87.3		313		298.8	206.1	189.9	241.3	179.1	192	162.7	2	2	3	3														683.849	659.159		848.756		938.02	821.145	733.182	735.808	840.249	766.503
O43933	PEX1	O43933	O43933	PEX1	Homo sapiens	Peroxisomal ATPase PEX1	7.46241e-05	0.000143143	142867.02	582	545.2	516.7	483.9	533.9	476.6	456.5	591.2	469.4	490.5	492.6	511.3	3	3	3	3														3812.92	4092.12	3903.24	3630.09	3416.11	3629.51	3597.4	3820.89	3337.94	3775.72	3924
O60216	RAD21	O60216	O60216	RAD21	Homo sapiens	Double-strand-break repair protein rad21 homolog	4.80914e-05	0.000143143	71689.52	2665.8	2966	3015.7	3266.3	3306.2	3001.2	3233.8	3150.5	3166.8	2968.4	3245.5	3234.9	3	3	3	3														10800.9	10651	10474.1	12296.1	12113.4	11862.7	11867.2	11647.9	11689.5	11486.2	11559.3
O60220	TIMM8A	O60220	O60220	TIMM8A	Homo sapiens	Mitochondrial import inner membrane translocase subunit Tim8 A	8.37191e-06	0	10998.39	7563.6	7568.2	7201.8	5540.2	6108.6	5953.6	5471	6090.6	5414.2	6050	5795.6	6206.6	3	3	3	3														16382.7	16864.1	16640.3	13639.2	13495.3	13286.6	13636.4	13351.2	13541.6	13165.9	14402.9
O60229	KALRN	O60229	O60229	KALRN	Homo sapiens	Kalirin	0.00482595	0.00558175	340260.99			125.1	265		268.7	93.7	160.3	153.8				1	2	3	0									S2							6545.25	13266.1		13442.2	7631.52	11089.1	10942.8
O60231	DHX16	O60231	O60231	DHX16	Homo sapiens	Pre-mRNA-splicing factor ATP-dependent RNA helicase DHX16	7.29118e-06	0	119263.58	886	1063.6	1008.9	1353.5	1526.6	1315.3	1510.8	1270	1423	1416.6	1375.6	1447.5	3	3	3	3														4816.7	4718.96	4652.64	5998.69	5778.48	5682.97	5899.77	5551.48	5881.95	5835.58	5696.79
O60232	ZNRD2	O60232	O60232	ZNRD2	Homo sapiens	Protein ZNRD2	1.32796e-05	0	21474.33	2653.7	2958.6	2947.8	4219.9	4246.3	4173	3877.9	4119.7	3801.8	3553.1	3767.4	3448.9	3	3	3	3														6079.73	6880.01	6566.28	9241.66	8929.81	9134.99	8390.16	8846.89	8249.71	7920.85	8289.84
O60238-2	BNIP3L	O60238;O60238-2	O60238;O60238-2	BNIP3L	Homo sapiens	BCL2/adenovirus E1B 19 kDa protein-interacting protein 3-like;Isoform 2 of BCL2/adenovirus E1B 19 kDa protein-interacting protein 3-like	1.89082e-05	0.000143143	23930.42;23930.42-2	3224.7;2931.5	3766.1;3423.7	3486.2;3169.3	2521;2291.8	2949.2;2681.1	2182.3;1983.9	3077;2797.3	3035.1;2759.2	2511.6;2283.3	3099.9;2818.1	3123.5;2839.5	3487.2;3170.2	3	3	3	3														8044.86	9541.63	9333.04	7948.75	7922.26	7301.93	7976.71	8285.33	7581.6	8235.43	7937.79
O60244	MED14	O60244	O60244	MED14	Homo sapiens	Mediator of RNA polymerase II transcription subunit 14	0.00119687	0.00190476	160606.51	234.8	151.9	249.2	380.3	267.3	253.5	252.2	250.1	243.1	169.5	219.7	303.4	3	3	3	3														1940.85	1404.8	2552.19	2332.54	2900.13	2240.36	2043.1	1754.74	2542.08	2168.2	2246.92
O60256	PRPSAP2	O60256	O60256	PRPSAP2	Homo sapiens	Phosphoribosyl pyrophosphate synthase-associated protein 2	2.13491e-07	0	40925.73	3278.5	3367.2	3327.8	4526.3	4449	4517.9	4336.3	4146	4109.1	3958.7	4100.8	4021	3	3	3	3														9190.82	10180	9432.67	12777	11964.6	12702.2	11810.8	11758.5	11486.5	11208.8	11241.7
O60264	SMARCA5	O60264	O60264	SMARCA5	Homo sapiens	SWI/SNF-related matrix-associated actin-dependent regulator of chromatin subfamily A member 5	1.16496e-05	0	121905.35	2032.9	2054.6	1880	2407.3	2338.3	2431.3	2349.8	2190.4	2408.6	2296.7	2340.4	2158	3	3	3	3														7607.32	7812.61	7751.63	8542.03	8493.75	8823.03	8331.82	7995.43	8617.28	8319.46	8541.69
O60266	ADCY3	O60266	O60266	ADCY3	Homo sapiens	Adenylate cyclase type 3	0.00231189	0.0032048	128959.99	230.4	240.7	163.3	137.8	207.9		119.7	114.9	102.2	138.3	139.5		3	2	3	2														1916.6	1948.09	1903.01	1746.92	1426.55		1512.07	1703.09	1614.39	1734.22	1408.61
O60268-3	KIAA0513	O60268;O60268-3	O60268;O60268-3	KIAA0513	Homo sapiens	Uncharacterized protein KIAA0513;Isoform 3 of Uncharacterized protein KIAA0513	0.00120285	0.00190476	46638.57;46638.57-3	178;187.4	319.2;336	221.1;232.7	353;371.6	366.2;385.5	357.7;376.6	358.2;377	371.7;391.3	383.4;403.6	349.2;367.5	328;345.3	371;390.5	3	3	3	3														1044.6	1319.18	1048.46	1330.03	1151.89	1191.73	1083.79	1195.89	1185.06	1149.32	1248.09
O60271	SPAG9	O60271	O60271	SPAG9	Homo sapiens	C-Jun-amino-terminal kinase-interacting protein 4	3.5464e-07	0	146205.4	13065.5	13751.9	13052.3	9681.3	9368.9	9169.9	9688.3	9899.1	10262.6	9616.5	9695.7	9261.6	3	3	3	3														128215	125854	127785	163927	165048	161062	149684	156817	153766	145686	150987
O60271-9	SPAG9	O60271-9	O60271-9	SPAG9	Homo sapiens	Isoform 6 of C-Jun-amino-terminal kinase-interacting protein 4	0.00259771	0.0036645	128606.74	28.9		22.8	48.4	57.8	46.7	52.3		52.5	47.9	48.8	49.7	2	3	2	3														1125.1		888.444	1396.23	1734.63	1249.39	1530.08		1617.47	1468.91	1486
O60285	NUAK1	O60285	O60285	NUAK1	Homo sapiens	NUAK family SNF1-like kinase 1	0.00159391	0.00238302	74305.19	306.9	313.4	304.5			130.9	186.2	238.5	144.8	198.6	181	154.6	3	1	3	3														1821.88	1927.38	1941.51			1225.12	1472.51	1396.91	1271.85	1536	1537.67
O60287	URB1	O60287	O60287	URB1	Homo sapiens	Nucleolar pre-ribosomal-associated protein 1	6.12646e-05	0.000143143	254389.07	401.4	390	357	345.3	397.6	423.7	353	342.1	365.8	395.6	355.6	348.3	3	3	3	3														2917.95	3206.72	3047.57	2859	3258.11	2997.59	3009.44	3061.31	3258.36	3434.55	3243.02
O60291	MGRN1	O60291;O60291-2	O60291;O60291-2	MGRN1	Homo sapiens	E3 ubiquitin-protein ligase MGRN1;Isoform 2 of E3 ubiquitin-protein ligase MGRN1	7.10002e-05	0.000143143	60752.98;60752.98-2	533.4;533.4	634.6;634.6	741.2;741.2	700.6;700.6	681.6;681.6	641.8;641.8	749.8;749.8	685.8;685.8	687;687	725.7;725.7	623.7;623.7	602.4;602.4	3	3	3	3														2580.65	2694.37	2772.28	2862.04	2648.88	2640.46	3063.94	2964.7	2748.3	2873.17	2398.41
O60292	SIPA1L3	O60292	O60292	SIPA1L3	Homo sapiens	Signal-induced proliferation-associated 1-like protein 3	9.48273e-05	0.000265781	194609.89	224.9	237.4	238.6	683.3	585.9	558.1	604.4	484.1	603.9	556.9	454	475.4	3	3	3	3														2513.26	3045.83	2979.54	4717.3	4681.17	4462.49	4223.26	4178.59	3720.41	3879.42	4047.34
O60293-2	ZFC3H1	O60293;O60293-2	O60293;O60293-2	ZFC3H1	Homo sapiens	Zinc finger C3H1 domain-containing protein;Isoform 2 of Zinc finger C3H1 domain-containing protein	0.00333964	0.00396471	226355.61;226355.61-2	39.4;41.1							31.2;32.5		30.7;32.1		34.7;36.2	1	0	1	2									S4					1102.1							950.199		1144.78
O60303	KATNIP	O60303	O60303	KATNIP	Homo sapiens	Katanin-interacting protein	0.00654226	0.00801131	180917.56						12	6.9		15.5	14.9			0	1	2	1			S3																290.019	304.379		226.943	304.789
O60306	AQR	O60306	O60306	AQR	Homo sapiens	RNA helicase aquarius	2.00501e-05	0.000143143	171295.28	1004.3	1046	981.6	1171.5	1265.4	1176.2	1108.5	1228.8	1227.8	1271.8	1138.4	1219.7	3	3	3	3														4084.02	3568.12	3683.21	4422.12	4589.4	4616.27	4413.35	4238.18	4604.61	4748.01	4385.25
O60313-2	OPA1	O60313-2	O60313-2	OPA1	Homo sapiens	Isoform 2 of Dynamin-like GTPase OPA1, mitochondrial	1.72625e-06	0	115884.4	6096.1	6306	6195.9	4785.2	4759.4	4879	4954.7	5117.8	5097.7	5116.1	5059.7	5026.6	3	3	3	3														17588.9	17619.7	17826.9	13983.4	13887.7	13984.7	14426	14661	14508.4	14541.6	14838.3
O60315-2	ZEB2	O60315;O60315-2	O60315;O60315-2	ZEB2	Homo sapiens	Zinc finger E-box-binding homeobox 2;Isoform 2 of Zinc finger E-box-binding homeobox 2	0.000996386	0.0016	136447.32;136447.32-2	215.1;219.2	175.8;179.2	161.1;164.2	158.3;161.3	164.7;167.9	115.5;117.7	172.6;175.9	115.5;117.7	108.2;110.3	154.2;157.1	195.2;199	237.1;241.6	3	3	3	3														1788.4	1335.58	1758.3	1289.89	1812.47	1635.16	1641.45	1556.32	1519.04	1582.13	1856.49
O60318	MCM3AP	O60318	O60318	MCM3AP	Homo sapiens	Germinal-center associated nuclear protein	0.000160388	0.000384271	218404.64	365.6	395.4	384.2	397.1	301.8	311.1	341	396.9	367.4	347.2	348.9	326.2	3	3	3	3														3113.29	2855.51	2935.08	2680.5	2920.59	2734.71	2587.97	2971.95	2767.41	2845.92	2938.29
O60331-4	PIP5K1C	O60331;O60331-2;O60331-3;O60331-4	O60331;O60331-2;O60331-3;O60331-4	PIP5K1C	Homo sapiens	Phosphatidylinositol 4-phosphate 5-kinase type-1 gamma;Isoform 2 of Phosphatidylinositol 4-phosphate 5-kinase type-1 gamma;Isoform 3 of Phosphatidylinositol 4-phosphate 5-kinase type-1 gamma;Isoform 4 of Phosphatidylinositol 4-phosphate 5-kinase type-1 gamma	2.96872e-05	0.000143143	73260.01;73260.01-2;73260.01-3;73260.01-4	1671.4;1559.9;1559.9;1671.4	1728;1612.8;1612.8;1728	1755.1;1638.1;1638.1;1755.1	1658.6;1548;1548;1658.6	1705.7;1592;1592;1705.7	1442.3;1346.1;1346.1;1442.3	1690.9;1578.2;1578.2;1690.9	1696.7;1583.6;1583.6;1696.7	1617.9;1510.1;1510.1;1617.9	1693.5;1580.6;1580.6;1693.5	1628.2;1519.6;1519.6;1628.2	1617.8;1510;1510;1617.8	3	3	3	3														4944.39	5136.83	5140.89	5120.52	5018.18	5152.63	5217.21	4802.73	4948.18	5264.9	5024.44
O60333-2	KIF1B	O60333;O60333-2	O60333;O60333-2	KIF1B	Homo sapiens	Kinesin-like protein KIF1B;Isoform 2 of Kinesin-like protein KIF1B	2.07233e-05	0.000143143	204476.31;204476.31-2	441.7;446.2	579.2;585.1	410.8;415	601.6;607.7	1091;1102.2	1149.4;1161.1	1037;1047.6	1108.6;1119.9	1100.2;1111.4	1001.3;1011.5	1070.7;1081.6	500.7;505.8	3	3	3	3														19187.7	18648.2	18124.5	22699.7	21834.7	22843.6	19407.7	21217.1	20161	19650.1	20042
O60333-3	KIF1B	O60333-3	O60333-3	KIF1B	Homo sapiens	Isoform 3 of Kinesin-like protein KIF1B	8.28206e-05	0.000143143	130363.34	1.5	52.6		51.2		47.6	2	26.4		78.5		2.3	2	2	2	2														719.804	914.008		904.997		1232.87	946.381	1691.04		1199.76
O60336-6	MAPKBP1	O60336;O60336-6	O60336;O60336-6	MAPKBP1	Homo sapiens	Mitogen-activated protein kinase-binding protein 1;Isoform 6 of Mitogen-activated protein kinase-binding protein 1	9.86022e-05	0.000265781	163818.23;163818.23-6	208.7;208.7	261.7;261.7	259.7;259.7	369.2;369.2	207.5;207.5	243.6;243.6	293.7;293.7	304.5;304.5	374.1;374.1	326.7;326.7	363.9;363.9	316.8;316.8	3	3	3	3														2807.02	2597.93	2762.69	3315.61	3615.47	3989.44	3974.03	3868.53	4013.33	3834.08	3990.67
O60337	MARCHF6	O60337	O60337	MARCHF6	Homo sapiens	E3 ubiquitin-protein ligase MARCHF6	0.00230234	0.0032048	102545.22	127.5		208.3					185.2	202.4	202.8	192.5	136	2	0	2	3	S1						S3		S4	S4				1623.16		1836.46					1611.04	1708.23	1795.27	1658.98
O60341	KDM1A	O60341	O60341	KDM1A	Homo sapiens	Lysine-specific histone demethylase 1A	1.75042e-05	0.000143143	92902.63	1863.8	2077.2	1826.9	2046.7	2096.2	2192.4	2081.6	2219.2	2147	2144	2092.4	1972.2	3	3	3	3														6138.93	6421.31	6164.72	6718.89	6999.18	6867.83	6692.24	7067.79	6779.96	6569.06	6892.66
O60343-2	TBC1D4	O60343;O60343-2;O60343-3	O60343;O60343-2;O60343-3	TBC1D4	Homo sapiens	TBC1 domain family member 4;Isoform 2 of TBC1 domain family member 4;Isoform 3 of TBC1 domain family member 4	0.000250348	0.000495786	146563.4;146563.4-2;146563.4-3	193.7;205.5;196.5	366.3;388.5;371.6	291.6;309.3;295.8	413.8;438.9;419.8	394.1;417.9;399.8	310.1;328.9;314.6	389.6;413.2;395.3	309.6;328.3;314.1	354.2;375.7;359.3	412.7;437.7;418.7	355.7;377.2;360.8	347;368.1;352.1	3	3	3	3														2188.5	2370.88	2283.58	3254.71	2972.36	3072.71	3052.97	3068.77	2598.04	2763.61	2611.04
O60353-2	FZD6	O60353;O60353-2	O60353;O60353-2	FZD6	Homo sapiens	Frizzled-6;Isoform 2 of Frizzled-6	0.000335935	0.000495786	79292.05;79292.05-2	233.4;253.4	181.3;196.8	251.5;273.1	163.6;177.6	118.5;128.6		70.3;76.3	219.9;238.8		233.2;253.2	203.5;220.9	149.1;161.9	3	2	2	3														2048.37	1696.64	2097.87	1909.99	1831.97		1873.87	1881.85		1967.94	1653.6
O60427	FADS1	O60427	O60427	FADS1	Homo sapiens	Acyl-CoA (8-3)-desaturase	9.38971e-05	0.000265781	51964.27	1269.2	1295.8	1305.5	1432.6	1364.3	1367.1	1378	1459.1	1540.3	1405.2	1468	1500.7	3	3	3	3														6468.4	6343.65	6376.04	7377	6678.1	6819.62	7108.09	7053.84	7517.12	6970.12	7459.12
O60443	GSDME	O60443	O60443	GSDME	Homo sapiens	Gasdermin-E	6.15247e-06	0	54554.93	4311.6	4230.9	4482.9	5496.1	5791.7	5228.4	5526.4	5835.5	5398.3	5395.5	5605.9	5588.8	3	3	3	3														16201.6	16893.6	17116.4	20179.5	21141.6	20294.4	19523.4	19901	19646.2	18892.5	18835.4
O60447	EVI5	O60447;O60447-2	O60447;O60447-2	EVI5	Homo sapiens	Ecotropic viral integration site 5 protein homolog;Isoform 2 of Ecotropic viral integration site 5 protein homolog	0.000740059	0.00116809	92948.76;92948.76-2	225.8;220.3	244.8;238.8	153.3;149.6	300.5;293.1	337.4;329.1	365.7;356.8	354.6;346	362.4;353.5	341.7;333.4	227.6;222.1	307.8;300.3	296.5;289.3	3	3	3	3														1454.38	1654.28	1481.08	1576.11	1772.21	1844.77	1572.42	1447.84	1635.23	1689.56	1549.8
Q8IX05	CD302	O60449-2;O60449-3;Q8IX05	O60449-2;O60449-3;Q8IX05	LY75;LY75;CD302	Homo sapiens	Isoform 2 of Lymphocyte antigen 75;Isoform 3 of Lymphocyte antigen 75;CD302 antigen	0.00160508	0.00238302	215780.55;209438.31;26182.63	38.5;39.7;410.4	38;39.2;405	38.1;39.3;406.1			22.2;22.9;237.1	29.5;30.4;314.6	28.8;29.8;307.7		30;30.9;319.7	32.8;33.9;350.3	36.1;37.3;385.6	3	1	2	3														1274.5	1166.71	1308.93			1038.93	976.643	962.51		980.924	1085.42
O60462-4	NRP2	O60462;O60462-2;O60462-3;O60462-4;O60462-5	O60462;O60462-2;O60462-3;O60462-4;O60462-5	NRP2	Homo sapiens	Neuropilin-2;Isoform A0 of Neuropilin-2;Isoform A17 of Neuropilin-2;Isoform B0 of Neuropilin-2;Isoform B5 of Neuropilin-2	3.68991e-05	0.000143143	104830.65;104830.65-2;104830.65-3;104830.65-4;104830.65-5	560.8;582.3;571.3;593.8;571.3	576.5;598.7;587.4;610.5;587.4	530.1;550.5;540.1;561.3;540.1	884.4;918.4;901.1;936.4;901.1	620.4;644.3;632.1;656.9;632.1	674.8;700.7;687.5;714.4;687.5	839.4;871.7;855.2;888.8;855.2	817;848.4;832.4;865.1;832.4	887.2;921.4;904;939.4;904	899.4;934;916.4;952.3;916.4	904;938.8;921;957.2;921	888.6;922.7;905.3;940.8;905.3	3	3	3	3														3611.76	4099.55	3562.6	5105.71	4667.06	4863.14	5591.05	5332.82	5484.45	5365.52	5021.25
O60476	MAN1A2	O60476	O60476	MAN1A2	Homo sapiens	Mannosyl-oligosaccharide 1,2-alpha-mannosidase IB	6.90633e-06	0	73003.55	4021	4193.9	4153.7	3417.7	3488.6	3450.7	3664	3457.6	3415.6	3513.6	3476.3	3687.9	3	3	3	3														11497.9	12382.5	12214.6	10143.1	10106.3	10265.5	10666.8	10100	10370.5	10347.4	10602.4
O60478	GPR137B	O60478	O60478	GPR137B	Homo sapiens	Integral membrane protein GPR137B	0.00140424	0.00209875	45599.11	559.2	490.5	398.4	244.2			293.9		126.6	331	382.8	423.9	3	1	2	3														4844	4512.08	3909.04	2424.87			2817.51		3291.42	3156.38	3445.25
O60488-2	ACSL4	O60488;O60488-2	O60488;O60488-2	ACSL4	Homo sapiens	Long-chain-fatty-acid--CoA ligase 4;Isoform Short of Long-chain-fatty-acid--CoA ligase 4	3.47106e-06	0	79188.04;79188.04-2	5077.5;5218.6	3935.4;4044.8	4657.2;4786.6	8502.7;8738.9	8314.7;8545.7	8930.2;9178.2	7826.3;8043.7	7602.6;7813.8	6778.8;6967	7499.5;7707.8	7693.7;7907.4	6967.5;7161.1	3	3	3	3														14798.4	14905.5	14972.9	26398.9	25991.6	26306.2	24641.7	24403.3	24309.9	23423.3	23736.7
O60493	SNX3	O60493	O60493	SNX3	Homo sapiens	Sorting nexin-3	1.45983e-06	0	18762.35	33863.102	33953.801	33335.398	40702.5	39830.301	40484.602	36298.301	38155.898	37389.301	38920.301	38549.699	38054.398	3	3	3	3														70044.6	70223.5	69145.6	86618.9	86580.3	84944.7	78532.6	79351.8	78603	80269.9	78531.7
O60499	STX10	O60499	O60499	STX10	Homo sapiens	Syntaxin-10	6.43886e-05	0.000143143	28114.09	2113.2	2302.6	2201.2	1834.4	1848.1	1793.8	2056.8	1913.6	1629.5	1666.1	1796.8	1808.5	3	3	3	3														5449.01	5478.7	5425.23	4574.7	4701.64	4955.35	4625.16	4923.77	4054.96	4530.6	4701.85
O60502	OGA	O60502	O60502	OGA	Homo sapiens	Protein O-GlcNAcase	1.96285e-06	0	102915.11	4097.5	3987.5	4032.6	3848	3919.6	4033.3	4082	3909.7	3810.2	4112.3	3752.8	3905.1	3	3	3	3														15798.1	15673.6	15771.5	15632.5	15447.3	15837.5	15605.6	15371.7	15232.4	15594.9	14834.3
O60503	ADCY9	O60503	O60503	ADCY9	Homo sapiens	Adenylate cyclase type 9	9.24849e-08	0	150700.74	2059	2146.9	2043.1	1089.2	1266.5	1134.7	1307.7	1291.4	1290.7	1283	1451.4	1337	3	3	3	3														9710.62	10042.5	9975.4	5953.51	6459.29	5954.86	6224.18	6605.09	6395.67	6895.3	6716.04
O60504	SORBS3	O60504	O60504	SORBS3	Homo sapiens	Vinexin	0.00137022	0.00209875	75341.07	131.5	130	124.9	114		95.8	144.5	106.6	57	141.7	117.2	118	3	2	3	3														1437.42	1316.11	1330.66	1175.31		986.866	1505.26	1011.7	1041.05	1421.31	1143.39
O60504-2	SORBS3	O60504-2	O60504-2	SORBS3	Homo sapiens	Isoform Beta of Vinexin	1.96518e-06	0	36742.08	5299.4	5222.4	5077.4	5301.5	5244.4	5467.8	5182.1	4985.1	4738.9	5285.4	4942.5	4834.7	3	3	3	3														15526.3	16476.8	15904.5	16924	16621.1	16922.2	16059.4	16257.7	15519.4	16130.1	15636.6
O60506	SYNCRIP	O60506	O60506	SYNCRIP	Homo sapiens	Heterogeneous nuclear ribonucleoprotein Q	1.84629e-06	0	69602.62	28501.6	29887.199	29850	30755.5	30864.5	31762.6	29688.5	30324.699	29266.9	30043.801	30057.4	29720.301	3	3	3	3														114365	118857	119731	126113	127926	130258	122751	123926	124509	126004	124521
O60507	TPST1	O60507	O60507	TPST1	Homo sapiens	Protein-tyrosine sulfotransferase 1	4.2244e-06	0	42188.39	1554.2	1812.6	1598.6	2049.3	1985.7	2161	2076.9	2165.9	2081.6	2146	2142.2	1988.9	3	3	3	3														5205.58	5651.12	5009.25	6314.98	6062.31	6693.08	6479.77	6626.19	6337.83	6590.68	6830.13
O60508	CDC40	O60508	O60508	CDC40	Homo sapiens	Pre-mRNA-processing factor 17	8.19067e-05	0.000143143	65521.25	1280.7	1375.4	1347.3	1509.5	1466.9	1559.3	1356.4	1457.8	1531.8	1572.5	1424.5	1514.2	3	3	3	3														4701.88	5137.28	5046.22	5504.43	5220.15	5282.94	5154.5	5271.08	5319.83	5395.1	5284.16
O60513	B4GALT4	O60513	O60513	B4GALT4	Homo sapiens	Beta-1,4-galactosyltransferase 4	1.22497e-05	0	40041.1	1797.1	1693.5	1818.5	1829.2	1886.8	1927.4	1907	1953.7	1935.2	1835.3	1827.1	1828.5	3	3	3	3														6042.72	5817.25	6199.71	6215.09	6466.57	6650.32	6451.25	6977.39	6440.75	6447.63	6455.67
O60518	RANBP6	O60518	O60518	RANBP6	Homo sapiens	Ran-binding protein 6	7.09058e-06	0	124713.56	1205.8	1305.3	1258.3	1605.7	1698	1755.5	1351.9	1532.5	1474.4	1373.7	1364.6	1368.2	3	3	3	3														16327.1	16578.8	15896.8	20803.1	20352.1	21430.7	17930	18295.2	17330.3	19674.9	18922.1
O60524-4	NEMF	O60524;O60524-4	O60524;O60524-4	NEMF	Homo sapiens	Ribosome quality control complex subunit NEMF;Isoform 4 of Ribosome quality control complex subunit NEMF	5.63542e-06	0	122954.43;122954.43-4	2298.2;2341.6	2312.2;2355.8	2337.2;2381.3	2621.5;2671	2551.6;2599.7	2543;2591	2534.9;2582.7	2095.7;2135.3	2499.5;2546.6	2554;2602.2	2431.6;2477.5	2520.2;2567.8	3	3	3	3														13790.7	14393	14078.5	16064.6	15633.7	15425.2	15671.8	15129.9	15064.9	15289.7	14749
O60547	GMDS	O60547	O60547	GMDS	Homo sapiens	GDP-mannose 4,6 dehydratase	1.10737e-05	0	41949.71	2815.2	3106.5	2876.3	2876.4	2867	2859.2	2923.4	2800.5	2823	2758.4	2753.1	2827.3	3	3	3	3														8841.93	8446.04	8829.44	8790.64	8857.73	9123.14	8818.12	8717.68	8689.02	8676.04	8731.03
O60551	NMT2	O60551	O60551	NMT2	Homo sapiens	Glycylpeptide N-tetradecanoyltransferase 2	6.1278e-06	0	56980.22	1821.8	1454.5	1771.6	2124.4	2156.2	2045.5	1920.2	2060.2	2047.8	2105.4	2080.2	1951.9	3	3	3	3														4953.55	4960.14	4455.92	5718.42	5486.71	5644.15	5451.92	5553.81	5490.7	5741.61	5587.25
O60563	CCNT1	O60563	O60563	CCNT1	Homo sapiens	Cyclin-T1	0.000167424	0.000384271	80684.61	101.2	115.5	178.1	230.2	198.9	263.3	184.2	226.7	191.2	214.5	286.3	213.1	3	3	3	3														968.771	896.648	1342.92	1332.23	1360.34	1350.02	1250.28	1363.53	1431.48	1417.98	1491.44
O60565	GREM1	O60565	O60565	GREM1	Homo sapiens	Gremlin-1	1.75597e-06	0	20696.75	21004.699	21145.699	20962.5	25614	24382.199	25604.199	27431.6	26553.801	27158.5	26621.301	25746.4	25902	3	3	3	3														43660.7	42295.1	42723.4	50595.3	49764	51641	54817.2	52888.4	54874.4	52257.8	51164.3
O60568	PLOD3	O60568	O60568	PLOD3	Homo sapiens	Multifunctional procollagen lysine hydroxylase and glycosyltransferase LH3	1.19083e-06	0	84785.15	16148.6	15913	15861	16023.9	15751.7	15912.3	16281.2	16164.8	15774.6	15657.2	15255.1	15529.2	3	3	3	3														63667.9	63468.8	62799.8	64129.7	63334.7	63004.7	64977.9	64987.1	63989.1	62438.1	60830.9
O60573-2	EIF4E2	O60573;O60573-2	O60573;O60573-2	EIF4E2	Homo sapiens	Eukaryotic translation initiation factor 4E type 2;Isoform 2 of Eukaryotic translation initiation factor 4E type 2	2.76104e-05	0.000143143	28361.95;28361.95-2	3701.4;4037.9	2534.1;2764.4	2728.2;2976.2	4413.4;4814.6	4480.8;4888.1	3505.5;3824.1	3039.7;3316	4262;4649.4	3968.5;4329.3	3970.8;4331.8	2649.7;2890.6	2801.7;3056.4	3	3	3	3														5116.53	4976	5603.86	6098.6	6447.68	6645.29	6166.39	6211.68	5841.47	5917.54	5553.87
O60583-2	CCNT2	O60583;O60583-2	O60583;O60583-2	CCNT2	Homo sapiens	Cyclin-T2;Isoform 2 of Cyclin-T2	0.00315601	0.00387366	81028.94;81028.94-2	51.9;57.5	192.9;213.5	65.1;72	308.5;341.6	330.2;365.5	270.8;299.8	270;298.9	100.7;111.5		195.6;216.5	270;299	259.9;287.8	3	3	2	3														3014.66	1734.26	2124.55	2599.6	2559.71	2475.03	2209.98	2087.93		2123.62	2682.6
O60610	DIAPH1	O60610	O60610	DIAPH1	Homo sapiens	Protein diaphanous homolog 1	6.85098e-07	0	141347.32	2365.9	2251.5	2247.5	4111.8	4147.1	4027.1	3581.6	3587.8	3736.2	3487.1	3427.6	3332.5	3	3	3	3														8150.46	8199.8	8299.66	12747.1	13157.2	12781.5	11695.6	11512.7	11769.6	11336.5	11080.2
O60613	SELENOF	O60613	O60613	SELENOF	Homo sapiens	Selenoprotein F	1.91732e-06	0	18091.8	11248	11092.1	11257	9886.5	9140.2	9646.9	10593.7	9692.8	10672.5	9704.6	10113.2	9942.5	3	3	3	3														27339.9	27801.5	27443.8	26924.8	25404.9	24956.4	27136.5	28356.7	27375.7	25062.5	25839.3
O60637-3	TSPAN3	O60637;O60637-2;O60637-3	O60637;O60637-2;O60637-3	TSPAN3	Homo sapiens	Tetraspanin-3;Isoform 2 of Tetraspanin-3;Isoform 3 of Tetraspanin-3	0.00046289	0.000607312	28017.7;28017.7-2;28017.7-3	1940.3;2134.4;1940.3	1285.3;1413.8;1285.3	2057.7;2263.4;2057.7	1101.5;1211.6;1101.5			1111.1;1222.2;1111.1	1002.6;1102.9;1002.6	1439.1;1583.1;1439.1	1049.1;1154;1049.1	1177.8;1295.6;1177.8	1232.8;1356.1;1232.8	3	1	3	3														7036.93	5588.49	7552.67	4653.68			4147.8	3691.62	5133.71	3982.97	4572.71
O60645	EXOC3	O60645	O60645	EXOC3	Homo sapiens	Exocyst complex component 3	8.45075e-07	0	85567.42	6938.3	6945.1	6870.8	6912.6	6966.5	6664.9	7086.1	6987.7	7077	6591	6670.7	6675	3	3	3	3														19429.9	19608.5	19298.5	18895.1	19605.5	19525.5	19245.9	19966.8	19970.8	18929.1	18984
O60658-6	PDE8A	O60658;O60658-2;O60658-6	O60658;O60658-2;O60658-6	PDE8A	Homo sapiens	High affinity cAMP-specific and IBMX-insensitive 3',5'-cyclic phosphodiesterase 8A;Isoform 2 of High affinity cAMP-specific and IBMX-insensitive 3',5'-cyclic phosphodiesterase 8A;Isoform 6 of High affinity cAMP-specific and IBMX-insensitive 3',5'-cyclic phosphodiesterase 8A	0.000797296	0.00116809	93303.96;93303.96-2;93303.96-6	49.1;52.6;55.3	73.1;78.3;82.2	86.2;92.3;96.9		67;71.7;75.3	94;100.8;105.8	79.9;85.6;89.9	76.6;82.1;86.2		52.2;55.9;58.7	97.4;104.3;109.5	62.8;67.3;70.7	3	2	2	3														1304.97	1074.68	1299.05		1125.34	1159.9	980.828	1068.76		916.724	1215.26
O60662-2	KLHL41	O60662;O60662-2	O60662;O60662-2	KLHL41	Homo sapiens	Kelch-like protein 41;Isoform Short of Kelch-like protein 41	0.000173997	0.000384271	68037.22;68037.22-2				272.4;281.4	284.5;294	285.6;295.1		122.7;126.8	122.3;126.4	110.4;114.1	116.5;120.4	69.4;71.7	0	3	2	3	S2	S2	S3		S4	S4											4293.81	4446.03	4500.37		1889.73	1928.24	1742.66	1801.99
O60664-4	PLIN3	O60664;O60664-4	O60664;O60664-4	PLIN3	Homo sapiens	Perilipin-3;Isoform 4 of Perilipin-3	9.84554e-07	0	47074.96;47074.96-4	48064.602;48064.602	48055.699;48055.699	47733.898;47733.898	65470.602;65470.602	66241.797;66241.797	66930.102;66930.102	57595.801;57595.801	57654.199;57654.199	58429;58429	55785.699;55785.699	56684.102;56684.102	56284.301;56284.301	3	3	3	3														93566.8	94725.4	94057.1	126439	126745	130399	112251	111466	112539	110765	112063
O60669	SLC16A7	O60669	O60669	SLC16A7	Homo sapiens	Monocarboxylate transporter 2	6.05713e-05	0.000143143	52200.24	1371	1430.3	1604.6	1047.4	1180.2	1025.9	1140.6	1242.4	1211.6	1217.3	1235.2	1204.1	3	3	3	3														5436.58	5536.53	6219.83	4059.04	4551.05	3950.85	4515.73	4756.41	4798.35	4874.77	4768.44
O60671-2	RAD1	O60671;O60671-2	O60671;O60671-2	RAD1	Homo sapiens	Cell cycle checkpoint protein RAD1;Isoform 2 of Cell cycle checkpoint protein RAD1	0.00178757	0.00277097	31827.28;31827.28-2				104.9;118		173.1;194.8		77.2;86.8		133.9;150.6			0	2	1	1	S2																947.834		1035.38		696.508		1113.79
O60674	JAK2	O60674	O60674	JAK2	Homo sapiens	Tyrosine-protein kinase JAK2	7.33458e-05	0.000143143	130673.54	17.1	16.4				41.5			13.2			14.8	2	1	1	1														556.134	547.264				474.968			958.514
O60675	MAFK	O60675	O60675	MAFK	Homo sapiens	Transcription factor MafK	0.0017533	0.00258065	17523.1	183.3	138.2	167.7	218.4	253.2	195.7	172.4		166.3	172.7	293.1		3	3	2	2														1397.04	1053.57	1277.92	1398.62	1483.43	1144.19	895.808		1064.84	1315.84	1519.74
O60678	PRMT3	O60678	O60678	PRMT3	Homo sapiens	Protein arginine N-methyltransferase 3	6.80475e-05	0.000143143	59903.17	1179.7	330.3	1068.6	385.4	467	1204.1	1298.5	1255.5	415.8	1239	411.5	1337.2	3	3	3	3														8555.17	8996.25	9698.44	8747.41	10368.6	11113.1	9189.51	8563.42	8930.91	9457.08	9012.19
O60683	PEX10	O60683;O60683-2	O60683;O60683-2	PEX10	Homo sapiens	Peroxisome biogenesis factor 10;Isoform 2 of Peroxisome biogenesis factor 10	5.55629e-05	0.000143143	37069.12;37069.12-2	890.9;838.5	950;894.2	929.6;874.9	728.7;685.9	697.9;656.8	728.8;686	789.9;743.5	710.6;668.8	863.9;813.1	805.2;757.9	840.5;791	704.2;662.7	3	3	3	3														3141.22	3127.93	3516.04	2680.53	2383.87	2470.51	2813.31	2856.67	2954.72	2796.09	3219.26
O60684	KPNA6	O60684	O60684	KPNA6	Homo sapiens	Importin subunit alpha-7	3.00206e-06	0	60029.5	9451.1	8253.1	8096.6	11242	11366.2	10206.4	9711.8	10139.6	10688.5	9932.9	10123.2	9046.4	3	3	3	3														35615.9	34336	33312	38246.9	39255.7	36920.2	37347.3	36477.9	38164.8	35974.9	36934.3
O60701	UGDH	O60701	O60701	UGDH	Homo sapiens	UDP-glucose 6-dehydrogenase	1.70179e-06	0	55024.08	37682.699	36353.602	36717.699	47271.898	47001.301	46497	41653.898	42760.602	43626.898	43109.602	41641.801	42403.898	3	3	3	3														73280.7	71071	70176	91498.3	92255.5	90115.7	81714.3	83095.1	84401.7	83332.2	81137.4
O60704	TPST2	O60704	O60704	TPST2	Homo sapiens	Protein-tyrosine sulfotransferase 2	6.85149e-06	0	41911.81	1968.4	1875.6	1866.2	1837.8	1942	1698.4	1982.5	1981.4	1917.5	1982.8	1859.5	1812.6	3	3	3	3														4988.69	4841.62	4973.43	4928.08	4931.69	4706.82	5026.58	5083.37	5166.03	4850.01	4643.62
O60711	LPXN	O60711	O60711	LPXN	Homo sapiens	Leupaxin	1.30272e-06	0	43332.02	2254.7	2093	2147.1	6919.8	6856.9	6978.2	6177.6	6483.6	6300.7	5239	5509.9	5519	3	3	3	3														4746.37	4866.43	4505.19	15583.6	15189.8	15706.9	13889.2	14192.3	13772.4	11702.4	12077.8
O60716-5	CTNND1	O60716-3;O60716-5	O60716-3;O60716-5	CTNND1	Homo sapiens	Isoform 1AC of Catenin delta-1;Isoform 1A of Catenin delta-1	1.2344e-06	0	104976.67;104155.81	25085.4;25085.4	24775.699;24775.699	24782.301;24782.301	24773.5;24773.5	25303.6;25303.6	24840.199;24840.199	25078.6;25078.6	24482.699;24482.699	25772.199;25772.199	24582.199;24582.199	24578;24578	24388.199;24388.199	3	3	3	3														59969.6	59403.4	58611	60809.5	61569.8	60462.6	61050.2	60100.6	61270.9	59062.9	59371.3
O60725	ICMT	O60725	O60725	ICMT	Homo sapiens	Protein-S-isoprenylcysteine O-methyltransferase	2.83859e-06	0	31938.1	2649.4	2974	2577.5	2656.3	2837.4	2658.3	2834.6	2816.1	3095.1	3086.9	2838.1	2991.1	3	3	3	3														8163.92	8635.34	8229.16	8539.32	7944.09	7559.82	8460.79	8286.97	8854.83	9929.81	8684.05
O60739	EIF1B	O60739	O60739	EIF1B	Homo sapiens	Eukaryotic translation initiation factor 1b	3.37357e-05	0.000143143	12823.64	2092.1	2347.7	2009.3	2003.8	1896	1920.5	1867.2	1833.6	1928.3	1929.4	1889.3	1786.6	3	3	3	3														4020.74	4487.16	4018.25	3887.3	3810.12	3377.94	3697.21	3747.66	4212.3	3953.32	3746.38
O60749	SNX2	O60749	O60749	SNX2	Homo sapiens	Sorting nexin-2	8.72927e-07	0	58471.1	7306.6	6940.6	7610.3	7366.6	8261.4	8237.4	8102.1	8219.6	8044.4	7960.6	8026.1	7815.8	3	3	3	3														15161	15347.3	15304.4	16718.8	17162.6	16978.8	16906.9	17154.4	16585.2	16743.7	16533.5
O60762	DPM1	O60762	O60762	DPM1	Homo sapiens	Dolichol-phosphate mannosyltransferase subunit 1	2.8244e-06	0	29634.27	19790.5	19427.1	19499.5	18258.9	18267.4	17542	18267.1	18494	18711.301	19053	16583.801	18674	3	3	3	3														37885.9	38142.4	38363.7	37528.9	37762.2	36528.3	37575.8	38210	38244.7	38888	38238.5
O60763	USO1	O60763	O60763	USO1	Homo sapiens	General vesicular transport factor p115	3.47708e-07	0	107895.26	15013.3	15424	15259.3	19432.801	19459.6	19290.199	18952.9	19056.801	18787.9	18419.5	18124.199	18538	3	3	3	3														38465.9	38301.3	38790.7	47826.6	48188.1	48331.4	47192.2	47489.1	47542.3	45970.8	45601.1
O60783	MRPS14	O60783	O60783	MRPS14	Homo sapiens	Small ribosomal subunit protein uS14m	6.61882e-07	0	15138.7	2858.7	2946.1	3125.6	2606.4	2565.4	2537.8	2627.7	2499.2	2582.4	2471.4	2627.5	2407	3	3	3	3														6946.57	6691.15	6900.36	5913.24	5855.56	5532.68	5925.34	5543.24	5923.3	5500.12	5949.99
O60784	TOM1	O60784	O60784	TOM1	Homo sapiens	Target of Myb1 membrane trafficking protein	1.09751e-08	0	53818.43	11374	12087	12283.7	10703.7	10194.2	11316.4	10314	10915.7	9983.7	9980.8	10178.9	9812	3	3	3	3														39240.4	40963.5	40015.7	36357	35769.7	36609.8	35911.4	36971	35279.2	34958.5	35648.3
O60814	H2BC12	O60814;P58876;P62807;Q5QNW6;Q5QNW6-2;Q93079;Q99877;Q99879	O60814;P58876;P62807;Q5QNW6;Q5QNW6-2;Q93079;Q99877;Q99879	H2BC12;H2BC5;H2BC4;H2BC18;H2BC18;H2BC9;H2BC15;H2BC14	Homo sapiens	Histone H2B type 1-K;Histone H2B type 1-D;Histone H2B type 1-C/E/F/G/I;Histone H2B type 2-F;Isoform 2 of Histone H2B type 2-F;Histone H2B type 1-H;Histone H2B type 1-N;Histone H2B type 1-M	3.60372e-06	0	13890.13;13936.16;13906.13;13920.16;13920.16-2;13892.11;13922.13;13989.27	1549806.25;1549806.25;1549806.25;1549806.25;1356080.5;1549806.25;1549806.25;1549806.25	1567238.25;1567238.25;1567238.25;1567238.25;1371333.375;1567238.25;1567238.25;1567238.25	1540227.25;1540227.25;1540227.25;1540227.25;1347698.75;1540227.25;1540227.25;1540227.25	1310376.25;1310376.25;1310376.25;1310376.25;1146579.25;1310376.25;1310376.25;1310376.25	1289755;1289755;1289755;1289755;1128535.625;1289755;1289755;1289755	1310755.875;1310755.875;1310755.875;1310755.875;1146911.375;1310755.875;1310755.875;1310755.875	1348454.125;1348454.125;1348454.125;1348454.125;1179897.25;1348454.125;1348454.125;1348454.125	1366337.75;1366337.75;1366337.75;1366337.75;1195545.625;1366337.75;1366337.75;1366337.75	1363211.125;1363211.125;1363211.125;1363211.125;1192809.75;1363211.125;1363211.125;1363211.125	1324960.75;1324960.75;1324960.75;1324960.75;1159340.75;1324960.75;1324960.75;1324960.75	1356439.875;1356439.875;1356439.875;1356439.875;1186884.875;1356439.875;1356439.875;1356439.875	1335086.375;1335086.375;1335086.375;1335086.375;1168200.625;1335086.375;1335086.375;1335086.375	3	3	3	3														2.42363e+06	2463522	2.33685e+06	1.94683e+06	1.89032e+06	1.82421e+06	2.02965e+06	1.97845e+06	1972478	2.0483e+06	2.0366e+06
O60825-2	PFKFB2	O60825;O60825-2	O60825;O60825-2	PFKFB2	Homo sapiens	6-phosphofructo-2-kinase/fructose-2,6-bisphosphatase 2;Isoform 2 of 6-phosphofructo-2-kinase/fructose-2,6-bisphosphatase 2	0.000889438	0.00138329	58476.79;58476.79-2	392.5;415.6	295;312.4	393.1;416.2	455.5;482.3	291.4;308.6	338.1;358	382.5;405	288.4;305.4	403.7;427.4	316.6;335.3	294.3;311.6	307.9;326	3	3	3	3														2236.25	2701.51	2633.62	2151.82	2247.12	1777.64	2406.47	1538.08	2127.36	2475.96	2125.62
O60826	CCDC22	O60826	O60826	CCDC22	Homo sapiens	Coiled-coil domain-containing protein 22	4.5004e-06	0	70755.58	4029.1	4170.7	4340.3	4415.5	4536.3	4717.7	4593.7	4618.3	4549.2	4508	4314.8	4421.1	3	3	3	3														10481.5	10898.6	10645.7	11342	11507	11446.3	11210.5	11394.2	11300.5	10960.5	11212.7
O60828-2	PQBP1	O60828;O60828-2	O60828;O60828-2	PQBP1	Homo sapiens	Polyglutamine-binding protein 1;Isoform 2 of Polyglutamine-binding protein 1	4.23915e-05	0.000143143	30472.25;30472.25-2	4150.2;4150.2	4199.6;4199.6	3634.3;3634.3	3932.5;3932.5	4308.4;4308.4	4344;4344	4122.9;4122.9	4260.1;4260.1	3771.6;3771.6	3797.8;3797.8	3484;3484	4339;4339	3	3	3	3														12401	13758.3	11719.8	11572.6	12359.8	12298.8	11726.5	11424.9	10751.9	12046.6	11071.5
O60830	TIMM17B	O60830;O60830-2	O60830;O60830-2	TIMM17B	Homo sapiens	Mitochondrial import inner membrane translocase subunit Tim17-B;Isoform 2 of Mitochondrial import inner membrane translocase subunit Tim17-B	0.000184894	0.000384271	18273.04;18273.04-2	817.7;669	568.2;464.9	776.1;635	864.1;707	718.6;587.9	644.8;527.6	682.9;558.8	719.2;588.5	366.7;300.1	760.7;622.4	678.6;555.2	675.6;552.8	3	3	3	3														2241.36	2274.49	2188.08	2455.1	2017.8	2491.77	1840.23	2015.95	1478.71	2125.25	1935.22
O60831	PRAF2	O60831	O60831	PRAF2	Homo sapiens	PRA1 family protein 2	6.69123e-07	0	19257.9	16295.3	17130.6	16401.199	14114.5	14723.7	14083.5	14239.5	14505.3	13973.4	15167.6	14986.1	15484.8	3	3	3	3														30518.4	33099.5	31686.1	27552.5	27012.6	26638	27779	27523.5	26215.9	27978.1	29569.7
O60832	DKC1	O60832	O60832	DKC1	Homo sapiens	H/ACA ribonucleoprotein complex subunit DKC1	8.46635e-07	0	57674.09	8880.8	9035.6	8534.4	7905.3	7863.7	8008.1	7718.8	8026.9	7879.5	8494.7	8219.3	8207.5	3	3	3	3														26196	27419.4	26420.6	23542.7	23698.1	23766.8	22924.8	24388	23599.5	25390	24197.6
O60841	EIF5B	O60841	O60841	EIF5B	Homo sapiens	Eukaryotic translation initiation factor 5B	1.34705e-06	0	138826.85	10620.8	10614.3	10654.8	12353.9	12482.7	11996.7	11830.5	11764.5	12074.7	11839.6	12015.3	12148.8	3	3	3	3														37757.3	37488.2	37331.6	43496.9	42100.5	42200.4	42362.1	41164.9	42601.5	41275.3	42013.1
O60858	TRIM13	O60858	O60858	TRIM13	Homo sapiens	E3 ubiquitin-protein ligase TRIM13	0.00170859	0.00247711	46987.55	372.1	333.1	433.7	232.2	286.5	200.9	239.1	309.9			207.7		3	3	2	1														1682.81	1643.12	1904.47	1327.9	1546.9	1587.05	1399.04	1423.61			1478.52
O60869	EDF1	O60869	O60869	EDF1	Homo sapiens	Endothelial differentiation-related factor 1	1.4964e-05	0	16368.68	7475	7561.4	7218.9	11181.6	11409.8	11063.5	9529.4	9587.5	9323.3	9377.6	9795.3	9686.4	3	3	3	3														16513.7	17271	15274.3	25022.6	25571.8	25341.7	21133.7	21624.9	21167.6	20250.2	21307.7
O60870	KIN	O60870	O60870	KIN	Homo sapiens	DNA/RNA-binding protein KIN17	0.00383629	0.00459928	45373.71					163.9	91.3		122.8	96.1	119			0	2	2	1	S2		S3															764.063	700.865		798.88	768.421	880.986
O60879-2	DIAPH2	O60879;O60879-2;O60879-3	O60879;O60879-2;O60879-3	DIAPH2	Homo sapiens	Protein diaphanous homolog 2;Isoform 2 of Protein diaphanous homolog 2;Isoform 3 of Protein diaphanous homolog 2	2.01396e-05	0.000143143	125569.13;125569.13-2;125569.13-3	730.5;730.5;743.6	683.6;683.6;695.8	722.9;722.9;735.9	1611.6;1611.6;1640.4	1521.8;1521.8;1549	1564.7;1564.7;1592.6	1361.4;1361.4;1385.8	1241.6;1241.6;1263.8	1277.5;1277.5;1300.4	1211.6;1211.6;1233.3	1327.4;1327.4;1351.1	1227.1;1227.1;1249	3	3	3	3														4884.89	5462.87	5071.09	7690.98	8224.02	7734.19	7289.33	7192.35	7162.33	6930.59	7622.83
O60884	DNAJA2	O60884	O60884	DNAJA2	Homo sapiens	DnaJ homolog subfamily A member 2	2.11195e-06	0	45745.6	16723.6	16598.1	16365.9	16632.9	17444.5	16706.801	16936.4	16896.4	16547.801	16554.1	16231	16484.9	3	3	3	3														35848.2	35355.6	34560.6	37416.9	37558.7	37208.1	36774.5	37156.5	36204.2	35955.9	35837.5
O60885	BRD4	O60885	O60885	BRD4	Homo sapiens	Bromodomain-containing protein 4	1.64148e-05	0.000143143	152218.76	1059	1016.8	1126.6	1507.6	1503	1510.6	1495.8	1427	1388.9	1433.8	1436.6	1406.3	3	3	3	3														5151.37	4398.82	5103.66	5870.52	6113.06	6183.14	5936.67	5968.69	5949.82	6153.58	5805.95
O60888-3	CUTA	O60888;O60888-2;O60888-3	O60888;O60888-2;O60888-3	CUTA	Homo sapiens	Protein CutA;Isoform A of Protein CutA;Isoform C of Protein CutA	7.24111e-07	0	19116.32;19116.32-2;19116.32-3	28678.5;25093.699;25093.699	28660.9;25078.301;25078.301	29580.4;25882.9;25882.9	32375.6;28328.6;28328.6	31032.6;27153.6;27153.6	30672.699;26838.6;26838.6	31131.5;27240.1;27240.1	31127.6;27236.6;27236.6	29513.6;25824.4;25824.4	28999.5;25374.6;25374.6	28792.301;25193.199;25193.199	29434.801;25755.5;25755.5	3	3	3	3														56162.8	58576.2	61710.6	64657.1	64846.5	62201.5	60218.3	62954.4	60340.5	56799.9	54101.6
O60906	SMPD2	O60906	O60906	SMPD2	Homo sapiens	Sphingomyelin phosphodiesterase 2	0.00214275	0.00313054	47645.64	317.3	464.5	390.7		274.1	409.1	456.2	415.1	408.8	499.1	466.1	294.5	3	2	3	3														1453.26	2178.28	2067.71		1785.14	2079.7	1937.04	1879.22	2348.24	2509.62	1977.81
O60907-2	TBL1X	O60907;O60907-2	O60907;O60907-2	TBL1X	Homo sapiens	F-box-like/WD repeat-containing protein TBL1X;Isoform 2 of F-box-like/WD repeat-containing protein TBL1X	1.26207e-05	0	62495.67;62495.67-2	675.6;750.7	587;652.2	706.1;784.5	773.9;859.9	680.9;756.5	760.6;845.1	664.8;738.7	683.2;759.1	790.2;878	756.8;840.9	715.4;794.9	665.9;739.9	3	3	3	3														3875.04	3765.19	3487.02	4154.68	3796.83	3886.59	3952.28	3773.47	4009.02	3865.31	3771.4
O60909-2	B4GALT2	O60909;O60909-2;O60909-3	O60909;O60909-2;O60909-3	B4GALT2	Homo sapiens	Beta-1,4-galactosyltransferase 2;Isoform 2 of Beta-1,4-galactosyltransferase 2;Isoform 3 of Beta-1,4-galactosyltransferase 2	0.00297479	0.00387366	41972.23;41972.23-2;41972.23-3	157.4;149.1;141.7		55.8;52.9;50.3	106.6;101;95.9			143;135.5;128.7	170.3;161.3;153.2	88.7;84.1;79.9				2	1	3	0					S1									1460.64		1154.35	1788.19			1304.48	1579.91	1488.65
O60921	HUS1	O60921	O60921	HUS1	Homo sapiens	Checkpoint protein HUS1	0.00139034	0.00209875	31690.85		35.7		87.5			86.5	71.3	44.4	67.4	46.5		1	1	3	2															486.381		651.266			606.12	481.443	605.164	413.334	632.645
O60925	PFDN1	O60925	O60925	PFDN1	Homo sapiens	Prefoldin subunit 1	2.34393e-06	0	14210.47	15182.3	15085.5	14795.7	18755.4	17915.5	18083.801	17021.5	16531.6	17035.199	16506.699	16860.301	16383.3	3	3	3	3														27606	27420.5	27240.7	34488.2	34045.4	33964.8	31833.6	30894.1	31937	30834.3	31216.2
O60927	PPP1R11	O60927	O60927	PPP1R11	Homo sapiens	E3 ubiquitin-protein ligase PPP1R11	4.74463e-05	0.000143143	13952.5	930.6	1042.4	1072.9	753.5	520.4	1002.1	929.8	1015.2	828.3	962.2	908.6	1256.5	3	3	3	3														1572.11	1574.44	1626.42	1850.37	1612.87	1662.37	1567.41	1513.22	1525.68	1612.94	1488.38
O60930	RNASEH1	O60930	O60930	RNASEH1	Homo sapiens	Ribonuclease H1	0.00598285	0.00710429	32064.22		13			107.6			118.2			107.9		1	1	1	1															460.317			914.366			483.928			918.374
O60934	NBN	O60934	O60934	NBN	Homo sapiens	Nibrin	2.80866e-05	0.000143143	84959.03	843.5	738.5	574.9	1124.2	998.7	1021.7	1031.6	1050.8	1030	1043.8	885.8	1021.3	3	3	3	3														4885.17	4754.85	4401.97	5704.28	5793.69	6218.66	5798.43	5583.72	6222.21	5836.59	5536.25
O60936	NOL3	O60936;O60936-3	O60936;O60936-3	NOL3	Homo sapiens	Nucleolar protein 3;Isoform 3 of Nucleolar protein 3	1.86153e-05	0.000143143	22629.45;22629.45-3	2151.9;1793.3	2279.4;1899.5	2314;1928.3	2598.3;2165.3	2711;2259.2	2746;2288.3	2489.8;2074.9	2504.1;2086.7	2314.6;1928.8	2523.5;2102.9	2276.9;1897.4	2419;2015.8	3	3	3	3														4232.33	4501.73	4473.21	5172.48	5429.69	5433.7	4632.05	4966.88	4601.62	4944.94	4554.11
O60942	RNGTT	O60942	O60942	RNGTT	Homo sapiens	mRNA-capping enzyme	3.67005e-05	0.000143143	68556.73	192.9	111.5		3664.4	3447.4	3233.8	2382.6	2222.7	2424.1	2227.2	2172.1	2046.2	2	3	3	3														16317.6	19688.5		22884.7	28429.9	29180.5	24754.4	21683.2	26723.9	21559.3	23888.8
O75027	ABCB7	O75027;O75027-2	O75027;O75027-2	ABCB7	Homo sapiens	Iron-sulfur clusters transporter ABCB7, mitochondrial;Isoform 2 of Iron-sulfur clusters transporter ABCB7, mitochondrial	2.26685e-06	0	82641.3;82641.3-2	2328.3;2328.3	2017.8;2017.8	2609.5;2609.5	2197.8;2197.8	1523.9;1523.9	2187.3;2187.3	2153.3;2153.3	2354.8;2354.8	1816.8;1816.8	2178.6;2178.6	1897.5;1897.5	2213;2213	3	3	3	3														6032.23	6325.38	6310.28	5247.64	5094.02	5333.53	5479.38	5771.29	5449.77	5489.81	5690.56
O75030-2	MITF	O75030;O75030-2	O75030;O75030-2	MITF	Homo sapiens	Microphthalmia-associated transcription factor;Isoform A2 of Microphthalmia-associated transcription factor	3.08455e-05	0.000143143	58795.49;58795.49-2	574.2;574.2	595.6;595.6	633.6;633.6	585;585	599.9;599.9	663.5;663.5	589.8;589.8	519.9;519.9	610;610	608.4;608.4	584.3;584.3	512.7;512.7	3	3	3	3														2845.94	2287.85	2935.19	2693.03	2620.44	2948.07	2445.4	2378.35	2600.52	2647.32	2414.85
O75044	SRGAP2	O75044	O75044	SRGAP2	Homo sapiens	SLIT-ROBO Rho GTPase-activating protein 2	5.26439e-05	0.000143143	120870.54	739.3	997.3	873.7	1083.4	1012.6	1110.8	1054.9	973.3	1100.9	1036	1025.1	1001.4	3	3	3	3														4774.86	5256.89	4784.36	5764.26	6195.27	5794.1	5637.66	5530.32	5773.19	5872.72	5666.62
O75061-4	DNAJC6	O75061;O75061-2;O75061-4	O75061;O75061-2;O75061-4	DNAJC6	Homo sapiens	Auxilin;Isoform 2 of Auxilin;Isoform 4 of Auxilin	0.002196	0.0032048	99996.51;99996.51-2;99996.51-4			90.7;81.4;88.2	226.3;203.1;220		172.5;154.8;167.7	258;231.5;250.8	221.9;199.2;215.7	226;202.8;219.7		172.3;154.7;167.6		1	2	3	1																1332.15	1775.62		1739.6	2112.07	1838.28	2011.13		1502.62
O75063	FAM20B	O75063	O75063	FAM20B	Homo sapiens	Glycosaminoglycan xylosylkinase	2.90799e-07	0	46432.47	3718.4	3618.4	3667.3	3015.7	3154.4	3103	3496.6	3239.8	3052.7	3295.6	3162.8	3049.7	3	3	3	3														11534	11508.8	11554	10268.2	9902.98	10239.1	10302.3	10390.2	9546.31	10171	10389.2
O75064	DENND4B	O75064	O75064	DENND4B	Homo sapiens	DENN domain-containing protein 4B	0.00137009	0.00209875	163846.84									35.2				0	0	1	0																						1160.1
O75071	EFCAB14	O75071	O75071	EFCAB14	Homo sapiens	EF-hand calcium-binding domain-containing protein 14	0.00139753	0.00209875	55031.47	96.8		150.1		66.9	165.7		82.3		112.8	35.2	73.6	2	2	1	3														1052.94		1164.12		796.321	1324.94		935.836		975.395	1152.3
O75083	WDR1	O75083	O75083	WDR1	Homo sapiens	WD repeat-containing protein 1	1.99381e-07	0	66193.52	73568.898	74720.297	73681.398	80757.898	79837.898	78949.398	75855.797	77217.398	76438.703	73953.398	74550.602	74713.203	3	3	3	3														240114	241070	234857	265328	262588	261354	249204	248899	251198	242434	245258
O75084	FZD7	O75084	O75084	FZD7	Homo sapiens	Frizzled-7	9.80495e-06	0	63620.12	10963.3	10826.6	11310.2	6530.9	6632.3	6415.6	7351.5	7416	7339.1	7364.1	7354.9	7485.3	3	3	3	3														51948.8	50012.5	52119.7	30446.6	31275.4	30638.9	34070.2	34171.7	33819.3	33646.4	34396.6
O75094	SLIT3	O75094	O75094	SLIT3	Homo sapiens	Slit homolog 3 protein	6.08257e-06	0	167713.3	3122.4	3050.5	2968.2	1801.6	1802.4	1916.9	1957.7	2034	1940.8	1943.3	1969.1	2143.7	3	3	3	3														11724.8	11497.7	11517.3	7136.92	7157.43	7428.17	7566.78	7842.45	7629.21	8092.45	7887.56
O75095	MEGF6	O75095	O75095	MEGF6	Homo sapiens	Multiple epidermal growth factor-like domains protein 6	9.32991e-06	0	161185.19	2559.1	2633.9	2689.3	1404	1490	1458.7	1628.2	1731.5	1654	1670.7	1711.5	1657.3	3	3	3	3														12556.7	12841.8	13160.5	7338.29	7732.46	7196.54	8341.25	8764.76	8255.1	8545.92	8779.03
O75110	ATP9A	O75110	O75110	ATP9A	Homo sapiens	Probable phospholipid-transporting ATPase IIA	1.35644e-05	0	118582.52	721	674.3	732.5	431.3	399.6	517.4	540.9	478.6	371.5	511.1	430.2	593.1	3	3	3	3														4822.95	5012.56	5104.28	4256.51	4005	3942.98	3886.03	4025.4	3861.31	4203	4399.22
O75112	LDB3	O75112	O75112	LDB3	Homo sapiens	LIM domain-binding protein 3	0.00131424	0.00200714	77134.87	471.4	512.4	442.1	306.4	356.9	257.5	312	329.4	361.6	350.9	355.3	344.2	3	3	3	3														2745.16	2843.81	2673.69	2145.59	2065.11	1870.19	2207.9	2224.38	2089.26	2080.02	2263.25
O75113	N4BP1	O75113	O75113	N4BP1	Homo sapiens	NEDD4-binding protein 1	3.76827e-05	0.000143143	100378.76	270.8	295.5	230.7	483.4	489.4	495.4	422.8	426	351.1	390.5	385.7	419.2	3	3	3	3														1792.4	1711.91	1768.81	2532.58	2456.46	2444.55	2130.95	2239.29	2171.4	2232.59	2263.77
O75116	ROCK2	O75116	O75116	ROCK2	Homo sapiens	Rho-associated protein kinase 2	1.29437e-06	0	160899.82	4905.8	5114.7	4916.7	5166.7	5036.3	4858.8	4926.6	5066	5005.8	4823.1	4932.9	4598.5	3	3	3	3														21680.5	22045.8	21850.2	22986.5	23340	23410.2	22522.7	22786.5	22596.5	22146.2	22056.7
O75122-3	CLASP2	O75122-3	O75122-3	CLASP2	Homo sapiens	Isoform 3 of CLIP-associating protein 2	1.61285e-05	0.000143143	165854.94	1239.4	1168.4	1318.9	1444.3	1639.9	1388.4	1474	1315.3	1531.7	1429.6	1387.3	1312.4	3	3	3	3														13312.9	13989.6	13656.4	14158.5	14915	15459	13396.1	14259.2	14208.7	13672.7	14042.8
O75127	PTCD1	O75127	O75127	PTCD1	Homo sapiens	Pentatricopeptide repeat-containing protein 1, mitochondrial	0.00556734	0.00676384	78855.73	88.3	196.3	155.2		152.9	88.8		32.2	122	215.8	79.8		3	2	2	2														1053.99	918.348	1204.94		985.64	1146.26		1095.41	1104.6	1131.01	989.439
O75131	CPNE3	O75131	O75131	CPNE3	Homo sapiens	Copine-3	2.01516e-07	0	60130.63	18348.6	18114.199	18672	18229.5	17782.199	18179.199	18075.1	17649.801	17726.1	17219.301	16816.699	17043.801	3	3	3	3														44534	44817	45007.6	44094	44954.6	43918.8	43963.9	44204.5	44443	42404.5	42211
O75140-8	DEPDC5	O75140;O75140-1;O75140-4;O75140-8;O75140-9	O75140;O75140-1;O75140-4;O75140-8;O75140-9	DEPDC5	Homo sapiens	GATOR1 complex protein DEPDC5;Isoform 1 of GATOR1 complex protein DEPDC5;Isoform 4 of GATOR1 complex protein DEPDC5;Isoform 8 of GATOR1 complex protein DEPDC5;Isoform 9 of GATOR1 complex protein DEPDC5	0.000582004	0.000838323	181263.78;181263.78-1;181263.78-4;181263.78-8;181263.78-9				80.4;81.5;81.5;84.7;80.4		75.5;76.5;76.5;79.6;75.5	79.3;80.3;80.3;83.5;79.3	88.6;89.8;89.8;93.4;88.6			213.7;216.4;216.4;225.1;213.7		0	2	2	1	S2		S3														1517.6		1593.11	1784.94	1843.37			1824.53
O75143-2	ATG13	O75143;O75143-2;O75143-5	O75143;O75143-2;O75143-5	ATG13	Homo sapiens	Autophagy-related protein 13;Isoform 2 of Autophagy-related protein 13;Isoform 5 of Autophagy-related protein 13	1.18379e-05	0	56571.8;56571.8-2;56571.8-5	323.6;337;299.6	278.6;290.2;258	254.4;265;235.6	335;349;310.2	361.1;376.2;334.4	377.7;393.5;349.7	277;288.5;256.5	291.2;303.3;269.6	340.1;354.3;314.9	311;323.9;287.9	237.8;247.7;220.2	376.9;392.6;349	3	3	3	3														1682.77	1713.39	1966.79	1991.1	1935.04	2147.73	1848.9	1906.87	2020.02	1832.68	1833.49
O75144	ICOSLG	O75144;O75144-2	O75144;O75144-2	ICOSLG	Homo sapiens	ICOS ligand;Isoform 2 of ICOS ligand	0.00215377	0.00313054	33348.83;33348.83-2	367.8;367.8		181.4;181.4	219.4;219.4						125.1;125.1			2	1	0	1			S1											1982.82		2457.82	1166.88						1694.53
O75146	HIP1R	O75146	O75146	HIP1R	Homo sapiens	Huntingtin-interacting protein 1-related protein	3.2604e-05	0.000143143	119388.31	1053.1	810.7	977	913.4	964.4	964.1	975.2	992.5	810.7	1041.1	1037.8	1146.5	3	3	3	3														12121.2	11863.3	11502.7	14166	14876.2	14969.3	12801.2	12685	13036.2	13939.5	14127.6
O75147	OBSL1	O75147	O75147	OBSL1	Homo sapiens	Obscurin-like protein 1	5.96739e-05	0.000143143	206946.78	1294.1	1391.3	1364.9	1106.6	1387	1357.6	1275.3	1445.9	1259.3	1392.7	1305.8	1276	3	3	3	3														23582.8	24405	23482.8	21294.6	22242.5	24217.3	21830.8	25041.2	21681.4	23865.1	24282.9
O75150	RNF40	O75150	O75150	RNF40	Homo sapiens	E3 ubiquitin-protein ligase BRE1B	4.79522e-05	0.000143143	113678.45	931.3	851.4	1191.8	1261.9	1313	1409.5	1288.3	1541	1338.6	1302.8	1444.5	1358.7	3	3	3	3														3238.48	3134.45	3379.55	4113	4294.87	3982.84	3998.54	4116.55	4006.01	4000.68	4152
O75151	PHF2	O75151	O75151	PHF2	Homo sapiens	Lysine-specific demethylase PHF2	0.000452044	0.000607312	120774.99	153.3	195.8	177.7	130.6	179.1	260.4	166.5	142.6	167.5	148.6	140.9	128.1	3	3	3	3														1676.55	1283.84	1263.93	1206.61	1024.54	1257.67	1240.97	1047.08	1246.53	1129	1165.13
O75152	ZC3H11A	O75152	O75152	ZC3H11A	Homo sapiens	Zinc finger CCCH domain-containing protein 11A	8.21901e-05	0.000143143	89131.1	317.8	319.2	359.7	374.6	362.5	373.1	403.3	435.4	283.2	376.5	349.1	363.9	3	3	3	3														2853.89	2868.69	2972.09	3307.19	3210.24	3011.65	2836.22	3153.2	2682.91	3419.91	3132.57
O75153	CLUH	O75153	O75153	CLUH	Homo sapiens	Clustered mitochondria protein homolog	1.08241e-05	0	146669.81	415.8	425.8	506.2	1148.7	1168.8	1145.6	949.9	962.6	938.2	925.6	930.2	876.8	3	3	3	3														2753.1	3127.77	2996	5680.33	5946.04	5780.44	4939.68	5004.5	5015.25	4998.46	4933.86
O75155	CAND2	O75155	O75155	CAND2	Homo sapiens	Cullin-associated NEDD8-dissociated protein 2	0.000242836	0.000495786	135256.4	168.5	147.1	80.5	239.4	273.3	183.2	239.3	218.1	225.9	225.1	188.6	259.4	3	3	3	3														1640.48	1510.88	1467.86	2126.8	1868.08	1800.11	1970.34	1624.71	1588.37	1442.31	1870.89
O75157-2	TSC22D2	O75157;O75157-2	O75157;O75157-2	TSC22D2	Homo sapiens	TSC22 domain family protein 2;Isoform 2 of TSC22 domain family protein 2	5.43104e-05	0.000143143	79228.22;79228.22-2	676.7;767	482.1;546.4	715.7;811.2	798.2;904.7	813.2;921.6	667.5;756.6	609.5;690.7	452.5;512.8	744.8;844.1	611.5;693	726.9;823.8	567.7;643.4	3	3	3	3														2359.88	2359.98	2607.18	3096.62	3082.71	3251.26	2971.65	2682.46	2678.67	2959.65	2755.08
O75165	DNAJC13	O75165	O75165	DNAJC13	Homo sapiens	DnaJ homolog subfamily C member 13	3.19366e-07	0	254414.88	8158.1	8152.2	8052.8	7808.8	7711.4	7509.7	7924.7	7950.1	8079.6	7938.2	7946.1	7718.2	3	3	3	3														28418.7	28700.6	28243.5	27065.5	26906.4	26871.7	27588.8	27909.3	28494.9	27634.4	27827.2
O75167-5	PHACTR2	O75167;O75167-2;O75167-4;O75167-5	O75167;O75167-2;O75167-4;O75167-5	PHACTR2	Homo sapiens	Phosphatase and actin regulator 2;Isoform 2 of Phosphatase and actin regulator 2;Isoform 4 of Phosphatase and actin regulator 2;Isoform 5 of Phosphatase and actin regulator 2	0.00127431	0.00190476	69699.62;69699.62-2;69699.62-4;69699.62-5			163.4;191.8;163.4;191.8	332.5;390.3;332.5;390.3	331.4;389;331.4;389	396.9;465.9;396.9;465.9	345.9;406.1;345.9;406.1	292.8;343.7;292.8;343.7	224.5;263.5;224.5;263.5		112.2;131.8;112.2;131.8	314.8;369.5;314.8;369.5	1	3	3	2																2252.78	2668.59	2824.7	3022.47	2393.51	2073.29	2696.06		3643.21
O75170-2	PPP6R2	O75170;O75170-2;O75170-3;O75170-4;O75170-5	O75170;O75170-2;O75170-3;O75170-4;O75170-5	PPP6R2	Homo sapiens	Serine/threonine-protein phosphatase 6 regulatory subunit 2;Isoform 2 of Serine/threonine-protein phosphatase 6 regulatory subunit 2;Isoform 3 of Serine/threonine-protein phosphatase 6 regulatory subunit 2;Isoform 4 of Serine/threonine-protein phosphatase 6 regulatory subunit 2;Isoform 5 of Serine/threonine-protein phosphatase 6 regulatory subunit 2	3.80515e-05	0.000143143	104941.75;104941.75-2;104941.75-3;104941.75-4;104941.75-5	916.8;916.8;882.8;899.5;916.8	875.5;875.5;843.1;859;875.5	1049.5;1049.5;1010.7;1029.7;1049.5	1035.6;1035.6;997.3;1016.1;1035.6	1107.2;1107.2;1066.2;1086.4;1107.2	1131.1;1131.1;1089.2;1109.8;1131.1	1180.6;1180.6;1136.9;1158.4;1180.6	1068;1068;1028.5;1047.9;1068	1148.4;1148.4;1105.9;1126.7;1148.4	947.1;947.1;912;929.2;947.1	972.4;972.4;936.4;954.1;972.4	1005.3;1005.3;968.1;986.4;1005.3	3	3	3	3														4016.43	4043.68	4278.72	4636.26	4791.92	4797.37	4746.83	4595.43	4601.44	4530.99	4620.79
O75175	CNOT3	O75175	O75175	CNOT3	Homo sapiens	CCR4-NOT transcription complex subunit 3	9.23259e-06	0	81872	2340.9	2079.5	1924.9	2328.3	2483.7	2485.2	2331.7	2288.6	2326	2281.2	2230.8	2290.1	3	3	3	3														5500.19	5544.19	5351.01	6386.95	6111	6512.87	5996.03	5960.69	5927.25	5612.42	5775.67
O75179-2	ANKRD17	O75179;O75179-2	O75179;O75179-2	ANKRD17	Homo sapiens	Ankyrin repeat domain-containing protein 17;Isoform 2 of Ankyrin repeat domain-containing protein 17	7.56883e-06	0	274257.91;274257.91-2	2380.9;2380.9	2060.8;2060.8	2251.6;2251.6	2796.9;2796.9	2831.3;2831.3	2755.2;2755.2	2620;2620	2625.5;2625.5	2627.7;2627.7	2557.8;2557.8	2541.5;2541.5	2544;2544	3	3	3	3														35562.5	33062	34407.8	44427.7	43753.1	44829.3	42570.3	40861.1	42449	41051.5	41171.9
O75182-2	SIN3B	O75182-2	O75182-2	SIN3B	Homo sapiens	Isoform 2 of Paired amphipathic helix protein Sin3b	0.00027847	0.000495786	129359.3	207.4	219.7	212.6	317.3	324.9	354.8	286.9	320.6	346.5	333.7	258.6	348.3	3	3	3	3														1360.5	1656.49	1674.22	1946.81	1862.77	1811.41	1697.14	1744.66	1664.33	1702.58	1605.34
O75190	DNAJB6	O75190	O75190	DNAJB6	Homo sapiens	DnaJ homolog subfamily B member 6	2.59137e-05	0.000143143	36086.99	4028.1	4351.8	4377.7	4426.9	4392.6	4547.1	4014.4	4155.9	4012.3	4214.7	4199.5	4507.3	3	3	3	3													x	12470.7	14276.6	12920.7	13262.9	13928.2	13365.5	12639.6	12187.8	11470.6	12611.7	12426.3
O75191	XYLB	O75191	O75191	XYLB	Homo sapiens	Xylulose kinase	0.00149368	0.00229008	58382.17		279.2	78.4	349.6	302.6	373.7	307.2	328	328.6	189		375	2	3	3	2															1817.31	2327.36	2557.94	2277.24	2463.09	2012.67	2256.48	2222.84	1970.93
O75197	LRP5	O75197	O75197	LRP5	Homo sapiens	Low-density lipoprotein receptor-related protein 5	0.00568633	0.00694312	179144.55	27.7	9.1	7.4			5.3					15.1	20.7	3	1	0	2			S1	S1										897.624	551.793	728.376			523.071					571.815
O75204	TMEM127	O75204	O75204	TMEM127	Homo sapiens	Transmembrane protein 127	9.43866e-05	0.000265781	25841.79	420.1	414.1	494.9	297.9	498.6	449.2	439.5	368.8	438.3	444.4	457.4	311.7	3	3	3	3														1255.93	1312.56	1556.08	1607.19	1571.91	1583.61	1443.24	1168.26	1468.39	1452.94	1502.81
O75208	COQ9	O75208	O75208	COQ9	Homo sapiens	Ubiquinone biosynthesis protein COQ9, mitochondrial	3.2909e-05	0.000143143	35508.99	19817.699	21000	2814	1132.5	13269.1	1675.3	2126.2	2090.4	2101.5	15594	2200.9	15162.6	3	3	3	3														11497.5	11972.4	12311	9455.33	9897.01	10949.6	11827.9	9398.47	10830.4	10198.1	11806.9
O75223	GGCT	O75223	O75223	GGCT	Homo sapiens	Gamma-glutamylcyclotransferase	5.62306e-06	0	21007.72	3104.5	3350.5	3378.3	3741.9	3925.5	3907.5	3625.3	3453.9	3414.2	3153.4	2995.7	3228.8	3	3	3	3														7187.53	7232.37	7035.45	8113.12	8801.15	8516.78	8206.89	7397.83	7357.37	7150.12	7067.67
O75251	NDUFS7	O75251	O75251	NDUFS7	Homo sapiens	NADH dehydrogenase [ubiquinone] iron-sulfur protein 7, mitochondrial	5.94237e-06	0	23563.5	6723.1	6228.8	6219.4	6230.8	6288.9	6320.3	6222	6058.3	5726.3	5581.4	6181.8	6238.8	3	3	3	3														18521.4	17474.5	17927	17626.7	18045.6	17262.8	16851.9	16965.8	15979.5	16265.5	16557.4
O75298-3	RTN2	O75298;O75298-3	O75298;O75298-3	RTN2	Homo sapiens	Reticulon-2;Isoform RTN2-C of Reticulon-2	1.11097e-06	0	59263.84;59263.84-3	1711.9;5135.7	1727.6;5182.7	1700.8;5102.5	1328.7;3986.1	1170.5;3511.4	1191.1;3573.3	1389.6;4168.9	1324.9;3974.8	1359.5;4078.5	1267;3801	1441.4;4324.2	1444.5;4333.6	3	3	3	3														11602.4	11289.3	11453.2	9129.9	8786.95	9245.71	9204.52	10044.8	8938.21	9740.51	9458.8
O75306	NDUFS2	O75306	O75306	NDUFS2	Homo sapiens	NADH dehydrogenase [ubiquinone] iron-sulfur protein 2, mitochondrial	1.844e-06	0	52545.64	12061	12219.9	11637.8	9716.3	9871.4	9939.3	9448.7	10299.9	9794.8	10227.9	9627.1	10279.7	3	3	3	3														30788.7	30551.8	30130.2	24879.7	25252.1	24845	25907.9	26450.6	25183.3	26261.3	25607.5
O75312	ZPR1	O75312	O75312	ZPR1	Homo sapiens	Zinc finger protein ZPR1	4.55101e-06	0	50925.27	1907.3	2011.5	1754.8	2612	2989.7	2875.3	2676.2	2791.4	2751.6	2493.2	2523.8	2564.3	3	3	3	3														7135.39	7589.96	6767.23	9865.43	10666.6	10476.1	9867.11	9701.84	9775.58	9324.57	9012.16
O75317	USP12	O75317	O75317	USP12	Homo sapiens	Ubiquitin carboxyl-terminal hydrolase 12	0.0011525	0.00180668	42857.78				89		39.6		53.2	35.7	32.7	32.3		0	2	2	2	S2		S3		S4												651.613		821.51		685.846	740.882	678.412	669.458
O75319	DUSP11	O75319;O75319-1	O75319;O75319-1	DUSP11	Homo sapiens	RNA/RNP complex-1-interacting phosphatase;Isoform 1 of RNA/RNP complex-1-interacting phosphatase	0.000347615	0.000495786	38938.84;38938.84-1	179.5;171.7	273.3;261.4	265.2;253.6	266.8;255.2	265.6;254.1	281.1;268.9	287.6;275.1	284.5;272.1	303.6;290.4	321;307.1	300.2;287.2	319.9;306	3	3	3	3														1050.78	1372.87	1427.12	1634.73	1649.91	1354.22	1486.77	1616.08	1483.08	1622.69	1634.56
O75323	NIPSNAP2	O75323	O75323	NIPSNAP2	Homo sapiens	Protein NipSnap homolog 2	2.11222e-05	0.000143143	33742.64	8459.3	8799.7	7754.1	6054.2	6204.9	5940.5	6704.1	6531.8	6269	6447	6670.3	6777.3	3	3	3	3														18485.9	19725.5	18819.5	13778.9	14128.6	13469.8	15283.5	14839	14535	14572.7	15501.4
O75326	SEMA7A	O75326	O75326	SEMA7A	Homo sapiens	Semaphorin-7A	1.95698e-06	0	74823.76	1622	1661.6	1744	2378.8	2257.1	2493.8	1904	1864.8	1947.2	1982.5	1986.1	1939.3	3	3	3	3														5916.68	5493.51	6026.32	8007.8	8040.49	8235.88	6608.36	6535.72	6585.28	6916.94	7035.74
O75330-2	HMMR	O75330;O75330-2;O75330-3	O75330;O75330-2;O75330-3	HMMR	Homo sapiens	Hyaluronan mediated motility receptor;Isoform 2 of Hyaluronan mediated motility receptor;Isoform 3 of Hyaluronan mediated motility receptor	0.00612755	0.00756859	84100.43;84100.43-2;84100.43-3				49.6;49.6;49.6									0	1	0	0																	1115.17
O75340	PDCD6	O75340	O75340	PDCD6	Homo sapiens	Programmed cell death protein 6	8.65722e-07	0	21868.48	27195.5	28885.301	28306	21605.801	20657.301	21306	22861	23512.801	22002.6	23910.199	23140.4	22824.5	3	3	3	3														54642	56425.8	55858.9	45465.2	43736	45396.1	48320.8	48214.7	47278.1	48801.1	47569.9
O75347	TBCA	O75347	O75347	TBCA	Homo sapiens	Tubulin-specific chaperone A	1.00312e-06	0	12854.82	42849.5	42994.5	42041	57172.898	57662.699	56722.199	50681.5	52449.102	51552.898	49875.801	50454.801	49563.301	3	3	3	3														58706.6	58286.9	55787.3	77991.7	78360.7	78785	70170	73730.1	71853.5	67591.6	68589.3
O75348	ATP6V1G1	O75348	O75348	ATP6V1G1	Homo sapiens	V-type proton ATPase subunit G 1	5.39276e-06	0	13757.51	30789.9	29295.301	31256.199	30726.1	31784.6	30010.5	31055.9	31301.199	31995.699	32560.699	31193.301	30105.9	3	3	3	3														45343.1	42257.8	43215	44364	46628.9	43727	44141.9	43511.3	47478.4	47521.9	46212.8
O75351	VPS4B	O75351	O75351	VPS4B	Homo sapiens	Vacuolar protein sorting-associated protein 4B	1.22636e-05	0	49302.07	6552.9	6717.4	6851.9	8893.4	8834.9	8608.8	8357.5	8560.1	8483.7	8106.1	8406.5	8211	3	3	3	3														32701.8	34934.8	32719.7	43339.8	44519.2	43084.6	41603.4	41352.8	39607.5	41335.6	41060.6
O75352-2	MPDU1	O75352;O75352-2	O75352;O75352-2	MPDU1	Homo sapiens	Mannose-P-dolichol utilization defect 1 protein;Isoform 2 of Mannose-P-dolichol utilization defect 1 protein	3.26703e-06	0	26637.83;26637.83-2	18962.6;18962.6	17834.801;17834.801	18250.801;18250.801	19779;19779	18937.9;18937.9	19547.9;19547.9	20480.5;20480.5	21160.6;21160.6	20987.9;20987.9	20796;20796	20832;20832	20914.301;20914.301	3	3	3	3														34042.9	33181.5	32651.6	35453.4	33783	34477.2	36768.6	36771.8	37262.6	37079.9	37199.8
O75354-2	ENTPD6	O75354;O75354-2;O75354-3	O75354;O75354-2;O75354-3	ENTPD6	Homo sapiens	Ectonucleoside triphosphate diphosphohydrolase 6;Isoform 2 of Ectonucleoside triphosphate diphosphohydrolase 6;Isoform 3 of Ectonucleoside triphosphate diphosphohydrolase 6	0.00602441	0.00710429	53246.14;53246.14-2;53246.14-3				25;24;25							78.1;75;78.1	23;22.1;23	0	1	0	2					S4												599.705							644.812
O75356	ENTPD5	O75356	O75356	ENTPD5	Homo sapiens	Nucleoside diphosphate phosphatase ENTPD5	0.000155767	0.000265781	47517.29	202.8	428	193.2	353.4	713.5	783.3	603.9	316.9	362.1	615.1	288.9	600.5	3	3	3	3														1797.41	1798.48	1902.97	1683.12	1795.37	2055.01	1605.36	2131.21	1861.27	2019.56	1922.29
O75367-3	MACROH2A1	O75367-1;O75367-3	O75367-1;O75367-3	MACROH2A1	Homo sapiens	Isoform 2 of Core histone macro-H2A.1;Isoform 3 of Core histone macro-H2A.1	1.10013e-06	0	39617.05;39488.88	81767.797;81767.797	81557.203;81557.203	79917.203;79917.203	65462.801;65462.801	66509.797;66509.797	63288.5;63288.5	69288.398;69288.398	68288.602;68288.602	71343.703;71343.703	74455.5;74455.5	73022.5;73022.5	74548.602;74548.602	3	3	3	3														183815	182603	184488	149639	150191	144109	156925	156450	160264	165434	164103
O75368	SH3BGRL	O75368	O75368	SH3BGRL	Homo sapiens	Adapter SH3BGRL	1.08978e-06	0	12774.25	40696.102	40860.199	40607.301	42841.398	42612.699	42762.801	40300.301	40656.5	39487	36232.602	37238.398	36633.5	3	3	3	3														48865.9	49701.1	50025.3	52989.7	50260.5	52939.3	49022.3	49187.5	48334.2	43905.7	43231.4
O75369-2	FLNB	O75369;O75369-2;O75369-9	O75369;O75369-2;O75369-9	FLNB	Homo sapiens	Filamin-B;Isoform 2 of Filamin-B;Isoform 9 of Filamin-B	4.37468e-08	0	278164.03;278164.03-2;278164.03-9	70093.5;69610.102;70093.5	69370.398;68892;69370.398	69804;69322.602;69804	65856.5;65402.301;65856.5	66328;65870.602;66328	64166;63723.398;64166	64979.898;64531.699;64979.898	64440.398;63996;64440.398	64416.699;63972.398;64416.699	64413.398;63969.199;64413.398	64292.898;63849.5;64292.898	64427.699;63983.398;64427.699	3	3	3	3														746234	747051	744362	811600	815136	810508	788116	788953	790188	779033	777422
O75376	NCOR1	O75376	O75376	NCOR1	Homo sapiens	Nuclear receptor corepressor 1	9.02948e-06	0	270209.8	209.1	187.4	211.1	235	269.1	250	262.9	233.1	221.7	217.5	229.3	214	3	3	3	3														3739.5	3656.34	3249.23	3788.24	4354.9	3700.21	4024.53	3887.57	3848.14	4042.64	3928.05
O75379-2	VAMP4	O75379;O75379-2	O75379;O75379-2	VAMP4	Homo sapiens	Vesicle-associated membrane protein 4;Isoform 2 of Vesicle-associated membrane protein 4	1.85865e-06	0	16396.81;16396.81-2	935.9;935.9	862.6;862.6	859.9;859.9	824.5;824.5	1005.7;1005.7	1002.2;1002.2	956.2;956.2	889.2;889.2	897.3;897.3	909;909	859.1;859.1	792.8;792.8	3	3	3	3														1990.4	1756.73	1831.48	1703.56	1657.34	1863.08	1923.19	1813.38	1799.23	1830.87	1721.43
O75380	NDUFS6	O75380	O75380	NDUFS6	Homo sapiens	NADH dehydrogenase [ubiquinone] iron-sulfur protein 6, mitochondrial	2.94493e-06	0	13711.61	12978.2	12722.8	12885.4	8890.8	8359.4	8566.4	9014	9273.2	8797.4	9336.5	9532	9382.1	3	3	3	3														22204.7	23145.9	21793.8	15930.6	14871.8	15327.6	15740.4	16811.2	15845.9	16568.3	16684.1
O75381-2	PEX14	O75381;O75381-2	O75381;O75381-2	PEX14	Homo sapiens	Peroxisomal membrane protein PEX14;Isoform 2 of Peroxisomal membrane protein PEX14	2.16852e-06	0	41236.61;41236.61-2	6291.9;6641.4	6145.6;6487.1	6261;6608.8	5631.4;5944.2	5610.9;5922.6	5798.1;6120.2	6004.5;6338.1	5954.3;6285	5936;6265.8	6109.6;6449	6254.2;6601.7	6159.2;6501.3	3	3	3	3														26499	26232.6	26244.5	23762	24178.2	24199.8	24558.3	25020	23895.3	24215.7	25536.6
O75382	TRIM3	O75382	O75382	TRIM3	Homo sapiens	Tripartite motif-containing protein 3	1.37272e-05	0	80829.51	2733.4	2664.4	2559.7	2775	2772.8	2823.2	2928.6	2757.3	2774.9	2691.7	2785.9	2746.9	3	3	3	3														7645.57	7353.33	7448.07	8249.79	8392.91	8069.84	8315.22	7993.11	8105.66	7928.39	8076.21
O75385	ULK1	O75385	O75385	ULK1	Homo sapiens	Serine/threonine-protein kinase ULK1	0.00271595	0.00375596	112631.33	66.5	103.7	113.1	80.5	83.8						69.4		3	2	0	1			S1	S1			S2							1094.71	991.779	1129.64	1077.87	1057.34						1485.31
O75386	TULP3	O75386;O75386-2	O75386;O75386-2	TULP3	Homo sapiens	Tubby-related protein 3;Isoform 2 of Tubby-related protein 3	0.000155827	0.000265781	49642.12;49642.12-2	1372.6;1111.2	1491.2;1207.2	1477;1195.6	1282;1037.8	1299.8;1052.2	1560.7;1263.4	1409.2;1140.8	1581.7;1280.4	1274.1;1031.5	1422.2;1151.3	1455.6;1178.4	1405.2;1137.5	3	3	3	3														4214.68	4221.56	4353.34	4044.28	4188.37	4590.27	4407.62	4826.95	4282.28	4588.17	4308.99
O75390	CS	O75390	O75390	CS	Homo sapiens	Citrate synthase, mitochondrial	1.6377e-06	0	51712.43	47423.801	47644.801	46922.5	46233.301	46484.5	47331.898	45626.898	44561.898	44553.898	46216.199	45963.699	46213.301	3	3	3	3														142163	141116	140900	144419	143011	142232	141395	138439	139133	142465	139990
O75391	SPAG7	O75391	O75391	SPAG7	Homo sapiens	Sperm-associated antigen 7	2.01387e-05	0.000143143	26034.43	1238.5	1244.1	1197.7	1497.6	1660.9	1911.6	1431.9	1493.9	1479.3	1568.7	1712.8	1630.5	3	3	3	3														4138.59	3884.61	3809.29	4618.07	5156.74	5884.11	4770.68	4508.14	4780.91	5105.75	4772.03
O75396	SEC22B	O75396	O75396	SEC22B	Homo sapiens	Vesicle-trafficking protein SEC22b	1.99037e-06	0	24740.58	109181.203	108148.703	105507.398	103181.703	102916.203	102337.102	107812.602	106264.703	108081	104173.5	102871.398	102395.602	3	3	3	3														221928	218969	210844	205904	202194	203553	217358	213953	216670	210345	209074
O75400	PRPF40A	O75400	O75400	PRPF40A	Homo sapiens	Pre-mRNA-processing factor 40 homolog A	8.45878e-06	0	108804.96	4472.7	4502.6	4465.3	4663.3	4820.7	4727.4	4674.8	4761.2	4653.8	4499.3	4568.4	4640	3	3	3	3														17647.3	17611.9	16874	18431.3	18746.9	18934.1	19197.8	18583	18372.7	18928.5	18158.6
O75410-9	TACC1	O75410;O75410-2;O75410-9	O75410;O75410-2;O75410-9	TACC1	Homo sapiens	Transforming acidic coiled-coil-containing protein 1;Isoform 2 of Transforming acidic coiled-coil-containing protein 1;Isoform 9 of Transforming acidic coiled-coil-containing protein 1	4.49935e-06	0	87794.32;87794.32-2;87794.32-9	1781.8;1743.1;1822.3	1678;1641.5;1716.1	1643.9;1608.2;1681.3	3028;2962.1;3096.8	3039;2972.9;3108	2698.3;2639.6;2759.6	2480;2426.1;2536.4	2474.2;2420.4;2530.5	2246.9;2198;2297.9	2265.4;2216.2;2316.9	2411.6;2359.2;2466.5	2333.3;2282.6;2386.3	3	3	3	3														15292.6	15264.6	15050.6	16685.8	16693.8	15694.4	15204.8	15679.2	14974.4	14873.4	15879.1
O75420	GIGYF1	O75420	O75420	GIGYF1	Homo sapiens	GRB10-interacting GYF protein 1	2.63868e-05	0.000143143	114601.42	62.7	90.9	109.3	138.8	147.8	132.5	101	131.5	106.1	104.2	86.5	145.9	3	3	3	3														724.3	926.491	1210.15	1260.9	1341.32	1407.78	1139.28	1356.68	1294.23	1284.41	1175
O75427	LRCH4	O75427	O75427	LRCH4	Homo sapiens	Leucine-rich repeat and calponin homology domain-containing protein 4	1.16323e-06	0	73450.29	923.3	866.3	781.4	1102.6	1110.5	1034.7	995.4	1010.3	1047.4	847.4	772.8	1095.9	3	3	3	3														3370.61	3584.9	3788.03	4272.35	4174.29	4227.4	4150.55	4221.32	4134.07	3649.79	3825.91
O75431	MTX2	O75431	O75431	MTX2	Homo sapiens	Metaxin-2	1.02003e-06	0	29763.18	9364.9	9072.9	9463.8	7292.5	7361.7	7279.8	8127.3	8087	8170.6	7914.6	7887.7	7818.2	3	3	3	3														21306.3	20834.4	21932.6	16374.4	16759.5	16776.9	18024.3	18208.7	18260.5	17732	18002.3
O75436	VPS26A	O75436	O75436	VPS26A	Homo sapiens	Vacuolar protein sorting-associated protein 26A	1.646e-07	0	38169.91	22210.199	23037.801	22079	24806.4	24656.301	24795.9	24570.199	24551.5	24494.301	24918.801	24825.301	24453.301	3	3	3	3														65753.4	66800.6	65334.5	73190.5	71449.1	72670	72667	71349.5	71291	74716	73681.9
O75438	NDUFB1	O75438	O75438	NDUFB1	Homo sapiens	NADH dehydrogenase [ubiquinone] 1 beta subcomplex subunit 1	1.21145e-05	0	6961.2	13759	13209.4	13118.5	11377.7	11034.3	10789.4	12787.8	12080	12683.7	10169.9	11168.7	11127.9	3	3	3	3														11851.8	11520	11299.4	10159.6	10092.3	10099.4	10920.6	10247.2	11177.5	9820.91	9624.89
O75439	PMPCB	O75439	O75439	PMPCB	Homo sapiens	Mitochondrial-processing peptidase subunit beta	2.36665e-06	0	54366.14	8207.3	8254.9	8036.4	7087.8	6692.1	7415.8	7293.5	7360.7	7401.3	7416.8	7211.2	7132.2	3	3	3	3														26110.8	26279.3	25910.7	23841.7	22903.4	23935.9	23572.8	23275.5	24047.2	23573.9	23498.1
O75446	SAP30	O75446	O75446	SAP30	Homo sapiens	Histone deacetylase complex subunit SAP30	0.000969859	0.00149219	23306.23	242.1	129	80.7	162.9	244.4	175.9	258.3	146.3	298.6	95.9	138.3	114.8	3	3	3	3														806.538	706.727	635.159	823.403	814.999	965.192	865.093	838.395	999.512	755.12	804.502
O75448-2	MED24	O75448;O75448-2	O75448;O75448-2	MED24	Homo sapiens	Mediator of RNA polymerase II transcription subunit 24;Isoform 2 of Mediator of RNA polymerase II transcription subunit 24	8.09146e-06	0	110305.27;110305.27-2	345.4;345.4	351.8;351.8	228.9;228.9	429.4;429.4	457.2;457.2	388.3;388.3	450.1;450.1	418.2;418.2	405.2;405.2	419.1;419.1	412.1;412.1	387.8;387.8	3	3	3	3														1822.71	1803.59	1760.6	1989.12	2093.76	2242.6	2112.64	2032.48	2139.18	2361.06	2063.97
O75449	KATNA1	O75449	O75449	KATNA1	Homo sapiens	Katanin p60 ATPase-containing subunit A1	4.28781e-05	0.000143143	55964.84	697.4	700.8	615	791.7	741.7	645.1	711.8	700.8	706.9	663.5	757.2	660.6	3	3	3	3														5318.74	5341.65	5142.54	5468.57	5228.34	4680.29	5891.26	5368.7	5564.6	5403.16	5792.98
O75460	ERN1	O75460	O75460	ERN1	Homo sapiens	Serine/threonine-protein kinase/endoribonuclease IRE1	0.00232099	0.0032048	109735.02	23.9			43.3	37.3		39.8	43.1	39.8		40.3	29.2	1	2	3	2														917.785			1034.51	892.82		952.644	1018.54	950.442		965.114
O75473	LGR5	O75473	O75473	LGR5	Homo sapiens	Leucine-rich repeat-containing G-protein coupled receptor 5	0.000121056	0.000265781	99998.06	666.2	689.7	691.3	10.4	19.4		296	381.5	281.8			258.1	3	2	3	1														8640.93	6898.58	8318.44	1380.47	2287.17		3821.01	3140.05	3230.57
O75475	PSIP1	O75475	O75475	PSIP1	Homo sapiens	PC4 and SFRS1-interacting protein	1.19688e-06	0	60103.24	3469.8	3634.2	3591	4208.5	4284	4204.5	4007.1	3797.4	3829.5	3961.6	3888.4	3836.4	3	3	3	3														11986.6	12322.9	12224.4	13890.4	14078.6	14402.5	13234.6	13282	12651.3	13624.2	12800.1
O75477	ERLIN1	O75477	O75477	ERLIN1	Homo sapiens	Erlin-1	1.54577e-06	0	39171.11	13856.7	12989.1	13252.9	13289.9	13986.6	12931.7	14351	13830.7	14256.9	13657.3	13451.4	13312.1	3	3	3	3														38767.4	37861.5	38535	38255.7	39520.3	37272.9	39952.1	39941.1	40070.2	38598.6	38591.3
O75487	GPC4	O75487	O75487	GPC4	Homo sapiens	Glypican-4	3.97928e-05	0.000143143	62412.1	1074.7	1084.5	1079.8	542.1	544.3	462.9	617.8	623.2	603.6	590.5	573.2	644.2	3	3	3	3														4361.34	4645.03	4142.78	2554.01	2415.98	2612.65	2529.45	2632.41	2883.61	2511.05	2794.74
O75489	NDUFS3	O75489	O75489	NDUFS3	Homo sapiens	NADH dehydrogenase [ubiquinone] iron-sulfur protein 3, mitochondrial	1.17814e-06	0	30241.53	25237.6	25692.801	25455.1	19015.301	19383.301	19839.699	20086.1	20094.699	19320.199	19797.199	19879.699	19993.6	3	3	3	3														52629.4	53939.8	52929.9	41827.3	42352.5	42247.9	42637.2	43636.5	41926.6	42248.1	42788.5
O75494-6	SRSF10	O75494-3;O75494-6	O75494-3;O75494-6	SRSF10	Homo sapiens	Isoform 3 of Serine/arginine-rich splicing factor 10;Isoform 6 of Serine/arginine-rich splicing factor 10	6.0382e-06	0	22222.46;22135.38	16109.7;16109.7	15558.7;15558.7	15117;15117	15948.9;15948.9	15300.1;15300.1	15739.3;15739.3	15695.9;15695.9	15107;15107	15691;15691	15386;15386	14293.2;14293.2	15326.1;15326.1	3	3	3	3														30356.3	29413.5	29625.1	29526.9	27912.6	29212	30268.8	28490.3	29974.4	30062.7	29515.3
O75503	CLN5	O75503	O75503	CLN5	Homo sapiens	Bis(monoacylglycero)phosphate synthase CLN5	3.65648e-05	0.000143143	41496.61	3310.6	3429.4	3408.2	2678.1	2644.9	2553.7	2905.9	2891.2	2914.2	2805.5	3008.6	2903.8	3	3	3	3														11303.2	11914.1	11808.8	9353.47	9252.46	8727.69	10168.2	10243.6	10073.5	9628.7	10193.4
O75506	HSBP1	O75506	O75506	HSBP1	Homo sapiens	Heat shock factor-binding protein 1	1.0142e-05	0	8543.57	12962.2	10677.2	12698.9	16439.801	14425.5	16472.199	12767.5	14994	13885.1	13946.4	13960.4	13571.5	3	3	3	3														20481	17522.9	20322.3	24018.7	22700.2	24015.5	21226	22798.6	21553.3	20358.4	21218
O75508	CLDN11	O75508	O75508	CLDN11	Homo sapiens	Claudin-11	4.67313e-05	0.000143143	21993.2				1155	1030.5	1295.8	1091.2	1250.2	1113.8	1038.6	1006.2	1086.9	0	3	3	3	S2	S2	S3	S3	S4	S4											1578.87	1640.76	1783.22	1555.26	1642.16	1557.25	1434.2	1359.74
O75521-2	ECI2	O75521;O75521-2	O75521;O75521-2	ECI2	Homo sapiens	Enoyl-CoA delta isomerase 2;Isoform 2 of Enoyl-CoA delta isomerase 2	1.36012e-06	0	43585.14;43585.14-2	8542.6;10050.1	9972.8;11732.8	10776;12677.7	8218.6;9669	7639.1;8987.2	10780.3;12682.7	8136.9;9572.9	7918.7;9316.2	7780.5;9153.5	9951.3;11707.4	10500.7;12353.8	10514.3;12369.8	3	3	3	3														21447.2	20899.8	22306.9	21121.3	21571.6	21388.8	20846	20069.7	19893.7	20268.3	20873.7
O75525-2	KHDRBS3	O75525;O75525-2	O75525;O75525-2	KHDRBS3	Homo sapiens	KH domain-containing, RNA-binding, signal transduction-associated protein 3;Isoform 2 of KH domain-containing, RNA-binding, signal transduction-associated protein 3	2.36162e-06	0	38799.51;38799.51-2	3672.4;3366.4	3751.6;3439	4064.5;3725.8	3730.5;3419.6	3830.2;3511	3646.5;3342.6	3721;3410.9	3276.7;3003.7	3759;3445.7	3684.9;3377.9	4008.5;3674.4	4268.8;3913.1	3	3	3	3														8913.31	8773.99	9189.4	9142.38	9431.88	8816.92	8547.4	8339.02	8886.28	9122.28	9307.09
O75528-2	TADA3	O75528;O75528-2	O75528;O75528-2	TADA3	Homo sapiens	Transcriptional adapter 3;Isoform 2 of Transcriptional adapter 3	0.00348272	0.00415143	48902.33;48902.33-2		77.1;81.1	186.3;196.1	182.3;191.9		31.6;33.2	190;200	126.4;133.1				236.9;249.4	2	2	2	1															650.498	737.184	700.232		617.227	829.679	680.631
O75530	EED	O75530	O75530	EED	Homo sapiens	Polycomb protein EED	0.00017206	0.000384271	50197.69	433.8	430.7	473.9	742.6	636.6	1268.9	544.6	1256	1117.4	786.1	940.1	499.2	3	3	3	3														2114.73	2341.99	2212.99	3374.45	3286.85	3309.1	2974.16	3452.73	2853.98	2798.03	2741.41
O75531	BANF1	O75531	O75531	BANF1	Homo sapiens	Barrier-to-autointegration factor	3.4421e-08	0	10058.57	95140.898	97697.297	93382.797	77594.797	77897	72988.102	81370.5	80087.297	79702.602	73710	76609.797	78418.398	3	3	3	3														111261	119226	114076	92866.3	95552.9	88423	93922.1	96090.2	97081.6	89502	93854.3
O75533	SF3B1	O75533	O75533	SF3B1	Homo sapiens	Splicing factor 3B subunit 1	8.94836e-07	0	145830.36	10282.8	10148.9	10344.3	11656.4	11382.4	11454.9	11373.3	11653.9	11532.2	11960.8	11735.6	11845.1	3	3	3	3														47807.9	48324.1	48339.6	53754.1	53306.8	54310.3	52967.5	53690.9	53404	54542	54101.3
O75534	CSDE1	O75534	O75534	CSDE1	Homo sapiens	Cold shock domain-containing protein E1	4.93134e-07	0	88884.66	12306.9	11692.8	11608.4	14636.1	14240.9	14772.8	14006.7	13090.2	13850.6	13564.2	13695.6	13323.4	3	3	3	3														35338.9	35216.4	35691.2	41938.4	40877.8	42051	40397.2	40458.8	40678.3	38838.6	39371
O75554	WBP4	O75554	O75554	WBP4	Homo sapiens	WW domain-binding protein 4	0.00098776	0.00149219	42506.79	679.3	645.3	474	823.6	1094.3	1105.1	866.5	834.7	957.6	816.2	1000.1	928	3	3	3	3														2982.77	2927.51	2919.99	3684.98	3977.84	4153.02	3287.32	3159.83	3353.02	3389.37	4034.7
O75569	PRKRA	O75569	O75569	PRKRA	Homo sapiens	Interferon-inducible double-stranded RNA-dependent protein kinase activator A	9.49589e-06	0	34404.2	12792	12016.7	12208.1	11066.8	11796.9	11884.5	12435.4	12448.8	12747.8	12272.8	12539.5	12539	3	3	3	3														23770.1	22424.5	22964.4	23138.4	23729.6	22808	24330.8	24126	24300.9	22987.1	23706.1
O75581	LRP6	O75581	O75581	LRP6	Homo sapiens	Low-density lipoprotein receptor-related protein 6	0.00129403	0.00200714	180429.35	99.3	85	95.7				35.5	73.7	52.5	63.8	44	68.1	3	0	3	3	S1	S1					S3	S3	S4	S4				1399.63	1063.46	1292.64				1046.58	1026.87	1018.1	983.498	1153.01
O75586	MED6	O75586	O75586	MED6	Homo sapiens	Mediator of RNA polymerase II transcription subunit 6	8.53275e-05	0.000143143	28424.62	187.6		112.2	272.4	271.3	242.6	216.7			262.9	278.6	258.8	2	3	1	3														1154.86		1083.68	1430.32	1290.41	1151.16	1346.85			1271.08	1359.44
O75592-2	MYCBP2	O75592;O75592-2	O75592;O75592-2	MYCBP2	Homo sapiens	E3 ubiquitin-protein ligase MYCBP2;Isoform 2 of E3 ubiquitin-protein ligase MYCBP2	3.33659e-06	0	513636.01;513636.01-2	948.8;948.8	883.2;883.2	929.5;929.5	683.3;683.3	822.3;822.3	787.2;787.2	804;804	798.2;798.2	760.1;760.1	783.9;783.9	793.5;793.5	624.6;624.6	3	3	3	3														12944.2	12926.5	12830.4	10623.1	10702.8	10419	11393.7	11516.1	11095.7	11287.9	11090.2
O75600	GCAT	O75600;O75600-2	O75600;O75600-2	GCAT	Homo sapiens	2-amino-3-ketobutyrate coenzyme A ligase, mitochondrial;Isoform 2 of 2-amino-3-ketobutyrate coenzyme A ligase, mitochondrial	2.44757e-05	0.000143143	45285.08;45285.08-2	600;631.6	601.6;633.2	700.8;737.7	589.9;620.9	647.1;681.1	659.9;694.6	647.3;681.3	797;838.9	655.4;689.9	739.5;778.4	727.7;765.9	735.7;774.4	3	3	3	3														1889.1	1828.9	1876.55	1654.87	1944.12	1841.61	1726.59	1874.07	1875.53	1905.16	1894.19
O75607	NPM3	O75607	O75607	NPM3	Homo sapiens	Nucleoplasmin-3	3.94356e-07	0	19343.68	8235.2	8748.4	8235.4	7512.7	7935.4	8701.2	7614.4	7496.1	6778.7	7525	7429.4	7361	3	3	3	3														17329.5	18447.4	17665.9	17748.8	17769.7	18882.9	16945.1	17202.6	15481.5	17144.3	15964.4
O75608-2	LYPLA1	O75608;O75608-2	O75608;O75608-2	LYPLA1	Homo sapiens	Acyl-protein thioesterase 1;Isoform 2 of Acyl-protein thioesterase 1	1.66593e-05	0.000143143	24669.57;24669.57-2	4819.8;4819.8	5911.8;5911.8	4974.3;4974.3	6747;6747	6643.6;6643.6	6909.1;6909.1	5486.7;5486.7	7068;7068	7142.4;7142.4	5529.5;5529.5	6647.6;6647.6	6336.5;6336.5	3	3	3	3														16573.3	17377.3	17625.6	22530.1	23100.3	21664.2	19323.4	19607	21370.8	18800.9	19392.5
O75616	ERAL1	O75616	O75616	ERAL1	Homo sapiens	GTPase Era, mitochondrial	0.000461017	0.000607312	48350.05	718.2	579	666.6	899.7	748.4	881.4	825.4	918.9	804.6	789.7	747.3	702.6	3	3	3	3														4139.46	3674.79	3496.84	3712.17	3738.36	3872.76	3562.63	4130.74	3662.37	3927.51	4184.42
O75629	CREG1	O75629	O75629	CREG1	Homo sapiens	Protein CREG1	1.91436e-06	0	24074.53	5378.8	5306.8	4882.8	4058.7	4363.9	4026.5	4375	4566.2	4203.1	3888	4065.5	4553.3	3	3	3	3														14590.3	14525.7	11805.6	11066.1	12056.6	10872.9	11618.2	14189.2	10509.5	10543.7	11071.7
O75635	SERPINB7	O75635	O75635	SERPINB7	Homo sapiens	Serpin B7	3.37443e-06	0	42904.79	603.6	641.9	407.2	1707.1	1595	1751	1533.3	1546.8	1581.3	1404.9	1428.9	1404.2	3	3	3	3														2938.77	2811.62	2664.15	6406.21	6393.28	6459.08	6015.11	5994.62	5778.38	5293.08	5121.31
O75643	SNRNP200	O75643	O75643	SNRNP200	Homo sapiens	U5 small nuclear ribonucleoprotein 200 kDa helicase	1.24231e-07	0	244507.6	7607.5	7428.1	7725.5	8242.8	8183.9	8107.8	8318.8	8120.7	8303.1	8458.5	8437.1	8433	3	3	3	3														23034.9	22582.3	22916.2	24865.3	24950.6	24322.7	24910.7	24457.7	25165.8	25200.8	25065.3
O75648	TRMU	O75648	O75648	TRMU	Homo sapiens	Mitochondrial tRNA-specific 2-thiouridylase 1	0.00150603	0.00229008	47744.65	398.2	403.3	203.8		485.3	260.5	444	502.3		424.8	367.3	381.7	3	2	2	3														1975.55	2322.34	1886.65		2038.73	1869.57	2172.33	2324.1		2020.23	2111.64
O75663	TIPRL	O75663	O75663	TIPRL	Homo sapiens	TIP41-like protein	3.54716e-06	0	31443.96	8243.4	8544.3	8501.4	10239.3	10381.4	10562.4	10028	9995.9	10037.9	9415.5	9463.8	9802.8	3	3	3	3														17536.5	17391.8	17355.3	21101.6	21266.5	21782	20814	20590.7	20779.5	19715.9	20079.9
O75665-3	OFD1	O75665;O75665-3	O75665;O75665-3	OFD1	Homo sapiens	Centriole and centriolar satellite protein OFD1;Isoform 3 of Centriole and centriolar satellite protein OFD1	0.000967775	0.00149219	116671.14;116671.14-3	1883.2;1948.1	1875.9;1940.6				1078.8;1116		1208.2;1249.8	1127.5;1166.3		1116.5;1155		2	1	2	1														31143.8	33645.1				20888.3		23030.7	23464.4		23067.5
O75674-2	TOM1L1	O75674;O75674-2	O75674;O75674-2	TOM1L1	Homo sapiens	TOM1-like protein 1;Isoform 2 of TOM1-like protein 1	0.0015287	0.00229008	52988.84;52988.84-2			173.8;198.6		267.5;305.7	445.4;509	191.2;218.5	201.3;230	494.2;564.8	351;401.1		178;203.4	1	2	3	2																1506.25		2260.61	2631.53	1544.31	2690.68	2960.6	2910.28
O75676-2	RPS6KA4	O75676;O75676-2	O75676;O75676-2	RPS6KA4	Homo sapiens	Ribosomal protein S6 kinase alpha-4;Isoform 2 of Ribosomal protein S6 kinase alpha-4	6.0129e-05	0.000143143	85605.78;85605.78-2	66.5;66.5	84;84	81.1;81.1	188;188	175.4;175.4	181.3;181.3	143.1;143.1	140.3;140.3	146.5;146.5	119.3;119.3	146.8;146.8	164.6;164.6	3	3	3	3														893.442	965.263	953.648	1597.9	1604.38	1662.74	1300.33	1447.24	1493.04	1334.02	1578.91
O75683	SURF6	O75683	O75683	SURF6	Homo sapiens	Surfeit locus protein 6	6.53796e-06	0	41450.4	3579.8	3531.5	3469.3	2766.4	2774.1	2843.7	2944.8	3011.1	2800	3146.5	2929.8	3085.2	3	3	3	3														10202	9973.79	10055.1	8380.38	8309.59	8054.23	8370.41	8477.74	8319.61	8876.63	8506.4
O75688	PPM1B	O75688	O75688	PPM1B	Homo sapiens	Protein phosphatase 1B	1.05961e-05	0	52642.58	1863.5	1802.4	1792.3	1919.8	1948	1810.7	1814.9	2030.3	1924.6	1762.9	1859.8	1795.3	3	3	3	3														4721.5	4611.57	4605.76	5174.82	5153.51	4850.85	5185.53	5099.1	5023.83	4894.76	4992.41
O75691	UTP20	O75691	O75691	UTP20	Homo sapiens	Small subunit processome component 20 homolog	3.78308e-07	0	318385.4	867.7	918.2	899.9	886.8	1034.7	922.5	1018	978.7	882.3	1040	1013.3	1081.6	3	3	3	3														7715.13	7287.89	7326.72	8085.01	8057.44	8031.12	7976.97	7440.06	7727.37	7921.75	7933.67
O75694	NUP155	O75694	O75694	NUP155	Homo sapiens	Nuclear pore complex protein Nup155	1.28878e-06	0	155199.15	5379.1	5343.9	5300	5195.5	5325.3	5225.4	5223.4	5250.4	5275.6	5358.7	5401.3	5474.7	3	3	3	3														18825.4	18664.5	18351.9	18253.2	18979.4	18746.9	18223.5	18801.8	18733.6	18832.8	19035.7
O75695	RP2	O75695	O75695	RP2	Homo sapiens	Protein XRP2	6.78002e-06	0	39641.06	6646.5	6747.4	7027.6	6020.5	6099.5	6041.2	6120.4	6208.3	5929.4	6026.2	5659.6	6022.6	3	3	3	3														19106.3	18792.6	18729.7	17013.6	16288.9	16273.3	16856.2	17175.3	16595.6	16395.8	16306.2
O75716	STK16	O75716	O75716	STK16	Homo sapiens	Serine/threonine-protein kinase 16	4.68872e-05	0.000143143	34655.9	262	257.6	179.9	171.1	186.3	222.1	220.7	223.6	206.8		214.6	220.6	3	3	3	2														1573.63	1511.67	1634.24	1031.01	1101.5	1246.49	1250.38	1257.24	1207.51		1278.35
O75717	WDHD1	O75717	O75717	WDHD1	Homo sapiens	WD repeat and HMG-box DNA-binding protein 1	0.00200236	0.00305392	125967.35				287.1	273	277.1	223	241.6	217.5	232	251.2	234.8	0	3	3	3	S2	S2	S3	S3	S4	S4											793.067	760.304	826.062	516.957	708.414	571.713	676.232	626.652
O75718	CRTAP	O75718	O75718	CRTAP	Homo sapiens	Cartilage-associated protein	8.75808e-06	0	46561.87	49128.801	48718.301	49293.5	42815.102	45259.398	44490.5	47247.699	48143.398	47186.699	48310.199	46113	46841.801	3	3	3	3														109262	108904	110831	97281.1	98688	97047	104663	105512	104569	104991	103303
O75746	SLC25A12	O75746	O75746	SLC25A12	Homo sapiens	Electrogenic aspartate/glutamate antiporter SLC25A12, mitochondrial	5.04126e-07	0	74761.89	9712.8	9805	9905.3	8182.2	8354.7	8205.1	8517.5	8103.9	8448.6	8639.1	8590.7	7886.1	3	3	3	3														24976.9	24288.9	24720.7	20444.8	20380	20148.5	21417.9	20867.4	21123.5	21423.3	21325
O75764	TCEA3	O75764	O75764	TCEA3	Homo sapiens	Transcription elongation factor A protein 3	0.0070514	0.00871929	38971.67				83.7	62.1	111.6	27.9						0	3	1	0	S2	S2							S2	S2							693.92	690.836	648.718	886.474
O75781	PALM	O75781	O75781	PALM	Homo sapiens	Paralemmin-1	1.9829e-06	0	42075.94	2574	2901.2	2737.6	1829.3	1786.5	2036.9	1877.1	1967.4	1746.8	2125.4	2029.3	2079.7	3	3	3	3														10064.6	10949.1	10311.3	7477.35	7463.31	7656.99	7252.35	7423.56	7497.8	8009.88	8134.91
O75787-2	ATP6AP2	O75787;O75787-2	O75787;O75787-2	ATP6AP2	Homo sapiens	Renin receptor;Isoform 2 of Renin receptor	1.76114e-05	0.000143143	39008.01;39008.01-2	3047.6;3047.6	2715.7;2715.7	2973.7;2973.7	3216.8;3216.8	3194.5;3194.5	3163.2;3163.2	2881.2;2881.2	2931.3;2931.3	3164;3164	2873.6;2873.6	2805.1;2805.1	2959.5;2959.5	3	3	3	3														9548.21	7933.1	8525.61	9514.31	9559.76	8320.84	9055.24	9614.39	9637.47	8820.2	9277.65
O75792	RNASEH2A	O75792	O75792	RNASEH2A	Homo sapiens	Ribonuclease H2 subunit A	0.000481007	0.000607312	33394.89		313		561.1	546.9	707	538.5	500.1	315.4	434.5	475.5	403.7	1	3	3	3															1278.04		2359.71	2975.05	2722.27	2239.57	1984.46	2194.01	2071.34	1973.94
O75794	CDC123	O75794	O75794	CDC123	Homo sapiens	Translation initiation factor eIF2 assembly protein	2.88377e-05	0.000143143	39134.82	719.7	1183.7	992.9	1363.7	1422.6	1369.8	1236.9	1231.4	1318.5	1075.9	1245.5	1362.4	3	3	3	3														3869.37	3976.98	3837.14	4959.34	4905.17	4798.79	4862.93	5028.61	4770.81	4601.42	4173.77
O75815	BCAR3	O75815	O75815	BCAR3	Homo sapiens	Breast cancer anti-estrogen resistance protein 3	2.54665e-05	0.000143143	92565.52	240	145	229.5	1077.4	1009.8	1038.8	544.6	618.8	649.9	565.2	651.2	566.3	3	3	3	3														1186.12	1551.19	1519.69	3410.52	3429.44	3379.48	2299.18	2529.41	2598.31	2356.4	2331.24
O75817	POP7	O75817	O75817	POP7	Homo sapiens	Ribonuclease P protein subunit p20	7.97384e-05	0.000143143	15650.87	1663.2	861.9	1011.6	1795.8	1640.3	1768.5	1948.3	1067.6	1653.9	1931.9	887.2	967.7	3	3	3	3														2366.61	1820.06	2028.24	2657.51	2657.14	2685.37	3056.33	2503.05	2666.12	3037.51	2369.22
O75818-2	RPP40	O75818;O75818-2	O75818;O75818-2	RPP40	Homo sapiens	Ribonuclease P protein subunit p40;Isoform 2 of Ribonuclease P protein subunit p40	2.16184e-06	0	41833.95;41833.95-2	966;1016.9	656.3;690.9	992.8;1045.1	1440.2;1516	1324.3;1394	1404.1;1478	1338.1;1408.5	1336;1406.3	1274.6;1341.6	895.2;942.4	1387.2;1460.2	1328.3;1398.2	3	3	3	3														3705.08	4175.11	4319.14	5523.98	5166.09	5700.36	5058.06	5404.88	5138.56	5234.18	5453.24
O75821	EIF3G	O75821	O75821	EIF3G	Homo sapiens	Eukaryotic translation initiation factor 3 subunit G	6.7463e-06	0	35611.01	14399.2	14641.5	14508.4	19547.699	19396.4	19776	18602.1	18819.301	18814.199	17210.9	18232.6	18360.6	3	3	3	3														36115.7	36704.1	35826.8	49236.2	49281.2	49244.8	46911.4	47479.1	48109.7	45944.7	46734.2
O75822	EIF3J	O75822	O75822	EIF3J	Homo sapiens	Eukaryotic translation initiation factor 3 subunit J	8.87009e-06	0	29062.4	13276	13637.6	13326	14581.7	14982.1	14271	14071.2	13851.3	13267.8	13692.3	13603.6	14086.4	3	3	3	3														32551.3	33648.7	33403.7	35488.5	37037.8	34871.9	34064.4	34130.2	33031.2	33694.4	33851.4
O75828	CBR3	O75828	O75828	CBR3	Homo sapiens	Carbonyl reductase [NADPH] 3	6.53481e-06	0	30850.25	3898.4	4125.2	4315.8	5878.3	5860.2	5597.2	5506.8	5181.7	5483.9	5239.1	4621	5093.1	3	3	3	3														10261.9	9368.89	9832.31	14832.1	14472.9	14318	13407.6	13321.6	13117.7	12989.9	12692.4
O75832	PSMD10	O75832	O75832	PSMD10	Homo sapiens	26S proteasome non-ATPase regulatory subunit 10	2.8582e-07	0	24427.83	12684.1	12567.3	12403.3	14297.2	15528.9	14401.4	15055.4	14325.2	15176.6	14853.3	14089.1	14460.2	3	3	3	3														25637.8	24806.9	25187.2	29258.3	31595.1	29568.3	30249.6	28676.3	30310.9	29650.9	28821.5
O75844	ZMPSTE24	O75844	O75844	ZMPSTE24	Homo sapiens	CAAX prenyl protease 1 homolog	1.76599e-06	0	54812.9	15671	15851.3	16258.5	13722.4	14180.4	13691	14239.7	14549.3	14111.7	14506.9	14530.4	14296.3	3	3	3	3														43997.2	44607.6	44189.6	39972.7	40398.2	40414.7	41345.7	41547.2	39620.9	42384.9	42172.5
O75864	PPP1R37	O75864	O75864	PPP1R37	Homo sapiens	Protein phosphatase 1 regulatory subunit 37	0.000393806	0.000607312	74767.34	453.1	369.3	416	487.4	462.9	560.9	590.9	416.9	651.9	592.7	561.9	520.4	3	3	3	3														2100.5	1941.84	2197.65	2577.68	2280.14	2415.28	2391.75	2270.33	2170.93	2254.69	2138.06
O75874	IDH1	O75874	O75874	IDH1	Homo sapiens	Isocitrate dehydrogenase [NADP] cytoplasmic	7.57146e-07	0	46659.29	13782	13079.9	13031.9	14195.1	13734.3	14237	13995.3	13865.9	12703.8	12782.5	15097.7	14926.5	3	3	3	3														31973.2	32585.3	32547.9	34574.6	33407.4	34296.7	31524.2	31308.2	31008.1	32098.7	32293.4
O75879	GATB	O75879	O75879	GATB	Homo sapiens	Glutamyl-tRNA(Gln) amidotransferase subunit B, mitochondrial	3.60516e-05	0.000143143	61864.04	824.6	775.1	852.7	671.3	790.9	558.4	929.4	872.2	907.3	905.8	735.4	672.1	3	3	3	3														3985.79	4286.4	4234.26	3775.58	4020.87	4095.65	4253.01	4524.76	3576.76	4001.92	4389.12
O75880	SCO1	O75880	O75880	SCO1	Homo sapiens	Protein SCO1 homolog, mitochondrial	3.53775e-05	0.000143143	33813.98	3751.2	3623	3732.1	3081.9	3024.2	3229.7	3123.9	3346.4	3322.7	3507	3331.8	2718.4	3	3	3	3														9464.63	9163.38	9633.59	7998.19	7636.35	7978.5	8201.59	8835.73	8545.67	8722.94	8602.51
O75881	CYP7B1	O75881	O75881	CYP7B1	Homo sapiens	Cytochrome P450 7B1	1.18245e-05	0	58255.95	690.2	656.8	560.8	2267.5	2025.8	2306.8	3466.7	3306.1	3255.8	2792.9	2645.5	2755.5	3	3	3	3														2476.01	2648.22	2646.48	5752.31	5765.07	5794.47	8597.29	8048.81	7928.53	6975.75	6712.42
O75882	ATRN	O75882	O75882	ATRN	Homo sapiens	Attractin	5.07289e-06	0	158536.87	909.9	927.1	979.4	791.7	783	851.2	867.9	892.4	856	843.7	817	787	3	3	3	3														6268.22	6218.54	6355.06	5457.93	5402.94	5817.09	5718.77	5801.54	5634.34	5575.41	5508.96
O75884	RBBP9	O75884	O75884	RBBP9	Homo sapiens	Serine hydrolase RBBP9	4.7461e-06	0	20999.92	5108	5224.2	4815.3	5933.4	6038.2	6252.4	5488.7	5521.1	5742.2	5380.6	5643.2	5209.2	3	3	3	3														8573.11	9125.94	8008.28	10207	10236.7	10686	9441.8	9390.65	9545.92	9108.6	9515.62
O75886	STAM2	O75886	O75886	STAM2	Homo sapiens	Signal transducing adapter molecule 2	1.84487e-06	0	58164.24	4109.7	3468.9	4146.5	4323.6	4233.9	3839.2	3999.3	4315.3	4489.9	3885.5	4111.6	4328.1	3	3	3	3														9617.15	9661.58	8894.32	11304	10501.2	10740.5	10446.9	10814.5	10336.7	10354.7	10148.6
O75891	ALDH1L1	O75891;O75891-3	O75891;O75891-3	ALDH1L1	Homo sapiens	Cytosolic 10-formyltetrahydrofolate dehydrogenase;Isoform 3 of Cytosolic 10-formyltetrahydrofolate dehydrogenase	1.5584e-05	0.000143143	98829.24;98829.24-3	2036.2;1963.4	2189.9;2111.7	2104.3;2029.1	1348.7;1300.6	1357.6;1309.1	1314.4;1267.4	1502;1448.3	1527.5;1473	1359.6;1311	1490.9;1437.7	1474.2;1421.6	1490.6;1437.4	3	3	3	3														103663	107766	99889.1	66371.9	66806.5	64680.4	73912.2	74787.4	66904.9	73370.3	72548.7
O75896	TUSC2	O75896	O75896	TUSC2	Homo sapiens	Tumor suppressor candidate 2	2.07774e-05	0.000143143	12073.78	2072.1	1010.6	989.9	2200.3	1955.5	2462	2192	2443.9	1943.6	2385.5	2065.2	2455.6	3	3	3	3														2815.76	2062.67	2316.12	3188.51	2711.24	3361.84	3010.33	3256.35	2671.59	3363.41	2690.62
O75907	DGAT1	O75907	O75907	DGAT1	Homo sapiens	Diacylglycerol O-acyltransferase 1	1.70489e-05	0.000143143	55278.32	1031.3	1026.7	986.9	786.6	911.5	775.9	855.6	739.8	952.8	798.6	923.2	975.3	3	3	3	3														3400.08	3187.84	3186.34	2522.75	2769.69	2660.67	2726.91	2808.75	3146.61	2950.19	3149.55
O75909	CCNK	O75909;O75909-4	O75909;O75909-4	CCNK	Homo sapiens	Cyclin-K;Isoform 4 of Cyclin-K	4.9584e-05	0.000143143	64239.76;64239.76-4	631.9;603.1	675.9;645.2	554.5;529.3	871.5;831.8	788.7;752.9	790.5;754.6	750.2;716.1	821.6;784.3	731.5;698.3	823.3;785.8	868.7;829.2	847.7;809.2	3	3	3	3														3305.52	3546.42	3603.51	4314.03	4241.97	4361.81	4217.17	4259.59	4021.36	4399.37	4287.6
O75911	DHRS3	O75911	O75911	DHRS3	Homo sapiens	Short-chain dehydrogenase/reductase 3	4.67808e-06	0	33548.39	9742.1	9142.8	8599.5	5966.7	5980.5	5986.4	7450.7	6255.5	6513.9	7218.9	7203.8	6718.5	3	3	3	3														15823.2	16066.6	15954.3	10974.2	11294.3	11175	12299.3	11551.6	12266.4	13518.9	12480.7
O75915	ARL6IP5	O75915	O75915	ARL6IP5	Homo sapiens	PRA1 family protein 3	1.43013e-05	0	21614.7	59398.102	57973.898	59074.301	48216.898	47044.898	46821.801	47021.398	50632.199	48428.102	49029.602	47719.199	49856.602	3	3	3	3														111659	111916	106668	97618	96993.1	98046.3	100579	102621	98777.6	98674.2	97506.6
O75923-9	DYSF	O75923-10;O75923-11;O75923-12;O75923-13;O75923-14;O75923-8;O75923-9	O75923-10;O75923-11;O75923-12;O75923-13;O75923-14;O75923-8;O75923-9	DYSF	Homo sapiens	Isoform 10 of Dysferlin;Isoform 11 of Dysferlin;Isoform 12 of Dysferlin;Isoform 13 of Dysferlin;Isoform 14 of Dysferlin;Isoform 8 of Dysferlin;Isoform 9 of Dysferlin	3.20257e-05	0.000143143	239383.41;239353.41;238001.9;241355.58;237381.24;240734.91;235999.74	1366.6;1342;1379.3;1342;1366.6;1330;1379.3	1340.2;1316.1;1352.6;1316.1;1340.2;1304.3;1352.6	1356.6;1332.1;1369.1;1332.1;1356.6;1320.2;1369.1	514.7;505.4;519.5;505.4;514.7;500.9;519.5	486;477.2;490.5;477.2;486;473;490.5	469.9;461.5;474.3;461.5;469.9;457.4;474.3	715.2;702.3;721.8;702.3;715.2;696;721.8	628.1;616.8;633.9;616.8;628.1;611.3;633.9	625.5;614.2;631.3;614.2;625.5;608.8;631.3	684;671.7;690.4;671.7;684;665.7;690.4	647.2;635.6;653.2;635.6;647.2;629.9;653.2	508.5;499.3;513.2;499.3;508.5;494.9;513.2	3	3	3	3														6123.75	6092.68	6255.42	3346.2	3170.8	3275.99	3586.18	3606.54	3625.92	3747.38	3598.72
O75925	PIAS1	O75925;O75925-2	O75925;O75925-2	PIAS1	Homo sapiens	E3 SUMO-protein ligase PIAS1;Isoform 2 of E3 SUMO-protein ligase PIAS1	6.67539e-05	0.000143143	71835.98;71835.98-2	50;50		99.3;99.3	160.4;160.4	171.4;171.4	149.3;149.3	161.9;161.9	176.9;176.9	129.4;129.4	144.2;144.2	134.6;134.6	134.2;134.2	2	3	3	3														1534.94		1429.24	2198.52	2180.95	1987.38	2186.84	2267.99	1842.6	1887.03	1879.87
O75928-3	PIAS2	O75928;O75928-2;O75928-3	O75928;O75928-2;O75928-3	PIAS2	Homo sapiens	E3 SUMO-protein ligase PIAS2;Isoform PIAS2-alpha of E3 SUMO-protein ligase PIAS2;Isoform 3 of E3 SUMO-protein ligase PIAS2	0.00102281	0.0016	68240.45;68240.45-2;68240.45-3		120.4;112.4;177.4		127.1;118.6;187.3	187.1;174.6;275.7	143.5;134;211.5	174.9;163.2;257.7	164;153.1;241.7	167.3;156.2;246.6		66.7;62.2;98.2	94;87.8;138.6	1	3	3	2															1100.19		1271.79	1220.45	1301.35	1141.65	1165.9	1114.85		984.073
O75934	BCAS2	O75934	O75934	BCAS2	Homo sapiens	Pre-mRNA-splicing factor SPF27	4.27096e-06	0	26131.44	6715.2	5925.9	6267.5	6408.9	5749.9	6824.1	6562	6448.8	5352.7	6315.9	6423.2	6268.7	3	3	3	3														13119.2	12680.8	13289.7	13394.4	13140.5	14829.6	13901	13563.5	12573.8	13013.1	13980.3
O75935	DCTN3	O75935	O75935	DCTN3	Homo sapiens	Dynactin subunit 3	4.58569e-06	0	21119.41	14558.2	15217.2	15216.7	16174.7	16337.3	16418.801	16101.8	15385.5	15782.6	15151.6	15016.6	15636.6	3	3	3	3														25865.4	25686.8	25903.3	28015.7	27437.2	27845.8	28299.1	27166.5	27000.5	25703.2	26468.7
O75937	DNAJC8	O75937	O75937	DNAJC8	Homo sapiens	DnaJ homolog subfamily C member 8	7.96651e-06	0	29841.65	4482.2	7045.8	4809.5	9262.1	10160.3	9476	6232.1	6055	6312.4	9134.5	9095.3	6582.6	3	3	3	3														9397.83	9992.27	9698.95	13934.6	12775.2	12962.2	12423.6	12081.9	12194.2	11953	12014.3
O75940	SMNDC1	O75940	O75940	SMNDC1	Homo sapiens	Survival of motor neuron-related-splicing factor 30	3.3282e-05	0.000143143	26711.09	768.4	1011.7	763.3	1236	1194.8	1303.8	789.7	1089.6	912.1	1035.3	1158.7	958.9	3	3	3	3														2548.17	2603.23	2617.82	3201.77	3176.56	3136.48	2587.88	2567.59	2478.48	2996.82	2673.75
O75947	ATP5PD	O75947	O75947	ATP5PD	Homo sapiens	ATP synthase subunit d, mitochondrial	3.23614e-06	0	18491.21	100697.203	102465.898	104158.102	72031.297	69151	72618.602	75404.102	75000.203	71824.203	75060.203	76724.203	75412.797	3	3	3	3														150351	152495	154271	108413	104379	109079	113628	114213	107647	114712	114953
O75953	DNAJB5	O75953;O75953-4;O75953-5	O75953;O75953-4;O75953-5	DNAJB5	Homo sapiens	DnaJ homolog subfamily B member 5;Isoform 2 of DnaJ homolog subfamily B member 5;Isoform 3 of DnaJ homolog subfamily B member 5	0.0015085	0.00229008	39133.48;39133.48-4;39133.48-5	244.6;191.5;163.1	203.1;159;135.4			249.5;195.2;166.3	287.2;224.8;191.5	381.6;298.6;254.4	294.9;230.8;196.6	128.4;100.5;85.6	483;378;322	372;291.1;248	533.9;417.8;355.9	2	2	3	3														948.636	991.25			1260.5	1593.29	1550.96	1546.28	1365.97	1509.5	1300.94
O75954	TSPAN9	O75954	O75954	TSPAN9	Homo sapiens	Tetraspanin-9	1.78954e-05	0.000143143	26778.92	5108.1	5274.9	5475.9	4832.4	4661.5	4471.1	5082.4	5157.1	5095.9	5055.8	4651.6	4816.5	3	3	3	3														13712.5	14043.4	14759.2	12877.2	13036.7	12120.3	13284.7	13853.9	13599.9	13364.9	12675.5
O75955	FLOT1	O75955	O75955	FLOT1	Homo sapiens	Flotillin-1	1.10446e-06	0	47355.28	16513.9	16215.9	16310.3	13342.3	13477.9	13188.7	13278.1	13334.5	13162	13295.9	13137.1	13086.8	3	3	3	3														35470	34723	34252.4	29134.4	29209.7	28606.6	28672	29633	28537.9	28797.3	29004.1
O75962	TRIO	O75962	O75962	TRIO	Homo sapiens	Triple functional domain protein	1.36647e-06	0	346900.12	1576.7	1606.3	1524	2308.1	2261.2	2289.4	2322.1	2274.3	2260.3	2212.7	2166.4	1968.6	3	3	3	3														6436.79	6563.31	6619.27	8809.81	8781.99	9065.62	8714.74	8904.59	8807.89	8453.92	8493.76
O75964	ATP5MG	O75964	O75964	ATP5MG	Homo sapiens	ATP synthase subunit g, mitochondrial	3.59051e-05	0.000143143	11428.47	47558.898	48419.801	45684.699	56625.398	54603	53512.398	54456.301	55936.602	53095.5	53447.898	54164.699	56138.801	3	3	3	3														84459.8	85528	78156.3	94273.7	95098.3	90463.2	90535.2	91792.8	88868.9	88018.1	90472.2
O75970-5	MPDZ	O75970;O75970-2;O75970-3;O75970-5	O75970;O75970-2;O75970-3;O75970-5	MPDZ	Homo sapiens	Multiple PDZ domain protein;Isoform 2 of Multiple PDZ domain protein;Isoform 3 of Multiple PDZ domain protein;Isoform 4 of Multiple PDZ domain protein	2.90165e-06	0	221617.8;221617.8-2;221617.8-3;221617.8-5	882.4;900.9;900.9;920.3	862.2;880.3;880.3;899.3	969.7;990.1;990.1;1011.4	1114.8;1138.3;1138.3;1162.8	1095.3;1118.4;1118.4;1142.4	991.3;1012.1;1012.1;1033.9	1073.6;1096.2;1096.2;1119.7	1030.9;1052.6;1052.6;1075.3	1084.9;1107.7;1107.7;1131.5	1020;1041.5;1041.5;1063.9	1101.7;1124.8;1124.8;1149	1017.8;1039.2;1039.2;1061.5	3	3	3	3														5372.6	5558.18	5297.57	5911.86	5785.42	5566.66	5797.66	5713.43	5923.92	5776.77	5654.62
O75976	CPD	O75976	O75976	CPD	Homo sapiens	Carboxypeptidase D	1.22879e-07	0	152931.05	5372.4	5245.4	5273.9	4238.4	4252.1	4231.3	4344.4	4366.1	4396	4460.4	4395.9	4369.9	3	3	3	3														22390.2	22196.4	22175	17869.8	18285.1	18180.3	18561.3	18569	18837.4	18660.5	18850.2
O76003	GLRX3	O76003	O76003	GLRX3	Homo sapiens	Glutaredoxin-3	2.37597e-06	0	37432.03	21220.699	21910.801	14174.2	22833.199	21343.6	23528.199	19131.6	20690	18853.1	25123.801	25603.9	18797.5	3	3	3	3														46459.4	45211.6	44749	72148.7	68940.8	72462.1	63948.7	65391.5	64180.2	60346	62770.5
O76011	KRT34	O76011	O76011	KRT34	Homo sapiens	Keratin, type I cuticular Ha4	0.000619887	0.00095363	44719.99	690.2	547.6	556.2	628.6	705.6	644.8	643.8	705.8	763.1	706.5	663.1	792.6	3	3	3	3													x	2565.35	2021.96	2336.62	2860.18	2957.82	2793.45	2851.3	3058.2	3007.11	3121.75	3180.94
O76021	RSL1D1	O76021	O76021	RSL1D1	Homo sapiens	Ribosomal L1 domain-containing protein 1	1.07666e-08	0	54972.52	18146.801	18170.6	18559	18248.699	18643.699	18721	17939.4	18544.301	18463.1	18432.301	19152.5	18952.801	3	3	3	3														39965.5	39652.9	40319.4	39457.1	39787.2	40814.2	39923.2	40302.2	39522.4	39417	40990.6
O76024	WFS1	O76024	O76024	WFS1	Homo sapiens	Wolframin	7.69881e-08	0	100291.5	11104.1	11423.1	11616.3	8953.1	9025.1	8934.4	9876.4	9783.7	9647.3	9862.2	9391.9	9925.6	3	3	3	3														39044.2	41318.1	41955.6	31890.5	31911.3	31977.4	35592.6	34559.8	34091.1	34557.1	34740.3
O76031	CLPX	O76031	O76031	CLPX	Homo sapiens	ATP-dependent Clp protease ATP-binding subunit clpX-like, mitochondrial	5.53188e-06	0	69223.74	3403.7	3494.5	3487.8	3154.4	3415.2	3341.6	3237.3	3335.9	3216.2	3297.7	3258.5	3302.2	3	3	3	3														12402.9	12729.4	12327.3	12237.5	11942.9	11522.3	11776.5	11593.9	11880.1	11242.1	11741
O76054	SEC14L2	O76054	O76054	SEC14L2	Homo sapiens	SEC14-like protein 2	7.22807e-05	0.000143143	46145.22	849.3	912.4	526.8	1975.2	1851.6	1908.9	1499.1	1541.7	1571.7	1601.2	1478.1	1463	3	3	3	3														2812.41	2993.55	2672.22	5777.87	5376.76	5198.09	4722.54	4603.85	4848.05	4735.13	4573.37
O76061	STC2	O76061	O76061	STC2	Homo sapiens	Stanniocalcin-2	5.48532e-06	0	33248.56	2150.2	1799	2259.7	2412.4	2568.4	2535.6	2923.9	3001.9	3181.4	2830.2	2932.9	3055.1	3	3	3	3														4801.1	5583.77	5140.56	5622.13	5816.4	5592.28	6386.14	6461.73	6996.35	6485.36	6479.84
O76071	CIAO1	O76071	O76071	CIAO1	Homo sapiens	Probable cytosolic iron-sulfur protein assembly protein CIAO1	5.99131e-06	0	37840.01	4095.8	4127.2	4170.5	5429.8	5367.2	5358.4	4879.7	5282.5	4766.3	4641	4562.7	4693.1	3	3	3	3														13755.9	13852.8	13960	17764.4	17471.7	17686.7	15906.3	17329.7	15680.7	14781.5	15099.2
O76074	PDE5A	O76074	O76074	PDE5A	Homo sapiens	cGMP-specific 3',5'-cyclic phosphodiesterase	3.79681e-06	0	99984.98	2916.4	3205.4	3148.9	2438	2445.6	2406.9	2647.5	2375.2	2333.9	2503.9	2643.3	2546.3	3	3	3	3														13427.1	13667.5	14181.5	11666.3	11639.9	11350.3	11469.5	11139.1	11307.2	11902	11777.8
O76080	ZFAND5	O76080	O76080	ZFAND5	Homo sapiens	AN1-type zinc finger protein 5	8.26843e-05	0.000143143	23132.08		241.9	222.1	540.5	499.4	467.1	424.4	624.7	351.8	520	350	579.2	2	3	3	3															557.436	796.937	1106.58	1073.89	1022.91	1038.06	1119.79	902.082	1054.63	946.552
O76094	SRP72	O76094	O76094	SRP72	Homo sapiens	Signal recognition particle subunit SRP72	9.9706e-07	0	74606.19	10256.6	9896.3	9679.8	11082.3	11130.9	11290.9	10864.6	11500.8	10959.8	10903.6	10837.3	11086.5	3	3	3	3														27099.6	27648.1	26539	29862.7	29753.9	29868.6	29084	30319	28857.6	29039.6	28692.9
O94760	DDAH1	O94760	O94760	DDAH1	Homo sapiens	N(G),N(G)-dimethylarginine dimethylaminohydrolase 1	1.19196e-06	0	31121.77	19817.9	22286	21442.1	26373.1	26389.199	26128	24218.5	24334.4	24116	24331.1	25024.1	24139.1	3	3	3	3														48750.6	47440.9	48724.2	57344	57982.2	58959.2	54667.1	52868.3	54211.6	54503.9	55068
O94763-3	URI1	O94763;O94763-3	O94763;O94763-3	URI1	Homo sapiens	Unconventional prefoldin RPB5 interactor 1;Isoform 3 of Unconventional prefoldin RPB5 interactor 1	3.13523e-05	0.000143143	59832.24;59832.24-3	1002.6;1102.8	1099.4;1209.4	1026.6;1129.3	1231.2;1354.3	1192.2;1311.5	1036.4;1140	1084;1192.4	1080.9;1189	1026.2;1128.8	1046.9;1151.6	971.9;1069	1090;1199	3	3	3	3														3219.2	3354.14	3530.26	3636.58	3809.74	3491.38	3428.68	3629.34	3407.86	3406.36	3202.79
O94766	B3GAT3	O94766	O94766	B3GAT3	Homo sapiens	Galactosylgalactosylxylosylprotein 3-beta-glucuronosyltransferase 3	2.90163e-05	0.000143143	37121.81	986.1	1296.3	1237.3	1808.8	1874.3	1464.4	1692.1	1491	1699	1671.3	1480.6	1520.4	3	3	3	3														3754.51	3924.67	3710.42	5136.52	5395.15	4849.44	4866.05	4460.73	4639.81	4510.42	4161.82
O94768	STK17B	O94768	O94768	STK17B	Homo sapiens	Serine/threonine-protein kinase 17B	6.94062e-05	0.000143143	42344.05	263.6	170.6	282.3	613.8	517	644.2	443.2	253.5	585	521.1	568.6	501.1	3	3	3	3														1122.44	1061.32	1043.1	1940.38	1973.65	2069.4	1477.97	1775.06	1859.01	1794.14	2095.7
O94776	MTA2	O94776	O94776	MTA2	Homo sapiens	Metastasis-associated protein MTA2	3.81687e-06	0	75023.09	3578.2	3568.4	3633.7	4337.2	4261.1	4296.9	3921.6	3875	3983.4	3962	3904.3	3848	3	3	3	3														12100.7	12090.4	12181.3	14548	14709.9	14974.1	13635	13730.2	13542.7	14026.5	13840.9
O94804	STK10	O94804	O94804	STK10	Homo sapiens	Serine/threonine-protein kinase 10	3.62816e-06	0	112135.23	1872.2	2035.7	1933.1	2985	2921.5	2932.1	2886.2	2891.1	2725.9	2565.4	2531.1	2737.2	3	3	3	3														6709.2	6462.76	6328.21	9730.32	9919.53	9921.01	9513.09	9483.96	9594.61	8855.6	8823.1
O94806	PRKD3	O94806	O94806	PRKD3	Homo sapiens	Serine/threonine-protein kinase D3	0.000404398	0.000607312	100470.67	129.1		125	178.4	184.2	209.4	170.9	197.2	154.1	170.7	172.5	170.8	2	3	3	3														1661.82		1705.62	2019.15	2046.97	2598.5	2014.53	2212.91	2116.26	1913.47	1967.41
O94808	GFPT2	O94808	O94808	GFPT2	Homo sapiens	Glutamine--fructose-6-phosphate aminotransferase [isomerizing] 2	0.00114013	0.00180668	76930.59				109.6	94.9	96.6	132.3		87.4	119		122.2	0	3	2	2	S2	S2	S3		S4												1399.24	1155.26	1196.25	935.518		906.458	843.387
O94813-3	SLIT2	O94813;O94813-2;O94813-3	O94813;O94813-2;O94813-3	SLIT2	Homo sapiens	Slit homolog 2 protein;Isoform 2 of Slit homolog 2 protein;Isoform 3 of Slit homolog 2 protein	6.97278e-05	0.000143143	169869.93;169869.93-2;169869.93-3	96.7;96.7;96.7	72.2;72.2;72.2	77.1;77.1;77.1	231.5;231.5;231.5	316.5;316.5;316.5	332.5;332.5;332.5	228.4;228.4;228.4	252.2;252.2;252.2	254.4;254.4;254.4	215.9;215.9;215.9	179;179;179	271.7;271.7;271.7	3	3	3	3														1320.32	992.078	1332.37	2781.1	2617.25	2489.83	2137.29	2303.15	2242.77	2482.74	2179.4
O94817	ATG12	O94817	O94817	ATG12	Homo sapiens	Ubiquitin-like protein ATG12	8.55687e-05	0.000143143	15113.25	1757.2	1791.8	1731.8	2128.5	2041.9	1880.5	2243.7	2066.3	2102.2	2126.2	2051.7	1802.9	3	3	3	3														3723.3	3436.06	3230.93	4197.61	3713.01	3698.93	4246.74	3956.71	4166.29	3965.53	3887.43
O94819	KBTBD11	O94819	O94819	KBTBD11	Homo sapiens	Kelch repeat and BTB domain-containing protein 11	0.00334617	0.00396471	65719.85	150.7	188.9	190.1					77.7			55		3	0	1	1	S1	S1												1333.29	1349.39	1402.55					1009.97			1075.91
O94822	LTN1	O94822;O94822-3	O94822;O94822-3	LTN1	Homo sapiens	E3 ubiquitin-protein ligase listerin;Isoform 3 of E3 ubiquitin-protein ligase listerin	7.12696e-07	0	200552.01;200552.01-3	859.8;833.4	958.8;929.5	1067.4;1034.8	1467.2;1422.3	1359.3;1317.7	1355.6;1314.1	1410.3;1367.1	1403.1;1360.1	1399.1;1356.3	1397;1354.2	1351.4;1310	1341.4;1300.3	3	3	3	3														9849.04	10626.5	10220.7	15246.9	14139.8	15078.1	14249.5	14119.6	14699.6	14226.6	13768.7
O94826	TOMM70	O94826	O94826	TOMM70	Homo sapiens	Mitochondrial import receptor subunit TOM70	8.09105e-07	0	67454.81	13677.1	13082.6	13515.4	10904.7	11144	11069.3	11139.4	10956.7	11221.3	11900.6	11650.4	11717.1	3	3	3	3														31419.1	31064.4	31424.7	26304.8	26308.6	26033.6	26049.3	26433	26772.9	27809.7	27524.3
O94829	IPO13	O94829	O94829	IPO13	Homo sapiens	Importin-13	1.22674e-06	0	108195.14	719	789.1	658.2	874.4	878.9	952.5	957.7	861.1	903.5	820.6	953.4	928.7	3	3	3	3														3674.46	3508.34	3531.09	4268.39	4115.44	4282.74	4321.88	3812.56	3998.5	4054.37	4284.56
O94830	DDHD2	O94830	O94830	DDHD2	Homo sapiens	Triacylglycerol hydrolase DDHD2	5.40719e-05	0.000143143	81031.8	1145.4	1183	1089.2	447.3	431.6	1290.7	1206.4	450.9	1220.6	1179.4	1119.5	1203.8	3	3	3	3														10125.7	9964.94	9467.6	10842	11613.5	11644.1	9577.2	10097.5	11593.7	10223.2	10299.8
O94832	MYO1D	O94832	O94832	MYO1D	Homo sapiens	Unconventional myosin-Id	2.03904e-06	0	116202.19	17168.301	16700.699	16460	12417	12574.8	12428.4	13732.1	13277.7	13837.4	13338.2	13097.8	13364.2	3	3	3	3														49225.5	48000	47647.1	35044.2	35371	35625.5	38498.8	38406.1	38695.3	37439.4	37416.3
O94842-3	TOX4	O94842;O94842-2;O94842-3	O94842;O94842-2;O94842-3	TOX4	Homo sapiens	TOX high mobility group box family member 4;Isoform 2 of TOX high mobility group box family member 4;Isoform 3 of TOX high mobility group box family member 4	7.8682e-05	0.000143143	66194.81;66194.81-2;66194.81-3	1147.8;1147.8;1147.8	1199.3;1199.3;1199.3	1408.8;1408.8;1408.8	1223.2;1223.2;1223.2	1336.4;1336.4;1336.4	1544;1544;1544	1191.2;1191.2;1191.2	1480.7;1480.7;1480.7	1195.1;1195.1;1195.1	1201.3;1201.3;1201.3	1154.5;1154.5;1154.5	1308.3;1308.3;1308.3	3	3	3	3														3362.54	3569.12	3237.63	3275.54	3761.96	3762.2	3347.24	3540.5	3283.46	3321.9	3425.78
O94851-6	MICAL2	O94851-4;O94851-6	O94851-4;O94851-6	MICAL2	Homo sapiens	Isoform 4 of [F-actin]-monooxygenase MICAL2;Isoform 6 of [F-actin]-monooxygenase MICAL2	8.11327e-07	0	111652.15;109216.42	1655.4;1716.7	1735;1799.2	1731.3;1795.4	2391.7;2480.3	2386.6;2475	2390.5;2479	2327.6;2413.8	2298.9;2384.1	2293.8;2378.8	2244.5;2327.6	2257.6;2341.2	2248.4;2331.7	3	3	3	3														7175.4	6937.57	7125.25	9886.77	9884.8	10006	9378.67	9353.53	9128.67	9208.7	9002.85
O94854	MACF1	O94854	O94854	MACF1	Homo sapiens	Microtubule-actin cross-linking factor 1, isoforms 6/7	0.000512884	0.000720634	388666.05	131.5	175.9	159.3	173.8	169.6	128.7	160.4	148.6	113	120.4	156.6	151.9	3	3	3	3														4242.43	5038.94	4360.86	4537.72	4534.12	4534.88	4075.84	4526.05	3974.03	3808.07	4500.73
O94855	SEC24D	O94855;O94855-2	O94855;O94855-2	SEC24D	Homo sapiens	Protein transport protein Sec24D;Isoform 2 of Protein transport protein Sec24D	2.74634e-07	0	113009.7;113009.7-2	14966.8;14966.8	15271.2;15271.2	15534.3;15534.3	18203.6;18203.6	17898;17898	18011.6;18011.6	17917.9;17917.9	17817.6;17817.6	17320;17320	17755.4;17755.4	17548.801;17548.801	17490.699;17490.699	3	3	3	3														43410	44252.1	45364	53528.3	52117.8	52549.3	52176.7	51929.7	51434.4	51817.2	50676.6
O94856-5	NFASC	O94856-5	O94856-5	NFASC	Homo sapiens	Isoform 5 of Neurofascin	3.51435e-05	0.000143143	148444.05	1033.1	1028.5	1022.3	857.9	808.9	797.3	850.5	808.6	864.2	728.3	856	904.2	3	3	3	3														7465.95	7896.62	7857.82	6261.82	6819.56	6287.59	6515.71	6297.39	6021.9	6344.01	6351.67
O94864-2	SUPT7L	O94864;O94864-2	O94864;O94864-2	SUPT7L	Homo sapiens	STAGA complex 65 subunit gamma;Isoform 2 of STAGA complex 65 subunit gamma	0.00207729	0.00313054	46192.76;46192.76-2				89.4;89.4	164;164		164.7;164.7		138.3;138.3	72.6;72.6			0	2	2	1	S2		S3														677.457	758.872		691.399		809.656	627.114
O94868	FCHSD2	O94868	O94868	FCHSD2	Homo sapiens	F-BAR and double SH3 domains protein 2	0.000889176	0.00138329	84276.44	324	309.7	237	325	351.2	431.1	263.9	256.8	416	298.8	255.9	287.4	3	3	3	3														1465.86	1775.7	1283.95	1902.25	1967.84	1636.71	1681.87	1718.29	1634.17	1617.29	1492.89
O94874	UFL1	O94874	O94874	UFL1	Homo sapiens	E3 UFM1-protein ligase 1	1.35442e-06	0	89595.27	8690.2	8546.5	8598.1	8229.8	8229.7	8057	8206.5	8820.3	8221.4	8621.2	8626.6	8670.2	3	3	3	3														28769.4	28129.5	29398	27882.3	27611.1	27121.5	28312.5	29595.7	28313.5	28509.6	28823.1
O94875-4	SORBS2	O94875-12;O94875-4	O94875-12;O94875-4	SORBS2	Homo sapiens	Isoform 12 of Sorbin and SH3 domain-containing protein 2;Isoform 4 of Sorbin and SH3 domain-containing protein 2	2.87478e-06	0	80966.02;76712.37	12957.3;14438.2	13373.6;14902	13154;14657.3	6876.2;7662.1	6784.6;7560	6878.7;7664.8	7507.3;8365.3	7761.3;8648.3	7420.1;8268.2	7848.4;8745.3	7648.9;8523.1	7635.3;8507.9	3	3	3	3														55429.8	58397	56521.1	27147.8	27523.5	27442.3	30198.5	31121.5	29683.6	31569.9	31017.3
O94875-7	SORBS2	O94875-7	O94875-7	SORBS2	Homo sapiens	Isoform 7 of Sorbin and SH3 domain-containing protein 2	5.70903e-05	0.000143143	113555.1	186.5	195.8	197.5	94.3	68.1	82	103.4	100.1	112	101.8	112.7	101.4	3	3	3	3														3635.51	3695.88	4002.56	1861.2	1305.18	1569	2069.74	1846.37	2107.67	2094.02	2117.57
O94876	TMCC1	O94876	O94876	TMCC1	Homo sapiens	Transmembrane and coiled-coil domains protein 1	0.000152871	0.000265781	72083.01	117.1	165.7	237.7		109.7		151.1	164.6		141.7	154.3	124.5	3	1	2	3														1151.8	1423.04	1650.64		853.746		1102.39	1164.35		894.771	1152.53
O94880-2	PHF14	O94880;O94880-2	O94880;O94880-2	PHF14	Homo sapiens	PHD finger protein 14;Isoform 3 of PHD finger protein 14	0.000114225	0.000265781	106986.14;106986.14-2	950.8;1141	901.8;1082.2	776.8;932.2	863.9;1036.6	726.1;871.4	760.2;912.2	830.7;996.9	744.9;893.9	821.4;985.7	803.5;964.2	861;1033.3	888.4;1066.1	3	3	3	3														4244.92	3705.99	4248.87	3824.27	4030.55	3988.84	3881.57	3754.32	4268.43	3975.71	4001.3
O94885	SASH1	O94885	O94885	SASH1	Homo sapiens	SAM and SH3 domain-containing protein 1	6.11919e-05	0.000143143	136653.15	806.2	730.4	790.7	954.1	894	979.7	827.8	807	857.7	815.5	869.1	797.6	3	3	3	3														5428.24	5628.02	5498.13	5897.23	5795.13	5811.89	5659.58	5987.22	5430.57	5406.21	5983.81
O94886	TMEM63A	O94886	O94886	TMEM63A	Homo sapiens	CSC1-like protein 1	2.63305e-05	0.000143143	92126.25	784.3	819.4	785.5	649.5	642.7	619.6	682.6	786.5	631.5	737.7	780.5	722.2	3	3	3	3														6460.1	6650.27	7068.33	6346.94	6127.68	5862.22	6043.33	6461.08	6177.7	6182.15	6040.26
O94887	FARP2	O94887	O94887	FARP2	Homo sapiens	FERM, ARHGEF and pleckstrin domain-containing protein 2	4.52826e-05	0.000143143	119888.47	541.7	550.8	554.6	500.4	395.8	420.8	387.9	517.7	486.6	448.1	488.1	478.3	3	3	3	3														3693.31	3745.27	3557.49	3197.23	2791.67	3065.84	2887.8	3120.4	3150.58	3037.89	2931.14
O94888	UBXN7	O94888	O94888	UBXN7	Homo sapiens	UBX domain-containing protein 7	3.46235e-06	0	54862.33	1657.4	1826.3	1929.3	2196	2287.5	2191.5	2252.8	2119.2	2253.6	2240.8	2140	2223.2	3	3	3	3														5454.72	5465.23	5712.24	6339.28	6617.18	6383.98	6685.54	6499.66	6509.47	6691.67	6387.69
O94889-2	KLHL18	O94889;O94889-2	O94889;O94889-2	KLHL18	Homo sapiens	Kelch-like protein 18;Isoform 2 of Kelch-like protein 18	0.00415893	0.0048714	63638.43;63638.43-2	45.2;50.7		24.3;27.2		62.5;70	26.6;29.8	25.9;29		20.7;23.2	22.9;25.7	25.1;28.1		2	2	2	2														634.597		681.181		874.655	744.444	724.462		579.66	642.567	702.12
O94901-9	SUN1	O94901-9	O94901-9	SUN1	Homo sapiens	Isoform 8 of SUN domain-containing protein 1	3.30954e-07	0	101932.29	3231.1	3173.9	3171.3	3259.8	3384.6	2654.5	2857.3	2678.8	2646.5	2923.5	2709.5	2802.9	3	3	3	3														12740.9	12786.6	12307.1	10084.9	10036.4	10213.5	10222.9	10145.4	10195.3	10400.3	10738
O94903	PLPBP	O94903	O94903	PLPBP	Homo sapiens	Pyridoxal phosphate homeostasis protein	1.50801e-05	0	30343.9	7125.7	7013	7154.1	8109.1	8357.3	8352.9	7700	7697.7	7694.5	7976	8064.2	7439	3	3	3	3														19807.6	19897.4	19419	22768.4	23538.9	22937.3	21374.9	21955.4	22203.2	22114.5	22184.4
O94905	ERLIN2	O94905	O94905	ERLIN2	Homo sapiens	Erlin-2	2.98917e-07	0	37839.54	41730.398	41295.5	41207.699	32886.602	32829.801	32128.801	34090.5	33437.301	34681.398	33646.602	33944.199	33627.5	3	3	3	3														100761	100151	100877	80717	79493.4	80443	83670.4	82091.2	84680.8	80681.5	80414.2
O94906	PRPF6	O94906	O94906	PRPF6	Homo sapiens	Pre-mRNA-processing factor 6	1.82061e-06	0	106924.94	3073	3090.4	2783	3279.8	3154.9	3229.8	3350.8	3237.8	3186.1	3217.2	3318.2	3273.5	3	3	3	3														12166.9	11890.5	11261.9	13306.2	12534.8	13089.2	12980.5	13001.6	12730.7	13227.4	13293
O94907	DKK1	O94907	O94907	DKK1	Homo sapiens	Dickkopf-related protein 1	2.86748e-06	0	28671.53	896.9	891.7	829.7	1012.8	1016	979.9	974.5	869	984.4	968.7	927	998.7	3	3	3	3														2458.6	2617.83	2565.41	3212.98	3251.43	3130.33	3167.89	2620.42	3013.63	3081.34	3125.17
O94913	PCF11	O94913	O94913	PCF11	Homo sapiens	Pre-mRNA cleavage complex 2 protein Pcf11	0.000416283	0.000607312	173050.18	168.3	148.6	166.3	136.9	130.8	140.4	151.2	128.4	125.4	157.8	133.2	146	3	3	3	3														2033.96	2241	2131.11	2019.53	2114.34	2379.87	2168.94	2454.96	1963.78	2254.65	1916.24
O94915	FRYL	O94915	O94915	FRYL	Homo sapiens	Protein furry homolog-like	1.18524e-05	0	339597.92	576.5	598.7	552.2	913.8	889	907.1	853.6	836.8	855.9	806.8	844.4	857.5	3	3	3	3														4016.58	4466.2	4325.85	6166.16	5900.38	5953.25	5912.77	5599.08	5611.43	5918.85	5777.27
O94916-2	NFAT5	O94916;O94916-2;O94916-5	O94916;O94916-2;O94916-5	NFAT5	Homo sapiens	Nuclear factor of activated T-cells 5;Isoform A of Nuclear factor of activated T-cells 5;Isoform E of Nuclear factor of activated T-cells 5	2.64433e-06	0	165763.42;165763.42-2;165763.42-5	878.8;930.5;855	865.1;916;841.7	850.8;900.9;827.8	1132.4;1199;1101.8	1114.7;1180.3;1084.6	985.9;1043.9;959.2	956.2;1012.4;930.3	951.5;1007.4;925.7	1007.9;1067.2;980.6	1032.1;1092.8;1004.2	894.5;947.1;870.3	1023.9;1084.2;996.3	3	3	3	3														3065.1	2893.01	2862.45	3797.23	3582.56	3579.14	3440.08	3148.93	3252.33	3371.66	3254.5
O94919	ENDOD1	O94919	O94919	ENDOD1	Homo sapiens	Endonuclease domain-containing 1 protein	6.12352e-06	0	55016.6	3013.5	2854.1	2911.5	2544.8	2497.9	2525.4	2228.7	2327.7	2348.9	2446.4	2413.7	2430.2	3	3	3	3														9517.76	9565.91	9448.76	8252.13	8420.29	7903.42	7576.5	7512.34	7603.47	7909.29	7860.97
O94923	GLCE	O94923	O94923	GLCE	Homo sapiens	D-glucuronyl C5-epimerase	0.000593563	0.000838323	70101.01	621.6	525.5	570.5	603.6	759.3	758.3	657.2	626.7	737.3	621.4	557.1	533.1	3	3	3	3														2838.44	2656.97	2817.11	3289.93	3352.24	3421.56	3128.31	3278.01	2958.32	3072.64	2931.13
O94925	GLS	O94925	O94925	GLS	Homo sapiens	Glutaminase kidney isoform, mitochondrial	9.6025e-08	0	73461.1	58709.102	57715.301	57437.301	39101.801	39256.898	39290.398	41279.102	40800.699	41193.898	42602.5	41863.199	41816	3	3	3	3														175415	173094	171073	114830	115925	115942	122439	121670	121873	125032	124220
O94925-3	GLS	O94925-3	O94925-3	GLS	Homo sapiens	Isoform 3 of Glutaminase kidney isoform, mitochondrial	6.60435e-06	0	65460.02	2746.4	2995.9	2598.6	2241.9	2212.3	2224.6	1929.5	1572	2314.9	2310.5	1945.4	2256.9	3	3	3	3														25462	28026.8	25913	19509.6	19953.7	20276.8	20057.4	19618.8	21299	21549.4	21087.7
O94927	HAUS5	O94927	O94927	HAUS5	Homo sapiens	HAUS augmin-like complex subunit 5	0.00296064	0.00387366	71682.47		40.7		137.7	86.7	113.9	116.1	76.8	129.8	138.7	55.6		1	3	3	2															588.838		672.388	683.686	614.448	607.953	622.841	624.417	589.788	698.875
O94929-3	ABLIM3	O94929-3	O94929-3	ABLIM3	Homo sapiens	Isoform 3 of Actin-binding LIM protein 3	9.38916e-06	0	67072.65	4674.8	4764.9	4549	5376.6	5135.4	5379.5	5531.5	5663.6	5546.6	5112.6	5160.4	5371.2	3	3	3	3														19774.4	20554.9	19964.6	23640.2	22718.6	23115.6	23664.7	24025.4	24109.7	22213.5	22371.6
O94952-1	FBXO21	O94952;O94952-1	O94952;O94952-1	FBXO21	Homo sapiens	F-box only protein 21;Isoform 2 of F-box only protein 21	0.00152041	0.00229008	72270.08;72270.08-1	149.6;155.6	97.9;101.8	72;74.8	132.4;137.7	140.3;145.9	99.2;103.2	116.4;121	126;131.1	126.7;131.7	145.6;151.5	84.9;88.2	46.9;48.8	3	3	3	3														838.875	702.877	763.009	711.908	821.825	654.43	702.976	756.08	747.808	783.387	683.757
O94953	KDM4B	O94953	O94953	KDM4B	Homo sapiens	Lysine-specific demethylase 4B	8.63303e-05	0.000143143	121896.62	124.2	117.8	81.8	110.6	171.8	101.6	221.5	193.7	163.3	133.2	146.4	260.7	3	3	3	3														805.927	916.81	717.411	1355.61	1078.9	1225.83	1289.45	1176.67	1149.44	1148.41	1003.02
O94955	RHOBTB3	O94955	O94955	RHOBTB3	Homo sapiens	Rho-related BTB domain-containing protein 3	4.34098e-05	0.000143143	69413.45	1101.1	991	1246.3	1036.3	1050.8	999.7	999.4	1005.4	1153.5	995.8	1063.1	859.7	3	3	3	3														3651.56	3736.63	3683.98	3318.56	3222.26	3345.43	3426.2	3345.1	3604.07	3116.08	3647.68
O94966-6	USP19	O94966-6	O94966-6	USP19	Homo sapiens	Isoform 6 of Ubiquitin carboxyl-terminal hydrolase 19	4.62535e-06	0	151925.46	922.4	823.3	758.1	900.4	732.3	800	841.1	748	972.7	964.4	774.4	813.9	3	3	3	3														4549.98	3511.06	4866.2	5766.46	5899.29	5436.97	5609.08	4984.48	5143.22	5263.98	5404.22
O94967	WDR47	O94967	O94967	WDR47	Homo sapiens	WD repeat-containing protein 47	2.45638e-05	0.000143143	101949.06	1046.2	1054	1432.9	1821.4	1338.9	1646.8	1226.7	1496.7	1622.2	1258.5	1131.4	1235.3	3	3	3	3														3970.72	4191.2	4007.39	4717.29	5013.56	4907.72	4763.22	4640.76	4564.32	4824.73	4629.94
O94972-2	TRIM37	O94972;O94972-2;O94972-3	O94972;O94972-2;O94972-3	TRIM37	Homo sapiens	E3 ubiquitin-protein ligase TRIM37;Isoform 2 of E3 ubiquitin-protein ligase TRIM37;Isoform 3 of E3 ubiquitin-protein ligase TRIM37	0.00590802	0.00701555	107905.68;107905.68-2;107905.68-3	16.8;20.7;18.1	3.1;3.8;3.3					12.9;15.8;13.8						2	0	1	0	S1				S1									360.44	170.327					276.342
O94973	AP2A2	O94973	O94973	AP2A2	Homo sapiens	AP-2 complex subunit alpha-2	4.1114e-07	0	103960.42	21124.301	20719.301	20815	21804.5	21611.5	21389.5	22387.199	22042.6	22374.6	21967.699	21953.699	22619.5	3	3	3	3														75498.4	74556.1	74111.6	78083.6	78643.6	77983.3	81151.2	80404.8	82394.2	79861.3	79073.9
O94979	SEC31A	O94979	O94979	SEC31A	Homo sapiens	Protein transport protein Sec31A	1.97607e-07	0	133014.69	30271.199	29942.9	29403.301	34607.102	34114	34756.699	33417.602	34201.801	33309.801	32989.898	32589.9	33200.398	3	3	3	3														93365.6	94713.3	94191.4	108422	107722	108904	104475	107413	104884	102187	103420
O94979-7	SEC31A	O94979-7	O94979-7	SEC31A	Homo sapiens	Isoform 7 of Protein transport protein Sec31A	0.00105024	0.00170416	105752.58	120.8	116.3	98.6	165.9	144.7	165.9	136	135.9	158.9	146	125.5	125.2	3	3	3	3														1473.43	1443.72	1354.48	1901.63	1781.7	1981.08	1700.86	1667.48	1759.34	1715.43	1415.51
O94985-2	CLSTN1	O94985;O94985-2	O94985;O94985-2	CLSTN1	Homo sapiens	Calsyntenin-1;Isoform 2 of Calsyntenin-1	0.00178347	0.00277097	109792.75;109792.75-2	116.5;119.2	72.6;74.3	69.2;70.8				63.4;64.9		84.2;86.1	61;62.4	60.4;61.8	64.4;65.9	3	0	2	3	S1	S1					S3		S4	S4				1146.8	886.619	994.93				942.597		962.278	843.268	932.263
O94992	HEXIM1	O94992	O94992	HEXIM1	Homo sapiens	Protein HEXIM1	5.04821e-05	0.000143143	40623.45	1093	934.5	1010	1198.9	1475.4	1420.6	1249.6	1490	1387.3	1393.3	1313.9	1066.1	3	3	3	3														2472.44	2516.24	2488.72	3313.48	3634.63	3361.28	3268.41	3516.5	3472.61	3141.31	2879.8
O95025	SEMA3D	O95025	O95025	SEMA3D	Homo sapiens	Semaphorin-3D	0.000823848	0.00127788	89651.3	129.5	119.5	98.2			87.7	111.5	82.8	44.8	108.2			3	1	3	1														1250.32	1112.21	1101.45			789.847	917.018	767.593	897.131	1017.45
O95059	RPP14	O95059	O95059	RPP14	Homo sapiens	Ribonuclease P protein subunit p14	0.00016877	0.000384271	13693.05	312.6	530.1		308.2	710.2	933.3	685.1	614.4	593.2	702.5	651.3	637.7	2	3	3	3														1335.76	1657.48		1586.71	2030.94	2739.45	1920.15	1847.34	1782.88	2158.96	1919.62
O95070	YIF1A	O95070	O95070	YIF1A	Homo sapiens	Protein YIF1A	1.56673e-06	0	32011.18	9543.8	9500.6	9102.1	8402.8	8623.3	8403.4	9074	9028.9	8570.9	9197.4	9221.4	9260.8	3	3	3	3														28225.8	27863.5	28412.8	26030.1	25421.1	26329.7	26577.9	27552.6	26194.6	27960.2	26721
O95071-2	UBR5	O95071;O95071-2	O95071;O95071-2	UBR5	Homo sapiens	E3 ubiquitin-protein ligase UBR5;Isoform 2 of E3 ubiquitin-protein ligase UBR5	1.90322e-05	0.000143143	309352.41;309352.41-2	458.3;458.3	516.3;516.3	479.8;479.8	734.5;734.5	675.7;675.7	764.3;764.3	631.4;631.4	658.3;658.3	621;621	585.6;585.6	674.8;674.8	673.3;673.3	3	3	3	3														3477.87	3607.97	3569.62	4160.08	4315.44	4058.7	3921.01	4214.51	4107.92	3897.34	4269.9
O95081-2	AGFG2	O95081;O95081-2	O95081;O95081-2	AGFG2	Homo sapiens	Arf-GAP domain and FG repeat-containing protein 2;Isoform 2 of Arf-GAP domain and FG repeat-containing protein 2	0.000185164	0.000384271	48963.06;48963.06-2	511.9;716.7	463.5;648.9	444.4;622.2	617.1;863.9	596.8;835.5	645.1;903.1	527.9;739.1	538.9;754.4	582.2;815.1	593.5;830.9	549.6;769.5	592.3;829.3	3	3	3	3														2489.85	2607.65	2512.69	2920.09	2915.18	3184.88	2646.74	2743.02	2773.12	2977.77	2760.81
O95084	PRSS23	O95084	O95084	PRSS23	Homo sapiens	Serine protease 23	1.21934e-05	0	43001.25	2134.9	2175.3	2260.6	1747.1	1796.3	2012.9	1939.7	1913.5	2113.7	1790.4	1814.6	1823.3	3	3	3	3														8115.42	7817.28	8079.18	6409.03	6651.67	6914.92	6949.12	6694.46	6945.23	6450.35	6533.56
O95104	SCAF4	O95104	O95104	SCAF4	Homo sapiens	SR-related and CTD-associated factor 4	5.41659e-06	0	125868.53	909.1	899.9	1009.6	1315.5	1231.2	1332.8	1241.9	1322.1	1103.5	1185.7	1180.9	1290.3	3	3	3	3														4884.71	4503.16	4756.4	6288.69	5901.5	6159.81	5853.59	6016.39	5240.84	5665.53	5486.4
O95136	S1PR2	O95136	O95136	S1PR2	Homo sapiens	Sphingosine 1-phosphate receptor 2	3.7929e-05	0.000143143	38866.97	839.7	739	758.1	633.3	641.5	583.1	488.2	685	693.5	748.1	794.4	589.5	3	3	3	3														3154.59	3116.2	3064.54	2409.83	2674.05	2662.81	2635.52	2524.33	2914.02	3067.74	3173.54
O95139	NDUFB6	O95139	O95139	NDUFB6	Homo sapiens	NADH dehydrogenase [ubiquinone] 1 beta subcomplex subunit 6	9.45602e-06	0	15489.19	10951.2	11407.4	11654.1	9351	8974.5	9040.4	8524.2	10224.3	9466.2	9547.3	9854.6	9592.2	3	3	3	3														24707.1	25260.5	24656.1	21107.7	21074	19683.3	21573	23444.3	21695.6	22433.5	23131.6
O95140	MFN2	O95140	O95140	MFN2	Homo sapiens	Mitofusin-2	7.89797e-06	0	86402.05	4085.4	4097.1	4084	3631.3	3554.7	3569.3	3685.5	3661.9	3687.4	3671.9	3623.7	3818.9	3	3	3	3														10465.6	10053.9	10139.1	8916.01	9033.53	8909.71	9158.15	8886.57	9410.9	9142.52	9062.86
O95147	DUSP14	O95147	O95147	DUSP14	Homo sapiens	Dual specificity protein phosphatase 14	4.49321e-05	0.000143143	22254.93	362.1	371.5	226.6	433.4	547.6	434.4	419.4	454.5	490.4	450.8	536.1	441.5	3	3	3	3														1448.36	1652.23	1035.29	1729.87	2108.61	1761.77	1690.57	1850.32	1938.66	1724.11	2149.84
O95149	SNUPN	O95149	O95149	SNUPN	Homo sapiens	Snurportin-1	0.00102512	0.0016	41142.53	258.6	259.8	288.4	523.3	517	454.9	467.3	381.5	395.6	407.6	380.3	433.1	3	3	3	3														1370.12	1333.75	1230.85	2049.4	1984.89	1946.89	1811.53	1854.17	1810.78	1609.31	1777.54
O95155-2	UBE4B	O95155;O95155-2;O95155-4	O95155;O95155-2;O95155-4	UBE4B	Homo sapiens	Ubiquitin conjugation factor E4 B;Isoform 2 of Ubiquitin conjugation factor E4 B;Isoform 4 of Ubiquitin conjugation factor E4 B	1.27301e-05	0	146184.8;146184.8-2;146184.8-4	1158;1210.6;1175	1134.6;1186.2;1151.3	1161.2;1214;1178.3	1446.9;1512.6;1468.2	1440.7;1506.2;1461.9	1299.1;1358.1;1318.2	1323.7;1383.9;1343.2	1297;1355.9;1316.1	1382.8;1445.6;1403.1	1239.2;1295.5;1257.4	1103.8;1153.9;1120	1274.7;1332.6;1293.4	3	3	3	3														5672.82	5771.48	5616.82	6844.02	6768.31	6709.38	6553.65	6443.02	6549.36	5984.46	6313.79
O95159	ZFPL1	O95159	O95159	ZFPL1	Homo sapiens	Zinc finger protein-like 1	5.57471e-06	0	34113.99	7913.8	8376.6	8207.8	7604	7756.6	7744.3	7787.2	8567.9	8046.9	7858.1	7887.7	7831.6	3	3	3	3														17358.9	17986.1	17596.7	16953.7	16700.4	17246.8	17324.5	18898	18192.9	17964.4	18291.8
O95163	ELP1	O95163	O95163	ELP1	Homo sapiens	Elongator complex protein 1	5.77598e-06	0	150254.28	893.7	916.5	890.7	1529.9	1494.9	1346.9	1475.5	1460.8	1292.2	1307.5	1249	1333.8	3	3	3	3														4524.13	4350.35	4505.68	6055.15	5696.22	6138.21	5988.44	5674.85	5828.51	5683.72	5649.59
O95164	UBL3	O95164	O95164	UBL3	Homo sapiens	Ubiquitin-like protein 3	4.64164e-05	0.000143143	13157.04	1035.3	935.9	854	1064.6	1087	1552.7	1278.1	1042.3	996.1	1085.9	927.3	1287.6	3	3	3	3														2292.96	2469.58	1997.5	2860.31	2964.45	3309.43	2869.08	2857.77	2750.77	3016.68	2457.27
O95167	NDUFA3	O95167	O95167	NDUFA3	Homo sapiens	NADH dehydrogenase [ubiquinone] 1 alpha subcomplex subunit 3	1.60589e-07	0	9278.84	10154.1	10060	10401.9	8060.9	8151.9	8581.9	8625.9	8542.7	8012	8616.1	8538.6	8811	3	3	3	3														11872.4	11953.1	12091.1	9584.26	9519.49	9975.92	10042.5	9726.61	9704.47	10496.1	10190.2
O95168-2	NDUFB4	O95168;O95168-2	O95168;O95168-2	NDUFB4	Homo sapiens	NADH dehydrogenase [ubiquinone] 1 beta subcomplex subunit 4;Isoform 2 of NADH dehydrogenase [ubiquinone] 1 beta subcomplex subunit 4	9.51154e-06	0	15208.59;15208.59-2	14859.8;14859.8	15598.6;15598.6	14301.1;14301.1	15243.4;15243.4	14960;14960	13092.9;13092.9	15021.3;15021.3	14826.8;14826.8	14747.5;14747.5	15404;15404	15147.2;15147.2	15405.3;15405.3	3	3	3	3														19067.2	20928.9	18932.3	16258.7	16563.5	16544.2	16084.5	16862.1	16469.9	17079.4	16946.7
O95169-3	NDUFB8	O95169;O95169-3	O95169;O95169-3	NDUFB8	Homo sapiens	NADH dehydrogenase [ubiquinone] 1 beta subcomplex subunit 8, mitochondrial;Isoform 3 of NADH dehydrogenase [ubiquinone] 1 beta subcomplex subunit 8, mitochondrial	2.47714e-06	0	21765.74;21765.74-3	11351.4;17027.1	11403.4;17105.1	10896.7;16345	9228.6;13843	8882.8;13324.1	8914.8;13372.2	9753.5;14630.2	9603.9;14405.9	9962.4;14943.6	9415.6;14123.4	9601.7;14402.6	8935.4;13403.1	3	3	3	3														24950.8	24541.7	23436.8	20291.8	18738.8	19490.6	20958.4	20591.8	21117.4	20642.1	20544.4
O95178	NDUFB2	O95178	O95178	NDUFB2	Homo sapiens	NADH dehydrogenase [ubiquinone] 1 beta subcomplex subunit 2, mitochondrial	0.000116495	0.000265781	12058.44	5756.3	7671	5522	5054.5	4804.1	5463.6	4036.5	6117.9	4930.5	5726.5	5448.2	5901.7	3	3	3	3														10593.4	11665	10330.6	8733.59	9420.42	8970.13	9069.97	10351.9	10602.3	9500.4	9164.53
O95182	NDUFA7	O95182	O95182	NDUFA7	Homo sapiens	NADH dehydrogenase [ubiquinone] 1 alpha subcomplex subunit 7	9.79918e-07	0	12551.39	19304.4	19600.199	19318	15159.1	14559.1	15203.6	15685.7	16148.8	15681.2	15696.9	15785	16246.4	3	3	3	3														26047.1	26086.5	26679.4	21015.6	19889.9	20588.2	21516	22050.6	21312.2	21650.4	21203.3
O95183	VAMP5	O95183	O95183	VAMP5	Homo sapiens	Vesicle-associated membrane protein 5	4.0678e-05	0.000143143	12804.81	2941	2864.6	2571	2656	2857.7	2707.9	2970.5	2589.6	2480.2	2733.3	2447.5	2962.8	3	3	3	3														7191.05	7597.26	6881.37	7300.58	7519.82	7357.97	8081.88	7050.68	7007.58	6854.04	6995.66
O95197-7	RTN3	O95197;O95197-2;O95197-7	O95197;O95197-2;O95197-7	RTN3	Homo sapiens	Reticulon-3;Isoform 2 of Reticulon-3;Isoform 7 of Reticulon-3	3.73528e-06	0	112611.04;112611.04-2;112611.04-7	5715.9;5601.6;5959.2	5787.7;5671.9;6033.9	5672.9;5559.4;5914.2	4798.8;4702.8;5003	4952;4853;5162.8	4836.7;4739.9;5042.5	4872.5;4775.1;5079.9	4747;4652;4948.9	5072.7;4971.3;5288.6	4996.9;4897;5209.5	5089.6;4987.8;5306.2	5031.8;4931.2;5245.9	3	3	3	3														74409.9	75212	72643.1	62055.6	62063.1	62803.3	64349.6	62359	66031.6	66527.4	66808.2
O95202	LETM1	O95202	O95202	LETM1	Homo sapiens	Mitochondrial proton/calcium exchanger protein	1.6744e-06	0	83354.16	12292.4	12362.9	12464.3	10341.7	10637.9	10445.6	10725.4	10713.2	10861.5	11063.6	11060	11260.1	3	3	3	3														32854.9	33306.1	33388.1	28034.3	28085	27984.3	28620	28920	28654.6	29944.8	29068.4
O95208-2	EPN2	O95208-2	O95208-2	EPN2	Homo sapiens	Isoform 2 of Epsin-2	3.41491e-06	0	62299.68	1388	1371.1	1524.6	2055.7	2001.7	2018.9	1840.8	1975.4	1934.2	1868.2	1786.4	1837.3	3	3	3	3														4447.78	4514.22	4723.29	6056.74	5756.93	6144.09	5388.73	5499.16	5807.57	5281.87	5663.77
O95210	STBD1	O95210	O95210	STBD1	Homo sapiens	Starch-binding domain-containing protein 1	5.77126e-06	0	39007.26	3180.8	3305.3	3251.9	3288.1	2934.1	3517.9	3426.4	3405.6	3291.2	3431.8	3497.7	3329.1	3	3	3	3														10334	10343.6	10972.6	10866.1	10866.8	11203.2	10916.1	10681.8	11358.8	10906.5	11010.4
O95218-2	ZRANB2	O95218;O95218-2	O95218;O95218-2	ZRANB2	Homo sapiens	Zinc finger Ran-binding domain-containing protein 2;Isoform 2 of Zinc finger Ran-binding domain-containing protein 2	1.41643e-05	0	37404.42;37404.42-2	2624.3;2624.3	2680.9;2680.9	2705.2;2705.2	3416.1;3416.1	3360.7;3360.7	3235.2;3235.2	3070.2;3070.2	2978.4;2978.4	3218.1;3218.1	3104;3104	3085.3;3085.3	3002.1;3002.1	3	3	3	3														8206.68	8085.84	8467.34	9919.12	10009.3	9752.85	9388.14	9172.91	9567.36	8839.21	9232.15
O95219	SNX4	O95219	O95219	SNX4	Homo sapiens	Sorting nexin-4	1.52791e-05	0	51908.82	2623	2776.6	2631	2741.5	2762.7	2831	2743.1	2719.5	2894.8	2835.7	2869.7	2783.4	3	3	3	3														7606.33	7420.95	6913.05	7901.49	8008.72	8096.82	7379.14	7658.32	7780.87	7678.27	7933.98
O95232	LUC7L3	O95232	O95232	LUC7L3	Homo sapiens	Luc7-like protein 3	4.0464e-07	0	51466.14	3797.5	3264.7	3153.1	3992.8	3961.1	3817.5	4025	3389.8	3992.2	3941.3	3954.8	3844	3	3	3	3														9246.52	8943.3	8412.42	11421.8	11300.9	10631.6	10082.3	10390.1	10018.7	10576.5	10031.5
O95235-2	KIF20A	O95235;O95235-2	O95235;O95235-2	KIF20A	Homo sapiens	Kinesin-like protein KIF20A;Isoform 2 of Kinesin-like protein KIF20A	2.60926e-05	0.000143143	100277.96;100277.96-2	53;54.1		37.8;38.6	265.5;270.9	309.2;315.5	373.5;381.1	261;266.4	368.1;375.6	277.3;283	386;393.8	332.1;338.8	395.1;403.2	2	3	3	3														488.484		719.715	1478.36	1654.23	1318.18	1474.31	1390.85	1164.64	1459.81	1365.91
O95236-2	APOL3	O95236;O95236-2	O95236;O95236-2	APOL3	Homo sapiens	Apolipoprotein L3;Isoform 2 of Apolipoprotein L3	0.00592963	0.00701555	44278.2;44278.2-2								53.4;69.1			60.8;78.7		0	0	1	1																					586.588			669.751
O95239-2	KIF4A	O95239;O95239-2	O95239;O95239-2	KIF4A	Homo sapiens	Chromosome-associated kinesin KIF4A;Isoform 2 of Chromosome-associated kinesin KIF4A	0.00209924	0.00313054	139881.05;139881.05-2				228.1;251.7	217.5;240	203.3;224.3	137;151.2	129.1;142.5	170.3;187.9	102.6;113.2	137.6;151.8	118.3;130.6	0	3	3	3	S2	S2	S3	S3	S4	S4											1977.34	1695.17	1935.56	1474.11	1779.29	1609.86	1493.1	1506.28
O95248-4	SBF1	O95248-4	O95248-4	SBF1	Homo sapiens	Isoform 4 of Myotubularin-related protein 5	2.71576e-06	0	211176.47	2293.1	2233.9	2201.6	1962.1	2066.3	1909.6	2114.6	2107	2196.6	1936.3	1998.7	2041.5	3	3	3	3														11124.6	11355.3	11479.5	9864.25	9996.35	10004.5	10435.4	9753.69	10128.2	9683.63	10157.2
O95249	GOSR1	O95249	O95249	GOSR1	Homo sapiens	Golgi SNAP receptor complex member 1	3.14948e-05	0.000143143	28612.61	4434.2	4286.4	4714	4677.8	4849.2	4699.2	4845.6	5135.7	4769.5	4790.6	5030.6	4741.1	3	3	3	3														9611.71	10086.9	10633	10808.2	11070	10918.5	10866.3	11626.8	10564.8	10340.8	10779.9
O95251-4	KAT7	O95251;O95251-4	O95251;O95251-4	KAT7	Homo sapiens	Histone acetyltransferase KAT7;Isoform 4 of Histone acetyltransferase KAT7	1.55824e-05	0.000143143	70642.39;70642.39-4	247.3;256.1	361.3;374.2	333.8;345.7	359.9;372.7	348.5;361	379.7;393.3	397.3;411.5	373.5;386.8	440.3;456	244.6;253.3	375.1;388.5	294.7;305.2	3	3	3	3														2085.26	2082.67	2282.86	2300.71	1945.58	2195.08	2275.48	2383.47	1985.95	2239.24	1946.55
O95260-2	ATE1	O95260-2	O95260-2	ATE1	Homo sapiens	Isoform ATE1-2 of Arginyl-tRNA--protein transferase 1	2.53591e-05	0.000143143	59032.04	1017	1195.6	1281.6	1270	1294.9	1334.4	1271.3	1123.9	1365	1291.8	1311.1	1104.3	3	3	3	3														4027.86	3873.5	3924.91	4231.91	4432.85	4986.79	4210.64	4195.84	4225.72	4523.71	4252.35
O95263-6	PDE8B	O95263;O95263-6	O95263;O95263-6	PDE8B	Homo sapiens	High affinity cAMP-specific and IBMX-insensitive 3',5'-cyclic phosphodiesterase 8B;Isoform 6 of High affinity cAMP-specific and IBMX-insensitive 3',5'-cyclic phosphodiesterase 8B	0.000497072	0.000720634	98978.89;98978.89-6	108.4;116.1	139.6;149.6	110.9;118.8	124.6;133.5	126;135	102.8;110.1	115;123.2	111.1;119.1	141.9;152	119.8;128.3	128.9;138.1	107.4;115.1	3	3	3	3														1154.68	1239.1	1320.13	1108.34	1239.17	1284.3	1185.4	1254.74	1199.29	1150.36	1207.18
O95273	CCNDBP1	O95273	O95273	CCNDBP1	Homo sapiens	Cyclin-D1-binding protein 1	9.34141e-05	0.000265781	40261.98	342.8	142.9	241.2	464.9	412.1	240.7	389.2	284.9	289.9	338.7	269.1	370.1	3	3	3	3														1147.37	868.442	1030.42	1453.01	1319.98	1211.84	1206.02	1185.36	1208.89	1202.29	1117.56
O95278	EPM2A	O95278	O95278	EPM2A	Homo sapiens	Laforin	1.81547e-05	0.000143143	37157.55	675.4	540.8	592	623.2	618.1	610.8	632.6	683.7	598.2	616.1	587.8	588.4	3	3	3	3														3480.06	2863.98	2626.4	3321.33	3202.6	3220.45	3353.24	3284.17	3134.47	3242.09	3283.53
O95292	VAPB	O95292	O95292	VAPB	Homo sapiens	Vesicle-associated membrane protein-associated protein B/C	2.25349e-06	0	27228.39	25513.9	26242.699	27019.9	23137.1	23577.6	23679.699	25379.801	25575.199	25153	25695.699	26001.1	25423.1	3	3	3	3														43925.6	44712.4	45197.3	40656.8	40281.2	40296	42692.8	42557.6	41232.9	42473.9	43251.9
O95295	SNAPIN	O95295	O95295	SNAPIN	Homo sapiens	SNARE-associated protein Snapin	7.72948e-06	0	14873.96	5918	5634.1	6192.9	5831.9	5778.7	5633.8	5836.6	5393.3	5665.9	5540.3	5739.3	5530.2	3	3	3	3														9219.29	9031.33	9573.99	9256.93	9290.24	8623.23	9283.27	8665.63	8782.99	9006	8892.65
O95297-2	MPZL1	O95297;O95297-2	O95297;O95297-2	MPZL1	Homo sapiens	Myelin protein zero-like protein 1;Isoform 2 of Myelin protein zero-like protein 1	1.08734e-08	0	29082.18;29082.18-2	10354;10354	9918.2;9918.2	9802.6;9802.6	8994.5;8994.5	8623.8;8623.8	8903.1;8903.1	9137.9;9137.9	9153.4;9153.4	8940.7;8940.7	8986.3;8986.3	8802.3;8802.3	8951;8951	3	3	3	3														30575.1	29861.9	29446.9	28059.8	25794.9	27035.3	26670	28235.8	27916.9	27027.8	26300.5
O95298	NDUFC2	O95298	O95298	NDUFC2	Homo sapiens	NADH dehydrogenase [ubiquinone] 1 subunit C2	4.30585e-06	0	14187.51	14375	14999.9	14458.3	11967.2	12170.9	11375.2	11823.9	12139.6	11737.8	9727.8	11676.8	12766.5	3	3	3	3														21130	21602.2	20808.1	17552.8	16579.3	17026.5	18237.6	18946.6	17495.9	18451.6	17801.8
O95299	NDUFA10	O95299	O95299	NDUFA10	Homo sapiens	NADH dehydrogenase [ubiquinone] 1 alpha subcomplex subunit 10, mitochondrial	5.33651e-07	0	40750.6	17897.1	17795.4	17952.699	15378.1	15442.6	15262.2	15967.7	16022.6	16291.5	15703.3	16147.9	16134.2	3	3	3	3														47020.4	45829.9	46796.1	37021.8	37099.9	37121	40193.9	39998	40180.9	39076	38910.7
O95302	FKBP9	O95302	O95302	FKBP9	Homo sapiens	Peptidyl-prolyl cis-trans isomerase FKBP9	1.15603e-06	0	63083.56	83631.297	86678.102	86656	59146	60832.699	61145.699	65172.102	65219.5	65326.602	63594	64773.102	64649.5	3	3	3	3														205188	210664	213611	148046	149315	151901	161881	160702	162858	158789	161771
O95319-5	CELF2	O95319;O95319-2;O95319-3;O95319-4;O95319-5	O95319;O95319-2;O95319-3;O95319-4;O95319-5	CELF2	Homo sapiens	CUGBP Elav-like family member 2;Isoform 2 of CUGBP Elav-like family member 2;Isoform 3 of CUGBP Elav-like family member 2;Isoform 4 of CUGBP Elav-like family member 2;Isoform 5 of CUGBP Elav-like family member 2	0.00534466	0.00630072	54284.75;54284.75-2;54284.75-3;54284.75-4;54284.75-5		155.8;155.8;155.8;155.8;155.8		77.4;77.4;77.4;77.4;77.4			66;66;66;66;66		178;178;178;178;178			202.2;202.2;202.2;202.2;202.2	1	1	2	1															1018.49		1451.82			1182.78		864.699
O95336	PGLS	O95336	O95336	PGLS	Homo sapiens	6-phosphogluconolactonase	3.70571e-07	0	27546.87	27633.199	28361.5	28683.5	32536.199	32440.6	33495	30308.4	30339.301	29035	27986.5	28640.9	28276.6	3	3	3	3														39349	40663.3	40654.2	47690.4	48100.1	48250.7	43946.3	44347.5	42691	41027.3	41082.1
O95340	PAPSS2	O95340	O95340	PAPSS2	Homo sapiens	Bifunctional 3'-phosphoadenosine 5'-phosphosulfate synthase 2	6.53362e-08	0	69500.71	24989.301	25209.5	24854.4	39209.102	39218.699	39413.602	38303	37124.102	37031.602	35824.801	35515.5	35472.199	3	3	3	3														48003.6	48587.6	47805.4	77967.8	77834.6	77760.3	73737.4	74055.9	73965.1	69902.1	70003.4
O95347	SMC2	O95347	O95347	SMC2	Homo sapiens	Structural maintenance of chromosomes protein 2	1.00124e-05	0	135656.07	397.5	411.7	468.6	1709.9	1693.8	1744.2	1519.1	1441	1427.2	1314.1	1352.1	1297.9	3	3	3	3														2729.75	2733.11	2790.68	6440.36	6572.48	6497.77	5569.71	5488.82	5718.99	5121.48	5348.11
O95352	ATG7	O95352	O95352	ATG7	Homo sapiens	Ubiquitin-like modifier-activating enzyme ATG7	1.66342e-05	0.000143143	77959.63	2696.9	2853	2647.1	4018.8	4019.1	3754.3	3778.2	3254.2	3768.9	3670	3679.2	3553.5	3	3	3	3														9605.25	9685.88	9860.58	13206.5	12878.9	13091.7	12792.9	12662.3	12377.8	12465.2	12332.9
O95359-3	TACC2	O95359-3	O95359-3	TACC2	Homo sapiens	Isoform 3 of Transforming acidic coiled-coil-containing protein 2	0.00482492	0.00558175	301057.82	386.5	419.2	471.4		304.2	306		336.6		287.2	320.9		3	2	1	2														15345.6	15547.4	14817.9		15982.9	12264.8		10909.2		16637.8	14705.1
O95361	TRIM16	O95361	O95361	TRIM16	Homo sapiens	Tripartite motif-containing protein 16	9.2052e-07	0	63955.16	3384	3133.5	3116.3	3841.7	3696.5	3831.2	3784.5	4100.5	3933.3	4050.5	3644.3	4183.2	3	3	3	3														10930.8	10543.3	10352.8	12286.9	12204.9	12316.3	13255.1	13563.7	13486.7	12629.7	12903.7
O95363	FARS2	O95363	O95363	FARS2	Homo sapiens	Phenylalanine--tRNA ligase, mitochondrial	6.39978e-05	0.000143143	52356.53	693.5	652.3	626.6	481.7	616.3	486.3	416.5	475.5	565.8	387.3	390	448.3	3	3	3	3														2434.28	2029.55	1946.36	1974.58	2196.04	2044.54	2064.64	1909.87	2417.29	2162.27	2145.6
O95365	ZBTB7A	O95365	O95365	ZBTB7A	Homo sapiens	Zinc finger and BTB domain-containing protein 7A	0.000149671	0.000265781	61439.1	620.3	631.8	594.7	908	913.1	941.6	884.9	859.5	863.5	919.3	870.3	800.1	3	3	3	3														2888.55	2477.42	3316.36	3552.04	3881.78	3810.74	3772.21	3231.03	3515.99	3625.6	3473.56
O95372	LYPLA2	O95372	O95372	LYPLA2	Homo sapiens	Acyl-protein thioesterase 2	4.16045e-06	0	24736.95	5359.6	5293.6	5261.1	7606.5	7361.1	7300.1	6552.7	6438	6437.5	6479.4	6518.5	6253.8	3	3	3	3														12838.4	12725.3	12530.6	18684.2	17681	16759.5	16487.3	15852.8	16190.9	15528.5	15864.3
O95373	IPO7	O95373	O95373	IPO7	Homo sapiens	Importin-7	2.0306e-07	0	119516.51	11217.7	10622.7	11142.9	16786.1	17292.4	16939.4	15193.9	14959.7	15117.9	15508	15694.4	15165.2	3	3	3	3														36713.7	34597.9	36121.6	55844.5	55950.5	55628.3	49365.8	49359.6	49336.8	50197.5	49937.6
O95376	ARIH2	O95376	O95376	ARIH2	Homo sapiens	E3 ubiquitin-protein ligase ARIH2	7.2103e-05	0.000143143	57818.86	590.3	760.7	597.8	1064.2	1101.2	1085.6	1104	976.1	904.1	986.5	1051.6	925.5	3	3	3	3														1840.72	2224.19	1838.84	2835.88	2949.4	2804.38	2891.42	3057.46	2577.7	2511.35	2706.69
O95379	TNFAIP8	O95379	O95379	TNFAIP8	Homo sapiens	Tumor necrosis factor alpha-induced protein 8	0.000206211	0.000384271	23003.44	468.8		462.4	421.1	580.6	655.8	548	611.2	660.1	657.5	584.7	574.7	2	3	3	3														2599.45		2577.64	1731.22	3099.89	3768.76	2857.78	3479.73	3733.12	3803.35	3381.57
O95379-3	TNFAIP8	O95379-3	O95379-3	TNFAIP8	Homo sapiens	Isoform 3 of Tumor necrosis factor alpha-induced protein 8	2.21475e-06	0	21877.3	1724	1541.5	1275.1	3273.6	2668	2944	2444.5	3196.3	2574.2	4488	2817.9	2491.7	3	3	3	3														3236.48	3382.23	3418.3	5135.91	4937.59	4986.4	5551.76	6056.48	4999.59	5369.02	4972
O95382-3	MAP3K6	O95382;O95382-3	O95382;O95382-3	MAP3K6	Homo sapiens	Mitogen-activated protein kinase kinase kinase 6;Isoform 3 of Mitogen-activated protein kinase kinase kinase 6	0.000212148	0.000384271	142596.08;142596.08-3	91.8;91.8		82.6;82.6	200;200	184.4;184.4	217.2;217.2	174.6;174.6	174.7;174.7	196.1;196.1	177.5;177.5	117.5;117.5	106.6;106.6	2	3	3	3														766.352		591.689	1256.5	1030.45	1145.45	1075.78	878.01	1040.66	1108.2	804.483
O95391	SLU7	O95391	O95391	SLU7	Homo sapiens	Pre-mRNA-splicing factor SLU7	0.000271175	0.000495786	68386.66	261	313.1	494.1	507.6	383.9	376.9	468.7	395.6	260	422.2	453.8	279	3	3	3	3														2917.72	2556.87	2805.07	3304.97	3198.06	3042.23	2989.32	2793.15	2652.73	3176.01	2590.35
O95394	PGM3	O95394	O95394	PGM3	Homo sapiens	Phosphoacetylglucosamine mutase	7.97148e-08	0	59851.95	15486.3	15573.8	15447.2	21306.699	20896.6	20868.5	20099.199	20144.1	19859.801	18794.301	18997.6	19055.9	3	3	3	3														59130.2	61003.4	59464.1	79379.6	81245.5	79351.7	75425.9	75594.9	74978.8	71853.3	72258.6
O95396	MOCS3	O95396	O95396	MOCS3	Homo sapiens	Adenylyltransferase and sulfurtransferase MOCS3	2.04659e-05	0.000143143	49669.28	614.6	699.7	851.8	940.8	839	819.2	664.1	732.3	798.9	657.8	707.6	778.1	3	3	3	3														2080.55	2105.51	2429.26	2706.61	2713.93	2502	2528.2	2500.82	2438.1	2303.43	2070.54
O95400	CD2BP2	O95400	O95400	CD2BP2	Homo sapiens	CD2 antigen cytoplasmic tail-binding protein 2	5.52373e-06	0	37646.46	1757.3	1243.3	1948.4	2142.8	1849.7	2107.8	1953.4	1924.1	2059.1	1151.5	1680.3	1262.9	3	3	3	3														4624.32	5395.9	5065.77	5785.67	5491.88	5641.77	5641.22	5601.58	4929.67	5294.51	4741.13
O95405-2	ZFYVE9	O95405;O95405-2	O95405;O95405-2	ZFYVE9	Homo sapiens	Zinc finger FYVE domain-containing protein 9;Isoform 2 of Zinc finger FYVE domain-containing protein 9	0.00160047	0.00238302	156402.84;156402.84-2	30.6;30.6		33;33	70.6;70.6		64.5;64.5	30.8;30.8	45.1;45.1	37.1;37.1	33.6;33.6	25.8;25.8		2	2	3	2														336.6		342.166	447.207		485.248	372.428	437.232	454.529	369.594	495.247
O95425-4	SVIL	O95425-4	O95425-4	SVIL	Homo sapiens	Isoform SV4 of Supervillin	5.38946e-07	0	244522.64	2745.8	3012	2982.2	2815.7	2902.8	2849.9	2822.8	2908.5	2838.9	2902	3018.2	2899.5	3	3	3	3														23569.9	23313.8	23525.3	21833.5	22117.9	22170	22396.9	22122.7	22130.4	22868.7	23436.3
O95427	PIGN	O95427	O95427	PIGN	Homo sapiens	GPI ethanolamine phosphate transferase 1	0.000107636	0.000265781	105810.26	501.6	523.1	495.7	402.1	430.9	391	431.4	421.4	347.3	476.7	509.5	456.2	3	3	3	3														3377.82	2908.07	3095.15	2770.65	2894.55	2614.61	2993.29	2972.64	2631.29	2893.93	3288.47
O95429-2	BAG4	O95429;O95429-2	O95429;O95429-2	BAG4	Homo sapiens	BAG family molecular chaperone regulator 4;Isoform 2 of BAG family molecular chaperone regulator 4	0.000206216	0.000384271	49594.07;49594.07-2	435.6;466.7	439.7;471.1	416.2;445.9	533.4;571.5	544.4;583.3	551.5;590.9	442.6;474.2	566.6;607.1	457.3;489.9	648.5;694.8	528.4;566.1	587;628.9	3	3	3	3														1762.9	1640.3	1792.92	1993.11	2208.69	2048.03	2037.82	2044.41	1884.06	2439.76	2116.17
O95433	AHSA1	O95433	O95433	AHSA1	Homo sapiens	Activator of 90 kDa heat shock protein ATPase homolog 1	3.15461e-08	0	38274.31	9449.1	9710.5	9689.8	12703.8	12923.5	13174.3	11241	11686.3	11513.6	11209	11717.5	11536.8	3	3	3	3														23552.3	23901	24056.6	33127.3	33602.9	34319.1	29332.4	30598.8	30248.1	29128.8	29910.6
O95445-2	APOM	O95445;O95445-2	O95445;O95445-2	APOM	Homo sapiens	Apolipoprotein M;Isoform 2 of Apolipoprotein M	0.00104256	0.00170416	21253.29;21253.29-2		3450.6;4140.7	3531.1;4237.3		2445.2;2934.2	2447.4;2936.9	3047.6;3657.1	3109.1;3730.9	2875.1;3450.2	3023.5;3628.3			2	2	3	1															22380	20336		15736.9	15873.4	20231.2	20299.9	17443	19610.3
O95450	ADAMTS2	O95450	O95450	ADAMTS2	Homo sapiens	A disintegrin and metalloproteinase with thrombospondin motifs 2	0.000135709	0.000265781	134754.8	333.3	353.3	303.3	139.4	169.1	203.4	253.7	232.4	153.4	267.6	208	221.4	3	3	3	3														2841.03	3122.46	2828.97	1963.15	2096.5	2226.54	1951.29	2077.59	1993.63	2119.82	2296.17
O95453	PARN	O95453	O95453	PARN	Homo sapiens	Poly(A)-specific ribonuclease PARN	2.08223e-05	0.000143143	73450.98	1439.2	1650.6	1912.6	1787	1884	1636.5	1712.7	1915	1661.4	1768.8	1788.3	1681.9	3	3	3	3														6471.85	6734.53	6674.52	6687.5	7263.92	6650.79	6874.13	6723.79	6251.69	6225.12	6644.73
O95456-2	PSMG1	O95456;O95456-2	O95456;O95456-2	PSMG1	Homo sapiens	Proteasome assembly chaperone 1;Isoform 2 of Proteasome assembly chaperone 1	5.06607e-06	0	32853.89;32853.89-2	3104.8;3311.8	3357.1;3580.9	3297.2;3517	4207.8;4488.3	4199.2;4479.1	4126;4401.1	3997.5;4264	3983.2;4248.8	3926.7;4188.5	3895.5;4155.2	3749.2;3999.1	3740;3989.3	3	3	3	3														9235.12	8793.69	9103.54	12486	12008.2	12044.6	12017.4	11009.8	11404.6	11561.2	11310.3
O95470	SGPL1	O95470	O95470	SGPL1	Homo sapiens	Sphingosine-1-phosphate lyase 1	1.47279e-06	0	63523.79	6737.6	6896.3	6891.5	5532	5504.9	5180.9	5864.3	5341	5703.9	5673.7	5461.1	5731.4	3	3	3	3														15726.9	16511.3	16367.8	13312.9	13239.3	13176	13870.4	13800.5	13848.7	13908.7	13913.8
O95476	CTDNEP1	O95476	O95476	CTDNEP1	Homo sapiens	CTD nuclear envelope phosphatase 1	8.97441e-05	0.000265781	28377.06	995.6	796.8	900.8	1248.5	1034.4	1122.5	947.3	987.6	1047.7	1113.4	1095.8	1050.9	3	3	3	3														3013.01	2882.72	2941.13	3380.85	3112.31	3060.12	3109.57	3244.55	2881.01	3503.43	3251.57
O95477	ABCA1	O95477	O95477	ABCA1	Homo sapiens	Phospholipid-transporting ATPase ABCA1	0.000650147	0.00106622	254302.1	46.2	49.9		32.7		40.3		66.4	55.7	49.1	68.3	55.3	2	2	2	3														859.575	924.514		665.299		709.716		956.159	772.729	799.749	804.86
O95478	NSA2	O95478	O95478	NSA2	Homo sapiens	Ribosome biogenesis protein NSA2 homolog	9.6147e-06	0	30065.49	4735	4676.4	4576.3	4573	4632.9	4680.8	4307.5	4495.1	4448.2	4604.9	4439.6	4287.7	3	3	3	3														12855.7	12438.8	12295.6	12004.6	12381.9	12203.8	11503.6	11837.5	12072.3	12632.1	12869.6
O95479	H6PD	O95479;O95479-2	O95479;O95479-2	H6PD	Homo sapiens	GDH/6PGL endoplasmic bifunctional protein;Isoform 2 of GDH/6PGL endoplasmic bifunctional protein	1.51977e-06	0	88892.68;88892.68-2	5410.6;5410.6	5356.9;5356.9	5427.9;5427.9	5874;5874	6095.8;6095.8	6333.7;6333.7	6169.7;6169.7	5888.5;5888.5	6353.9;6353.9	5964;5964	5564;5564	5745.1;5745.1	3	3	3	3														17230.8	17704.6	17187	19532.7	19586.8	20210	19426	19377.7	20056.9	19137.5	19082.5
O95486	SEC24A	O95486	O95486	SEC24A	Homo sapiens	Protein transport protein Sec24A	6.13706e-06	0	119749.46	5766.9	5705.7	5752.9	8596.7	8312.6	8583.5	7780.4	8253.7	8434.4	7868.9	7982.9	7836.1	3	3	3	3														17872	17772	18011.8	26308.7	25358	26153.5	25057.4	24638.6	24987.4	23851.5	24414.5
O95487-2	SEC24B	O95487;O95487-2;O95487-3	O95487;O95487-2;O95487-3	SEC24B	Homo sapiens	Protein transport protein Sec24B;Isoform 2 of Protein transport protein Sec24B;Isoform 3 of Protein transport protein Sec24B	6.45966e-06	0	137417.73;137417.73-2;137417.73-3	4326.2;4326.2;4326.2	4273.7;4273.7;4273.7	4404.7;4404.7;4404.7	4683.3;4683.3;4683.3	4910.7;4910.7;4910.7	4900.4;4900.4;4900.4	4936.9;4936.9;4936.9	5037.3;5037.3;5037.3	5051.8;5051.8;5051.8	4731.1;4731.1;4731.1	4748.6;4748.6;4748.6	4712.2;4712.2;4712.2	3	3	3	3														11100.2	10805.1	11217.5	11911.5	12379.8	12664.4	11917.4	12370.2	12400.2	11911.2	11612.8
O95490-3	ADGRL2	O95490;O95490-2;O95490-3;O95490-4;O95490-5;O95490-6;O95490-7	O95490;O95490-2;O95490-3;O95490-4;O95490-5;O95490-6;O95490-7	ADGRL2	Homo sapiens	Adhesion G protein-coupled receptor L2;Isoform 2 of Adhesion G protein-coupled receptor L2;Isoform 3 of Adhesion G protein-coupled receptor L2;Isoform 4 of Adhesion G protein-coupled receptor L2;Isoform 5 of Adhesion G protein-coupled receptor L2;Isoform 6 of Adhesion G protein-coupled receptor L2;Isoform 7 of Adhesion G protein-coupled receptor L2	0.000972768	0.00149219	163348.94;163348.94-2;163348.94-3;163348.94-4;163348.94-5;163348.94-6;163348.94-7	349.5;344.4;450.4;425.8;344.4;344.4;344.4	348.9;343.8;449.5;425;343.8;343.8;343.8	329.2;324.4;424.2;401;324.4;324.4;324.4	91.1;89.8;117.4;111;89.8;89.8;89.8	169.6;167.1;218.6;206.6;167.1;167.1;167.1	144.3;142.1;185.9;175.7;142.1;142.1;142.1		171.3;168.7;220.7;208.6;168.7;168.7;168.7	84.4;83.2;108.7;102.8;83.2;83.2;83.2	136.4;134.4;175.7;166.1;134.4;134.4;134.4		243.3;239.7;313.5;296.4;239.7;239.7;239.7	3	3	2	2														4244.88	5244.1	5306.35	2455.21	2614.88	2736.21		2104.09	3092.83	3031.88
O95503	CBX6	O95503	O95503	CBX6	Homo sapiens	Chromobox protein homolog 6	0.000921135	0.00138329	43898.34	281.3	314.9	311.1	306.1	309.6	298.3	273.7			320.9		253.7	3	3	1	2														2560.72	2921.95	2754.53	2837.74	2779.56	2743	2480.6			2920.81
O95528	SLC2A10	O95528	O95528	SLC2A10	Homo sapiens	Solute carrier family 2, facilitated glucose transporter member 10	4.73329e-05	0.000143143	56911.49	608.5	891.3	442.5	634.8	824	632.4	640.8	735.5	604.6	697.3	510.8	677.9	3	3	3	3														1963.34	2604.43	2307.21	2188.56	2285.09	2187	2033.15	2627.96	1878.7	2054.08	2055.92
O95544	NADK	O95544	O95544	NADK	Homo sapiens	NAD kinase	0.000700928	0.00116809	49228.2	270.6		174.9	545.8	441.6	484.5	460.1	417.4	410.2	454.5	463.3	359.5	2	3	3	3														1355.43		1229.08	2331.66	1952.11	2079.58	1912.93	1842.87	1635.43	1964.76	1952.02
O95551	TDP2	O95551;O95551-2	O95551;O95551-2	TDP2	Homo sapiens	Tyrosyl-DNA phosphodiesterase 2;Isoform 2 of Tyrosyl-DNA phosphodiesterase 2	0.00158178	0.00238302	40929.56;40929.56-2			86.1;86.1	296.3;296.3			220.3;220.3			108;108	260.5;260.5	268;268	1	1	1	3																535.807	674.581			667.994			601.126	555.381
O95563	MPC2	O95563	O95563	MPC2	Homo sapiens	Mitochondrial pyruvate carrier 2	3.79501e-06	0	14278.88	8145.7	9044.8	8322.5	6642.6	6527	6870.1	6919.1	7030.1	6766.8	7093.9	7559.3	7037.5	3	3	3	3														15565.5	17948.9	16014.8	13591	12760.1	13448	13997.5	14171.3	13228.5	14193.7	14971.9
O95571	ETHE1	O95571	O95571	ETHE1	Homo sapiens	Persulfide dioxygenase ETHE1, mitochondrial	2.29228e-06	0	27872.93	43343.699	42831.398	43579.199	33868.898	34693.801	33922.102	35353.199	34599.602	34936.102	35135.301	34301	35112.898	3	3	3	3														111042	109350	110502	86607.6	87630.9	85416.1	90337.8	87123	89737.9	91002.3	88178.8
O95573	ACSL3	O95573	O95573	ACSL3	Homo sapiens	Fatty acid CoA ligase Acsl3	2.31019e-06	0	80420.08	13311.7	13453.5	13164.5	12461.8	12422.6	12194.6	12262.5	12324.8	12332.7	12372.3	12433.3	12668.5	3	3	3	3														42748	43011.8	42776	40465.9	40811.9	39420.7	39589.9	40045	40441.2	40286.9	40297.4
O95602	POLR1A	O95602	O95602	POLR1A	Homo sapiens	DNA-directed RNA polymerase I subunit RPA1	6.42557e-06	0	194811.18	921.2	925.7	930.8	942.2	961	960.2	992.4	928.3	1004.2	1038.2	1020.1	1020.9	3	3	3	3														3922.84	3728.59	3974.11	3950.17	4055.54	3996.31	3905.14	3966.6	3969.34	3940.98	4001.83
O95613	PCNT	O95613	O95613	PCNT	Homo sapiens	Pericentrin	2.24193e-05	0.000143143	378037.21	231.1	221.6	252.9	225.6	118.1	172.8	115	115.7	213.2	116.9	187.1	110.8	3	3	3	3														8150.45	7245.33	8703.23	7554.27	7083.21	6473.55	7615.71	6756.17	7646.83	7151.96	7843.67
O95619	YEATS4	O95619	O95619	YEATS4	Homo sapiens	YEATS domain-containing protein 4	0.000184383	0.000384271	26499.49	510.7	398.6	304.2	515.7	559.3	495.9	480.5	363.9	515.1	539.2	584.2	496.6	3	3	3	3														1574.29	1811.56	1564.63	1703.88	1787.38	1610.57	1544.79	1653.72	1560.63	1735.12	1875.94
O95628-3	CNOT4	O95628;O95628-10;O95628-2;O95628-3;O95628-4;O95628-6;O95628-7;O95628-8;O95628-9	O95628;O95628-10;O95628-2;O95628-3;O95628-4;O95628-6;O95628-7;O95628-8;O95628-9	CNOT4	Homo sapiens	CCR4-NOT transcription complex subunit 4;Isoform 10 of CCR4-NOT transcription complex subunit 4;Isoform 2 of CCR4-NOT transcription complex subunit 4;Isoform 3 of CCR4-NOT transcription complex subunit 4;Isoform 4 of CCR4-NOT transcription complex subunit 4;Isoform 6 of CCR4-NOT transcription complex subunit 4;Isoform 7 of CCR4-NOT transcription complex subunit 4;Isoform 8 of CCR4-NOT transcripti…	0.000379869	0.000607312	63510.03;63510.03-10;63510.03-2;63510.03-3;63510.03-4;63510.03-6;63510.03-7;63510.03-8;63510.03-9	199.2;179.3;199.2;192.1;192.1;163;179.3;192.1;179.3	149.3;134.3;149.3;143.9;143.9;122.1;134.3;143.9;134.3	184;165.6;184;177.5;177.5;150.6;165.6;177.5;165.6	238.3;214.5;238.3;229.8;229.8;195;214.5;229.8;214.5	275.1;247.6;275.1;265.3;265.3;225.1;247.6;265.3;247.6	303.9;273.5;303.9;293;293;248.6;273.5;293;273.5		288.8;259.9;288.8;278.5;278.5;236.3;259.9;278.5;259.9	193.4;174.1;193.4;186.5;186.5;158.2;174.1;186.5;174.1	290.9;261.8;290.9;280.5;280.5;238;261.8;280.5;261.8	342.9;308.6;342.9;330.6;330.6;280.5;308.6;330.6;308.6	345.1;310.6;345.1;332.8;332.8;282.4;310.6;332.8;310.6	3	3	2	3														1154.48	1253.75	1270.16	1389.25	1506.33	1384.78		1530.35	1310.69	1568.06	1548.58
O95630	STAMBP	O95630	O95630	STAMBP	Homo sapiens	STAM-binding protein	5.08796e-05	0.000143143	48076.89	3365.6	3332	3023.3	3296.2	3311.6	3393.1	3286.2	3518.4	3398.3	3207.8	3456.3	3319.3	3	3	3	3														7273.72	6938.79	6865.19	7492.96	7485.58	6902.35	7030.05	7449.04	7119.37	6853.76	7253.54
O95633-2	FSTL3	O95633;O95633-2	O95633;O95633-2	FSTL3	Homo sapiens	Follistatin-related protein 3;Isoform 2 of Follistatin-related protein 3	3.99309e-05	0.000143143	27663.46;27663.46-2	185.3;156.8	184;155.7	209.1;176.9	157.8;133.6	221.1;187	184;155.7	239.1;202.3	246.6;208.7	263.7;223.2	249.1;210.8	247;209	265.2;224.4	3	3	3	3														1026.18	1021.08	1133.88	857.518	1206.21	990.803	1324.63	1354.69	1453.46	1330.3	1351.56
O95639-3	CPSF4	O95639-3	O95639-3	CPSF4	Homo sapiens	Isoform 3 of Cleavage and polyadenylation specificity factor subunit 4	4.69263e-06	0	27418.75	1873.3	2118.7	2006.7	2306	2864.7	2295.9	2843.8	2134.9	2787.9	2222.5	2259.5	2230.3	3	3	3	3														7309.42	7403.57	7968.63	8312.01	7477.42	8283.54	7415.76	7147.83	7689.74	7636.15	8088.04
O95670	ATP6V1G2	O95670	O95670	ATP6V1G2	Homo sapiens	V-type proton ATPase subunit G 2	0.000207589	0.000384271	13604.34	7741.9	8317.6	7710.9	6845.9	7557.5	6355.1	7671.1	7623.6	7108.6	6530.9	7341.9	7333.1	3	3	3	3														20236.5	18466.8	18950.3	18056.4	16952.5	16557	17835	15614.3	16234.9	17307	18961.2
O95671-2	ASMTL	O95671;O95671-2	O95671;O95671-2	ASMTL	Homo sapiens	Probable bifunctional dTTP/UTP pyrophosphatase/methyltransferase protein;Isoform 2 of Probable bifunctional dTTP/UTP pyrophosphatase/methyltransferase protein	2.62926e-06	0	68856.74;68856.74-2	1702.2;1702.2	1698.5;1698.5	1568.2;1568.2	1941.7;1941.7	1923.1;1923.1	1791.4;1791.4	1774.9;1774.9	1770.3;1770.3	1782.2;1782.2	1656.6;1656.6	1649.3;1649.3	1779.1;1779.1	3	3	3	3														4559.38	4753.78	4484.56	5562.23	5438.78	5029.4	5145.56	5157.03	5345.97	5019.81	4866.53
O95674	CDS2	O95674	O95674	CDS2	Homo sapiens	Phosphatidate cytidylyltransferase 2	6.37516e-06	0	51417.96	4551.6	4728.8	4840.4	4350.6	4228.6	4315.6	4481.5	4197.8	4610.3	4702.1	4399.4	4498.7	3	3	3	3														16220.9	16624	17237.5	15147.6	14946.7	15455.3	15733.1	14480.5	15753.3	16501.8	15450.3
O95684-2	CEP43	O95684;O95684-2	O95684;O95684-2	CEP43	Homo sapiens	Centrosomal protein 43;Isoform 2 of Centrosomal protein 43	0.000178002	0.000384271	43064.89;43064.89-2	285.2;285.2	162.4;162.4	150.6;150.6	605;605	639.5;639.5	417.8;417.8	414.6;414.6	430.2;430.2	499.8;499.8	457.1;457.1	433.4;433.4	369.6;369.6	3	3	3	3														1072.35	928.02	699.969	1469.92	1324.72	1443.39	1516.58	1424.14	1456.34	1286.59	1265.3
O95685	PPP1R3D	O95685	O95685	PPP1R3D	Homo sapiens	Protein phosphatase 1 regulatory subunit 3D	0.00148432	0.00229008	32559.11	814.4	660.7	660.4	840	830.7	774.2	680.9	799.4	800.7	549.6	767.9	830.1	3	3	3	3														2523.95	3225.53	3346.58	3077.53	3542.25	3604.91	3298.87	3380.89	3655.45	3218.9	3494.38
O95696	BRD1	O95696;O95696-2	O95696;O95696-2	BRD1	Homo sapiens	Bromodomain-containing protein 1;Isoform 2 of Bromodomain-containing protein 1	0.000128857	0.000265781	119520.09;119520.09-2	117.5;106.3	81.4;73.6	86.6;78.4		102.5;92.7	70.5;63.7	96;86.9		104.5;94.5	61.2;55.3	97;87.8	74.2;67.1	3	2	2	3														1677.41	1561.14	1469.83		1882.52	1889.24	1701.68		1687.75	1682.45	1626.63
O95707	POP4	O95707	O95707	POP4	Homo sapiens	Ribonuclease P protein subunit p29	9.80698e-05	0.000265781	25424.73	1907.6	2007.6	2114	2326.2	2458	2405.5	2498.3	2285.7	2362.9	2701.3	2510.5	2435.1	3	3	3	3														2605.01	3007.77	2759.12	3430.6	3571.72	3199.66	3451.87	3393.49	3327.69	3524.02	3512.46
O95714	HERC2	O95714	O95714	HERC2	Homo sapiens	E3 ubiquitin-protein ligase HERC2	0.000890951	0.00138329	527227.86	115.8	92.9	129.7	164.2	156.7	175.3	140.4	183.6	171.7	167.3	149.1	147	3	3	3	3														2146.58	2003.64	2201.38	2303.04	2387.3	2341.43	2422.04	2383.56	2403.87	2156.07	2105.67
O95716	RAB3D	O95716	O95716	RAB3D	Homo sapiens	Ras-related protein Rab-3D	3.04338e-05	0.000143143	24267.14	3155.1	3473.7	2509.6	4577.2	3717.8	4452.5	4046.2	4218	4097.2	3957.1	3959.3	4268.9	3	3	3	3														12409.3	13944.1	12447.1	18117.3	18756.2	18298.3	16925	17886.9	17088.5	16531.5	16332
O95721	SNAP29	O95721	O95721	SNAP29	Homo sapiens	Synaptosomal-associated protein 29	3.37447e-06	0	28970.32	3651.1	3804.1	3645.8	4245.6	4411.7	4215.6	4019.6	4006.3	4029.8	4062	4027.7	3898.9	3	3	3	3														7232.74	7575.96	7470.59	8840.33	8824.59	8438.57	8061.57	8095.5	8143.22	8288.08	8068.28
O95747	OXSR1	O95747	O95747	OXSR1	Homo sapiens	Serine/threonine-protein kinase OSR1	2.52801e-06	0	58022.19	12540	12497.7	12161.9	14688.8	15601.1	15271	14769.5	14311.1	14944.9	14039.4	13895.4	13964.1	3	3	3	3														36799.1	36704.1	35496.3	44812.5	46633.2	45940.3	43635.1	43557.5	44894.6	42001.9	41424.8
O95749	GGPS1	O95749	O95749	GGPS1	Homo sapiens	Geranylgeranyl pyrophosphate synthase	3.53669e-05	0.000143143	34870.89	1807.7	1971.1	1764.3	2244.1	2243.2	2200.9	1178.6	1267.8	2033.6	1765.4	1941.3	1979.5	3	3	3	3														6027.13	6136.95	5855.13	7024.6	6939.87	7129.39	6519.22	6420.56	6754.18	6551.38	7006.45
O95757	HSPA4L	O95757	O95757	HSPA4L	Homo sapiens	Heat shock 70 kDa protein 4L	4.22436e-05	0.000143143	94512.49	994.8	1141.5	1020.6	1941.7	1728.2	1881.3	1729.2	1480	1487.8	1476.4	1314.4	1662	3	3	3	3														6935.49	6632.52	6385.12	8511.83	8813.99	8446.96	8631.68	8410.89	8526.56	8113.98	7571.24
O95758-1	PTBP3	O95758;O95758-1;O95758-4;O95758-5;O95758-6	O95758;O95758-1;O95758-4;O95758-5;O95758-6	PTBP3	Homo sapiens	Polypyrimidine tract-binding protein 3;Isoform 1 of Polypyrimidine tract-binding protein 3;Isoform 4 of Polypyrimidine tract-binding protein 3;Isoform 5 of Polypyrimidine tract-binding protein 3;Isoform 6 of Polypyrimidine tract-binding protein 3	9.63332e-06	0	59689.55;59689.55-1;59689.55-4;59689.55-5;59689.55-6	8057.7;8441.3;7707.3;8057.7;8441.3	8982.4;9410.1;8591.8;8982.4;9410.1	7595.7;7957.4;7265.5;7595.7;7957.4	8109.4;8495.5;7756.8;8109.4;8495.5	8069.8;8454.1;7718.9;8069.8;8454.1	8143.5;8531.3;7789.5;8143.5;8531.3	8267.5;8661.2;7908.1;8267.5;8661.2	7949.3;8327.8;7603.7;7949.3;8327.8	8591.9;9001.1;8218.4;8591.9;9001.1	8990.9;9419;8599.9;8990.9;9419	8423;8824.1;8056.8;8423;8824.1	8756.8;9173.7;8376;8756.8;9173.7	3	3	3	3														43961.5	42545.1	43542.2	43808.4	43854.1	44069.7	43810.8	43577.1	46602.4	46082.8	43687.7
O95772-2	STARD3NL	O95772;O95772-2	O95772;O95772-2	STARD3NL	Homo sapiens	STARD3 N-terminal-like protein;Isoform 2 of STARD3 N-terminal-like protein	3.98454e-05	0.000143143	26654.59;26654.59-2	894.3;894.3	1273.5;1273.5	952.7;952.7	685.8;685.8	1156.1;1156.1	1092.6;1092.6	1185.3;1185.3	1224.9;1224.9	767.2;767.2	1242;1242	1311.2;1311.2	1111.2;1111.2	3	3	3	3														4531.15	4688.32	4635.64	3633.25	4144.66	3690.58	4179.03	4464.64	3923.88	4511.93	4222.74
O95777	LSM8	O95777	O95777	LSM8	Homo sapiens	U6 snRNA-associated Sm-like protein LSm8	1.26493e-05	0	10402.64	6870.4	6768.2	6756.3	7628.7	7962.9	8155.4	7890.7	7844.4	7391	7443.3	7760.2	7673.8	3	3	3	3														13135.7	12436.1	13064.7	14012.9	14563.6	14847.8	14488.5	14471.4	13634.5	13522.1	14301.6
O95782-2	AP2A1	O95782;O95782-2	O95782;O95782-2	AP2A1	Homo sapiens	AP-2 complex subunit alpha-1;Isoform B of AP-2 complex subunit alpha-1	6.99285e-07	0	107545.88;107545.88-2	23905;23905	24154.301;24154.301	24014.4;24014.4	25581.9;25581.9	25197.4;25197.4	25422.699;25422.699	25195.9;25195.9	25623.1;25623.1	26073.199;26073.199	23793.4;23793.4	24617.4;24617.4	25579.5;25579.5	3	3	3	3														74163.7	74085.4	75374.4	79194.4	80656.8	78633.4	78834.1	79096.5	79707.7	78173.3	79185.4
O95785-3	WIZ	O95785-3	O95785-3	WIZ	Homo sapiens	Isoform 3 of Protein Wiz	4.43782e-05	0.000143143	102977.72	605.4	612.1	620.8	562.6	601.2	642.1	798.5	637.8	580.5	606.1	669.1	745.7	3	3	3	3														5807.85	5533.2	5644.8	4951.9	5612.7	5771.72	4967.4	4988.88	4954.31	4502.09	4657.25
O95786	RIGI	O95786	O95786	RIGI	Homo sapiens	Antiviral innate immune response receptor RIG-I	8.43444e-06	0	106599.66	741.7	517.8	516.1	4221.6	4308.5	4254	3755.4	3804	3872.2	3420.6	3326.6	3398.4	3	3	3	3														3344.66	3407.85	3122.5	13523.6	13423.3	13376.3	12137.4	11926.2	12173.2	11140.8	10894.7
O95793-2	STAU1	O95793;O95793-2	O95793;O95793-2	STAU1	Homo sapiens	Double-stranded RNA-binding protein Staufen homolog 1;Isoform Short of Double-stranded RNA-binding protein Staufen homolog 1	6.71674e-06	0	63182.28;63182.28-2	7259.5;7743.4	7160.4;7637.8	7202.1;7682.3	8929.8;9525.1	9037.9;9640.4	8970.2;9568.2	8888.2;9480.7	8603.1;9176.7	8594;9166.9	8493.3;9059.5	8640.9;9217	8433.6;8995.9	3	3	3	3														23863.6	24289	23972.6	29757.5	29977.1	30111.8	29664.3	28566.7	28328	28071.6	27967
O95801	TTC4	O95801	O95801	TTC4	Homo sapiens	Tetratricopeptide repeat protein 4	7.943e-05	0.000143143	44678.51	520	499.6	566.5	1191.3	1061.9	1164.2	943.7	902.1	1031.7	819.2	812.5	953.4	3	3	3	3														2659.07	2597.89	2551.47	4385.72	4261.68	4157.9	3984.27	3784.25	3785.65	3365.18	3511.99
O95807	TMEM50A	O95807	O95807	TMEM50A	Homo sapiens	Transmembrane protein 50A	2.06277e-05	0.000143143	17400.24	2649.8	2459.1	2363.8	1933.9	1890.8	1858.8	1960.7	1992.6	1846.2	2126.9	2260.6	2067.5	3	3	3	3														6563.08	6239.23	5950.85	5269.73	5142.05	4618.65	5494.88	5460.43	4801.31	5310.99	6092.5
O95810	CAVIN2	O95810	O95810	CAVIN2	Homo sapiens	Caveolae-associated protein 2	1.31827e-06	0	47173.17	13990.9	14147.4	14343.5	9162.7	9846.3	9225.1	10258.3	9840.4	9361	10536.6	10265.7	10134.6	3	3	3	3														79183.5	80111.6	81772.7	40445	42835	39878.1	48155.8	45957.9	43706.2	46044.6	45593.2
O95816	BAG2	O95816	O95816	BAG2	Homo sapiens	BAG family molecular chaperone regulator 2	2.09429e-06	0	23771.92	56691	57321.801	58922.602	47908.699	48555.898	47757.199	52533	51651.602	52238.398	52121.398	50116.199	50930.898	3	3	3	3														108295	108110	108148	90458.5	90063.3	90037	96815	95711.3	97980.1	95675.8	92554.5
O95817	BAG3	O95817	O95817	BAG3	Homo sapiens	BAG family molecular chaperone regulator 3	3.11209e-08	0	61594.68	11726.6	12354.2	11888.7	17855.9	17069.6	17913.199	14763.7	14531.2	14296.5	14402.9	13904.7	14376.4	3	3	3	3														43241.6	46137.9	44603.1	51453.2	50433.7	51354	48888.8	47955.3	47446.9	47771.8	45634.2
O95819-3	MAP4K4	O95819-3	O95819-3	MAP4K4	Homo sapiens	Isoform 3 of Mitogen-activated protein kinase kinase kinase kinase 4	6.19523e-06	0	151000.41	3906.5	4292.6	4437.7	5442	4972.6	5612.1	5181.3	5179.9	5266.9	4702.4	5115.7	5104.7	3	3	3	3														28634.1	28499.6	28541.8	34975.7	35333.2	34905.4	32218.6	32662.1	33969.1	32911.1	33120.8
O95819-6	MAP4K4	O95819-6	O95819-6	MAP4K4	Homo sapiens	Isoform 6 of Mitogen-activated protein kinase kinase kinase kinase 4	2.29257e-06	0	145004.69	170.3	147.9	145.2	210.2	210.9	233.7	171.6	206.7	223.3	181.3	199.2	193.3	3	3	3	3														2826.14	2701.1	2453.34	3594.06	3370.93	3762.87	3077.88	3459.01	3666.29	3344.84	3401.65
O95822-2	MLYCD	O95822;O95822-2	O95822;O95822-2	MLYCD	Homo sapiens	Malonyl-CoA decarboxylase, mitochondrial;Isoform Cytoplasmic+peroxisomal of Malonyl-CoA decarboxylase, mitochondrial	5.03046e-05	0.000143143	55003.4;55003.4-2	749.7;865	793.4;915.4	753.1;868.9	648.2;747.9	509.6;587.9	446.3;514.9	721;831.9	569.3;656.9	561.8;648.2	503.5;581	695.3;802.3	622.3;718	3	3	3	3														3451.65	3697.47	3494.46	2826.48	2875.21	2888.1	2752.75	2798.22	2899.19	3251.9	3042.96
O95825	CRYZL1	O95825	O95825	CRYZL1	Homo sapiens	Quinone oxidoreductase-like protein 1	3.41248e-05	0.000143143	38696.53	1706.4	1496.8	1727.5	2198.9	1995.6	2201.2	2396.5	2199.2	2310.1	2340	2313.8	2041.3	3	3	3	3														4723.86	4545.5	4806.5	5219.92	5746.66	5361.73	5406.12	5538.07	5501.09	5687.4	5616.81
O95831	AIFM1	O95831	O95831	AIFM1	Homo sapiens	Apoptosis-inducing factor 1, mitochondrial	4.56405e-07	0	66900.6	15302.5	15332.4	15587.9	11956.7	11491	12174.8	12791	12775.2	12609.2	13315.3	12878	13375.2	3	3	3	3														42446.1	42111.2	43515.2	33398.2	32662.7	33803.1	34971.7	34549	36107.7	35699.5	35852.1
O95833	CLIC3	O95833	O95833	CLIC3	Homo sapiens	Chloride intracellular channel protein 3	0.000267277	0.000495786	26648.48	523.8	557	568.1	668.5	516.2	733.4	571	486.9	672.3	647.5	654.7	607.2	3	3	3	3														1664.86	1680.61	1695.82	1818.11	2019.69	2291.03	2072.79	2149.13	2007.49	1860.04	1866.33
O95834	EML2	O95834	O95834	EML2	Homo sapiens	Echinoderm microtubule-associated protein-like 2	1.54509e-06	0	70678.79	8505.4	8459.4	8342.7	9441.3	9323.8	9391.3	9452.7	9435.7	9311.7	9033.2	9041.1	8808.3	3	3	3	3														22625.4	22262.7	22002	25724.9	25242.1	25708.4	25300.4	25380.7	25455	24615.9	24625.1
O95835	LATS1	O95835	O95835	LATS1	Homo sapiens	Serine/threonine-protein kinase LATS1	0.000309968	0.000495786	126869.65	165.1	226	194.6	178.3	209.8	215.8	284.6	164.9	149.4	129.5	168.6	191.2	3	3	3	3														2005.52	1750.68	1950.57	1952.87	2370.8	2162.32	1973.11	1904.82	2260.62	2023.11	1995.12
O95837	GNA14	O95837	O95837	GNA14	Homo sapiens	Guanine nucleotide-binding protein subunit alpha-14	3.73024e-05	0.000143143	41570.64	1911.3	2013.3	1885.5	1062.6	1120.1	1103.1	1441.3	1330.7	1487.4	1345.5	1265.3	1205.8	3	3	3	3														6950.95	7274.26	6944.88	3831.99	4107.05	3896.38	5394.07	4970.6	5207.28	4801.81	4440.67
O95848	NUDT14	O95848	O95848	NUDT14	Homo sapiens	Uridine diphosphate glucose pyrophosphatase NUDT14	0.00300816	0.00387366	24118.27	233.3	111.2	307.8			176.4		331.7	396.3	360.3	184.8	312.4	3	1	2	3														1466.3	1242.04	1019.78			1108.4		1216.27	1411.29	1311.3	1160.38
O95857	TSPAN13	O95857	O95857	TSPAN13	Homo sapiens	Tetraspanin-13	5.77707e-05	0.000143143	22147.2	360.5	375	390.8	555.9	475.6	489.6	442.2	393.5	381.6	391	421.4	467.6	3	3	3	3														1848.26	1971.37	1977.95	2733.24	2390.71	2269.75	2251.99	1999.87	1880.02	1933.81	2074.92
O95861	BPNT1	O95861	O95861	BPNT1	Homo sapiens	3'(2'),5'-bisphosphate nucleotidase 1	1.9847e-06	0	33392.33	7383.7	7217	7358.6	9252.8	9218.8	9355.9	8624.5	8451.8	8323.5	8145.9	8667.4	8016.1	3	3	3	3														17935.4	18555.9	17953.7	22564.2	23418.9	23038.6	21356.5	21219.4	20640.4	20798.6	21362.9
O95864	FADS2	O95864	O95864	FADS2	Homo sapiens	Acyl-CoA 6-desaturase	2.3927e-05	0.000143143	52259.37	2471.2	2563.3	2263.3	2777.5	2881.8	2870.2	2965.6	2867.4	2838.5	2851.2	2730.9	2530.2	3	3	3	3														6419.1	6600.74	6197.24	7176.27	7014.88	7092.44	7135.6	7092.17	7146.58	7323.19	7327.71
O95865	DDAH2	O95865	O95865	DDAH2	Homo sapiens	Putative hydrolase DDAH2	3.22821e-06	0	29643.86	15293.5	15099.5	14898.5	12703.8	13299.3	13259.2	12846.4	12802.5	12780.5	12920.1	12996.8	12769.5	3	3	3	3														33816.7	32347.9	33491.3	29396.6	28758.5	29082.5	28485.7	28727.1	28576.2	28701.9	28886.5
O95870	ABHD16A	O95870	O95870	ABHD16A	Homo sapiens	Phosphatidylserine lipase ABHD16A	4.18501e-06	0	63243.34	5201.9	5352.5	5192.3	4856.6	4671.6	4721.7	4718.9	4997.9	4770.3	4947.3	4997.6	4981.1	3	3	3	3														15604.8	15525.6	15621.7	14617.8	13924.2	14090.7	14211.3	14904	14402.2	14748	14579.5
O95873	C6orf47	O95873	O95873	C6orf47	Homo sapiens	Uncharacterized protein C6orf47	0.00204785	0.00313054	31709.91	669		629.4		729	761.8	776.1	800.5		753	761.7	724.1	2	2	2	3														2790.13		2394.38		2619.68	3178.01	3015.05	2828.71		3054.89	2796.71
O95881	TXNDC12	O95881	O95881	TXNDC12	Homo sapiens	Thioredoxin domain-containing protein 12	1.03985e-05	0	19205.77	41647.699	43064.5	39434.699	43068	40401.5	42645.5	40952.301	42000.301	42255.301	40526.602	40702.199	40786.398	3	3	3	3														86558.9	87153.6	83585.3	89761.7	86665.9	89023	86214	86266.5	89282.2	85643.6	87374.5
O95905	ECD	O95905;O95905-3	O95905;O95905-3	ECD	Homo sapiens	Protein ecdysoneless homolog;Isoform 3 of Protein ecdysoneless homolog	0.000167601	0.000384271	72758.05;72758.05-3	186.3;180.3	293.3;283.8	299.2;289.6	713.9;690.9	708.8;686	699.7;677.2	659.3;638	651.7;630.6	472.6;457.3	621.1;601.1	475.1;459.8	682.6;660.6	3	3	3	3														1264.3	1119.79	1241.5	1986.66	2150.17	2341.67	1833.65	1990.76	1784.47	1789.43	1821.94
O95926	SYF2	O95926	O95926	SYF2	Homo sapiens	Pre-mRNA-splicing factor SYF2	0.000108892	0.000265781	28722.38	1186.6	866	1034.2	984.6	1271.8	1052.7	1179.7	1087.3	1284.1	926.7	962.5	1293.1	3	3	3	3														2535.71	2796.99	2522.94	2960.99	3071.52	2989.47	2908.65	2795.64	2950.7	3164.78	2974.93
O95965	ITGBL1	O95965	O95965	ITGBL1	Homo sapiens	Integrin beta-like protein 1	3.85997e-05	0.000143143	53921.39	1044.4	998.2	1053.8	696.4	687.6	740.7	730.8	706.8	775.5	813.2	758.6	758	3	3	3	3														3534.87	3506.05	3514.16	2341.77	2617.65	2516.84	2535.18	2529.44	2561.49	2813.11	2590.74
O95967	EFEMP2	O95967	O95967	EFEMP2	Homo sapiens	EGF-containing fibulin-like extracellular matrix protein 2	5.60228e-06	0	49405.47	4415.3	4313	4481.1	3103.6	3203.1	3488	3619.9	3564	3689.6	3762.1	3492.9	3678.2	3	3	3	3														12220.4	12905	12729.2	9813.06	9662.22	9961.47	10620.1	10247.4	10549.3	10712.7	9756.51
O95980	RECK	O95980	O95980	RECK	Homo sapiens	Reversion-inducing cysteine-rich protein with Kazal motifs	1.6461e-06	0	106457.34	16061.9	16193.1	16113.8	11134.8	11074.2	10869.2	11920.2	12003.6	11837.8	11658.1	11554.4	11612.7	3	3	3	3														57985.5	58481.3	57716.3	39905.8	39848.2	39878.8	43276.6	42912.4	42925.9	42417	41494
O95983-2	MBD3	O95983;O95983-2	O95983;O95983-2	MBD3	Homo sapiens	Methyl-CpG-binding domain protein 3;Isoform 2 of Methyl-CpG-binding domain protein 3	0.000358241	0.000495786	32844.09;32844.09-2	539;654.5	509.9;619.2	545;661.8	584;709.2	528;641.1	550.2;668.1	670.4;814.1	642.8;780.5	624.7;758.6	776.3;942.7	663;805.1	639.2;776.2	3	3	3	3														1741.76	1653.78	1774.46	2211.64	2129.57	2269.14	2296.52	2223.16	2024.64	2484.53	2130
O95985-3	TOP3B	O95985;O95985-2;O95985-3	O95985;O95985-2;O95985-3	TOP3B	Homo sapiens	DNA topoisomerase 3-beta-1;Isoform 2 of DNA topoisomerase 3-beta-1;Isoform 3 of DNA topoisomerase 3-beta-1	0.00193978	0.00295265	96661.96;96661.96-2;96661.96-3	340;388.6;398.1	325.3;371.8;380.9	382.8;437.4;448.1	325.3;371.8;380.8	280.4;320.5;328.3	453.7;518.6;531.2	378.8;432.9;443.5	328.1;375;384.2	338;386.3;395.8	294.2;336.2;344.4	196.1;224.1;229.5	351.3;401.5;411.2	3	3	3	3														2200.88	2187.3	2374.47	2012.44	2428.66	2483.66	2321.43	2044.98	2061.15	2282.57	1788.06
O95989	NUDT3	O95989	O95989	NUDT3	Homo sapiens	Diphosphoinositol polyphosphate phosphohydrolase 1	5.93379e-05	0.000143143	19470.96	855.6	706.2	874.7	1052.9	1049.4	1130.2	903.3	893.4	951.4	1013.6	927.9	993.9	3	3	3	3														3544.93	3012.89	3857.16	4726.08	4404.44	5076.31	4180.82	3975.11	4276.21	4380.54	3708.66
O95999	BCL10	O95999	O95999	BCL10	Homo sapiens	B-cell lymphoma/leukemia 10	4.88381e-06	0	26251.58	1643.6	1775.8	1493.4	2531.2	2714.8	2511.5	2459.6	2349.2	2437.2	2372.2	2303.7	2347.8	3	3	3	3														4689.18	5204.04	4479.15	7250.93	7729.33	7132.99	6893.96	6610.71	7121.73	6749.06	6790.41
O96000	NDUFB10	O96000	O96000	NDUFB10	Homo sapiens	NADH dehydrogenase [ubiquinone] 1 beta subcomplex subunit 10	1.16924e-06	0	20776.67	33204.699	34843.102	31871.5	26103.199	25787.699	25640.6	27249	27376.301	27899.9	26914.4	26800.5	26508	3	3	3	3														75955.2	80743.9	76085.3	58948.8	59644	58947.8	63520.9	63192.2	61454.5	62265.5	61757.1
O96005	CLPTM1	O96005	O96005	CLPTM1	Homo sapiens	Putative lipid scramblase CLPTM1	1.764e-06	0	76096.67	7047.7	7084.1	6979.9	7811	7774.6	7509	7436.2	7455.7	7520.8	7532.6	7389	7328.5	3	3	3	3														35030.8	35171.8	35175.1	38918.1	37709.1	36697.2	36222.2	36804.6	36824.2	37746.9	36432.2
O96007	MOCS2	O96007	O96007	MOCS2	Homo sapiens	Molybdopterin synthase catalytic subunit	0.000200067	0.000384271	20943.98	1093.9	1044	1002.8	1417.4	1403.8	1410.8	1257	1374.9	1182.8	1150.8	1332.2	1210.5	3	3	3	3														2273.52	2294.85	2369.15	2554.68	2469.2	2376.95	2633.12	2417.85	2620.64	2072.01	2635.91
O96008	TOMM40	O96008	O96008	TOMM40	Homo sapiens	Mitochondrial import receptor subunit TOM40 homolog	2.10752e-06	0	37893.1	10805.4	11141.5	10837.4	11219.1	11784.9	10628.2	11824.7	11654.6	12118	12643.6	12150.2	12496.4	3	3	3	3														37682.3	38161.1	36879.1	39061.8	41267.6	37577.8	39335.8	37682.4	39305	37786.2	36407.6
O96011	PEX11B	O96011	O96011	PEX11B	Homo sapiens	Peroxisomal membrane protein 11B	1.13446e-05	0	28431.28	9159.2	8917.1	8872.9	7225.7	7126.5	7001.1	7217	7463.3	7402.3	7785.5	7387	7604.5	3	3	3	3														15471.5	15591.6	15637.9	13122.4	12319.9	12443.8	13272.7	13148.6	13482.8	13903.6	13509.1
O96013	PAK4	O96013	O96013	PAK4	Homo sapiens	Serine/threonine-protein kinase PAK 4	3.41429e-05	0.000143143	64072.05	687.9	884.1	488.2	1303	989.6	1245.7	1020.5	930.9	1217.1	1140	999.9	1053.1	3	3	3	3														3742.78	3848.88	3230.39	5229.51	4825.94	4958.17	4433.5	4826.07	4622.73	5186.57	4662.66
O96017	CHEK2	O96017;O96017-9	O96017;O96017-9	CHEK2	Homo sapiens	Serine/threonine-protein kinase Chk2;Isoform 9 of Serine/threonine-protein kinase Chk2	0.000681181	0.00106622	60914.83;60914.83-9			18;16.7	80;74.1	64.5;59.7			80.8;74.8		19.2;17.8		108.2;100.2	1	2	1	2																374.79	718.258	719.411			676.768		399.646
O96018	APBA3	O96018	O96018	APBA3	Homo sapiens	Amyloid-beta A4 precursor protein-binding family A member 3	0.000143605	0.000265781	61454.13	91			152.3		127.1	136.2	154		149.3		118.6	1	2	2	2														820.183			1382.25		1232.94	958.814	1143.07		1116.62
O96019	ACTL6A	O96019	O96019	ACTL6A	Homo sapiens	Actin-like protein 6A	2.82342e-05	0.000143143	47460.96	7495.1	7561.2	7906.8	8129.6	8103.8	8206.2	7812.3	7973.9	7854.7	7777.6	7640.7	7808.4	3	3	3	3														16865.8	17430.8	17585.7	18556.6	18158.9	18523.9	17547.8	18267.6	17347.1	17916.2	17624.7
O96028	NSD2	O96028	O96028	NSD2	Homo sapiens	Histone-lysine N-methyltransferase NSD2	0.00123026	0.00190476	152258.28				50.4	86.5	84.8		55.3		47.4		58.8	0	3	1	2	S2	S2			S4												748.682	1003.83	1055.13		790.449		816.225
O96033	MOCS2	O96033	O96033	MOCS2	Homo sapiens	Molybdopterin synthase sulfur carrier subunit	1.22681e-05	0	9755.31	2994.9	2967	2989.7	3529.8	3567.4	3689.6	3660.6	3596.7	3485.5	3029.3	3181.4	2963.2	3	3	3	3														5324.27	5425.9	5339.44	6379.17	6507.54	6729.95	6492.41	6773.6	6155.37	5693.02	6136.93
P00167-2	CYB5A	P00167;P00167-2	P00167;P00167-2	CYB5A	Homo sapiens	Cytochrome b5;Isoform 2 of Cytochrome b5	3.72884e-06	0	15330.1;15330.1-2	42579;42579	43285.602;43285.602	43874.801;43874.801	39209.898;39209.898	39635.301;39635.301	40221.301;40221.301	46467.301;46467.301	45926.699;45926.699	46200.602;46200.602	44333.102;44333.102	42402.602;42402.602	44928.699;44928.699	3	3	3	3														61609.8	63439.7	64095.4	59153.7	58343.5	59545.9	68721.6	67091.5	68323.3	65360.5	64042
P00338	LDHA	P00338;P00338-3	P00338;P00338-3	LDHA	Homo sapiens	L-lactate dehydrogenase A chain;Isoform 3 of L-lactate dehydrogenase A chain	3.53016e-06	0	36688.72;36688.72-3	305300.906;263668.906	305676.5;263993.406	305820.812;264118	498136;430208.312	495376.094;427824.812	500222;432009.906	447976.906;386889.094	452266.688;390594	437501.906;377842.5	433311.5;374223.5	430093.5;371444.406	426155.094;368043.094	3	3	3	3														589100	598649	595882	943148	940263	938731	867836	871807	858388	851702	831666
P00352	ALDH1A1	P00352	P00352	ALDH1A1	Homo sapiens	Aldehyde dehydrogenase 1A1	9.00754e-07	0	54861.84	420442.5	424057	414760.312	375854.188	368116.5	372204.688	362082.688	366780.594	361105.094	366378.312	363175.906	370143.594	3	3	3	3														845873	847568	834023	763475	755622	764531	734816	743726	748129	755307	751414
P00367	GLUD1	P00367	P00367	GLUD1	Homo sapiens	Glutamate dehydrogenase 1, mitochondrial	3.44207e-06	0	61397.86	52045.898	52144.5	51584	43279.199	43048.898	43339.102	43013.301	42879.102	42901.199	43263.602	43609.602	44227.699	3	3	3	3														139526	141221	136739	115878	114573	115841	113835	113998	115177	116059	116172
P00374	DHFR	P00374	P00374	DHFR	Homo sapiens	Dihydrofolate reductase	2.03971e-05	0.000143143	21452.73				1461.3	1470.6	1591.4	766.5	1252.3	1245.1	1143.3	681.7	1069.3	0	3	3	3	S2	S2	S3	S3	S4	S4											1689.3	1695.7	1624.55	1266.37	1358.29	1319.72	1234.55	1331.92
P00387-2	CYB5R3	P00387;P00387-2;P00387-3	P00387;P00387-2;P00387-3	CYB5R3	Homo sapiens	NADH-cytochrome b5 reductase 3;Isoform 2 of NADH-cytochrome b5 reductase 3;Isoform 3 of NADH-cytochrome b5 reductase 3	2.03342e-06	0	34234.85;34234.85-2;34234.85-3	267920.406;306194.812;238151.5	255063.5;291501.094;226723.094	261590.094;298960.094;232524.5	206605.5;236120.594;183649.297	204314.297;233502.094;181612.703	204093.797;233250.094;181416.703	214762.703;245443;190900.094	211134.5;241296.594;187675.094	215764.797;246588.406;191791	219099.703;250399.703;194755.297	217008.703;248010;192896.594	220453.297;251946.594;195958.5	3	3	3	3														502452	501172	504301	400242	401737	390601	421062	409579	417882	411463	414377
P00390-2	GSR	P00390;P00390-2	P00390;P00390-2	GSR	Homo sapiens	Glutathione reductase, mitochondrial;Isoform Cytoplasmic of Glutathione reductase, mitochondrial	2.66956e-06	0	56257.01;56257.01-2	11834.5;12910.3	12822.7;13988.3	12218;13328.7	13110.3;14302.1	13507.9;14735.9	13488.4;14714.6	13257.5;14462.7	13431.8;14652.8	13434.5;14655.9	12152.1;13256.8	12580.3;13723.9	12313.4;13432.9	3	3	3	3														33033.9	32944.4	32585.3	35207	35959.3	36019.4	34091.7	34965.3	34811	34038.7	34404.1
P00395	MT-CO1	P00395	P00395	MT-CO1	Homo sapiens	Cytochrome c oxidase subunit 1	4.0993e-05	0.000143143	57041.36	2992.6	3052.8	2673.3	2483.4	2332.2	2272.5	2469.8	2559.7	2294.1	2555.2	2445.5	2652.3	3	3	3	3														7894.69	7786.53	7437.77	6407.99	5910.82	6154.91	6486.02	7184.07	6064.38	7056.17	6711.59
P00403	MT-CO2	P00403	P00403	MT-CO2	Homo sapiens	Cytochrome c oxidase subunit 2	6.94315e-06	0	25565.01	55356.398	52557.898	53772.301	42845.102	41758	41413.602	43967.898	42971.5	42035.301	43485.398	44897	43440.199	3	3	3	3														182174	168392	175327	138264	138918	135213	141090	142318	144671	146201	148694
P00441	SOD1	P00441	P00441	SOD1	Homo sapiens	Superoxide dismutase [Cu-Zn]	9.9957e-07	0	15935.74	94274.398	85178.297	91415	88224.102	99196.102	96068.602	91457.703	91354.703	91012.297	95145.297	87485.203	94403	3	3	3	3														185518	182604	182118	187549	192803	189888	176502	181075	175565	178302	175242
P00488	F13A1	P00488	P00488	F13A1	Homo sapiens	Coagulation factor XIII A chain	5.37062e-05	0.000143143	83268.28	457.8	480.5	515.6	261.8	377.2	286.5	381.2	418.2	371	405.1	402.7	309.8	3	3	3	3														4954.43	4694.9	5080.23	3195.23	3628.77	3301.48	3734.55	4121.97	3675.29	3835.72	3988.49
P00489	PYGM	P00489	P00489	PYGM	Oryctolagus cuniculus	Glycogen phosphorylase, muscle form	3.04605e-07	0	97289.41	7659.7	7846.6	7745.7	8350.5	8482.3	8469.6	8623.2	8207.9	8165.1	8027.9	8343.1	8392.9	3	3	3	3													x	63563.3	63532.8	64530.5	67802.9	70654.4	70942.1	70940.5	69321	67705.5	68311.8	70333.3
P00491	PNP	P00491	P00491	PNP	Homo sapiens	Purine nucleoside phosphorylase	8.52545e-06	0	32117.86	3871.8	3803.1	3763.3	11255.3	11282	11071.9	8627.8	8561.4	8364.1	7782.4	7573.2	7517.9	3	3	3	3														7177.21	7156.79	7358.1	21714.5	22069.3	21530.6	16593.5	16022.9	16436.1	14981.7	14671.3
P00492	HPRT1	P00492	P00492	HPRT1	Homo sapiens	Hypoxanthine-guanine phosphoribosyltransferase	2.86767e-06	0	24579.38	10892.4	10643.5	11676.8	20444.9	19474.301	19668.4	17655.6	17759.1	17263.1	16808	15945.7	16708.801	3	3	3	3														21520.9	22591.5	23022.7	41190.6	39518.1	40474.3	35633.8	35653	35234.9	34119.5	34486.7
P00505	GOT2	P00505	P00505	GOT2	Homo sapiens	Aspartate aminotransferase, mitochondrial	1.46636e-06	0	47517.65	58800.102	58263.5	57372.699	54967.699	56149.602	55635.102	54732	54524.898	54593.199	55440.199	55869	55825.199	3	3	3	3														128980	127546	128756	122669	123146	124054	122640	122629	120557	121682	123389
P00519-2	ABL1	P00519-2	P00519-2	ABL1	Homo sapiens	Isoform IB of Tyrosine-protein kinase ABL1	1.74036e-05	0.000143143	124954.76	191	267.9	325.6	482.5	470.6	310.3	262.1	572.5	390.9	499.7	427.5	532.2	3	3	3	3														2800.72	2885.74	3193.05	2986.12	2834.88	3061.59	3193.98	3437.56	3510.07	3149.8	2920.01
P00533	EGFR	P00533	P00533	EGFR	Homo sapiens	Epidermal growth factor receptor	1.18866e-06	0	134277.39	5771	5847.2	5799.5	8188.9	8260	8084.7	7670.2	7630.8	7672	7347.9	7363.7	7384.7	3	3	3	3														18933.5	18861.5	19166.5	26806.6	26711.4	26517.6	24577.6	24300	25050.1	24190.8	24218
P00558	PGK1	P00558	P00558	PGK1	Homo sapiens	Phosphoglycerate kinase 1	6.78794e-07	0	44614.68	198457.5	195467.406	198524.297	258090	260178.594	261017.703	237556.297	239027.797	237763.594	232679.594	232482.297	231703.703	3	3	3	3														382089	371592	381993	489428	493816	494388	455555	457382	451364	444088	445073
P00568	AK1	P00568	P00568	AK1	Homo sapiens	Adenylate kinase isoenzyme 1	2.00613e-06	0	21634.84	24497	24433	24992	29045.5	28649.801	30389.1	26822.9	26675.1	26659.301	25984.6	26206.1	25921.9	3	3	3	3														49122.7	50942.6	48637.6	58315.7	57701	59390	52710.4	50719.9	51874.9	51350.2	51657.2
P00734	F2	P00734	P00734	F2	Homo sapiens	Prothrombin	1.98217e-06	0	70036.86	2425.1	2518.8	2567.5	2040.8	2147.8	2049	2058.6	2194.4	2093.4	2011.3	2281.8	1981.2	3	3	3	3														15924.5	16619.5	16880.5	12922.8	13703.7	12894.4	13917.7	14360.1	13709.5	14102.8	14728.1
P00736	C1R	P00736	P00736	C1R	Homo sapiens	Complement C1r subcomponent	6.97568e-05	0.000143143	80118.54	674.2	704	623	787.6	651.8	649.2	917	897.1	951.3	805.7	803.3	763.1	3	3	3	3														1827.32	2037.84	1907.38	2085.56	1892.52	1953.82	2484.77	2414.93	2496.8	2307.9	2319.4
P00742	F10	P00742	P00742	F10	Homo sapiens	Coagulation factor X	3.91054e-05	0.000143143	54731.69	1965.5	2008.3	1866.2	1485.4	1461.7	1455.7	1549.8	1415.8	1486.8	1565	1521.7	1493	3	3	3	3														15314.8	14499.3	14407.4	10600.4	10956.4	10964.9	10954.5	11595.7	11874.9	11068.5	11481.8
P00747	PLG	P00747	P00747	PLG	Homo sapiens	Plasminogen	4.33639e-07	0	90568.98	2420.4	2410.9	2458.4	1806.7	1705.6	1758.9	1714.6	1830.6	1900.4	1785.8	1911.6	1951.8	3	3	3	3														24623.7	23817.4	23744.6	18580.9	17380.5	17702.1	17496.8	18434.9	19090.6	17930.6	19020.4
P00749-2	PLAU	P00749;P00749-2	P00749;P00749-2	PLAU	Homo sapiens	Urokinase-type plasminogen activator;Isoform 2 of Urokinase-type plasminogen activator	1.81769e-05	0.000143143	48523.46;48523.46-2	244.6;254.8	261.4;272.2	300.9;313.5	1944.6;2025.6	1874.6;1952.7	1875.5;1953.6	1487.7;1549.7	1506.1;1568.9	1379.9;1437.4	1394.8;1452.9	1590.5;1656.8	1483.9;1545.7	3	3	3	3														1508.57	1245.69	1282.67	4466.37	4580.57	4476.12	3457.92	3858.93	3460.68	3814.63	3691.59
P00750	PLAT	P00750	P00750	PLAT	Homo sapiens	Tissue-type plasminogen activator	7.15178e-06	0	62917.05	900	1025.8	923.1	1649.8	1632.7	1741.9	1308.4	1332.5	1266	1373.5	1341.7	1419.3	3	3	3	3														3511.7	3333.6	3456.15	6470.2	6691.49	6778.15	5106.59	5204.8	4963.66	5395.54	5087.99
P00761		P00761	P00761		Sus scrofa	Trypsin	2.92076e-06	0	24409.47	284020.906	295038.906	295498.594	205444	199970.703	208115.094	197466.203	193058.703	189807	221298.703	226441.594	217450.297	3	3	3	3													x	1.04701e+06	1.05222e+06	1.06155e+06	768689	758889	761017	738892	760986	750449	812905	825689
P00813	ADA	P00813	P00813	ADA	Homo sapiens	Adenosine deaminase	1.28645e-06	0	40764.44	4563.1	4397.7	4858.7	3409.4	3733.5	3094.7	4051.8	4124	4191.3	3616.9	3511.5	3736.3	3	3	3	3														7634.79	7521.75	7540.21	5892.08	6001.95	5773.37	6218.97	6349.13	6282.92	5907.35	5859.8
P00846	MT-ATP6	P00846	P00846	MT-ATP6	Homo sapiens	ATP synthase subunit a	3.78536e-06	0	24817.2	7119.3	6707.4	6747.1	5382.1	5341.9	5594.9	5162.6	5047.2	5229.6	5767.6	6085.7	5815.1	3	3	3	3														19476.3	18673	18168.7	15980.1	16409.3	16892.8	15361.7	9904.45	15055.7	18161.9	18614.5
P00966	ASS1	P00966	P00966	ASS1	Homo sapiens	Argininosuccinate synthase	3.8021e-06	0	46530.37	61423.898	61192.898	61296.801	56441.102	56781.898	57046.398	58649.398	59192.898	58440.102	55377.199	55813.199	54929.602	3	3	3	3														104992	104453	106022	96810.3	96328.3	97727.9	101613	101631	99853.3	95919.8	96198.6
P00973-4	OAS1	P00973;P00973-2;P00973-3;P00973-4	P00973;P00973-2;P00973-3;P00973-4	OAS1	Homo sapiens	2'-5'-oligoadenylate synthase 1;Isoform p42 of 2'-5'-oligoadenylate synthase 1;Isoform p48 of 2'-5'-oligoadenylate synthase 1;Isoform p44 of 2'-5'-oligoadenylate synthase 1	1.64326e-05	0.000143143	46028.56;46028.56-2;46028.56-3;46028.56-4				2658.2;2814.6;2392.4;2814.6	2679.1;2836.7;2411.2;2836.7	2630.7;2785.4;2367.6;2785.4	2171.1;2298.8;1954;2298.8	2568.8;2719.9;2312;2719.9	2419.4;2561.8;2177.5;2561.8	1975.4;2091.6;1777.9;2091.6	1850.1;1958.9;1665.1;1958.9	1693.8;1793.4;1524.4;1793.4	0	3	3	3	S2	S2	S3	S3	S4	S4											3100.62	3136.55	3048.73	2683.83	2766.35	2762.15	2122.66	2240.24
P00974		P00974	P00974		Bos taurus	Pancreatic trypsin inhibitor	0.00023987	0.000495786	10902.73	2091	2075.2	1695.9	1723.5	1134.3	1753.4		1560.7	1645.9	1533.7	1712.5		3	3	2	2													x	8216.48	8153.77	6668.25	7940.17	5225.9	8077.94		7190.07	7582.48	7065.91	7889.6
P01008	SERPINC1	P01008	P01008	SERPINC1	Homo sapiens	Antithrombin-III	3.76084e-06	0	52602.43	220.1	233.4	236.6	220.7	340.5	354.5	228.5	330.1	328.7	228.2	330.1	232.3	3	3	3	3														3124.24	3394.32	3443.09	3217.97	3116.16	3350.98	3058.55	3154.63	2915.1	3288.22	2978.99
P01023	A2M	P01023	P01023	A2M	Homo sapiens	Alpha-2-macroglobulin	2.07055e-05	0.000143143	163290.99	25986.199	25835.199	25157.1	23039.6	22833.1	22398.6	22403	22103.5	22125.4	22193.301	22210.6	22303.1	3	3	3	3														554869	562837	555639	483652	461969	453200	492660	486271	502637	469492	478714
P01024	C3	P01024	P01024	C3	Homo sapiens	Complement C3	6.67417e-08	0	187148.06	1255.6	1271	1285.1	1327.2	1429.2	1343.7	1737.4	1743.5	1796.8	1488.9	1598.7	1408.2	3	3	3	3														20369.9	22290.7	21091.5	14003.6	13901	14729.6	18196.9	17875.3	17873.5	15832.4	16455
P01031	C5	P01031	P01031	C5	Homo sapiens	Complement C5	0.00128195	0.00190476	188305.29	108.2	41.6	61.2	97	47.7	92.2	51.7					82.2	3	3	1	1														1658.83	1513.06	1594.02	1533.77	1548.69	1288.18	1663.7
P01033	TIMP1	P01033	P01033	TIMP1	Homo sapiens	Metalloproteinase inhibitor 1	3.45851e-06	0	23170.86	10477.6	10105.2	10382	19574.301	19618.6	19730.5	17711.5	17979.6	18238.699	18662.6	18776.9	19310.9	3	3	3	3														24016.7	23486.1	24176.1	45929.1	45389.8	45531	41579.1	41635.4	41633	42465.5	43076.4
P01034	CST3	P01034	P01034	CST3	Homo sapiens	Cystatin-C	5.35671e-05	0.000143143	15799.22	4071.1	4081.9	3874.1	4318.9	4608.8	3994.4	4422.6	4436.4	4608.4	4695	4273.4	4469.6	3	3	3	3														7705.38	7653.81	7325.18	8612.62	8993.8	8163.09	8509	8402.49	9262.44	9062.45	8678.38
P01111	NRAS	P01111	P01111	NRAS	Homo sapiens	GTPase NRas	3.71488e-06	0	21229.16	2859.6	2847.2	3084.9	2212.7	2530.1	2276.1	2444.3	2415.1	2445.2	2739.2	2469.7	2434	3	3	3	3														13804.2	14200.8	14469.7	11159.3	11847.4	11407.6	12220.2	12013.5	12116.6	12469.4	12129
P01112	HRAS	P01112	P01112	HRAS	Homo sapiens	GTPase HRas	1.07666e-08	0	21298.13	30059.699	30456	30194.199	24087.199	25136.199	25242.4	25977.1	25681.699	25170.199	25361	25912.199	25172	3	3	3	3														48235.7	48328.7	48172.8	38588.5	40271.1	40465.7	41175.6	40221.1	39692.5	40436.1	41215
P01116-2	KRAS	P01116-2	P01116-2	KRAS	Homo sapiens	Isoform 2B of GTPase KRas	1.56566e-06	0	21424.53	13578.6	13931	13828.9	10842.4	10603.1	11004.3	11300.5	11354.3	10993.9	10808.6	11425.4	11309.1	3	3	3	3														34517.3	35947.7	36964.7	28976.9	28484	30809.4	30049	30672.6	29658	27557.9	30304.5
P01130	LDLR	P01130	P01130	LDLR	Homo sapiens	Low-density lipoprotein receptor	6.13251e-07	0	95376.02	2024.8	2177.5	2001.4	2399.1	2412.5	2340.5	2486.9	2631.6	2413.1	2375.1	2458.5	2368.5	3	3	3	3														9368.33	9016.05	9249.04	10032.9	9630.84	9706.26	10149	10036.1	9816.72	10024.2	9970.87
P01137	TGFB1	P01137	P01137	TGFB1	Homo sapiens	Transforming growth factor beta-1 proprotein	7.40873e-05	0.000143143	44325.11	1789	1675.4	1823.2	1543.2	1441.1	1425.9	1526.2	1447.2	1449.4	1444.6	1309.3	1075.3	3	3	3	3														6162.68	6614.9	6455.59	5455.19	4926.42	5327.43	5571.86	5454.73	4962.06	4757.22	4517.66
P01344	IGF2	P01344;P01344-2;P01344-3	P01344;P01344-2;P01344-3	IGF2	Homo sapiens	Insulin-like growth factor 2;Isoform 2 of Insulin-like growth factor 2;Isoform 3 of Insulin-like growth factor 2	1.76443e-05	0.000143143	20140.34;20140.34-2;20140.34-3	3452.6;3452.6;2589.4	3891.7;3891.7;2918.8	3469.5;3469.5;2602.1	2439.9;2439.9;1829.9	2461.7;2461.7;1846.2	2422.2;2422.2;1816.6	2511.8;2511.8;1883.9	2928;2928;2196	2578.5;2578.5;1933.9	2973.6;2973.6;2230.2	3373.1;3373.1;2529.9	2896.6;2896.6;2172.4	3	3	3	3														8592.29	9410.62	8521.54	6110.51	6149.89	5953.67	6343.44	7000.48	6253.14	7496.23	8063.07
P01584	IL1B	P01584	P01584	IL1B	Homo sapiens	Interleukin-1 beta	3.13816e-05	0.000143143	30747.9				5111.1	5141.9	4887.2	3742.3	3804.8	3942.4	4085.8	4620.4	4517.7	0	3	3	3	S2	S2	S3	S3	S4	S4											10898.8	10453.6	11347.7	7729.44	8268.91	8153.46	8802.75	9684.82
P01889	HLA-B	P01889	P01889	HLA-B	Homo sapiens	HLA class I histocompatibility antigen, B alpha chain	1.11869e-05	0	40460.07	18459	18781.4	18839	25364.199	25408.5	25904.5	25871.801	26707.801	26701.699	23490.801	24418.301	24441.699	3	3	3	3														56681.7	57632.6	56985.7	78681.1	76550	78115.9	79550.6	82329	81168.3	73587.1	74275.8
P01893	HLA-H	P01893	P01893	HLA-H	Homo sapiens	Putative HLA class I histocompatibility antigen, alpha chain H	1.42635e-05	0	40891.88	2217.6	2402.4	2343.8	3133	3320.8	3374.6	3405.6	3284.5	3300.7	3090.7	3105.7	3195.9	3	3	3	3														14075.7	14099	14782.7	18087.9	19233	19027.5	19859.3	19558.7	18609	17840.9	17518
P02100	HBE1	P02100;P69891;P69892	P02100;P69891;P69892	HBE1;HBG1;HBG2	Homo sapiens	Hemoglobin subunit epsilon;Hemoglobin subunit gamma-1;Hemoglobin subunit gamma-2	1.007e-05	0	16202.81;16128.41;16126.44	19682;21322.199;21322.199	20898.1;22639.6;22639.6	19319.6;20929.5;20929.5	13747.7;14893.3;14893.3	14152.9;15332.3;15332.3	14476.7;15683.1;15683.1	14401.3;15601.4;15601.4	14955.8;16202.1;16202.1	13969.7;15133.8;15133.8	15078.4;16334.9;16334.9	14172.3;15353.3;15353.3	14643.4;15863.7;15863.7	3	3	3	3														81647.7	86346.3	80798.6	58472.9	60291.6	60972.1	63830.4	64426.5	59916.4	64672.8	62155.7
P02452	COL1A1	P02452	P02452	COL1A1	Homo sapiens	Collagen alpha-1(I) chain	1.02963e-07	0	138911.47	123267.398	123072.797	125096.898	58477.301	59064.898	58543.301	73522.898	74859.797	74577.102	75910.602	75218.398	76322.398	3	3	3	3														579364	575004	587326	260175	261838	259067	333815	336885	337849	344033	340231
P02458	COL2A1	P02458	P02458	COL2A1	Homo sapiens	Collagen alpha-1(II) chain	7.44047e-06	0	141785.37	9722.3	9788.1	9012.3	4972.2	4874.7	4238.7	6100.1	6058.9	5952.4	6041.9	6260.9	6098.8	3	3	3	3														212291	217293	202964	104725	101786	99521.5	126492	130821	126922	134133	136370
P02461	COL3A1	P02461	P02461	COL3A1	Homo sapiens	Collagen alpha-1(III) chain	1.8554e-06	0	138564.28	8601.4	7096.7	8471.6	4927.4	5220.1	5018.1	6449.5	6510.1	6498.4	6406.9	6482.4	6596.8	3	3	3	3														57320	57881.6	57525.8	32692.7	33187.6	33466.9	43084.5	43790.2	43191.3	43894.5	42772.9
P02462	COL4A1	P02462	P02462	COL4A1	Homo sapiens	Collagen alpha-1(IV) chain	1.01303e-06	0	160610.77	2297.2	2269.3	2301.7	1594.3	1546	1472.6	1740.6	1665.6	1685.2	1815.9	1831.8	1755.5	3	3	3	3														21725.2	21122.2	22008.2	15262.4	15149.3	15759.1	16473.3	15728.1	16315.4	17042.6	17420.5
P02511	CRYAB	P02511	P02511	CRYAB	Homo sapiens	Alpha-crystallin B chain	3.76904e-08	0	20158.91	36286.801	36311.102	35587.602	32058.699	31122.9	32460.199	32481.4	31719.801	31473.4	31968.301	31149.1	31101.1	3	3	3	3														88065	86916.1	87343.9	78417.5	78769.6	81098.5	79894.3	79736.9	78849.8	78978.1	78192.4
P02533	KRT14	P02533	P02533	KRT14	Homo sapiens	Keratin, type I cytoskeletal 14	3.54582e-05	0.000143143	51561.46	679.9	531.1	565.8	214.6	123.8	244.8	209.7	202.4	214.3	389.7	263	198.6	3	3	3	3													x	2309.46	2524.75	2429.51	1148.58	1161.21	1271.12	1185.35	1220.01	1102.8	1550.27	1704.11
P02538	KRT6A	P02538	P02538	KRT6A	Homo sapiens	Keratin, type II cytoskeletal 6A	7.04784e-06	0	60044.95	78411.398	88430.203	66543.102	62104.898	60088.199	57283.301	60931.699	65067.102	65139.301	63141.5	66513.703	60260.699	3	3	3	3													x	1265625	1.24383e+06	1.15195e+06	623162	621990	621234	602270	592225	600578	653317	679572
P02545	LMNA	P02545	P02545	LMNA	Homo sapiens	Prelamin-A/C	3.42597e-08	0	74139.48	444349.812	434603.094	443557.406	313005.594	318483	318614.188	330801.094	334660.188	334712.094	340771.406	337863.312	338868.688	3	3	3	3														802331	793427	782718	583337	593755	589044	612737	615118	620075	621427	622644
P02545-2	LMNA	P02545-2	P02545-2	LMNA	Homo sapiens	Isoform C of Prelamin-A/C	5.97807e-05	0.000143143	65134.76	10192.2	9707.9	10313.7	7822.6	7591.6	7999.7	7786.1	8366.1	8784	7934.8	7884.4	7998.2	3	3	3	3														117083	113961	125336	90883.4	90439.1	93930.1	90757.8	101106	102040	90865.5	92275.4
P02647	APOA1	P02647	P02647	APOA1	Homo sapiens	Apolipoprotein A-I	2.66847e-05	0.000143143	30777.83	2330.5	2567.2	2451.3	2807.5	2983.5	3015.4	2915.1	2937	2955	2778.9	3315.4	3194.9	3	3	3	3														16706.9	17754.3	19143	18102.6	19766.9	19396.3	19930.5	19665.6	19843.7	19367	22022.6
P02649	APOE	P02649	P02649	APOE	Homo sapiens	Apolipoprotein E	2.97329e-05	0.000143143	36154.08	11096.8	11478.8	10819.4	7380.4	7679.3	7844.8	8692.6	8398.9	8567.2	9030.8	8886.6	9433.8	3	3	3	3														58211	58305.8	56227.6	39745	40450.5	41886.3	46823	44876.1	44999.4	46415.4	45935.4
P02662	CSN1S1	P02662	P02662	CSN1S1	Bos taurus	Alpha-S1-casein	0.00154993	0.00229008	24528.94	323.4	372	362.8										3	0	0	0	S1	S1	S1	S1	S1	S1							x	1995.49	1745.42	2391.2
P02749	APOH	P02749	P02749	APOH	Homo sapiens	Beta-2-glycoprotein 1	3.19624e-05	0.000143143	38298.15	1116.5	1132.7	1125.6	746.1	657.4	681.2	631.5	744.4	724.2	740.9	745.4	745	3	3	3	3														10287.2	10504.5	10537.7	6707.86	6038.68	6246.88	5474.13	6846.05	6668.81	6634.97	6695.93
P02751	FN1	P02751	P02751	FN1	Homo sapiens	Fibronectin	3.54987e-07	0	272320.35	221026.297	223078	222832.203	149158.906	148390.203	149552.094	163529.094	168618.906	163475.594	168077.906	165761.594	166552.594	3	3	3	3														829516	827898	827481	546221	546867	545894	608126	615085	612000	626983	622381
P02751-14	FN1	P02751-14	P02751-14	FN1	Homo sapiens	Isoform 14 of Fibronectin	1.09335e-06	0	249402.15	3031.8	3274.7	3234.5	1813.9	1717.8	1771.6	2027.1	2157.9	1965	1865	1974.2	1940.8	3	3	3	3														155772	158452	155803	96309.3	92913.7	89462.3	106891	110213	108885	94888.8	99178
P02753	RBP4	P02753	P02753	RBP4	Homo sapiens	Retinol-binding protein 4	0.000188782	0.000384271	23010	763.9	642.1	762.6	747.3	797.8		751.2	735.2	684.1	135.9	806.7	644.1	3	2	3	3														3572.42	3092.16	3590.55	3459.68	3404.73		3220.36	2903.51	3186.47	2892.79	3494.5
P02765	AHSG	P02765	P02765	AHSG	Homo sapiens	Alpha-2-HS-glycoprotein	1.41294e-05	0	39340.73	291526.406	296556.406	286548.594	176454.797	183256.406	189254.094	168272.297	167483.203	170332.797	166478.406	160494.5	170501.703	3	3	3	3														1.13865e+06	1.17903e+06	1.18671e+06	723093	719780	742061	701472	701607	713291	682549	691769
P02768	ALB	P02768	P02768	ALB	Homo sapiens	Albumin	1.46757e-05	0	69366.68	138605.406	142319.594	136069.5	91277	91975.602	95452.297	87475	87373.102	88683.797	89560.5	87350.602	88995.703	3	3	3	3														1.18394e+06	1.20228e+06	1.14385e+06	777035	775660	796634	743672	745729	764891	749149	750883
P02769	ALB	P02769	P02769	ALB	Bos taurus	Albumin	1.06027e-06	0	69293.41	748951.5	743693.5	729926.875	498487.5	506712	500825.812	467626.094	474468.406	473131.5	473719	473703.312	472425.688	3	3	3	3													x	1.37672e+06	1.35427e+06	1.3449e+06	907799	921048	919192	854488	857037	860455	875015	869395
P02771	AFP	P02771	P02771	AFP	Homo sapiens	Alpha-fetoprotein	3.42506e-05	0.000143143	68677.56	2739.9	2793.3	2864.2	1965.6	2091.7	2049.4	1927.9	1982	1880.5	1965	1968.4	2029.9	3	3	3	3														22682.6	23233.7	23331	17208.1	18346.2	18059.7	16943.1	16252.1	16312.5	16067.5	16176.8
P02774	GC	P02774;P02774-3	P02774;P02774-3	GC	Homo sapiens	Vitamin D-binding protein;Isoform 3 of Vitamin D-binding protein	3.67985e-06	0	52917.53;52917.53-3	4420;4125.4	4091.6;3818.8	4371.3;4079.8	3634.4;3392.1	3476.2;3244.5	3295.5;3075.8	3178.4;2966.5	3144.7;2935.1	3110.6;2903.2	3139.6;2930.3	3144.9;2935.3	3093.2;2887	3	3	3	3														27045.8	24543.3	26085.3	23525.2	22092	22005.3	20070.3	20210.1	19304.3	20765.4	19837.1
P02786	TFRC	P02786	P02786	TFRC	Homo sapiens	Transferrin receptor protein 1	7.63589e-07	0	84871.37	33324.5	33382.398	33342	33675.699	32995	33608.699	34216.102	34439.898	34393.398	33892.398	33666.801	33778.301	3	3	3	3														124794	123074	122360	122471	120482	123541	126023	125542	123424	122708	123636
P02788-2	LTF	P02788;P02788-2	P02788;P02788-2	LTF	Homo sapiens	Lactotransferrin;Isoform DeltaLf of Lactotransferrin	4.04021e-05	0.000143143	78181.95;78181.95-2	4260.8;4454.5	4567.6;4775.3	4458;4660.7	3756.4;3927.2	3706.7;3875.2	3732.6;3902.3	3824.7;3998.6	3601.5;3765.3	3853.7;4028.9	3502.1;3661.3	3514.6;3674.4	3430.1;3586	3	3	3	3														64935	69684.2	67493.1	57240.4	57592.2	56663.3	58405.8	53535.9	58502.1	53463.3	54621.2
P02792	FTL	P02792	P02792	FTL	Homo sapiens	Ferritin light chain	0.000153865	0.000265781	20019.67	1302.9	1304.2	1278	1021.9	874.5	862.8	795.4	878	916.3	1151.7	1034.5	1267.4	3	3	3	3														2930.29	2893.15	2869.18	2202.57	2250.49	2226.19	2219.18	2510.22	2064.33	2288.28	2661.79
P02794	FTH1	P02794	P02794	FTH1	Homo sapiens	Ferritin heavy chain	3.05445e-05	0.000143143	21225.63	4188.5	3259.5	4213.2	4325.6	4144.8	4532.6	4676.2	4564.1	4897.7	4907.8	4409.8	4356.8	3	3	3	3														9780.55	8959.55	10210.1	10587.6	10288.4	11421	10814.9	10725.9	11183.2	11718.3	11463.1
P02795	MT2A	P02795	P02795	MT2A	Homo sapiens	Metallothionein-2	4.0146e-06	0	6042.16	16507.6	17197.301	18080	170955.594	152112.203	159541.297	111984	122093.5	116419.797	105016.102	108920.602	104694.898	3	3	3	3														20900.8	24294.3	22950.7	263949	258880	234972	143415	152183	145222	142238	155363
P03886	MT-ND1	P03886	P03886	MT-ND1	Homo sapiens	NADH-ubiquinone oxidoreductase chain 1	5.41371e-06	0	35660.55	4369.9	4364.7	4206.9	2997.3	3061	3221.4	3609.1	3219.4	3323.7	3262.9	3377.6	3062.7	3	3	3	3														9696.5	9750	8778.45	6685.62	6938.59	7201.34	8150.81	7072.79	7582.75	7525.65	7933.6
P03891	MT-ND2	P03891	P03891	MT-ND2	Homo sapiens	NADH-ubiquinone oxidoreductase chain 2	1.99761e-05	0.000143143	38960.91	1219.7	1241.6	1214.5	949.6	896.3	857.3	1057.8	967.3	1040.7	1004.7	916.2	1198.3	3	3	3	3														6746.66	6626.77	6147.94	5156.49	4711.5	4269.17	5692.76	5098.41	5633.13	5616.47	4757.9
P03905	MT-ND4	P03905	P03905	MT-ND4	Homo sapiens	NADH-ubiquinone oxidoreductase chain 4	1.03214e-05	0	51580.92	4499.7	4551.2	4058.2	3501.9	3774.7	3325.8	3735.2	3824.8	3639.9	3777.1	4104.5	4742.2	3	3	3	3														8982.59	8593.19	8290.4	7484.88	6937.99	6565.84	7266.65	7624.28	7586.34	8106.54	8775.9
P03915	MT-ND5	P03915	P03915	MT-ND5	Homo sapiens	NADH-ubiquinone oxidoreductase chain 5	4.35394e-06	0	67026.51	1773.1	1638.6	1734.1	1464.9	1363.2	1327	1435	1391.9	1466.1	1620.4	1561.1	1507.5	3	3	3	3														8737.68	8240.16	8618.68	7252.83	7341.43	6906.45	7305.75	7643.14	7445.3	8135.83	7845.78
P03928	MT-ATP8	P03928	P03928	MT-ATP8	Homo sapiens	ATP synthase protein 8	3.30429e-05	0.000143143	7991.64	4881.2	4645	4709.5	4722.5	4639.8	3691.9	4665.7	4622.6	4498.8	4869.7	4768.5	4928.3	3	3	3	3														23553.1	22282.1	23372.3	23437	23026.2	18322.1	23154.7	22940.9	22326.8	24167.6	23665.1
P03956	MMP1	P03956	P03956	MMP1	Homo sapiens	Interstitial collagenase	1.6171e-06	0	54006.9	964	951.7	1179.9	5066.9	4679.3	5445.7	4768.3	4609.3	4568.4	3882	3847.4	4167.6	3	3	3	3														2961.32	2983.41	2774.37	10366.6	10549.5	10934.9	9608.57	9343.01	9021.5	8589.45	8272.19
P04003	C4BPA	P04003	P04003	C4BPA	Homo sapiens	C4b-binding protein alpha chain	4.8962e-05	0.000143143	67033.18	1823.3	1926.7	1928	3035.3	3054.7	3122.9	1571	2345.6	2288.2	2053.2	2124.2	2132.6	3	3	3	3														56964.1	60194.4	60235.5	48201.6	48911.3	49871.6	23859.5	40583.5	39746.8	35296.7	36509
P04004	VTN	P04004	P04004	VTN	Homo sapiens	Vitronectin	4.33514e-06	0	54305.59	12717.6	13229	12526.5	8357.9	7884.8	8907.1	7340.6	8374.2	7112.3	8725.5	9038	8894.9	3	3	3	3														87401.1	88864.5	80730.9	59515.8	52617.9	61087.9	53112.5	57867	48825.4	60510.8	62678.2
P04035-2	HMGCR	P04035;P04035-2;P04035-3	P04035;P04035-2;P04035-3	HMGCR	Homo sapiens	3-hydroxy-3-methylglutaryl-coenzyme A reductase;Isoform 2 of 3-hydroxy-3-methylglutaryl-coenzyme A reductase;Isoform 3 of 3-hydroxy-3-methylglutaryl-coenzyme A reductase	0.00239163	0.00328947	97476.06;97476.06-2;97476.06-3	78.9;82.7;73.7		104.2;109.3;97.4				62.6;65.6;58.5		57.2;60;53.5	67.4;70.7;63	40;42;37.4	98;102.8;91.6	2	0	2	3	S1						S3		S4	S4				933.934		1209.04				672.571		749.861	795.184	797.966
P04040	CAT	P04040	P04040	CAT	Homo sapiens	Catalase	2.62682e-06	0	59756.17	17435.5	17162.5	17181	16925.301	16873.4	16555.5	16309.2	16418.4	16245.9	16981.699	16883.301	16726.301	3	3	3	3														42086.3	41996	43644.5	41522.2	41580.1	41413.9	41306.7	41320.2	40347.2	42132.3	42061.6
P04049	RAF1	P04049	P04049	RAF1	Homo sapiens	RAF proto-oncogene serine/threonine-protein kinase	1.11205e-05	0	73051.56	1155.8	1163.8	1133.2	1499	1502	1400	1491.6	1430	1384.3	1370	1342.4	1408.8	3	3	3	3														5575.18	5787.32	5836.17	7164.87	7239.7	7242.65	7040.52	7106.78	6758.95	7473.38	6480.37
P04062-4	GBA1	P04062;P04062-2;P04062-4	P04062;P04062-2;P04062-4	GBA1	Homo sapiens	Lysosomal acid glucosylceramidase;Isoform Short of Lysosomal acid glucosylceramidase;Isoform 4 of Lysosomal acid glucosylceramidase	2.12371e-06	0	59716.28;59716.28-2;59716.28-4	31253.199;33408.5;35883.301	31862.6;34060;36583	31652.801;33835.699;36342	24753.1;26460.199;28420.301	24667.9;26369.199;28322.5	24757.199;26464.6;28425	25721.9;27495.801;29532.5	25055.301;26783.199;28767.199	24949.5;26670.199;28645.699	26300.5;28114.4;30196.9	25818;27598.5;29642.9	26025.6;27820.5;29881.301	3	3	3	3														82545.8	83170.6	81862.9	64686	64335.5	64659	67888.8	66096.5	66240.6	70704.5	67913.7
P04066	FUCA1	P04066	P04066	FUCA1	Homo sapiens	Tissue alpha-L-fucosidase	3.03213e-06	0	53688.85	5276.7	5571.2	5441.9	4337.5	4448.2	4334.6	4554.1	4211.2	4379.5	4710.3	4623.3	4730.3	3	3	3	3														21693.3	21652.5	21649.1	17019	18133	17136.5	18714.2	19643.6	17946.9	18971.5	18602.1
P04075	ALDOA	P04075	P04075	ALDOA	Homo sapiens	Fructose-bisphosphate aldolase A	3.12278e-07	0	39420.01	253923.094	247592.594	252947.203	319768.188	324279.688	319906.594	298403.094	297634.5	301045.312	282907.812	278838.312	285998.594	3	3	3	3														553994	539014	549611	695164	701016	698518	656462	647054	655390	634249	625632
P04080	CSTB	P04080	P04080	CSTB	Homo sapiens	Cystatin-B	6.40571e-06	0	11139.59	91184.797	93139.602	95451.602	101706.398	102753.898	102946.703	95133.102	95526.5	96553.102	92584.703	93423.898	96396.703	3	3	3	3														125856	127886	131031	139916	142374	139239	129804	128620	129006	126914	128854
P04083	ANXA1	P04083	P04083	ANXA1	Homo sapiens	Annexin A1	2.41135e-07	0	38714.24	567728.812	597448	580537.375	579306.125	594805.5	580767.812	581585.812	584262	573640.688	583731.625	589035.188	584147.812	3	3	3	3														939408	959576	937380	935665	944839	934916	932712	937409	935320	922303	947654
P04114	APOB	P04114	P04114	APOB	Homo sapiens	Apolipoprotein B-100	2.35528e-06	0	515544.68	5289.4	5327.3	5374.4	3981.5	3941.7	3978.5	4692.5	4646.1	4419.9	5096.4	5244.7	5114.8	3	3	3	3														226056	224594	228286	161796	160757	159997	193001	192739	190161	213752	215081
P04150-10	NR3C1	P04150;P04150-10	P04150;P04150-10	NR3C1	Homo sapiens	Glucocorticoid receptor;Isoform 10 of Glucocorticoid receptor	2.13793e-05	0.000143143	85659.29;85659.29-10	746.3;765	810.7;831	793.4;813.3	1072.2;1099	833.9;854.8	1090.2;1117.5	961.6;985.6	965.1;989.2	1055.9;1082.3	788.2;807.9	1064.2;1090.8	964.8;989	3	3	3	3														4137.12	3846.1	3906	5732.13	5600.15	5813.66	4905.48	4843.83	5148	5275.27	4939.38
P04156	PRNP	P04156	P04156	PRNP	Homo sapiens	Major prion protein	9.13734e-06	0	27661.16	20114.801	20794.1	19740.699	14341.7	13934.9	14268.6	12931.7	13207.5	13692.4	13851.8	13974.1	14464.1	3	3	3	3														62362	65025.7	60557.7	46560.8	45944.2	44148.3	40554.8	41415.1	43806.5	44211.3	44009.1
P04179	SOD2	P04179	P04179	SOD2	Homo sapiens	Superoxide dismutase [Mn], mitochondrial	1.77798e-06	0	24750.14	69820	68967.797	69137.898	111607.5	111487.602	112511.797	146221.906	140452.703	148118.797	129296.297	127221.5	126389	3	3	3	3														111290	112592	111715	177548	181142	178161	233041	230610	240200	204966	203858
P04181	OAT	P04181	P04181	OAT	Homo sapiens	Ornithine aminotransferase, mitochondrial	4.32985e-06	0	48534.83	44318.5	43977.5	44083.602	45284.602	45386.5	45016.301	43822.699	44629.398	44476.5	44777.898	44079.199	45286.699	3	3	3	3														89934.5	89156.4	87661.1	91002.2	90964.2	91350.8	87356.8	90196.3	89438.8	89877.9	88292.2
P04183	TK1	P04183	P04183	TK1	Homo sapiens	Thymidine kinase, cytosolic	8.00945e-05	0.000143143	25468.69	385.6	59.7	220.4	2683	2924.3	2860.7	1702.9	1421.2	1605.9	1308.1	1782.4	1816.2	3	3	3	3														1003.85	821.698	877.816	4327.46	4584.47	4459.96	2612.99	2518.17	2595.76	2501.38	2483.91
P04216	THY1	P04216	P04216	THY1	Homo sapiens	Thy-1 membrane glycoprotein	2.15413e-06	0	17934.72	467989.094	460278.5	448449.094	326973.906	327321.906	331617	365681.688	358646.5	368875.594	355594.094	352472	339303.312	3	3	3	3														1.04521e+06	1.04124e+06	1.01983e+06	730442	734572	732097	819274	813765	808938	782612	780606
P04217	A1BG	P04217	P04217	A1BG	Homo sapiens	Alpha-1B-glycoprotein	0.00519899	0.00611562	54253.51		774.6	704.3				1039.2	1000					2	0	2	0	S1				S1		S3								12606.1	11462.1				11791.9	11339.5
P04264	KRT1	P04264	P04264	KRT1	Homo sapiens	Keratin, type II cytoskeletal 1	1.49795e-07	0	66038.73	30688.5	30612.4	30297.1	12508.3	12639.4	12403	10849.5	10646.7	11166.4	16291.3	15995.6	16062.7	3	3	3	3													x	126839	125688	128142	52175.2	54136.7	54010.7	46476.8	46779.9	48544.6	70827.9	69687.1
P04406	GAPDH	P04406	P04406	GAPDH	Homo sapiens	Glyceraldehyde-3-phosphate dehydrogenase	3.72065e-08	0	36053.21	1023987	1008823.375	1045195.125	1391648.5	1420463.625	1439703.625	1303825.125	1301951.75	1292519.25	1265418.125	1281481.875	1270177	3	3	3	3														1.5246e+06	1.52485e+06	1.54087e+06	2.00117e+06	2.01457e+06	2.03633e+06	1.89846e+06	1.90394e+06	1.89591e+06	1.87274e+06	1933496
P04406-2	GAPDH	P04406-2	P04406-2	GAPDH	Homo sapiens	Isoform 2 of Glyceraldehyde-3-phosphate dehydrogenase	5.22282e-07	0	31547.94	177.9	158.8	173.2	234.8	223	235.4	214.7	181.6	134.8	175.5	175.3	149.3	3	3	3	3														1015.14	904.451	979.929	1327.76	1256.68	1316.6	1244.97	1027.21	1022	1013.67	990.531
P04424	ASL	P04424	P04424	ASL	Homo sapiens	Argininosuccinate lyase	1.00975e-05	0	51657.97	2758.9	2792.6	2765	3772.7	3628.9	3478.2	3149.7	3429.6	3360.2	3320	3288	3419.2	3	3	3	3														6867.17	6951.51	7689.12	8989.82	9359.92	8804.87	8444.87	8843.9	8430.46	8279.29	8391.19
P04439	HLA-A	P04439	P04439	HLA-A	Homo sapiens	HLA class I histocompatibility antigen, A alpha chain	5.95011e-07	0	40840.72	61380	60390.5	62892.398	66706.5	67161	66515.398	67989.203	68512.602	68337.297	63534.699	66753.398	64125.398	3	3	3	3														231831	229736	227384	252127	253390	253362	261658	262640	264374	245320	248937
P04626-5	ERBB2	P04626;P04626-4;P04626-5	P04626;P04626-4;P04626-5	ERBB2	Homo sapiens	Receptor tyrosine-protein kinase erbB-2;Isoform 4 of Receptor tyrosine-protein kinase erbB-2;Isoform 5 of Receptor tyrosine-protein kinase erbB-2	4.08239e-05	0.000143143	137910.49;137910.49-4;137910.49-5	550.5;570.9;581.7	580.6;602.1;613.5	549.6;570;580.8	486.2;504.2;513.7	516.3;535.4;545.5	381.3;395.4;402.9	535;554.9;565.3	465.6;482.9;492	495.7;514.1;523.8	436.4;452.5;461.1	543.7;563.8;574.5	470.7;488.1;497.3	3	3	3	3														3804.71	4020.26	3901.54	3380.89	3459.36	3750.38	3231.76	2866.52	3234.63	3513.22	3425.92
P04632	CAPNS1	P04632	P04632	CAPNS1	Homo sapiens	Calpain small subunit 1	4.06148e-08	0	28315.71	67420.102	66240.297	65465.898	76922.898	74382.297	77276.703	67471.602	68695.102	67691.797	66430.602	70516.602	67333.5	3	3	3	3														121448	115014	116465	136660	131709	133034	123397	124795	123480	121386	124967
P04637-2	TP53	P04637;P04637-2;P04637-3	P04637;P04637-2;P04637-3	TP53	Homo sapiens	Cellular tumor antigen p53;Isoform 2 of Cellular tumor antigen p53;Isoform 3 of Cellular tumor antigen p53	0.00437576	0.00503827	43653.17;43653.17-2;43653.17-3								22.6;26.2;24.8				38.9;45;42.8	0	0	1	1																					240.37
P04732	MT1E	P04732	P04732	MT1E	Homo sapiens	Metallothionein-1E	1.99291e-05	0.000143143	6014.15			395.2	3028.1	2622.3	3362.6	2067.6	2079.5	2447.4	2117.8	2163.1	1696.4	1	3	3	3																814.231	5736.19	5386.53	6327.01	4106.22	3771.54	4194.17	3935.83	4066.46
P04792	HSPB1	P04792	P04792	HSPB1	Homo sapiens	Heat shock protein beta-1	7.89122e-06	0	22782.52	373332	377470.5	364256.5	330212	320631.594	321728.406	322046.906	322858.188	321455.5	303984.5	308255.094	309617	3	3	3	3														845783	853541	827031	723772	720773	720466	730376	733077	718098	704876	706986
P04818	TYMS	P04818	P04818	TYMS	Homo sapiens	Thymidylate synthase	4.23873e-05	0.000143143	35715.96				1999.8	1997.2	1930.2	1369.5	1433.8	1314.4	1260.5	1386.8	1171.5	0	3	3	3	S2	S2	S3	S3	S4	S4											3884.55	3799.05	3907.96	2461.27	2858.56	2277.85	2592.84	2420.35
P04843	RPN1	P04843	P04843	RPN1	Homo sapiens	Dolichyl-diphosphooligosaccharide--protein glycosyltransferase subunit 1	6.67684e-07	0	68569.42	113465	113184	114499.398	96951.297	97603.102	97518.102	101100.102	101301.5	102713.703	101969.797	101902.5	101403	3	3	3	3														244072	242892	244503	212587	215173	212847	224451	223680	223958	226014	223164
P04844	RPN2	P04844	P04844	RPN2	Homo sapiens	Dolichyl-diphosphooligosaccharide--protein glycosyltransferase subunit 2	1.10288e-06	0	69284	71476	72081.797	71307.703	62597.699	61574	62432	65776.5	64172.5	65446.398	64947.699	65044.801	65952.797	3	3	3	3														205217	206987	200406	182361	181480	182566	191973	189477	193790	188129	189654
P04899	GNAI2	P04899	P04899	GNAI2	Homo sapiens	Guanine nucleotide-binding protein G(i) subunit alpha-2	9.56306e-07	0	40450.9	72639.398	76374.297	74761.797	59928.699	62039.602	62013.898	63952.199	63361.301	63180.199	62215.602	62751.898	64024.5	3	3	3	3														199668	212851	208575	172249	176209	176369	180708	179615	178021	171197	174951
P04908	H2AC4	P04908;Q7L7L0	P04908;Q7L7L0	H2AC4;H2AC25	Homo sapiens	Histone H2A type 1-B/E;Histone H2A type 3	1.16794e-06	0	14135.49;14121.46	1686055.875;1686055.875	1715426.5;1715426.5	1688038.625;1688038.625	1572816;1572816	1571716.875;1571716.875	1563630.875;1563630.875	1626731.625;1626731.625	1586458.125;1586458.125	1638859.75;1638859.75	1624363.25;1624363.25	1691751.5;1691751.5	1675631.375;1675631.375	3	3	3	3														2.38578e+06	2.11745e+06	2.23052e+06	2.07032e+06	2117891	2.1596e+06	2.44728e+06	2.34128e+06	2557088	2.51507e+06	2.49668e+06
P04920-2	SLC4A2	P04920;P04920-2;P04920-3	P04920;P04920-2;P04920-3	SLC4A2	Homo sapiens	Anion exchange protein 2;Isoform B1 of Anion exchange protein 2;Isoform B2 of Anion exchange protein 2	3.00148e-05	0.000143143	137009.32;137009.32-2;137009.32-3	267.8;263;263	801.3;787;787	876.4;860.7;860.7	305.2;299.8;299.8	403.3;396.1;396.1	667.7;655.7;655.7	449.6;441.5;441.5	579.9;569.5;569.5	483.2;474.5;474.5	517.5;508.3;508.3	599.6;588.9;588.9	519.1;509.8;509.8	3	3	3	3														3127.65	3098.34	2905.42	3592.04	3400.1	3583.97	3350.07	3265.23	3362.85	3503.14	3187.76
P05023	ATP1A1	P05023;P05023-4	P05023;P05023-4	ATP1A1	Homo sapiens	Sodium/potassium-transporting ATPase subunit alpha-1;Isoform 4 of Sodium/potassium-transporting ATPase subunit alpha-1	4.28701e-07	0	112896.09;112896.09-4	43605;43605	44322.801;44322.801	43751.199;43751.199	42576.199;42576.199	42072.699;42072.699	42680.199;42680.199	41732.199;41732.199	42335.5;42335.5	42359.199;42359.199	40947;40947	41657.102;41657.102	41497.801;41497.801	3	3	3	3														130328	131582	130537	127490	125912	128747	124708	126507	126714	122308	124237
P05026-2	ATP1B1	P05026;P05026-2	P05026;P05026-2	ATP1B1	Homo sapiens	Sodium/potassium-transporting ATPase subunit beta-1;Isoform 2 of Sodium/potassium-transporting ATPase subunit beta-1	2.90609e-05	0.000143143	35061.3;35061.3-2	4304.8;4304.8	4114.5;4114.5	4618.4;4618.4	3466.6;3466.6	3389.6;3389.6	3457;3457	3484;3484	3625.4;3625.4	3450.8;3450.8	3531;3531	2903.5;2903.5	3351;3351	3	3	3	3														13980.7	13907.7	14916.1	11451.4	11292.2	11390.9	11933.3	11439.9	10918	11646.8	10791.4
P05067	APP	P05067	P05067	APP	Homo sapiens	Amyloid-beta precursor protein	4.90958e-07	0	86943.24	6556.7	6652.6	6566.5	5746.1	5534.7	5494.9	5828.9	5625	5661.5	5741.2	5572.9	5862	3	3	3	3														23586.2	23744.6	23702.6	21213.5	20387.3	20220.4	21464.5	20771.2	21020.6	21656	20798.3
P05090	APOD	P05090	P05090	APOD	Homo sapiens	Apolipoprotein D	0.00135193	0.00209875	21275.55	620.1	724.8	807.2	296.5	387.5	266.5	353.3	428	552.4	505.1	352.4	532	3	3	3	3														1643.15	1901.99	2126.86	1168.79	974.244	1014.42	1327.08	1505.42	1421.47	1443.58	1382.99
P05091	ALDH2	P05091	P05091	ALDH2	Homo sapiens	Aldehyde dehydrogenase, mitochondrial	4.80582e-06	0	56381.31	62415.102	63288.398	62589.898	53602	52205.699	53320.199	53617.301	53490.398	52717.102	53667.199	53885.5	52493.801	3	3	3	3														521455	530820	542733	328176	326500	332045	350042	351217	351381	355439	356270
P05106	ITGB3	P05106	P05106	ITGB3	Homo sapiens	Integrin beta-3	1.10487e-06	0	87057.81	4303.4	4590.8	4504.5	4118.7	4108	4099.7	4137.1	4145.5	4290.8	3966.6	4100.7	3940.1	3	3	3	3														16587.2	17348.2	17319.5	15811.8	15976.1	15844	16288.1	16129.2	17079.6	15999.7	16364.4
P05109	S100A8	P05109	P05109	S100A8	Homo sapiens	Protein S100-A8	3.09985e-05	0.000143143	10834.51	339.6	707.4	673.3			188	1423.6	1413.8	1621.4	263.5			3	1	3	1														1489.99	1725.01	1426.85			1665.09	2091.1	1943.47	2165.03	1158.65
P05114	HMGN1	P05114	P05114	HMGN1	Homo sapiens	Non-histone chromosomal protein HMG-14	3.08484e-07	0	10658.9	38382.5	34651.199	35810.699	30956	35272.199	34797.398	31365.5	33187.5	32578.5	33689.102	33926.301	33673.801	3	3	3	3														60770.9	56966.4	58350.9	55354.4	54627.5	54992.4	50738.1	51283.2	50517.5	53523.5	54088.5
P05120	SERPINB2	P05120	P05120	SERPINB2	Homo sapiens	Plasminogen activator inhibitor 2	4.53926e-06	0	46596.2	2643.5	2548.5	2880.6	24581.9	24122.4	24971.6	18773.301	18546.1	18404.801	15974.7	15886.7	15689.3	3	3	3	3														8928.52	7936.27	9689.73	64233.9	61713	63963.9	48095.3	49186.2	46916.5	41473.4	41231.9
P05121	SERPINE1	P05121	P05121	SERPINE1	Homo sapiens	Plasminogen activator inhibitor 1	7.1927e-07	0	45059.98	9098	9018.1	8864.8	19116.301	18768.301	18727.9	19369.9	19696.199	18893.199	18578	18706.1	18855.699	3	3	3	3														27009.1	26234.3	25712.6	52124	51928	51558.3	54278.1	55650.3	53600.6	52137.2	52394.2
P05141	SLC25A5	P05141	P05141	SLC25A5	Homo sapiens	ADP/ATP translocase 2	5.37226e-06	0	32852.23	157647.203	157363.797	157890.203	140136.5	140325.703	141649.5	133971.594	139174.5	138897.703	138865.906	138179.297	136940.797	3	3	3	3														426158	410578	426644	387832	388403	387202	374763	388020	386689	389612	390166
P05155	SERPING1	P05155;P05155-3	P05155;P05155-3	SERPING1	Homo sapiens	Plasma protease C1 inhibitor;Isoform 3 of Plasma protease C1 inhibitor	3.42078e-05	0.000143143	55154.18;55154.18-3	1044.2;1044.2	741.3;741.3	931.4;931.4	1402.6;1402.6	1261.6;1261.6	1276.4;1276.4	1149.7;1149.7	1302.1;1302.1	1477.6;1477.6	1226.1;1226.1	1388;1388	1319.2;1319.2	3	3	3	3														4214.8	4311.48	4603.08	6165.96	5594.09	5122.06	5328.05	6147.3	5771.35	5283.97	6931.4
P05161	ISG15	P05161	P05161	ISG15	Homo sapiens	Ubiquitin-like protein ISG15	3.05447e-06	0	17887.5	2812	3248.9	2892.8	39957	40456.602	40186.199	33327.602	32715	33278.699	27828.4	27934.199	28216	3	3	3	3														5668.62	5895.17	5228.02	74177.7	74839.5	73545.5	61412.2	60581.2	61239.1	52441.3	51253.2
P05165-3	PCCA	P05165;P05165-2;P05165-3	P05165;P05165-2;P05165-3	PCCA	Homo sapiens	Propionyl-CoA carboxylase alpha chain, mitochondrial;Isoform 2 of Propionyl-CoA carboxylase alpha chain, mitochondrial;Isoform 3 of Propionyl-CoA carboxylase alpha chain, mitochondrial	5.15847e-06	0	80058.93;80058.93-2;80058.93-3	1187.1;1269.9;1269.9	1108.9;1186.3;1186.3	1111.3;1188.9;1188.9	966;1033.3;1033.3	910.1;973.6;973.6	942;1007.8;1007.8	946.3;1012.3;1012.3	968.9;1036.5;1036.5	951;1017.3;1017.3	984.6;1053.3;1053.3	850.7;910;910	1007.5;1077.7;1077.7	3	3	3	3														7332.37	7603.04	6865.63	5792	5727.72	5989.14	5956.28	5693.29	5808.55	6172.21	6063.81
P05166	PCCB	P05166;P05166-2	P05166;P05166-2	PCCB	Homo sapiens	Propionyl-CoA carboxylase beta chain, mitochondrial;Isoform 2 of Propionyl-CoA carboxylase beta chain, mitochondrial	7.13415e-06	0	58215.67;58215.67-2	2111.7;2111.7	2413.8;2413.8	2383.6;2383.6	1976.1;1976.1	1473.4;1473.4	1427.3;1427.3	1836.8;1836.8	1578;1578	1729.8;1729.8	1544.6;1544.6	1642.6;1642.6	1785.7;1785.7	3	3	3	3														6899.2	7123.6	6488.24	5670.14	5712.19	5493.62	6073.05	5798.57	5683.08	6134.88	5466.93
P05198	EIF2S1	P05198	P05198	EIF2S1	Homo sapiens	Eukaryotic translation initiation factor 2 subunit 1	7.31067e-07	0	36112.16	36962.699	36154.801	35206.898	40239.602	39846.199	39638.199	39317.301	39612.301	39208.801	39060.102	37949.398	39123	3	3	3	3														87765.5	87158	84619.7	94516.1	94451.8	94778.2	93369.3	93678.2	91925.4	92686.2	92143.2
P05230	FGF1	P05230	P05230	FGF1	Homo sapiens	Fibroblast growth factor 1	0.000187791	0.000384271	17459.7	775.3	1914.5	748.8	1894.1	736.8	2031.9	1927.8	1974.5	2070.8	1835.6	2070.7	1843.1	3	3	3	3														6277.06	6146.89	6412.68	5480	6009.94	6065.25	5478.45	5210.88	5463.78	5675.33	5607.16
P05231	IL6	P05231	P05231	IL6	Homo sapiens	Interleukin-6	0.00346812	0.00415143	23718.22							126.8	75.7	72.2	102.2		125.6	0	0	3	2			S3	S3	S4		S3	S3	S4											1068.69	950.721	907.55	861.83
P05362	ICAM1	P05362	P05362	ICAM1	Homo sapiens	Intercellular adhesion molecule 1	1.2508e-06	0	57825.22	71211.5	70802.102	71759.898	74759.602	74370.5	73580.203	81468.5	83633.297	81026.398	73811.602	73484.898	73950.203	3	3	3	3														248590	250653	245829	255389	257429	255364	286255	290240	287894	259991	258808
P05386	RPLP1	P05386	P05386	RPLP1	Homo sapiens	Large ribosomal subunit protein P1	2.66929e-07	0	11513.93	252791.5	277043.812	275282.906	265488	269420.094	301448.188	259645.5	267445.594	255039.406	260186.797	265037.312	262468.312	3	3	3	3														419350	443732	448761	413014	421034	444653	402926	403027	405749	407856	430914
P05387	RPLP2	P05387	P05387	RPLP2	Homo sapiens	Large ribosomal subunit protein P2	5.84223e-06	0	11664.93	334649.812	333680.5	333013.688	349706	349145	343618.812	346629.594	341096.594	342822.188	341296.594	350436.812	337049.188	3	3	3	3														332224	330418	328251	343469	342608	338468	333005	340428	344334	336574	341408
P05388	RPLP0	P05388	P05388	RPLP0	Homo sapiens	Large ribosomal subunit protein uL10	1.53159e-06	0	34273.5	115289.102	113716.102	116486.602	140629.594	142180.5	137162.797	137614.797	136530.5	136441	132514.703	134493.797	131822.594	3	3	3	3														218925	212163	221005	272371	273449	264461	271872	265462	262734	264408	264073
P05412	JUN	P05412	P05412	JUN	Homo sapiens	Transcription factor Jun	1.55414e-05	0.000143143	35675.57	1109.5	1405.5	1086.3	2584.3	2449.1	2558.3	2253.9	2136.6	2072.1	2427.7	2230	2364.8	3	3	3	3														2473.96	2910.76	2291.39	5628.77	5159.58	5453.71	4722.05	4537.84	4004.01	5045.3	4752.59
P05413	FABP3	P05413	P05413	FABP3	Homo sapiens	Fatty acid-binding protein, heart	3.2398e-06	0	14858.03	3634.4	3878.2	3958.7	2615.6	2608.3	4209.3	3673.7	2308.1	3763.1	2381.8	3849.3	3693	3	3	3	3														7623.81	9698.12	9679.17	8510.3	9148.09	10228.3	8300.36	8790.42	8547.62	8791.02	8893.32
P05423	POLR3D	P05423	P05423	POLR3D	Homo sapiens	DNA-directed RNA polymerase III subunit RPC4	0.00193065	0.00295265	44395.84	393.7	332	503.6	591.4	527.8	636.2	625.7	513.1	680.6	641.4	516.5	679.2	3	3	3	3														1420.89	1418.44	1343.55	1734.49	2135.31	1891.01	1778.87	1701.27	1976.3	1851.44	1881.42
P05452	CLEC3B	P05452	P05452	CLEC3B	Homo sapiens	Tetranectin	0.000132291	0.000265781	22536.81	296.2	288.6	278.4	226.7	218.5	227.6	206.1	223.6	228	251.1	251.5	220.4	3	3	3	3														1123	1019.32	969.482	781.795	803.16	781.621	734.089	757.312	817.875	882.677	854.078
P05455	SSB	P05455	P05455	SSB	Homo sapiens	Lupus La protein	1.95829e-06	0	46837.05	22587.6	22762.801	22048.1	29056.6	29216.5	29024.199	28700.801	28344	28446.1	27640.5	27957.9	27330.4	3	3	3	3														47923.9	48709.1	46752.4	64391.8	63520	62912.2	61689	61134.5	59873.3	58922.7	58849.8
P05496	ATP5MC1	P05496;P48201;Q06055;Q06055-2;Q06055-3	P05496;P48201;Q06055;Q06055-2;Q06055-3	ATP5MC1;ATP5MC3;ATP5MC2;ATP5MC2;ATP5MC2	Homo sapiens	ATP synthase F(0) complex subunit C1, mitochondrial;ATP synthase F(0) complex subunit C3, mitochondrial;ATP synthase F(0) complex subunit C2, mitochondrial;Isoform 2 of ATP synthase F(0) complex subunit C2, mitochondrial;Isoform 3 of ATP synthase F(0) complex subunit C2, mitochondrial	6.9498e-05	0.000143143	14276.73;14693.07;14637.21;14637.21-2;14637.21-3	3122;3568;3568;2270.6;2775.1	2775.5;3172;3172;2018.6;2467.1	3349.8;3828.3;3828.3;2436.2;2977.6	2675.5;3057.7;3057.7;1945.8;2378.2	2765.5;3160.6;3160.6;2011.3;2458.3	2694.5;3079.4;3079.4;1959.6;2395.1	3529.5;4033.8;4033.8;2566.9;3137.4	3270.2;3737.4;3737.4;2378.3;2906.9		3284.8;3754.1;3754.1;2389;2919.8	3492.1;3991;3991;2539.7;3104.1	3281.5;3750.2;3750.2;2386.5;2916.9	3	3	2	3														13080.9	12457.8	15698.8	13015.3	13808.4	12950.2	12590.1	14438.1		13073.7	16157.9
P05543	SERPINA7	P05543	P05543	SERPINA7	Homo sapiens	Thyroxine-binding globulin	8.81693e-05	0.000265781	46324.5	230.9	333.2	313.4	167	228	169.8	179.2	199.6	239.5	105.7	231.4	230.5	3	3	3	3														2580.57	2866.82	2825.92	1849.15	1957.02	1876.07	2009.29	2237.95	1935.38	2058.33	2241.34
P05549-5	TFAP2A	P05549;P05549-5;P05549-6;Q6VUC0	P05549;P05549-5;P05549-6;Q6VUC0	TFAP2A;TFAP2A;TFAP2A;TFAP2E	Homo sapiens	Transcription factor AP-2-alpha;Isoform 2 of Transcription factor AP-2-alpha;Isoform 5 of Transcription factor AP-2-alpha;Transcription factor AP-2-epsilon	0.000506064	0.000720634	48062.08;48062.08-5;48062.08-6;46212.09	221.6;211;221.6;221.6	48.2;45.9;48.2;48.2		345.2;328.7;345.2;345.2	267.8;255.1;267.8;267.8	341.2;324.9;341.2;341.2	376.4;358.5;376.4;376.4	308.6;293.9;308.6;308.6	255.4;243.3;255.4;255.4	330;314.3;330;330	319.9;304.7;319.9;319.9	331;315.2;331;331	2	3	3	3														2279.26	1637.64		3420.05	2880.63	3501.95	3845.53	2976.24	2623.6	3198.96	3207.89
P05556	ITGB1	P05556	P05556	ITGB1	Homo sapiens	Integrin beta-1	6.87333e-08	0	88415.27	129568.797	128003.602	126044.797	125657.898	126969.5	124963.602	118066.102	120936	119214	119303.398	118450.602	118265.297	3	3	3	3														392875	388012	382702	377478	381147	374356	357859	364425	362942	363818	362958
P05771	PRKCB	P05771;P05771-2	P05771;P05771-2	PRKCB	Homo sapiens	Protein kinase C beta type;Isoform Beta-II of Protein kinase C beta type	0.00775871	0.0095034	76868.96;76868.96-2	1249.7;1249.7	1273.1;1273.1					966.1;966.1						2	0	1	0	S1				S1									22495.1	22767.6					20785.2
P05783	KRT18	P05783	P05783	KRT18	Homo sapiens	Keratin, type I cytoskeletal 18	5.34596e-06	0	48057.81	42600.699	40832.199	40058.801	33374.398	34036	32451.1	33608.301	33660.602	34592.602	34715.801	34332.5	33941.602	3	3	3	3													x	85142.4	82067.8	82182.1	67284.6	67524.4	65518.5	67487.9	67174.5	69021.8	69388.6	68679.1
P05787	KRT8	P05787;P05787-2	P05787;P05787-2	KRT8	Homo sapiens	Keratin, type II cytoskeletal 8;Isoform 2 of Keratin, type II cytoskeletal 8	6.8505e-05	0.000143143	53704.24;53704.24-2	3386.9;3181.6	3886.1;3650.6	3845;3611.9	1083.9;1018.2	1082.9;1017.3	937;880.2	1681.8;1579.9	2976.9;2796.5	1083;1017.4	1076.8;1011.6	3650.8;3429.5	3201.9;3007.8	3	3	3	3													x	7348.59	6915.44	6891.85	5275.27	5391.3	5264.75	5567.44	5617.23	5822.62	6014.43	5630.17
P05997	COL5A2	P05997	P05997	COL5A2	Homo sapiens	Collagen alpha-2(V) chain	1.97296e-06	0	144910.09	6053.2	5174.2	5257.2	3102.6	3124.1	3539.7	4193.8	3609.9	4101.9	4451.2	4363	4276.6	3	3	3	3														34458.3	34787.7	36021.6	19730.8	19863.6	20347.5	23706.1	23851.3	23738.4	25271.3	25217.9
P06132	UROD	P06132	P06132	UROD	Homo sapiens	Uroporphyrinogen decarboxylase	2.06722e-06	0	40786.9	6138.3	6441.9	6401.9	9987.4	10194	10348.9	9275.2	9302.4	9074.6	8430.5	8796.4	8758.6	3	3	3	3														19368.6	20070.3	19864.4	31809.8	32140.4	33121.8	29125.1	28702	28123.7	25940.1	27285.8
P06213	INSR	P06213	P06213	INSR	Homo sapiens	Insulin receptor	0.00227428	0.0032048	156332.86	208.2	200.3	148.5	159.1	127.5	138	161.2	105	146.7	127.8	128	109.1	3	3	3	3														1984.18	1625.35	1822.42	1510.52	1638.31	1553.41	1504.53	1875.47	1788.57	1704.32	1539.72
P06241-3	FYN	P06241;P06241-2;P06241-3	P06241;P06241-2;P06241-3	FYN	Homo sapiens	Tyrosine-protein kinase Fyn;Isoform 2 of Tyrosine-protein kinase Fyn;Isoform 3 of Tyrosine-protein kinase Fyn	0.000599711	0.00095363	60761.9;60761.9-2;60761.9-3	344.1;382.3;430.1	294.6;327.4;368.3	281.9;313.2;352.4	302.5;336.1;378.1	305.7;339.7;382.2	296.2;329.1;370.3	311.1;345.7;388.9	356.8;396.4;446	356.1;395.7;445.2	306;340;382.5	268.2;298;335.2	325.1;361.3;406.4	3	3	3	3														2135.17	2269.39	2086.62	2271.01	2087.98	2192.26	2185.3	2475.79	2518.5	2096.56	2202.43
P06280	GLA	P06280	P06280	GLA	Homo sapiens	Alpha-galactosidase A	3.17976e-05	0.000143143	48766.76	988.8	946.9	762.9	1165	1149.6	1094	883.8	1116.8	1033.9	1009.9	1133.1	1022.4	3	3	3	3														3815.35	3894.87	3863.03	4189.88	4303.01	4088.15	3687.76	3928.58	3840.87	3603.75	3837.11
P06396-2	GSN	P06396-2	P06396-2	GSN	Homo sapiens	Isoform 2 of Gelsolin	9.1643e-07	0	80640.61	132719.203	134495.797	134852.5	100416.297	101147.203	101479.602	102008.898	105735.203	104024.297	103881.703	104044	103431.203	3	3	3	3														294159	297147	298440	228076	227234	228038	231683	237375	232834	232905	233682
P06400	RB1	P06400	P06400	RB1	Homo sapiens	Retinoblastoma-associated protein	5.46484e-05	0.000143143	106159.41	430.7	446.4	427.3	1087.6	1078.9	1072.4	950.4	935.7	994.6	903.2	856.7	865.3	3	3	3	3														5797.07	5574.36	5284.18	9850.68	9868.58	10445.4	7679.24	7827.16	7631.79	8239.74	7981.66
P06454-2	PTMA	P06454;P06454-2	P06454;P06454-2	PTMA	Homo sapiens	Prothymosin alpha;Isoform 2 of Prothymosin alpha	3.37492e-06	0	12202.96;12202.96-2	40808;40808	40121.801;40121.801	39535.301;39535.301	77666.398;77666.398	78598.5;78598.5	80358.102;80358.102	65061.398;65061.398	62902.602;62902.602	61796.699;61796.699	58717.398;58717.398	60369.699;60369.699	62310;62310	3	3	3	3														35536.7	35359	33153.3	74935.6	73790.4	75249.8	64612.8	59833.9	58945.9	56119.4	57913
P06493	CDK1	P06493	P06493	CDK1	Homo sapiens	Cyclin-dependent kinase 1	1.95687e-05	0.000143143	34095.45	578		650.7	3718.7	3279.9	3692.7	2649.5	2596.9	2943.3	2572	2721.5	2737.6	2	3	3	3														2557.74		2125	9445.24	8966.4	9101.07	7328.16	6813.07	8162.24	7229.19	7014.78
P06576	ATP5F1B	P06576	P06576	ATP5F1B	Homo sapiens	ATP synthase subunit beta, mitochondrial	8.57333e-07	0	56559.9	199392.203	197430.797	197022.297	159007.5	158106.797	161091.297	164842.797	161917	160156.406	162141.594	162832.297	161480	3	3	3	3														613476	605892	596428	479484	476847	486780	497857	492801	490019	490542	492101
P06702	S100A9	P06702	P06702	S100A9	Homo sapiens	Protein S100-A9	0.000393963	0.000607312	13241.99							1689.9	1258.4	1996.2				0	0	3	0			S3	S3			S3	S3												1928.58	2017.81	2247.22
P06703	S100A6	P06703	P06703	S100A6	Homo sapiens	Protein S100-A6	2.05713e-05	0.000143143	10179.73	255456.594	264349.812	271009.906	337704.188	314731.312	334035.188	293772.906	308153.094	318340.312	372545.094	357100.188	354190.906	3	3	3	3														369711	368774	380283	480848	457786	478371	458570	460528	467614	546078	517234
P06727	APOA4	P06727	P06727	APOA4	Homo sapiens	Apolipoprotein A-IV	0.00217881	0.00313054	45372.03	90.4	79.5	78.3		39.5	33	38.3	22.2	36.7	41.1		50.6	3	2	3	2														1507.96	1323.48	1317.39		960.623	800.939	929.748	539.968	610.994	689.474
P06730	EIF4E	P06730;P06730-2	P06730;P06730-2	EIF4E	Homo sapiens	Eukaryotic translation initiation factor 4E;Isoform 2 of Eukaryotic translation initiation factor 4E	2.81957e-06	0	25097.25;25097.25-2	21481.4;18412.6	21548.199;18469.9	21014.9;18012.801	26190.199;22448.801	25485.4;21844.6	25878.199;22181.301	25242.6;21636.5	25377.4;21752	25361.4;21738.301	24997.5;21426.4	24196.1;20739.5	24824.1;21277.801	3	3	3	3														41295.7	42280.5	40976.1	50090.2	50346.8	50315.7	48240	48699.3	48882.1	48360	46850.1
P06733	ENO1	P06733	P06733	ENO1	Homo sapiens	Alpha-enolase	7.21075e-08	0	47168.96	233545.797	230267.297	233172.406	328327.688	326322	333961.094	294620.094	295213.812	292303	282913.406	281987.688	284985.5	3	3	3	3														470844	465612	465107	656081	656618	659099	595610	590108	588165	573131	575750
P06737-2	PYGL	P06737;P06737-2	P06737;P06737-2	PYGL	Homo sapiens	Glycogen phosphorylase, liver form;Isoform 2 of Glycogen phosphorylase, liver form	6.57053e-07	0	97148.6;97148.6-2	6243.7;6359.3	5842;5950.2	6056.2;6168.4	6621.3;6743.9	6429.7;6548.8	6400;6518.5	7751.2;7894.7	6062.9;6175.2	6169.2;6283.4	6282.5;6398.8	8011.1;8159.5	6234.8;6350.3	3	3	3	3														21181.4	20708.1	20532.3	22284.8	21804	21862.9	21670.3	21177.4	21649.9	21976.9	22001.8
P06744	GPI	P06744	P06744	GPI	Homo sapiens	Glucose-6-phosphate isomerase	1.05844e-07	0	63147.12	65713.297	66073.898	64066	86151.297	87240.5	87690.102	79924.297	81329.898	79209.203	78838.398	79533.297	79423.898	3	3	3	3														123039	122370	119028	163253	164818	162925	151699	152992	148558	148207	150830
P06746	POLB	P06746	P06746	POLB	Homo sapiens	DNA polymerase beta	0.00296537	0.00387366	38177.63			296		357.6	118.1		340.6				489.3	1	2	1	1																1259.69		1075.01	985.863		922.362
P06748	NPM1	P06748	P06748	NPM1	Homo sapiens	Nucleophosmin	1.89882e-06	0	32575.02	175195.094	176040.797	173457.906	159897.594	154647.594	160301.594	157376.5	153317.797	153774.5	161806.797	159013.594	161898.094	3	3	3	3														332870	328355	320744	311536	301346	305865	304637	293363	298102	307691	301688
P06753	TPM3	P06753	P06753	TPM3	Homo sapiens	Tropomyosin alpha-3 chain	5.29783e-05	0.000143143	32949.97	13190.5	12976.1	12914.3	10577.2	9632.3	9716.3	10007.7	9864.6	10859.9	10889.4	10965.2	10975.4	3	3	3	3														107240	109614	108280	80555.1	81899	85142.2	84101.6	82926.3	90102.7	90877.6	88852.5
P06753-2	TPM3	P06753-2	P06753-2	TPM3	Homo sapiens	Isoform 2 of Tropomyosin alpha-3 chain	3.94037e-07	0	29032.65	172061.5	172129.594	171499.297	138162.094	136997.094	140194.094	142226	144008.203	142937.297	144075.797	147455.906	144689.906	3	3	3	3														378270	382715	378373	313010	310692	315463	325168	318958	322395	317919	322957
P06756-3	ITGAV	P06756;P06756-3	P06756;P06756-3	ITGAV	Homo sapiens	Integrin alpha-V;Isoform 3 of Integrin alpha-V	1.57945e-07	0	116037.86;116037.86-3	24683.801;24683.801	25305;25305	24859.699;24859.699	18670.4;18670.4	18997.4;18997.4	18768.4;18768.4	20259.1;20259.1	20488.9;20488.9	20182;20182	20017.5;20017.5	20088.9;20088.9	19982.301;19982.301	3	3	3	3														72911.9	74229.6	73438.2	54108.8	54459.9	53580.4	59432.2	58886.6	58811.5	58860.7	59262.3
P06865	HEXA	P06865	P06865	HEXA	Homo sapiens	Beta-hexosaminidase subunit alpha	1.19652e-06	0	60702.83	26880.801	26906	26946	21109.4	21366.5	20871.699	22588.199	22262.6	21955.301	21556.699	21615.1	21828.6	3	3	3	3														63471.1	64926.2	64453.7	52471.8	51055.5	51680.8	54621.9	54498.1	53602.6	53148.3	53308.6
P07093	SERPINE2	P07093	P07093	SERPINE2	Homo sapiens	Glia-derived nexin	2.45209e-06	0	44002.22	65244.801	60576.398	62043.801	42153.898	40358.5	41000.5	46271.199	46713.199	45197.5	50953.199	50851.699	49174	3	3	3	3														204919	208228	206021	190448	184662	180561	187761	195406	191762	205554	200783
P07099	EPHX1	P07099	P07099	EPHX1	Homo sapiens	Epoxide hydrolase 1	1.13097e-07	0	52948.89	47295.398	46221.699	47116.699	33673.398	33275.801	34064.602	34713.801	35171.102	34747.199	35919.5	35848.602	36444.301	3	3	3	3														109110	107528	108281	78591.7	77863.6	79716.5	81156.8	82164.1	80618.7	83123.6	83460.4
P07108	DBI	P07108	P07108	DBI	Homo sapiens	Acyl-CoA-binding protein	7.79968e-06	0	10044.42	42787.102	46479.898	44392.699	49136.602	50539.801	49667.5	49332.5	45457.602	45029.301	41034.602	46516.602	43102.301	3	3	3	3														49994.6	55561	54911.8	70431.6	74529.6	69615.9	66979.5	65373.3	62520	58865.5	61817.6
P07195	LDHB	P07195	P07195	LDHB	Homo sapiens	L-lactate dehydrogenase B chain	1.18292e-06	0	36638.48	114390.602	118059.797	117173.898	148844.594	153619.203	154245.297	142407.406	140496	142004.594	140665.594	140087.203	137338	3	3	3	3														262584	261638	258880	333100	342093	340532	314350	310180	311469	306199	306381
P07199	CENPB	P07199	P07199	CENPB	Homo sapiens	Major centromere autoantigen B	7.61592e-05	0.000143143	65171.33	724	695.8	533.2	712.7	1002.3	943.5	760.5	975.8		506.8	536.5	789.6	3	3	2	3														3611.41	3244.85	3888.43	4507.34	4436.68	4315.16	4030.17	3740.46		4164.8	3996.41
P07203	GPX1	P07203	P07203	GPX1	Homo sapiens	Glutathione peroxidase 1	1.82674e-07	0	22088.17	48737.602	50134.5	50187.801	44817	45661.5	45306.898	44859.602	47516.801	45010.398	46361.898	46819.199	45986.398	3	3	3	3														105632	107854	107774	94149	96896	96411.3	97114.7	99343.1	95724.6	99350.3	99039.8
P07237	P4HB	P07237	P07237	P4HB	Homo sapiens	Protein disulfide-isomerase	1.73578e-06	0	57116.36	313829	316460.594	308632.094	307483.312	306926.594	307989.594	313967.594	316525	312424.688	307077.688	305711.312	310245.406	3	3	3	3														632717	636157	617126	635458	638973	635146	659313	655232	662982	650641	634337
P07305	H1-0	P07305	P07305	H1-0	Homo sapiens	Histone H1.0	2.08915e-06	0	20862.93	58252.398	57273.5	57526.102	39089.5	39606.898	39271.301	39122.5	37590.699	37613.898	39554.102	39716.398	36009.301	3	3	3	3														103509	105111	103735	69480.2	69423.4	68499.7	70152.7	72367.4	70258	68533.2	68656.7
P07311	ACYP1	P07311	P07311	ACYP1	Homo sapiens	Acylphosphatase-1	2.22185e-05	0.000143143	11260.84	1376.7	1465	1071.3	2463.5	2637.7	2552.2	2339.1	2062.4	2330.7	2217.6	1927.9	1932.1	3	3	3	3														3236.3	3559.9	3108.73	5585.2	5916.07	5954.77	4961.52	4940.53	5227.5	4602.94	4393.29
P07339	CTSD	P07339	P07339	CTSD	Homo sapiens	Cathepsin D	2.88835e-07	0	44552.22	155983.094	160051.406	156682.906	128391.703	128053.203	128740.297	129300.102	130113.602	129117.297	130589.898	130950.703	129633.102	3	3	3	3														433769	439110	427380	356401	355257	357939	364188	362048	361819	366752	359283
P07355	ANXA2	P07355	P07355	ANXA2	Homo sapiens	Annexin A2	2.36569e-06	0	38604.04	1261561	1247256.75	1253751.75	1139330.75	1120855.75	1128386.75	1151311.75	1137906	1125404.25	1111993	1115069.5	1108310.25	3	3	3	3														2.47079e+06	2419886	2.4325e+06	2.15634e+06	2.14109e+06	2.13535e+06	2.22823e+06	2.20109e+06	2.18188e+06	2169957	2161969
P07384	CAPN1	P07384	P07384	CAPN1	Homo sapiens	Calpain-1 catalytic subunit	2.89152e-07	0	81890.05	22702.1	23115.4	22226.9	24062.801	23749.5	23695.301	23595.5	23178.801	23076.6	22757.1	22618.699	23033.699	3	3	3	3														68778.1	71531.2	68424.8	72727.5	71759	70923.3	69802.5	69779.4	69150.1	68038.1	67489.6
P07437	TUBB	P07437	P07437	TUBB	Homo sapiens	Tubulin beta chain	1.14549e-05	0	49670.81	113365.703	116865.703	117111.5	141273.297	139273	142537.594	137135.797	135096.5	133045.297	134753.203	135148.094	134849	3	3	3	3														751981	741225	751663	836851	843020	845941	812878	805637	792628	788262	800486
P07585	DCN	P07585	P07585	DCN	Homo sapiens	Decorin	2.64692e-05	0.000143143	39746.78	3332.8	3382.1	2515.5	2653.8	1825.5	2581.8	2829.1	2722.8	2768.5	3061.5	3107.1	3242.4	3	3	3	3														13312.5	12669.2	13969.5	9143.01	8916.82	9533.21	11167.8	11682.3	10737	11304.8	11332.2
P07602	PSAP	P07602	P07602	PSAP	Homo sapiens	Prosaposin	4.94e-07	0	58112.64	145224.5	143954.703	143581.297	113564.797	107729.5	114107.5	116673.797	116884.898	115363.203	117808.102	119039.898	117570.898	3	3	3	3														558729	533902	554093	461925	461658	464484	483314	492376	474361	476395	482541
P07686	HEXB	P07686	P07686	HEXB	Homo sapiens	Beta-hexosaminidase subunit beta	4.27221e-07	0	63137.41	62109.301	61364.301	60651.801	54781.199	53471.5	53585	52491.398	52344.602	53278.102	53556.102	53204.398	53492.102	3	3	3	3														187050	184332	185613	170162	167236	168035	163318	162127	164098	163900	164901
P07711-3	CTSL	P07711;P07711-3	P07711;P07711-3	CTSL	Homo sapiens	Procathepsin L;Isoform 2 of Procathepsin L	3.75097e-06	0	37564.13;37564.13-3	6087;7747.1	6530.6;8311.6	6760.1;8603.8	6608.4;8410.7	6788.5;8640	6722;8555.2	6723.6;8557.2	6566.8;8357.7	6499.8;8272.4	6637.4;8447.7	6528.8;8309.4	6625.8;8432.8	3	3	3	3														23251.2	24735.8	25460	26653.5	26648.1	27472.4	26357.3	24887.8	25170	26155.5	25764.4
P07737	PFN1	P07737	P07737	PFN1	Homo sapiens	Profilin-1	1.64128e-05	0.000143143	15054.23	573147.688	574610.625	571570	707105.125	717302.812	703105.5	650080.375	646479.812	662599.812	637001	654148	648404.125	3	3	3	3														853712	850998	859983	1073267	1.08802e+06	1.06485e+06	986853	996602	994209	980062	998719
P07738	BPGM	P07738	P07738	BPGM	Homo sapiens	Bisphosphoglycerate mutase	5.79736e-07	0	30005.21	5261.7	5072.6	4908	5863.4	6068.2	5639.1	5783.6	5966.7	5991.5	5521.4	5654.4	5588.7	3	3	3	3														12741.3	12237.3	12089.4	14382.3	14447.1	14196.2	14399.4	14407.3	14973.1	13684.4	13852.4
P07741	APRT	P07741	P07741	APRT	Homo sapiens	Adenine phosphoribosyltransferase	5.6044e-06	0	19607.76	23047.9	23441.301	23640.9	27218.4	27594.1	27825.5	24560.199	25442.6	24338.4	24182.301	24546.199	24378	3	3	3	3														59149.3	59675.6	60656.1	68213.7	68603.7	69587.8	62810.8	63841.4	62782.7	62896.1	62759.1
P07814	EPRS1	P07814	P07814	EPRS1	Homo sapiens	Bifunctional glutamate/proline--tRNA ligase	1.07666e-08	0	170590.89	24977.801	25025.1	25166	26797.699	26893.199	26496.301	26551.9	26324.301	26885.699	26170.5	26181.4	26315	3	3	3	3														60556.4	60598.7	60976.8	64688.7	65636.8	64317.3	64468.5	64178	65269.5	63171	62725.8
P07858	CTSB	P07858	P07858	CTSB	Homo sapiens	Cathepsin B	7.44688e-07	0	37821.58	117269.703	121344	119493.102	116731.398	115481.797	118115.5	118896.5	119483.203	117565.797	113000.297	113706.797	112939.297	3	3	3	3														384391	396846	382472	384488	391041	399251	397019	404347	399596	381088	388268
P07900-2	HSP90AA1	P07900-2	P07900-2	HSP90AA1	Homo sapiens	Isoform 2 of Heat shock protein HSP 90-alpha	4.38187e-08	0	98161.12	113413.203	114272.398	114790.797	150039.906	151399	150904.5	136490.906	137854.094	136124.406	135849	134382	134462.203	3	3	3	3														430299	435906	434310	582396	581583	581105	524983	527432	529209	518498	515420
P07902	GALT	P07902	P07902	GALT	Homo sapiens	Galactose-1-phosphate uridylyltransferase	4.93612e-05	0.000143143	43363.14	1534.7	1218.6	1126.1	1481.8	1519.5	1587.4	1666.9	1652.7	1554.7	1430.7	1507.7	1533.2	3	3	3	3														3674.26	3695.08	3830.96	4319.83	4549.85	4445.34	4569.25	4281.62	4118.59	3920.04	3558.38
[truncated: 8,782 more rows]
[truncated: 25 more columns]

## Sheet: proteinGroups DE test
Leading_Protein	PG.ProteinGroups	Leading_Gene	PG.ProteinAccessions	PG.Genes	PG.Organisms	PG.ProteinDescriptions	PG.Pvalue	PG.Qvalue	PG.MolecularWeight	Potential Contaminant	IBAQ S1_R1	IBAQ S1_R2	IBAQ S1_R3	IBAQ S2_R1	IBAQ S2_R2	IBAQ S2_R3	IBAQ S3_R1	IBAQ S3_R2	IBAQ S3_R3	IBAQ S4_R1	IBAQ S4_R2	IBAQ S4_R3	rAbu S1_R1	rAbu S1_R2	rAbu S1_R3	rAbu S2_R1	rAbu S2_R2	rAbu S2_R3	rAbu S3_R1	rAbu S3_R2	rAbu S3_R3	rAbu S4_R1	rAbu S4_R2	rAbu S4_R3	IQ Seen in # reps in S1	IQ Seen in # reps in S2	IQ Seen in # reps in S3	IQ Seen in # reps in S4	Seen in # reps in S1	Seen in # reps in S2	Seen in # reps in S3	Seen in # reps in S4	OnOff S1 vs S2 onIn	StrictOnOff S1 vs S2 onIn	OnOff S1 vs S3 onIn	StrictOnOff S1 vs S3 onIn	OnOff S1 vs S4 onIn	StrictOnOff S1 vs S4 onIn	OnOff S2 vs S3 onIn
[truncated: 9,908 more rows]
[truncated: 254 more columns]

[truncated: 3 more sheets: Experimental design, Counts, Note]
