# Supplementary material for: Pleiotropic Effects on Tachyzoite and Host Cell Proteomes in Knock-Out Clones of the Open Reading Frames 297720 and 319730 Constitutively Expressed in T. gondii ShSp1 Tachyzoites
Source: Int J Mol Sci. 2025 Oct 27;26(21):10433. doi: 10.3390/ijms262110433 (PMC12607534; doi:10.3390/ijms262110433)
Supplement: Supplementary file 1 [file ijms-26-10433-s001.zip › TableS6.xlsx]

## Sheet: 319730_KO vs WT over
Leading_Protein	PG.ProteinDescriptions	PG.MolecularWeight	IBAQ S1_R1	IBAQ S1_R2	IBAQ S1_R3	IBAQ S2_R1	IBAQ S2_R2	IBAQ S2_R3	IBAQ S3_R1	IBAQ S3_R2	IBAQ S3_R3	IBAQ S4_R1	IBAQ S4_R2	IBAQ S4_R3	rAbu S1_R1	rAbu S1_R2	rAbu S1_R3	rAbu S2_R1	rAbu S2_R2	rAbu S2_R3	rAbu S3_R1	rAbu S3_R2	rAbu S3_R3	rAbu S4_R1	rAbu S4_R2	rAbu S4_R3	SN S1_R1	SN S1_R2	SN S1_R3	SN S2_R1	SN S2_R2	SN S2_R3	SN S3_R1	SN S3_R2	SN S3_R3	SN S4_R1	SN S4_R2	SN S4_R3	Top3 S1_R1	Top3 S1_R2	Top3 S1_R3	Top3 S2_R1	Top3 S2_R2	Top3 S2_R3	Top3 S3_R1	Top3 S3_R2	Top3 S3_R3	Top3 S4_R1	Top3 S4_R2
TGME49_201180.P465	megakaryocyte stimulating factor MSF	132288.19	0	0	0	256.858	147.62	275.599	244.622	203.516	227.961	406.606	374.435	380.507	0	0	0	1.966	1.13102	2.10444	1.87153	1.55062	1.74124	3.10015	2.85174	2.8968				1587.13	1460.86	1719.16	1579.82	1611.67	1838.95	2524.35	2229.97	2369.11				9288.55	5201.13	9429.2	8844.91	6515.64	7197.66	12233	11561.5
TGME49_217530.P908	dense granule protein GRA63	63768.17	0	0	0	264.227	272.959	277.655	135.35	84.3837	95.1651	167.921	126.257	193.954	0	0	0	2.0224	2.09133	2.12014	1.03552	0.642933	0.726901	1.2803	0.961593	1.47657				1384.14	1557.28	1328.45	631.253	748.92	572.891	1035.47	1088.9	1150.68				8251.64	8533.95	8193.64	6754.14	4153.84	3940.31	6277.45	4820.29
TGME49_273980-t26_1-p1	dense granule protein GRA80	21646.22	0	0	0	1978.56	2053.53	2053.6	1514.86	1987.23	1597.98	2145.14	1913.64	2000.14	0	0	0	15.1439	15.7335	15.6811	11.5898	15.141	12.2059	16.3555	14.5745	15.2271				3434.04	3131.41	3754.45	2747.74	3287.59	3024.37	3520.23	3553.51	3693.31				14940.1	16132.4	16200.6	12745.7	15737.7	13076	16318.7	15498.4
TGME49_277230.P2979	dense granule protein GRA82	41224.19	0	0	0	617.653	771.724	878.489	818.621	643.287	691.218	801.636	908.186	1012.8	0	0	0	4.72752	5.91273	6.70804	6.26303	4.9013	5.27974	6.11203	6.91687	7.71044				886.845	1196.67	1507.22	1080.46	945.815	1034.04	1272.63	1348.53	1368.08				7926.92	8557.76	9161.71	9087.22	7680.69	8379.16	8640.33	9382.43
TGME49_322010-t26_1-p1	myosin-light-chain kinase	62099.81	0	0	0	146.829	197.001	403.911	455.876	452.807	372.206	445.226	511.29	605.652	0	0	0	1.12383	1.50936	3.08422	3.48777	3.45001	2.84302	3.3946	3.89405	4.61083				1176.25	1288.89	1313.78	1714.2	1866.81	1797.27	1906.74	2124.23	2062.02				5566.93	5414	9503.37	10437.2	11527.7	10863	11650.7	12569.5
[truncated: 121 more columns]

## Sheet: 319730_KO vs WT down only
Leading_Protein	PG.ProteinDescriptions	PG.MolecularWeight	IBAQ S1_R1	IBAQ S1_R2	IBAQ S1_R3	IBAQ S2_R1	IBAQ S2_R2	IBAQ S2_R3	IBAQ S3_R1	IBAQ S3_R2	IBAQ S3_R3	IBAQ S4_R1	IBAQ S4_R2	IBAQ S4_R3	rAbu S1_R1	rAbu S1_R2	rAbu S1_R3	rAbu S2_R1	rAbu S2_R2	rAbu S2_R3	rAbu S3_R1	rAbu S3_R2	rAbu S3_R3	rAbu S4_R1	rAbu S4_R2	rAbu S4_R3	SN S1_R1	SN S1_R2	SN S1_R3	SN S2_R1	SN S2_R2	SN S2_R3	SN S3_R1	SN S3_R2	SN S3_R3	SN S4_R1	SN S4_R2	SN S4_R3	Top3 S1_R1	Top3 S1_R2	Top3 S1_R3	Top3 S2_R1	Top3 S2_R2	Top3 S2_R3	Top3 S3_R1	Top3 S3_R2	Top3 S3_R3	Top3 S4_R1	Top3 S4_R2
TGME49_200250-t26_1-p1	microneme protein MIC17A	38753.77	911.837	691.905	977.777	0	96.1538	0	0	0	219.037	517.17	532.884	497.41	6.58369	4.96768	7.05048	0	0.736703	0	0	0	1.67307	3.94313	4.05852	3.78679	1073.13	1226.39	1289.7		505.338				750.7	939.069	923.736	824.264	10206	11743.6	12016.3		3389.42				6639.4	5533.99	9290.62
TGME49_200290-t26_1-p1	rhomboid protease ROM1	32866.55	257.111	237.324	321.154	0	0	0	172.955	154.111	161.576	254.381	275.707	258.633	1.8564	1.70392	2.31575	0	0	0	1.32323	1.17419	1.23417	1.93952	2.09982	1.96897	2134.55	1406.81	1711.92				1435.88	1279.44	1341.42	2111.89	1615.76	2147.18		4606.79	5413.38								5076.07
TGME49_200310.P448	hypothetical protein	10129.66	3991.21	4332.57	4451.51	1722.28	2165.72	1380.57	3771.56	2838.22	3837.64	4138.82	4315.58	4017.62	28.8175	31.1067	32.0986	13.1823	16.5931	10.5419	28.8551	21.6248	29.3131	31.5562	32.868	30.5862	6692.94	7257.65	7375.95	3682.59	4303.21	3686.97	6239.57	5656.41	6277.99	6831.59	7076.76	6649.21	26798	29468.9	31247.8	12563.8	14988.7		27366.5	20060.9	26778.7	28277.2	29541.8
TGME49_200320.P449	hypoxanthine-xanthine-guanine phosphoribosyl transferase HXGPRT	26386.2;26386.2	5758.24	5470.11	5512.48	0	0	0	4471.6	4556.55	4560.97	5766.06	5326.68	5312.32	41.576	39.2738	39.749	0	0	0	34.2109	34.7171	34.8381	43.963	40.5687	40.4427	13648.3	12885.3	13684.2				10320.8	9732.75	10593.9	11844	11465.1	11524.6	51018.1	52011.2	55184.1				39085.8	38077	38147.3	46651.7	44825.5
TGME49_201520-t26_1-p1	protein phosphatase PPM3G, putative	42094.08	2382.73	3879.42	1674.39	169.536	639.109	440.411	3608.93	1019.7	1699.45	1303.67	1495.5	1579.81	17.2039	27.8532	12.0736	1.29763	4.89667	3.36293	27.6109	7.76925	12.981	9.93975	11.3899	12.0271	10829.5	11236.5	10196.3	3952.18	4152.87	4216.88	6342.03	6742.3	7115.42	7255.54	8053.97	7876.17	42830.5	73825.9	31885.8		13274	8561.92	70163.2	18435.1	34812.4	25625.4	27442.7
TGME49_202500.P492	glideosome-associated protein with multiple-membrane spans GAPM1A	33534.78	6799.63	7127.51	6827.11	2747.76	2487.67	2756.4	3734.76	3747.13	3623.57	4628.68	4650.96	4678.36	49.095	51.1735	49.2284	21.0314	19.0598	21.0475	28.5735	28.55	27.678	35.2911	35.4223	35.6164	22826.9	23911.5	22481.8	9690.31	9501.21	9650.77	12143.2	12678.6	12434.7	15429.6	15663.5	15774.7	73746.4	78642.6	76464.8	32872.2	28162.8	33118.9	44646.3	43907.4	42801	52415.2	53281.4
TGME49_202550.P494	basal complex component BCC6	230981.75	72.16	61.3573	74.0348	0	0	0	0	0	0	0	0	22.5682	0.521013	0.440528	0.533844	0	0	0	0	0	0	0	0	0.171812	1068.06	1048.36	1155.34									558.383	8185.83	7683.07	5097.21
TGME49_202572-t26_1-p1	ribophorin i protein	106456.94	61.065	74.0303	80.0514	0	0	0	30.8268	48.2384	37.0536	0	63.8451	52.8579	0.440905	0.531517	0.577228	0	0	0	0.235847	0.367536	0.283027	0	0.486252	0.402407	939.508	884.149	989.924				781.406	580.642	491.989		700.415	975.451	4940.05	7253.12	7599.3				3882.22	5947.93	5026.12		6696.33
TGME49_203400.P521	hypothetical protein	43342.52	231.086	222.082	176.936	18.7508	0	0	110.584	47.7757	131.655	0	163.69	170.038	1.6685	1.59449	1.27584	0.143519	0	0	0.846047	0.36401	1.00562	0	1.24668	1.2945	1270.2	1428.86	1241.99	550.811			735.819	847.94	855.693		982.139	1072.06	6475.83	6391.61	5585.54				4248.06		4659.72		5233.22
TGME49_203970.P538	dolichyl-diphosphooligosaccharide--protein glycosyltransferase	72094.23	124.483	137.041	158.477	0	0	0	87.6443	0	51.6884	93.3301	0	61.8805	0.8988	0.983919	1.14273	0	0	0	0.67054	0	0.394812	0.71159	0	0.471097	887.206	1019.07	1123.52				617.164		480.627	639.598		645.099	6434.73	6693.03	6977.14				5376.23		4959.16	5614.91
TGME49_203990-t26_1-p1	rhoptry protein ROP12	25482.58	6094.48	5977.72	6133.26	2311.4	2516.05	2537.28	3627.27	3352.14	3552.84	4392.55	4393.71	4286.45	44.0036	42.9183	44.2252	17.6915	19.2772	19.3744	27.7511	25.5404	27.1377	33.4908	33.4631	32.6327	15501.8	14928.3	15153.2	5892.11	6372.07	6034.68	9069.07	8436.96	8842.16	10726.2	10976.3	10832.4	56885.8	54534.2	55450.8	23114.1	25044.3	25539.8	34338.2	32153.8	33766.6	41821	41312.6
TGME49_205040-t26_1-p1	PGAP1 family protein	228416.87	153.653	158.467	141.914	0	0	0	87.7533	102.545	0	100.929	150.075	122.698	1.10941	1.13775	1.02331	0	0	0	0.671375	0.781306	0	0.769524	1.14299	0.934098	1919.04	1655.11	1940.24				1730.83	1363.28		1638.33	1586.95	1412.73	11304.5	10897.4	10979.7				5998.55	6579.96		7147.88	10901
TGME49_205250-t26_1-p1	rhoptry protein ROP18	62665.51	8356.31	8299.58	8130.74	3327.45	3039.12	3240.85	3850.5	3983.59	3973.65	4647.27	4763.39	4685.65	60.3346	59.5886	58.6285	25.4683	23.2848	24.7467	29.459	30.3516	30.352	35.4328	36.2786	35.6719	25305.6	25022.1	24488.9	9711.76	9710.82	9618.29	11185.9	11611.4	11752	14213.2	14024.9	13871.4	87680.2	91798.3	84383.4	38145.7	36616.2	39218.7	46743.8	46304.7	43502.2	51909.3	52461
TGME49_205330-t26_1-p1	hypothetical protein	35281.54	940.04	950.182	905.162	0	0	0	0	0	663.505	692.4	0	0	6.78732	6.82204	6.52687	0	0	0	0	0	5.06806	5.27917	0	0	3620.65	4112.58	4052.03						2623.9	2922.14			9864.06	10041.4	9590.42						7592.2	7882.48
TGME49_206540.P589	hypothetical protein	131049.43	57.0105	84.2561	114.089	0	0	0	105.543	0	0	66.4074	0	0	0.41163	0.604935	0.822667	0	0	0	0.807475	0	0	0.506319	0	0	1364.24	1738.26	1823.33				1688.68			1461.26			5060.7	6379.05	8966.53				8434.18			5480.6
TGME49_207150.P608	SAG-related sequence SRS49C	20653.28	862.266	139.097	880.525	0	0	0	126.37	99.1412	0	47.2551	97.4265	0	6.22578	0.998677	6.34922	0	0	0	0.966823	0.755372	0	0.360294	0.742013	0	806.952	676.682	925.645				631.852	478.527		390.232	490.806		10862.9		11220.6
TGME49_207690.P625	programmed cell death 5 protein	13608.38	543.391	529.073	509.932	0	0	0	0	488.986	467.904	547.75	480.493	253.529	3.92342	3.79859	3.67697	0	0	0	0	3.72566	3.574	4.17629	3.6595	1.93012	1454.48	1406.25	1356.89					1306.89	1211.56	1456.04	1250.89	1045.61	7825.53	7687.31	7573.98					7417.8	7224.5	7811.37	7290.16
TGME49_208030-t26_1-p1	microneme protein MIC4	63021.15	17069.5	16774.2	16933.6	6482.77	6372.8	6557.55	8078.85	8027.07	8280.47	9537.18	9571.77	9528.75	123.246	120.434	122.104	49.6192	48.8265	50.0727	61.8089	61.1595	63.2488	72.7157	72.8999	72.5424	37813.5	37458.4	37297.9	14386.5	14366.3	14804.2	18078.7	18161.7	18733.3	21336.9	21814	20965	132007	127889	126245	54483	49423	53344.4	63177.5	61672.7	64754.2	75253.7	77864.7
TGME49_208350.P638	RNA-binding protein, putative	34425.42	166.765	211.37	171.972	53.9799	0	0	123.956	0	115.675	146.676	62.4829	82.6191	1.20409	1.51757	1.24004	0.413163	0	0	0.94835	0	0.883564	1.11832	0.475878	0.62898	1436.48	1846.37	1472.96	814.57			1004.56		996.628	1271.63	942.882	1246.74	5153.54	5854.89	5228.24				4398.03		4283.83	4798.09
TGME49_209100-t26_1-p1	PUB domain-containing protein	68149.68	399.419	468.644	427.792	42.1186	88.8219	93.1163	247.225	234.158	202.296	183.237	261.729	326.48	2.88391	3.36473	3.08469	0.322376	0.680528	0.711026	1.89145	1.78409	1.5452	1.39708	1.99336	2.4855	1111.08	1263.05	1225.93	456.11	599.197	431.966	799.402	915.585	930.97	804.058	983.06	866.708	7687.16	8380.65	9571.05	3183.88		3586.83	6661.88	7078.92	6739.47	4113.03	6903.2
TGME49_209120.P669	PAT complex subunit Asterix, putative	12462.64	927.929	990.586	976.315	0	0	171.045	393.227	508.536	348.801	281.477	299.079	749.625	6.69988	7.11213	7.03993	0	0	1.30608	3.00847	3.87461	2.66425	2.14611	2.27782	5.7069	1862.13	1915.81	1871.88			763.382	1079.89	1343.92	944.598	1256.25	1334.81	1566.28	7016.53	7353.86	7240.91				4236.67	4847.07	4004.75
TGME49_209140.P671	anti-silencing protein, ASF1 family protein	28900.49	116.14	266.24	330.652	0	0	0	45.0853	0	0	239.448	131.389	0	0.838557	1.91153	2.38424	0	0	0	0.344935	0	0	1.82566	1.00068	0	672.18	1253.14	1449.21				979.851			1049.82	987.327		3963	7231.77	8063.74							6792.38	4115.91
TGME49_209190-t26_1-p1	ABC transporter transmembrane region domain-containing protein	85560.92	231.495	360.359	261.074	0	0	0	216.157	254.228	194.201	319.681	325.201	240.678	1.67145	2.58728	1.88253	0	0	0	1.65375	1.937	1.48337	2.43739	2.47677	1.83229	1134.45	1262.9	1206.21				1178.78	1137.23	1230.01	1305.3	1389.16	1425.7	7786.71	8697.31	7665.09				7097.54	8036.71	7970.98	7547.92	8330.6
TGME49_209260.P673	cytochrome c oxidase subunit COX5b	34706.85	4887.76	5255.2	4988.82	1701.92	2036.07	2045.23	3639.06	3692.7	3484.13	4117.8	4079.08	4298.8	35.2908	37.7309	35.973	13.0265	15.5998	15.6172	27.8414	28.1352	26.6129	31.396	31.0668	32.7268	10807.6	11318.3	10576.3	4404.94	4529.85	4770.28	7615.39	7918.82	7665.69	8954.08	8791.74	9063	42025	45021.4	41840.1	17679.3	19007.6	19959.9	30996.9	32861.4	32862.8	37141.3	35215.3
TGME49_211030-t26_1-p1	hypothetical protein	22215.57	17666.2	17234.6	17232.5	7514.13	8703.46	8626.78	11503	11459.7	10589.8	12739.8	13368.1	13064.3	127.555	123.739	124.259	57.5132	66.6834	65.8731	88.0062	87.313	80.8883	97.1338	101.813	99.4585	30654	30138.6	32145.6	13908.3	14020.1	13925.2	19567.4	19365.7	19061.7	23706.3	22509.4	23448.3	105930	102390	106892	50862.2	49630.2	51397.8	67313.6	67614.5	67365.4	78341.2	75469.6
TGME49_211290-t26_1-p1	rhoptry protein ROP15	36588.07	11398.5	11584.5	10901.3	5480.99	5154.13	5664.04	6600.12	6398.66	6798.19	7812.03	8058.89	8000.86	82.2999	83.1738	78.606	41.9516	39.4895	43.2499	50.4956	48.7523	51.9267	59.5624	61.3776	60.9106	34570	33744.9	34169.6	15569.7	16019.7	15532.8	19238.5	19263.6	19355.4	23565.7	23071	23134.2	119457	124952	124999	57575	55905.3	57545.7	69914.2	68608.6	68914.4	84211.8	84207.5
TGME49_211680.P747	protein disulfide isomerase	52802.03	107135	109644	109476	41535.8	42530	42941.4	59767.9	60122.9	58366.2	70448	70798.3	71600.8	773.539	787.215	789.399	317.916	325.853	327.896	457.267	458.086	445.819	537.127	539.209	545.098	269340	268108	268332	107322	106884	108640	154272	152083	152296	179476	180071	182271	800238	838155	836402	331811	350862	332213	473784	483533	464451	559733	565186
TGME49_212930.P769	NifU family domain-containing protein	35549.98	241.208	194.025	200.807	0	0	0	187.649	0	169.894	0	156.198	171.131	1.74159	1.39305	1.44796	0	0	0	1.43565	0	1.29771	0	1.18962	1.30282	1709.91	1381.97	1507.2				1065.75		1043.5		1138.1	1250.99	8293.03	7441.2	7592.65				7225.19		6816.73		6574.05
TGME49_213890.P812	Myb family DNA-binding domain-containing protein	107196.38	162.82	162.136	149.963	0	0	0	110.804	0	106.575	0	103.339	46.7214	1.1756	1.16409	1.08134	0	0	0	0.847726	0	0.814057	0	0.787042	0.35569	1283.55	1277.4	1121.2				1231.21		860.652		881.461	1144.97	8208.66	8396.52	7838.72				5042.62		6039.24		6604.26
TGME49_214080-t26_1-p1	toxofilin	26788.57	35009.3	36072.1	36519.4	12268.6	12360.5	12846.8	24606.6	25221.1	25001.7	33900.4	34176.4	33379.5	252.776	258.988	263.331	93.9041	94.7022	98.097	188.258	192.163	190.97	258.472	260.292	254.118	96885.9	98159.3	97102.3	34027	33558.8	34798.4	68898.9	68453.4	68196.3	91586.7	92113	89789.8	280331	300379	300680	109839	107808	113467	205582	215290	213895	284890	291664
TGME49_214770-t26_1-p1	ras-related protein RAB1B	22880.01	5266.21	4965.03	5238.48	2011.15	2044.91	2005.3	2948	2879.48	2722.37	3419.33	3380.65	3413.53	38.0233	35.6475	37.7732	15.3933	15.6675	15.3122	22.5543	21.9392	20.7943	26.0705	25.7475	25.9872	13530.9	12872.3	13090.3	5190.81	5447.11	5207.31	7475.67	7560.44	7177.68	8727.91	8809.61	9157.4	45842.2	43102.2	49891	19315.4	19490.8	18266.6	27759.9	29256.7	26703.9	32283.1	30952
TGME49_214950.P839	hypothetical protein	21501.01	9686.95	9122.98	10206.3	3163.49	2938.92	3374.46	4976.89	3684.03	5265.32	5797.46	5065.03	5006.03	69.9422	65.5004	73.5948	24.2134	22.5172	25.767	38.0767	28.0692	40.2182	44.2024	38.576	38.111	6525.07	6098.49	6543.34	2950.44	2699.2	3112.76	2997.27	3294.01	3521.52	3896.55	3425.73	3461.17	21224.5	21270.3	23806.1				12830.3		12883.5	13813	12425.1
TGME49_215290-t26_1-p1	saccharopine dehydrogenase domain-containing protein	48117.11	268.835	188.041	238.43	0	0	0	234.008	157.356	237.36	298.434	199.464	223.234	1.94106	1.35008	1.71925	0	0	0	1.79033	1.19892	1.81303	2.27539	1.51915	1.69948	1739.92	1411.87	1964.46				1398.15	1169.4	1441.38	1794.86	1220.42	1761.63	8505.49	7827.91	8998.78				7639.16	7079.6	7433.57	8792.02	6813.83
TGME49_215775-t26_1-p1	rhoptry protein ROP8	65913.04	32302.4	32419	33273.2	14592.6	14273.1	14651.8	17973.1	18175.7	17826.2	20794.8	21278.1	21038.2	233.231	232.759	239.924	111.692	109.356	111.88	137.507	138.483	136.162	158.549	162.057	160.164	235551	238614	245245	87327.9	95483.9	94353.1	121999	126610	123978	150021	157760	153368	804963	802483	828097	388491	371859	385509	449348	454671	445398	493563	510542
TGME49_215785-t26_1-p1	rhoptry protein ROP2A	49154.94	97332.9	101003	100302	43036.5	43309.4	44456.1	52522.6	52826.3	51129.5	63885.8	63261.5	63308.9	702.768	725.171	723.247	329.402	331.824	339.462	401.835	402.492	390.543	487.094	481.808	481.971	255654	257971	257897	114159	114560	115056	141202	137650	135944	173113	178084	175089	827996	846538	865528	401653	398823	408112	490712	481494	479562	592724	576602
TGME49_215940.P870	acetyl-CoA transporter AT1	65464.07	117.626	166.611	117.486	30.4785	0	0	120.239	89.628	100.031	117.771	0	89.353	0.849291	1.19622	0.847162	0.233283	0	0	0.919911	0.682889	0.764067	0.897942	0	0.680245	1457.19	1395.24	1394.99	440.599			993.335	837.438	930.929	1098.46		1050.32	4798.02	6975.96	4755.18				5980.63	4174.98	4435.17	4729.63
TGME49_216600-t26_1-p1	exonuclease III APE	67769.48	260.258	185.8	121.405	0	0	0	216.726	0	0	261.203	0	0	1.87913	1.33399	0.875417	0	0	0	1.6581	0	0	1.99153	0	0	2509.44	2483.9	2287.71				2631.8			2744.43			10960.9	9509.3	4857.71				9468.08			12021.4
TGME49_217050-t26_1-p1	ADA2-A transcriptional co-activator SAGA component	126320.32	214.94	207.09	227.549	0	0	0	61.935	115.011	0	164.529	163.121	101.537	1.55192	1.48685	1.64079	0	0	0	0.473846	0.876288	0	1.25444	1.24235	0.773004	1605.41	1758.12	1762.42				1189.75	1467.54		1784.68	1698.04	1507.88	9970.77	10759.1	10633.1				4300.52	5309.83		8367.82	9469.34
TGME49_218270.P935	rhoptry protein ROP48	39047.68	543.966	570.748	557.701	0	0	111.25	228.107	329.368	0	415.005	446.288	424.518	3.92757	4.09781	4.02143	0	0	0.849494	1.74518	2.5095	0	3.16418	3.39899	3.23186	1867.3	1956.45	1882.69			823.955	1355.28	1167.39		1458.42	1465.15	1431.87	9479.41	9914.47	9773.77			3653.83	4775.54	7105.5		7946.45	8324.36
TGME49_218300.P938	zinc finger (CCCH type) motif-containing protein	124070.28	141.226	164.986	125.885	0	0	0	109.323	136.259	72.4432	138.162	128.042	160.21	1.01969	1.18455	0.907723	0	0	0	0.836397	1.03818	0.553344	1.05341	0.975188	1.21968	1678.22	1791.08	1306.85				1223.86	1364.74	1408.38	1564.37	1464.24	1469.75	7827.83	9243.5	7976.74				7715.81	7794.59	3905.99	7821.55	8188.66
TGME49_218520.P943	microneme protein MIC6	36669.33	9583.26	10047.9	10321.6	4532.68	4680.96	4452	5571.9	5804.64	5811.67	6750.93	7085.27	6920.58	69.1935	72.1409	74.4262	34.6932	35.8641	33.995	42.629	44.2265	44.3913	51.472	53.9623	52.6864	27497.3	27094.2	28664.3	12344.1	12958.4	12669.2	15555.5	16003.1	16301.8	18707.9	18828.6	19686.1	89785.1	100694	91305	43819.8	43700.9	42035.7	52712.7	53477.1	53367.1	61846.2	67059.9
TGME49_218820-t26_1-p1	alba 2	15391.64	18345.4	18068.7	18323.5	7080	7031.27	7099.64	9609.3	8808.61	8977.34	10791.9	10995.2	11059	132.458	129.728	132.126	54.1904	53.8715	54.212	73.5179	67.1141	68.5717	82.2821	83.7406	84.1925	37297.5	37304	37322.9	15151.3	14955.9	14620.8	19264.2	18090.2	17934.8	22026.3	22927.1	23186.1	114922	114002	113502	47619.1	47095.2	49403.8	63911.3	59749	59601.5	69763.5	73258.3
TGME49_219210-t26_1-p1	ankyrin repeat-containing protein	30785.12	1367.76	1310.91	1440.58	0	0	0	2088.66	25.8416	0	1877.12	1403.7	1973.12	9.87557	9.41196	10.3876	0	0	0	15.9797	0.196891	0	14.312	10.6907	15.0214	10335	8087.42	9662.51				9384.68	8423.13		12894.4	10247.4	12288.5	21563.3	20740	22182.5				31870.9			28444.5	22311.5
TGME49_221230.P1014	protein tyrosine phosphatase, putative	61779.79	359.574	374.435	372.925	0	50.1685	0	149.673	62.8395	0	0	147.998	74.6463	2.59621	2.68833	2.68906	0	0.384376	0	1.1451	0.478784	0	0	1.12717	0.568283	1403.47	1548.86	1405.44		685.514		612.72	635.326			617.561	713.544	9761.85	10630.7	10013.9				6559.1	3670.11			6667.06
TGME49_221470-t26_1-p1	hypothetical protein	61517.27	8468.43	8632.94	8684.35	3098.85	3499.48	3702.84	4532.21	4405.14	4468.88	5001.06	5273.77	5087.47	61.1442	61.9821	62.6204	23.7186	26.812	28.2744	34.6746	33.5634	34.1347	38.1303	40.1657	38.731	22205.6	22482.6	22137.9	10005.3	9811.19	10180.8	11688.4	12261.7	11919.2	13262.1	13719.3	13726.1	76064.5	75229.6	76364.4	23353.1	31939.1	33171.4	37936	38673.9	40184.1	48014	45045.9
TGME49_222160-t26_1-p1	aldehyde dehydrogenase	53701.84	1299.29	1481.23	1524.64	268.676	286.568	163.065	388.583	411.36	486.346	557.14	563.807	458.96	9.38119	10.6348	10.9937	2.05645	2.1956	1.24515	2.97293	3.13422	3.71486	4.24789	4.29403	3.49407	5426.9	5990.65	5731.41	1423.68	1338.29	1523.54	2020.4	1839.53	2135.15	2743.11	2517.77	2417.44	14355.6	17182.2	17283.5	8954.2	4882.49	5171.12	8892.08	9160.47	10437.9	10970.8	10310.6
TGME49_222400-t26_1-p1	hypothetical protein	67980.73	544.993	587.07	454.89	0	0	56.3607	99.2432	212.568	114.17	358.737	193.351	230.489	3.93499	4.21499	3.28008	0	0	0.430364	0.759281	1.61958	0.872063	2.73517	1.47259	1.75471	3041.7	3057.89	3006.07			841.544	1250.83	1216.11	1648.03	1598.29	1635.57	1928.43	12319.3	14736.5	13801.1					9084.41		10398.2	5516.23
TGME49_222660.P1061	non-discharge partner NDP1	209649.69	16.983	34.8782	30.8883	0	0	0	16.2748	0	17.1271	0	28.162	15.444	0.122621	0.250416	0.222727	0	0	0	0.124514	0	0.130822	0	0.214485	0.117575	711.211	1102.79	864.919				947.357		945.458		819.388	817.26	4023.77	6954.25	6583.88				4015.52		4165.14		6271.54
TGME49_222900.P1068	phosphoserine phosphatase	203786.83	93.8684	94.8782	96.69	0	0	0	56.6053	45.8973	38.5957	0	70.3284	0	0.677753	0.681199	0.697204	0	0	0	0.43307	0.349698	0.294806	0	0.53563	0	1837.15	1913.17	1915.1				1136.59	1032.22	1144.1		1439.77		9211.4	9474.21	9973.72				7076.59	7364.74	4931.73		7725.11
TGME49_223940.P1099	gliding-associated protein GAP45	27333.95	15409.2	15462.1	15520.8	7589	7226.13	7339.53	8508.02	8990.46	8901.94	10652.9	11350.2	10899.3	111.258	111.013	111.916	58.0863	55.3645	56.0438	65.0923	68.4997	67.9958	81.2227	86.4443	82.9765	26147.1	28499.4	27244.4	13252.1	13603.1	13268.2	15906.5	15951.8	15605.1	19027	20810	19582.8	97140.4	111622	105735	49721.3	48522.9	46455.5	55303.6	56467.7	53536.6	64485.4	70725.1
TGME49_224130-t26_1-p1	RNA binding protein, putative	16631.22	2660.62	2701.38	2721.37	955.942	790.902	956.299	1253.45	1076.38	1151.49	1553.8	1371.68	1297.56	19.2104	19.3952	19.623	7.31679	6.05966	7.30219	9.58978	8.20111	8.79545	11.8469	10.4469	9.87834	6429.67	6422.36	6438.04	2850.49	2382.78	2546.2	2999.17	3078.11	3010.94	3986.69	3548.93	3510.91	24470.4	24787.3	25141.7	9798.9	8648.91	11375.9	13190.7	10907.5	12546.8	14472.1	14526.6
TGME49_224260.P1111	PHD-finger domain-containing protein	602717.91	18.0026	22.3927	23.0301	0	0	0	0	0	0	0	10.651	10.8461	0.129984	0.160773	0.166064	0	0	0	0	0	0	0	0.0811197	0.0825716	815.145	939.983	1042.27								533.144	652.046	6207.94	7001.68	5974.68								3029.43
TGME49_224530.P1121	alveolin domain containing intermediate filament IMC5	62623.82	387.3	336.217	413.403	109.49	120.001	101.834	185.81	106.464	154.967	216.854	107.883	176.5	2.7964	2.41394	2.98093	0.83804	0.919414	0.777591	1.42158	0.811169	1.18368	1.65339	0.82165	1.3437	6071.56	5995.27	6222.68	3003.34	3291.65	2793.32	3179.4	2920.34	2583.74	3869.73	2959.25	3093.59	14639.9	12302.6	15670.4				7645.25		6761.45	8555.3
TGME49_224720-t26_1-p1	SPOC domain-containing protein	73465.22	182.548	222.403	156.156	0	0	0	161.875	184.167	0	0	164.686	137.005	1.31804	1.59679	1.12599	0	0	0	1.23846	1.40319	0	0	1.25427	1.04302	2329.51	2460.47	1930.4				1860.83	1927.5			1770.45	1769.02	7047.53	9305.17	6370.12				6495.93	8230.78			7702.59
TGME49_225020.P1142	CPH1-interacting protein CIP3	114400.16	140.066	123.349	101.922	0	0	0	95.3972	0	0	0	0	94.2379	1.01131	0.885612	0.734928	0	0	0	0.729856	0	0	0	0	0.717433	1773.3	1781.44	1946.01				1458.17					1547.02	8505.07	7824.13	9079.13				9099.24
TGME49_225850-t26_1-p1	peptidase, M28 family protein	167670.28	347.597	436.016	446.501	0	0	0	86.8478	93.5843	132.338	164.876	163.986	118.121	2.50974	3.13047	3.21959	0	0	0	0.664447	0.713033	1.01084	1.25709	1.24894	0.899253	1741.05	1952.43	1991.85				875.632	1017.16	1033.76	1178.48	1097.42	1092.69	6432.01	14104.6	14238.8				3874.2	4501.28	6042.26	9533.65	4778.72
TGME49_226510-t26_1-p1	Sec23/Sec24 trunk domain-containing protein	165234.8	91.2709	23.215	41.848	0	0	0	30.341	62.1947	51.6301	39.239	62.8048	0	0.658998	0.166677	0.301754	0	0	0	0.23213	0.473871	0.394366	0.299175	0.47833	0	920.447	833.286	717.662				818.323	779.435	825.443	818.422	824.327		5995.32		5537.96				5562.73	5842.49	5698.69	5581.25	5523.41
TGME49_226710-t26_1-p1	hypothetical protein	33272.02	994.299	1011.35	839.198	288.626	333.553	298.535	536.509	568.961	578.876	822.013	721.831	803.833	7.17909	7.2612	6.05122	2.20915	2.55559	2.27958	4.10467	4.335	4.42164	6.26739	5.49756	6.11959	2723.11	2923.09	2725.3	1235.17	1383.88	1413.62	2044.7	2179.5	1775.68	2618.79	2245.83	2199.94	12671.1	13490.5	12141.8	5199.84	5372.06	5373.03	6838.28	7458.86	9005.44	11793.1	10961.7
TGME49_226870.P1227	tubulin gamma chain	51784.15	137.639	126.317	144.263	0	0	0	0	0	84.7122	107.449	0	0	0.993788	0.906922	1.04024	0	0	0	0	0	0.647058	0.819239	0	0	2248.54	1858.13	2277.25						1523.25	1772.18			6041.75	5786.54	6258.22							5146
TGME49_227650.P1256	microtubule-associated protein EB1	45690.03	203.922	196.474	150.98	0	0	43.3055	47.0492	118.722	56.07	108.934	107.267	113.278	1.47237	1.41063	1.08867	0	0	0.330676	0.35996	0.904564	0.42828	0.830561	0.816963	0.862384	1859.39	1630.38	1515.03			986.418	1071.69	1177.26	1277.17	1189.63	1110.11	1176.84	7804.01	7668.86	5569.19					4838.34		4566.85	4525.3
TGME49_228400.P1293	WD domain, G-beta repeat-containing protein	69953.78	535.518	805.754	252.178	0	0	0	338.951	0	649.082	426.612	287.456	585.12	3.86657	5.78508	1.81838	0	0	0	2.59321	0	4.95789	3.25268	2.1893	4.45452	4835.84	3698.94	4868.92				4140.9		3966.52	4344.16	4354.51	4488.19	19726.5	26521.4	5669.13				13855.7		25357.7	15686.9	9205.43
TGME49_229010-t26_1-p1	rhoptry neck protein RON4	107175.56	7068.75	7227.19	7218.33	2784.04	2796.17	2818.92	3499.59	3410.96	3515.46	4288.28	3928.01	4169.55	51.0381	51.8892	52.0494	21.3091	21.4235	21.5249	26.7743	25.9886	26.8522	32.6958	29.9162	31.7428	27498.4	28500.9	28104.8	10992.5	11156.1	11271.7	14001.2	14014.5	14144.5	16769.3	16798.2	16432.2	97668.9	101237	98044.9	41703	41059.2	42736.6	50174.2	50388.7	50277.2	58669.1	57913.1
TGME49_229630.P1329	eIF2 kinase IF2K-A (incomplete catalytic triad)	541891.85	15.0176	9.18068	15.7271	0	0	0	2.01382	0	1.53342	6.43491	5.81317	5.02542	0.10843	0.0659146	0.113404	0	0	0	0.0154071	0	0.0117127	0.0490626	0.0442739	0.0382585	1100.16	963.931	1406.04				682.625		519.782	726.206	706.819	609.987	6964.04	4469.34	7040.39							3771.52	3630.74
TGME49_229640.P1330	apical cap protein AC8	135764.49	213.032	133.535	228.463	0	0	14.5611	98.5563	41.2958	0	49.5963	60.6869	51.5069	1.53814	0.958746	1.64738	0	0	0.111187	0.754025	0.314639	0	0.378144	0.4622	0.392122	1263.05	1231.23	1337.99			444.108	614.564	594.622		845.397	707.62	891.685	12310.3	5855.99	12186.3			3322.83	7707.37	4221.94		3920.98	5062.81
TGME49_230940-t26_1-p1	hypothetical protein	155050.79	3063.35	3061.01	2989.36	1149.68	1164.37	1205.99	1648.22	1621.27	1721.83	2041.57	2101.94	1992.88	22.1181	21.9772	21.5554	8.79968	8.92108	9.20876	12.6101	12.3527	13.1519	15.5658	16.0086	15.1718	11084	11013	11138.5	4765.4	4630.97	4778.19	6549.79	6625.28	6798.21	7996.92	7955.2	7846.04	39828.6	39446.4	40250.8	18682.5	19104.3	19722.8	26481	25096.4	26259.5	31023.8	30464.9
TGME49_231100-t26_1-p1	hypothetical protein	53823.21	382.288	303.646	429.866	0	20.871	0	57.6154	95.2898	187.509	0	191.21	236.232	2.76022	2.18009	3.09964	0	0.159907	0	0.440799	0.726027	1.43225	0	1.45628	1.79843	1147.98	1131.75	1162.96		300.277		762.932	554.866	657.931		608.672	684.7	9415.42	9631.86	10571.2						7267.41		7480.43
TGME49_231130.P1404	peptidase, M28 family protein	77125.1	730.796	558.272	404.737	0	0	0	508.128	498.237	443.82	513.075	640.34	519.216	5.27653	4.00823	2.91844	0	0	0	3.88754	3.79614	3.39003	3.91192	4.87691	3.95279	3129.41	2804.76	2749.11				2270.12	2168.87	2214.28	2715.34	2964.6	2573.91	14457.7	12120.6	11643.6				11929.1	11062.6	11051.4	12732.2	14977.7
TGME49_233480-t26_1-p1	SAG-related sequence SRS29C	39119.42	195650	194148	191495	87639.8	90511.8	89631.8	104708	106861	106327	124395	127475	127056	1412.64	1393.93	1380.82	670.796	693.475	684.418	801.09	814.191	812.158	948.441	970.866	967.28	463724	474619	451929	208766	207757	204918	250893	256809	256507	302151	304564	308093	1.4184e+06	1.42368e+06	1.42619e+06	653610	691104	690398	767079	777795	772277	914656	956871
TGME49_233680.P1511	nuclear movement family protein	39023.52	602.517	598.867	569.371	0	0	0	510.064	503.49	0	566.624	586.627	626.254	4.35033	4.29969	4.10558	0	0	0	3.90235	3.83617	0	4.32019	4.46782	4.76768	4032.96	4617.23	4214.53				3937.42	2115.27		4256.53	3713.92	3317.46	16509.8	16361.4	15951.9				14903.9	12357.3		15852.5	14048.9
TGME49_233810.P1517	Sel1 repeat-containing protein	238320.94	44.6626	36.8311	52.4885	0	0	0	16.3971	0	0	33.1135	16.0364	13.1701	0.322475	0.264437	0.37848	0	0	0	0.125449	0	0	0.252472	0.122135	0.100264	1416.07	1194.06	1389.68				682.676			1179.42	853.51	817.538	7620.59	7195.81	7453.6				3826.89			5712.86	4093.92
TGME49_233890-t26_1-p1	hypothetical protein	73696.66	165.661	158.016	120.161	0	0	0	142.908	102.719	103.762	227.727	174.867	191.144	1.19612	1.13451	0.866446	0	0	0	1.09335	0.782632	0.792566	1.73629	1.33181	1.45518	1167.22	1328.28	1240.74				1003.75	1096.95	848.474	1280.59	1142.33	1110.11	8085.09	5646.06	4783.41				7817.29	5033.72	6958.64	8589.22	7409.07
TGME49_234930-t26_1-p1	SAG-related sequence SRS43	40870.94	289.501	355.973	291.244	0	0	0	102.25	0	116.007	0	190.082	0	2.09027	2.55578	2.10008	0	0	0	0.782282	0	0.886095	0	1.44769	0	1429.72	1679.62	1447.57				751.877		871.331		916.839		8126.98	9388.46	8278.69				4176.62		4362.49		6677.57
TGME49_235150.P1550	phosphate transporter PT2	60553.22	472.433	780.657	378.334	0	0	0	26.6452	21.0637	0	270.077	283.214	54.5713	3.41108	5.6049	2.72806	0	0	0	0.203854	0.160487	0	2.05918	2.157	0.415452	2333.19	2321.43	2726.72				1334.69	1033.3		1319.32	1197.79	1149.31	9172.48	17775.2	8932.18							7508.4	6976.95
TGME49_235690.P1571	inner membrane complex protein IMC37	24969.22	2787.29	3142.98	3112.86	778.383	915.667	1193.83	1840.3	1979.72	1600.95	2145.9	2344.22	2556.1	20.1249	22.5657	22.446	5.95775	7.01557	9.11599	14.0796	15.0838	12.2285	16.3613	17.8539	19.4596	3773.25	3814.18	3712.14	1282.01	1483.33	1561.27	2548.38	2278.38	2216.69	2929.34	2792.36	3143.7	17275.7	18934.1	19275.7	8219.7	9035.93	8956.78	12254.9	13426.6	11069.7	13329.3	14986.7
TGME49_236070.P1587	pyrroline-5-carboxylate reductase	29597.22	790.736	846.205	792.198	332.557	0	0	354.538	384.552	395.926	570.896	327.932	437.504	5.70931	6.07551	5.71232	2.54539	0	0	2.71247	2.92996	3.02421	4.35276	2.49758	3.33072	2356.86	2456.39	2345.18	1143.96			1452.09	1666.26	1721.44	1602.57	1384.66	1679.86	10708	11384.9	10856.5	4381.4			8067.1	8272.34	8222.37	8611.1	7670.92
TGME49_236560.P1595	hypothetical protein	259589.35	22.8526	33.9641	31.9335	0	0	0	0	18.3574	0	10.8572	0	7.09765	0.165002	0.243853	0.230264	0	0	0	0	0.139868	0	0.0827798	0	0.0540345	931.784	1042.63	1064.19					619.004		528.76		907.615	6406.31	7089.47	6707					5240.53		3669.79
TGME49_236950-t26_1-p1	hypothetical protein	12489.17	7849.92	7378.46	7431.25	2357.21	2943.35	3226.29	4594.81	4902.7	4286.12	5254.2	6182.67	5474.96	56.6784	52.9752	53.5847	18.0421	22.5511	24.6356	35.1535	37.3544	32.7387	40.0604	47.088	41.6809	9878.15	9845.35	10153.3	4146.76	3886.23	4516.14	6085.27	6446.37	6377.49	7096.16	8039.75	7161.93	33400.8	31920	32067.5	11842.8	14225.9	15493.9	20511.8	21826.5	19441.2	23435.8	27224.9
TGME49_238150-t26_1-p1	hypothetical protein	37062.7	1436.8	1547.72	1594.52	0	0	439.325	406.599	761.711	695.875	822.462	658.911	775.167	10.374	11.1122	11.4976	0	0	3.35464	3.11077	5.80359	5.31531	6.27081	5.01835	5.90135	5329.6	5707.07	5908.81			2136.45	2664.38	2807.49	2493.02	3029.6	3455.03	2862.06	20764.6	22015	22732.3			7762.5	7176.54	12656.8	11683.2	13244.2	10188.6
TGME49_239680-t26_1-p1	hypothetical protein	65449.53	133.937	244.427	184.273	0	0	0	109.546	200.137	215.458	256.559	167.709	205.745	0.967057	1.75492	1.32874	0	0	0	0.8381	1.52487	1.64573	1.95612	1.2773	1.56633	997.386	1118.32	1190.84				1154.21	1059.37	1074.22	1330.84	1300.86	1246.91	4629.89	9227.86	6249.09				4785.94	7664.25	8048.05	8870.48	5108.59
TGME49_239752-t26_1-p1	hypothetical protein	102142.67	2336.99	2168.81	2341.07	634.175	582.116	723.912	1033.35	1169.34	1033.72	1333.21	1389.29	1220.62	16.8736	15.5714	16.8808	4.85398	4.46	5.52771	7.90583	8.90939	7.89585	10.165	10.581	9.29257	8299.67	8265.33	8489.77	2788.4	3404.22	3688.94	4498.46	4697	4689.92	5146.5	5504.17	5310.87	27820.6	30406.5	28511.4	12290.3	9949.86	16794	17392.4	18547	18323.7	19910	20361.4
TGME49_239890-t26_1-p1	SCP family extracellular subfamily protein	26623.27	2605.38	1678.5	2741.92	0	0	0	0	1189.24	0	1564.33	0	0	18.8115	12.0512	19.7712	0	0	0	0	9.06102	0	11.9271	0	0	6117.85	5052.41	5158.29					3240.59		4341.64			27991.7	16362.5	30045.9					12872.3		16340.8
TGME49_240070.P1693	RNA recognition motif-containing protein	32075.15	338.277	305.376	283.93	0	0	0	0	241.817	0	251.412	182.359	295.657	2.44245	2.19251	2.04734	0	0	0	0	1.84244	0	1.91687	1.38887	2.25084	2734.49	2483.92	2271.44					2016.23		2010.34	1407.19	2503.94	7730.39	7383.05	6947.74					6225.22		6361.92	5170.68
TGME49_241000.P1722	rhoptry protein ROP51	25401.3	384.486	345.305	430.12	0	0	0	192.866	156.279	0	224.41	231.809	250.625	2.77609	2.47919	3.10147	0	0	0	1.47556	1.19071	0	1.711	1.76549	1.90801	1455.53	1230.59	1560.19				686.988	570.777		1139.32	852.119	946.436	5050.88	4881.39	5436.03				3600.15	3435.71			3884.42
TGME49_242080.P1731	Qb-SNARE VTI1, putative	30821.54	415.468	571.078	438.772	90.2648	107.079	90.7375	276.291	225.229	301.503	305.597	267.341	316.208	2.99978	4.10018	3.16386	0.690888	0.820405	0.692861	2.11382	1.71606	2.30297	2.33001	2.03611	2.40729	1538.24	1842.47	1680.65	809.334	742.098	772.959	1029.81	1042.44	1168.45	1194.57	1446.23	1231.78	8744.76	11276.1	9272.41		3894.71	3911.71	7261.88	6756.48	8002.65	7401.78	5265.02
TGME49_242570-t26_1-p1	armadillo repeat-containing protein	94876.54	114.912	114.415	118.066	0	0	0	0	0	0	0	0	0	0.829696	0.821469	0.851342	0	0	0	0	0	0	0	0	0	1185.99	1261.31	1214.01										6844.37	6725.39	6690.11
TGME49_243620-t26_1-p1	pre-mRNA-splicing factor CWF7, putative	39399.7	336.905	356.039	322.009	0	0	0	245.835	327.194	275.391	0	202.147	384.552	2.43254	2.55626	2.32191	0	0	0	1.88081	2.49294	2.10352	0	1.53958	2.9276	896.29	956.481	1074.18				789.545	818.928	643.505		685.755	998.854	7269.68	7359.77	8170.82				6663.17	6886.71	5835.09		5978.36
TGME49_243690.P1771	hypothetical protein	44602.83	707.862	628.268	697.744	0	0	0	273.682	0	235.311	202.908	406.294	0	5.11094	4.51078	5.03124	0	0	0	2.09386	0	1.79738	1.54706	3.09439	0	2361.9	2358.15	2484.64				1002.82		1125.41	1174.43	1563.46		14738.5	12192	13815				8480.97		6338.99	5002.47	10479.6
TGME49_244080-t26_1-p1	hypothetical protein	39599.03	463.334	576.843	473.207	0	0	0	215.806	274.661	253.603	0	278.794	285.801	3.34539	4.14157	3.41216	0	0	0	1.65107	2.09268	1.9371	0	2.12333	2.17581	3254.14	3856.4	3300.92				2221.11	2826.85	2610.12		2869.39	2941.51	7398.16	8756.75	7577.12
TGME49_244250-t26_1-p1	hypothetical protein	62902.47	2341.59	2265.95	2158.03	717.125	857.172	727.739	1091.1	1206.08	1329.47	1555.01	1484.54	1347.81	16.9069	16.2689	15.561	5.48888	6.5674	5.55693	8.34769	9.18933	10.1549	11.8561	11.3065	10.2609	7820.13	7323.93	7147.14	3352.71	3442.05	3215.47	4456.69	4304.45	4161.45	4973.89	4944.81	5002.11	31926.4	33638.3	30912.9	13463.3	15432.1	13553.8	18795.5	19983.8	19094.7	22443.2	21593.5
TGME49_246100.P1824	phosducin, putative	36272.16	544.988	487.161	395.093	0	0	0	0	328.982	0	259.143	0	0	3.93495	3.49768	2.84891	0	0	0	0	2.50656	0	1.97582	0	0	2570.72	2343.72	2523.51					1823		2401.75			15781.5	14654.4	11020.5					9827.57		7521.14
TGME49_246220.P1830	LITAF-like zinc finger protein, putative	86614.42	215.628	141.102	243.304	70.5217	40.2575	40.579	71.4967	177.149	89.6262	214.057	122.818	177.073	1.55689	1.01307	1.7544	0.539774	0.308441	0.309857	0.547	1.34972	0.684593	1.63207	0.935396	1.34806	1789.72	1785.88	1829.97	723.744	861.636	881.964	1471.43	1467.23	1277.91	1668.45	1424.34	1474.88	11710.8	8016.14	12268.4	5034.37	3802.5	4013.96	4806.06	9627.49	4839.83	10890.6	6336.5
TGME49_246340-t26_1-p1	DnaJ domain-containing protein	95360.23	637.882	697.112	671.851	150.404	120.551	204.226	195.32	196.474	123.262	274.91	265.474	242.957	4.60567	5.00507	4.84453	1.15119	0.923626	1.55945	1.49434	1.49696	0.941515	2.09603	2.02188	1.84964	4323.13	4266.32	4136.3	1842.77	1632.44	1859.68	2273.94	1859.77	2289.11	2211.16	3025.71	2776.25	16135.5	16280.7	14592.5	8622.73	7490.97	4648.57	9795.16	5548.62	5066.99	8649.36	10642.9
TGME49_246740-t26_1-p1	dynactin subunit 2, putative	64741.3	205.408	225.562	244.905	0	0	0	0	54.9121	93.8505	98.2868	166.962	105.976	1.4831	1.61947	1.76594	0	0	0	0	0.418384	0.716859	0.749382	1.27161	0.806797	801.793	1014.71	1160.35					488.409	665.597	857.863	806.704	723.967	6289.93	7103.59	7075.78					3137.48	5417.58	5609.72	5960.16
TGME49_246940.P1842	gliding-associated protein GAP80	44459.23	231.39	337.738	296.689	0	0	0	98.8648	136.283	133.484	0	108.964	183.447	1.67069	2.42487	2.13934	0	0	0	0.756385	1.03836	1.01959	0	0.829882	1.39659	1607.82	2167.75	2082.81				1033.05	1164.25	897.192		1125.57	1289.77	8180.21	9457.94	9380.59				4314.42	5279.48	4968.21
TGME49_246950.P1843	apical cap protein AC9	48565.72	251.113	259.224	210.861	0	0	0	104.265	117.105	0	0	71.2571	30.9653	1.8131	1.86115	1.52046	0	0	0	0.7977	0.892244	0	0	0.542703	0.235739	1288.63	1326.07	1327.17				906.916	909.313			901.842	936.843	7851.7	8122.65	8662.29				3920.73	3971.93			3972.87
TGME49_247000-t26_1-p1	tetratricopeptide repeat-containing protein	96858.93	151.014	125.604	131.137	9.44686	0	0	8.52366	28.868	0	77.2948	65.3037	60.1391	1.09036	0.901803	0.945593	0.0723064	0	0	0.065212	0.21995	0	0.589329	0.497361	0.45784	767.523	681.319	656.561	289.205			259.382	523.925		559.833	450.021	440.146	7154.85	4702.71	7247.03					3452.59		4092.46	6076.07
TGME49_247195.P1845	rhoptry discharge factor RDF1	319972.37	207.706	176.092	177.451	0	0	0	0	0	51.1716	0	38.8047	79.351	1.49969	1.26429	1.27955	0	0	0	0	0	0.390865	0	0.295542	0.6041	3264.68	3130.33	3948.05						1582.45		1877.86	1997.3	12559.7	11819.6	12445.6						9277.71
TGME49_247350.P1849	thioredoxin domain-containing protein	26944.43	24265.6	24502.9	24419.8	10568.3	10522.8	10339.1	14612.7	14614.5	14301.9	16484.6	16911	16458.1	175.204	175.924	176.084	80.8899	80.6225	78.9479	111.797	111.35	109.242	125.686	128.797	125.295	49111.1	50627.3	52021.2	23063	23052.4	22290.4	32245.2	32427	31951.2	37098.4	37671	36397.5	187692	183014	187963	77691.4	76600.5	74564.7	109377	107220	105398	122009	125165
TGME49_247510.P1856	fructose-1,6-bisphosphatase 2	38580.02	16764.6	16937.7	16968.7	7313.89	7683.5	7695.99	10600.9	10636.7	10655.1	11897.2	12242.4	12445.2	121.045	121.608	122.356	55.9806	58.8687	58.7657	81.1042	81.0425	81.3873	90.7095	93.2394	94.7456	37090.3	37841.1	37584.8	16797.6	16781.8	16805	23310	23091.5	23532.3	27096.8	27404.9	27031.5	139864	135444	137799	65181.4	67200.3	66853	90108.2	88658.9	92419.6	102717	106597
TGME49_247600-t26_1-p1	dynein light intermediate chain, putative	75013.57	109.455	110.74	141.881	0	0	0	44.2087	76.36	75.0378	75.1214	78.272	0	0.790295	0.795079	1.02306	0	0	0	0.338227	0.581798	0.573162	0.572759	0.59613	0	1049.08	1059.86	1201.67				593.96	696.703	768.154	651.292	739.079		6787.53	6974.94	7353.86				3504.18	5882.41	4086.41	5747.38	5724.21
TGME49_247770.P1866	cytochrome c oxidase subunit ApiCOX19	19264.25	4181.97	4164.19	4161.72	1809.4	1551.36	1888.06	3433.05	3379.86	3555.32	4056.27	3883.51	3955.18	30.1949	29.8977	30.009	13.8492	11.886	14.417	26.2652	25.7517	27.1567	30.9268	29.5773	30.1108	6289.43	6358.35	6746.11	2963.07	3029.49	3524.03	5598.73	5435.01	5694.48	6585.16	5777.47	6130.62	29063.4	31357.4	31479.4	15202.5	12670.9	15000.7	25624.8	23323.2	24745	29529.9	27720.1
TGME49_247960-t26_1-p1	hypothetical protein	37573.72	353.821	185.116	241.48	0	0	0	52.3302	57.7045	168.655	57.1762	53.747	148.114	2.55468	1.32908	1.74124	0	0	0	0.400363	0.439659	1.28824	0.435937	0.409344	1.12759	1954.18	1972.49	1713.62				1037.02	1143.52	966.094	1133.06	1065.1	1529.49	9959.41	5448.46	7250.95						6745.7
TGME49_248270-t26_1-p1	zinc finger (CCCH type) motif-containing protein	87406.92	52.8852	37.2849	30.0317	0	0	0	0	23.6447	0	7.78464	10.5512	0	0.381844	0.267695	0.21655	0	0	0	0	0.180153	0	0.0593535	0.080359	0	738.225	899.391	654.307					440.269		408.308	553.412		5907.96	4048.16	3744					3373.9
TGME49_248420.P1888	apicomplexan amino acid transporter ApiAT3-2	79035.05	469.459	503.929	517.504	0	142.47	0	343.105	0	266.507	267.043	0	407.673	3.38961	3.61807	3.73158	0	1.09157	0	2.62499	0	2.03566	2.03605	0	3.10362	2718.91	3220.5	3271.69		1687.75		2470.61		2053.97	2466.11		2679.02	12822	13712.1	14339.2		5708.34		10801.4		9933.04	10944.4
TGME49_248700.P1902	alveolin domain containing intermediate filament IMC12	29761.98	16089.3	16345.5	16149.8	6781.98	6956.43	6989.63	10674	10069.4	10167.1	11343.7	11465.9	11590.7	116.169	117.356	116.451	51.9094	53.2981	53.372	81.6638	76.7202	77.6598	86.4898	87.3258	88.2404	39042.6	39979	38918.8	16790.1	16919.6	17076.3	25690	24847.1	24531.2	27307.5	27814.9	28250.2	158369	161923	160163	71070.3	71897.1	73578.9	108027	103476	102646	113203	115274
TGME49_248990.P1913	prenylcysteine oxidase, putative	75857.99	694.097	674.124	649.79	90.4039	190.207	176.443	404.844	648.925	605.907	694.628	650.005	708.201	5.01155	4.84002	4.68545	0.691953	1.45731	1.3473	3.09734	4.94426	4.6281	5.29615	4.95052	5.39154	2658.48	2601.73	2299.08	1132.76	1262.4	1223.11	2300.84	2522.22	2361	2565.49	2520.83	2850.97	15821.6	15008.9	14598		6074.72	6063.75	9567.81	15120.9	15635.7	18180.9	17234.1
TGME49_249480.P1933	co-chaperone UNC	126391.93	87.3108	85.892	75.8488	0	0	0	62.2265	65.701	0	87.909	0	63.8144	0.630406	0.61668	0.546924	0	0	0	0.476077	0.500586	0	0.670257	0	0.48582	1788.04	1620.14	1238.15				1203.04	1222.67		1080.11		1275.99	8550.79	5727.13	3967.73				3692.76	5636.78		7307.46
TGME49_249570-t26_1-p1	hypothetical protein	31861.33	202.738	199.545	279.686	0	0	0	0	51.9545	0	135.138	135.015	104.894	1.46382	1.43268	2.01673	0	0	0	0	0.395849	0	1.03035	1.02829	0.798556	1030.74	942.73	1385.09					641.209		681.809	681.761	621.821	4919.15	5029.32	6247.63					3008.59		4009.96	4024.94
TGME49_249670-t26_1-p1	cathepsin B	62477.05	1221.55	1230.63	1233.63	363.734	337.718	247.152	731.467	771.472	710.571	820.754	773.686	787.814	8.81986	8.8356	8.89534	2.78402	2.5875	1.88723	5.59624	5.87796	5.42756	6.25779	5.8925	5.99763	4764.75	4922.49	4911.84	2011.59	1565.22	2004.59	3095.28	3262.09	3238.93	3464.74	3644.35	3643.28	22130.5	22191.3	23221	10166.5	9659.13	6620.84	15156	13873.5	15830.4	17395.1	17375.1
TGME49_249870-t26_1-p1	hypothetical protein	40829.46	566.121	641.361	579.809	0	0	0	333.734	421.352	310.549	0	444.575	489.358	4.08754	4.60479	4.18084	0	0	0	2.5533	3.21034	2.37207	0	3.38594	3.72548	2992.62	3008.34	2902.37				1820.66	2257.48	1906.7		2290.31	2183.88	13000.6	12707.5	12339.8				9017.63	10572.3	6796.28		9896.56
TGME49_250730.P1962	60S ribosomal protein L7-B, putative	30874.83	113.575	122.423	111.447	0	0	0	0	83.8189	0	0	103.259	114.256	0.82004	0.878964	0.80361	0	0	0	0	0.638629	0	0	0.786431	0.869829	835.237	878.642	818.363					612.216			747.456	756.787	3925.43	4023.63	3883.49					3502.17			3732.95
TGME49_251490-t26_1-p1	ACR, COG2135 domain-containing protein	49161.13	246.329	278.069	179.318	0	0	0	0	111.089	0	54.028	0	0	1.77856	1.99646	1.29301	0	0	0	0	0.846401	0	0.411934	0	0	1494.32	1504.03	1505.57					836.702		854.806			8721.44	8638.27	6273.99					5076.79		3627.08
TGME49_251540-t26_1-p1	dense granule protein GRA9	35338	19758.2	18975.8	19280.5	8094.6	7898.71	8173.2	9919.16	9698.35	9366.42	11330.4	11132.1	10820.6	142.659	136.241	139.026	61.9561	60.5176	62.4096	75.8886	73.8932	71.5437	86.3877	84.7838	82.377	46264.7	45807.6	46096.9	19117.3	18678.2	19318.9	22824.9	22963.6	22266.7	26961.1	26300.3	26388.8	146159	136050	137880	61885.7	65497.7	65095.9	77136	72553.3	72122.9	87399.5	85942.1
TGME49_253330.P2017	bradyzoite pseudokinase BPK1	42231.44	2629.6	2733.77	2609.65	290.197	389.45	408.445	660.034	658.302	812.59	641.497	634.25	620.86	18.9863	19.6277	18.8175	2.22117	2.98385	3.11884	5.04973	5.0157	6.20682	4.89106	4.83053	4.72661	6198.87	6460.52	5953.63	1953.83	2125.2	2111.09	2330.49	2611.68	2616.58	2711.56	2544.31	2800.89	24621.5	24725.5	23097.7	6186.11	10856.9	9610.37	11532.1	12468.9	11606.1	11978	12433.3
TGME49_253640-t26_1-p1	hypothetical protein	25352.42	160.922	83.2018	134.156	0	0	0	0	66.6855	0	69.4655	115.862	57.4451	1.1619	0.597365	0.967362	0	0	0	0	0.508087	0	0.529636	0.882423	0.43733	991.769	770.369	875.817					617.444		643.184	737.859	531.887	4143.42		3912.75								3540.82
TGME49_255160.P2083	hypothetical protein	116523.81	194.091	162.218	139.934	0	0	0	60.2219	67.1677	0	0	84.879	0	1.40139	1.16468	1.00903	0	0	0	0.46074	0.511761	0	0	0.64645	0	1736.72	1713.19	1706.08				932.91	748.08			1088.02		8720.42	8765.3	9382.9				4662.56	6317.25			6703.92
TGME49_255510-t26_1-p1	ankyrin repeat-containing protein	123047.89	172.58	152.554	184.045	0	0	0	62.9345	57.4815	100.322	128.675	109.072	78.5274	1.24607	1.09529	1.3271	0	0	0	0.481493	0.437961	0.766289	0.981073	0.830703	0.59783	1438.91	1084.73	1438.93				901.414	839.895	940.968	993.979	861.608	926.15	8243.66	8618.06	9353.64				4645.63	4214.68	7818.77	8054.98	7425.3
TGME49_257680.P2182	myosin light chain MLC1	24124.02	36084	37632	37651.9	16689.9	16206.8	15797	20657.1	20779.4	19250.4	25077.5	24316.7	24226.2	260.535	270.187	271.497	127.744	124.172	120.624	158.041	158.322	147.041	191.202	185.199	184.434	66761.7	70937.1	71323.9	32468.5	31372.4	30553	39576.1	39583.6	38116.9	47204	45777.1	46087.8	210008	213427	212365	102523	101144	93199.9	125541	121774	124370	153750	147857
TGME49_258410-t26_1-p1	photosensitized INA-labeled protein PHIL1	18843.72	20271.6	19472.8	20106.6	9567.7	9326.25	9592.46	12640	12490.9	12516.1	14060.7	14720.4	15097.1	146.366	139.809	144.983	73.2312	71.455	73.2469	96.705	95.1703	95.6019	107.205	112.113	114.935	28382.5	28585.5	29126.9	13401.1	13101.5	13057.5	16939.8	17350.2	16400	20205.3	20682.9	20585.1	112321	110244	113375	54470.9	53352.5	54394.8	71414	71346.7	69148.8	83013.2	81819
TGME49_258660-t26_1-p1	rhoptry protein ROP6	51403.42	7474.1	8172.94	8041.16	3243.26	3067.71	3099.87	4071.65	4314.61	4333.68	5336.8	4995.28	5358.98	53.9649	58.6794	57.9825	24.8239	23.5039	23.6702	31.151	32.8737	33.102	40.6901	38.0447	40.798	29140.7	30953.7	32571.8	12364.5	12444.9	12337.6	17312.3	17146.4	17539.4	20483.6	19053.5	21286.2	104358	108764	108435	47408.8	44118.5	44078.3	59355.2	63072.8	61804	75560.6	71698.8
TGME49_258730-t26_1-p1	hypothetical protein	16684.25	2511.25	2257.94	2048.93	975.894	929.276	483.233	1041.58	1198.77	1221.21	1216.56	1460.28	1446.81	18.1318	16.2114	14.7742	7.46951	7.11984	3.68991	7.96881	9.13364	9.32802	9.27559	11.1217	11.0146	6878.54	5971.39	6243.5	2746.21	2864.85	2649.81	3051.87	3035.39	2995.49	3656.84	3847.37	4176.43	23288.1	21906.2	18862.5	11158.7	10299.7	6136.27	13082.6	13433.2	13688.5	12776.5	15029.9
TGME49_260520.P2328	dense granule protein GRA53	77095.36	1038.97	923.244	1024.44	288.905	239.057	351.817	428.532	430.66	398.078	546.05	539.773	575.268	7.50159	6.62863	7.38697	2.21128	1.83158	2.68643	3.27857	3.28126	3.04064	4.16333	4.11098	4.37952	3863.95	3525.45	3959.27	1854.24	1535.36	1760.75	2155.09	1930.68	1942.22	2432.04	2240.41	2453.12	17348.6	15632.9	17900.9	7896.96	4793.97	8912.97	9812.04	9246.41	7248.99	10877.4	11620.8
TGME49_260600.P2332	mRNA-binding protein PUF1	163753.2	951.467	894.209	1023.13	33.8488	0	0	281.893	248.112	209.582	422.537	421.68	259.894	6.86983	6.42017	7.37751	0.259079	0	0	2.15668	1.89041	1.60086	3.22161	3.21157	1.97857	3823.56	4016.75	4282.03	1409.16			2057.76	1696.9	1661.54	2279.32	2466.85	2334.6	15944.6	15292.8	16542.3				16004.8	11786.8	11621.2	16514.9	15612
TGME49_260670.P2338	centrin 3	21959.64	963.54	1054.15	989.313	0	0	191.816	0	432.358	0	316.335	477.634	431.072	6.957	7.56853	7.13366	0	0	1.46468	0	3.2942	0	2.41188	3.63773	3.28175	2144.36	2230.63	1797.67			764.463		865.761		1190.23	1193.57	1093.54	12707.4	11916.4	11001			4540.57		7706.99		6170.1	5525.61
TGME49_261740.P2380	rhoptry protein ROP47	14157.86	14258.8	14464.1	16077.5	6016.1	6331.88	6520.24	7215.87	7659.77	7469.31	8493.25	8604.99	8246.93	102.952	103.848	115.93	46.0473	48.513	49.7878	55.2065	58.361	57.0529	64.7563	65.5367	62.7839	16130.3	18812.5	20367.1	7693.77	8960.7	8479.32	9715.14	9749.43	10140.6	12148.8	12284.8	11686.9	70120.6	78318.8	84569.8	32037.8	36475.6	38118.1	43421.8	46632.2	44204.6	48922.2	49576.3
TGME49_262100-t26_1-p1	tetratricopeptide repeat-containing protein	52521.96	379.286	389.075	300.581	0	0	0	0	173.368	0	135.415	0	0	2.73854	2.79345	2.16741	0	0	0	0	1.32092	0	1.03246	0	0	579.672	663.962	605.379					409.821		445.814			9551.01	9858.97	9375.73					4951.83
TGME49_262640.P2416	cytochrome c oxidase subunit ApiCOX23	23759.99	3123.26	3146.32	3145.07	1108.34	1032.32	1216.03	2672.21	2854.43	2671.89	2899.64	3042.9	2648.05	22.5507	22.5897	22.6782	8.48328	7.90931	9.28545	20.4443	21.7483	20.4087	22.1081	23.1751	20.1596	5986.93	6207.1	6165.68	3135.6	2854.39	2471.3	5200.04	5282.51	5152.51	6143.06	5655.17	5981.51	29169.9	28746.9	27298.5	11975.8	11928.7	15052.5	26596.1	26267.5	26019.4	26605.8	28532.3
TGME49_262910.P2431	NADH-cytochrome b5 reductase 1, putative	37561.5	1774.74	1811.73	1816.94	572.142	426.235	393.295	621.267	658.835	759.862	1074.91	875.711	642.522	12.814	13.0077	13.1014	4.37918	3.26569	3.00315	4.75313	5.01977	5.80406	8.19561	6.66953	4.89152	5359.18	6063.62	6649.6	2503.19	2882.09	2837.54	3162.77	3130.15	2966.4	3685.55	3311.82	3258.68	17923.5	19140.3	19599.3	7364.45	7850.53	8821.43	12878.9	12120	12311.3	13715	14890.5
TGME49_262980.P2435	hypothetical protein	30923.24	33.3159	156.595	247.763	0	0	0	172.828	115.121	118.448	0	156.225	27.4357	0.240549	1.1243	1.78655	0	0	0	1.32226	0.877127	0.904743	0	1.18983	0.208868	1152.91	1077.46	1085.17				553.399	555.446	667.789		919.916	949.419		4935.15	7572.39				6171.66	4168.24	4164.16		4768.58
TGME49_263180.P2451	myosin D	91052.36	3723.27	3760.26	3644.86	1118.95	1128.32	1142.57	1707.09	1763.8	1628.31	2063.68	2014.75	2124.97	26.8829	26.9976	26.2821	8.56446	8.64486	8.72457	13.0605	13.4387	12.4376	15.7344	15.3446	16.1774	16581	16680.9	16171	6207.45	6127.81	5991.32	8025.8	8145.37	7907.88	9871.88	9647.19	9950.77	56867.5	56195	56710.5	23031.6	23234.1	20994.3	27684.2	29290.3	27198	33010.9	33055.1
TGME49_263810-t26_1-p1	hypothetical protein	23635.23	4626.43	4656.4	4644.41	1447.86	1628.06	1565.02	2338.45	2007.04	1980.52	3106.84	2701.51	2554.45	33.404	33.4316	33.4895	11.0819	12.4738	11.9503	17.8908	15.292	15.1278	23.6879	20.5751	19.447	12258.7	12405.6	12128.4	4360.49	5220.28	4837.26	6306.92	6325.71	5957.91	8527.1	7999.66	7680.91	39117.3	40604	40885.2	17405.9	18611.9	18495.4	21348.2	22300	21860.9	27381.8	28824.7
TGME49_264450-t26_1-p1	DNA topoisomerase III beta-1, putative	94885.94	86.7699	100.153	91.1682	0	0	0	0	76.5694	0	96.6909	83.2848	98.9889	0.6265	0.719069	0.657389	0	0	0	0	0.583394	0	0.737214	0.634308	0.753603	1362.04	1321.06	1290.04					1088.77		1169.05	1188.14	1367.41	7936.48	7819.36	7546.66					6843.67		7725.96	6974.96
TGME49_264740.P2522	hypothetical protein	95953.23	765.063	629.735	660.288	0	0	0	253.148	356.596	0	229.645	329.061	317.407	5.52395	4.52132	4.76115	0	0	0	1.93676	2.71696	0	1.75092	2.50617	2.41643	4635.75	4640.88	4572.01				2548.09	3101.45		4359.12	2689.28	3267.24	20380.5	20256.2	21238.1				10983.5	16151.4		7795.01	11294.9
TGME49_264770-t26_1-p1	hypothetical protein	39571.24	147.575	145.865	84.4315	0	0	0	0	0	115.777	117.213	68.9045	84.3257	1.06553	1.04727	0.608812	0	0	0	0	0	0.884344	0.893684	0.524786	0.641972	1108.64	1115.41	771.54						1099.89	1114.65	886.158	1084.48	6343.99	6559.77	4048.07						4441.34	4481.35
TGME49_265150-t26_1-p1	ankyrin repeat-containing protein	52648.96	103.899	274.192	203.655	0	0	0	0	220.469	0	177.175	0	209.828	0.750173	1.96862	1.4685	0	0	0	0	1.67979	0	1.35086	0	1.59742	1500.71	1665.73	1411.71					1596.83		1382.45		1969.98	4263.64	8391.39	7695.32					8520.99		7906.16
TGME49_267160-t26_1-p1	SAG-related sequence SRS38D	41443.84	230.333	225.354	202.745	0	0	0	163.979	225.664	171.105	229.722	247.191	204.755	1.66306	1.61798	1.46194	0	0	0	1.25455	1.71937	1.30695	1.7515	1.88264	1.5588	1594.48	1569.22	1425.54				1201.72	1496.76	1241.55	1573.59	1659.08	1501.54	8356.41	8295.58	7886.41				7029.35	7912.45	7143.44	8263.44	8725.5
TGME49_267300-t26_1-p1	golgi apparatus membrane protein TVP15, putative	28915.7	128.525	274.094	321.556	0	0	23.6569	0	0	84.8408	172.748	0	0	0.927983	1.96792	2.31865	0	0	0.180641	0	0	0.64804	1.31711	0	0	1121.66	1039.66	1141.51			611.107			624.83	666.172			4173.29	7521.44	8128.61						3442.47	5802.28
TGME49_267660-t26_1-p1	hypothetical protein	170100.25	85.2853	35.8191	95.6634	0	0	17.5376	12.1581	42.6004	50.9126	38.13	6.78114	13.185	0.615781	0.257171	0.689802	0	0	0.133915	0.0930179	0.324579	0.388886	0.29072	0.0516461	0.100377	1207.96	1116.64	1248.16			638.351	627.396	742.806	831.599	908.963	908.187	550.314	9213.46	3721.98	8975.46				3337.98	6953.45	5742.98	5184.85
TGME49_268590.P2641	rhomboid protease ROM4	68895.18	544.788	567.413	428.004	106.424	153.487	79.765	154.058	201.244	187.595	282.617	254.998	314.298	3.93351	4.07387	3.08621	0.814574	1.17597	0.609076	1.17865	1.53331	1.43291	2.1548	1.9421	2.39275	2145.81	2152.29	2178.39	738.107	835.745	770.937	1216.77	1156.4	1087.98	1208.13	1447.87	1351.76	14398.1	13546.1	13409.2	6012.02	7031.69	4203.25	6585.96	8242.61	7989.45	10665.4	9479.19
TGME49_268790.P2648	dense granule protein GRA58	27455.89	3225.1	3278.04	3115.02	1193.22	1596.39	1291.72	1932.04	1957.54	1870.25	2039.29	1500.53	1885.71	23.286	23.5354	22.4615	9.13294	12.2311	9.86343	14.7814	14.9148	14.2856	15.5484	11.4283	14.3559	7487.68	7750.88	7214.69	2770.72	3003.74	3138.94	3871.92	4412.97	4004.76	4538.45	4266.25	4170.43	27355.3	27880.1	26469.2	13307.3	13524.3	10975.7	15455.1	17029.8	16989.2	17162.7	15298.8
TGME49_269200.P2671	crooked neck family 1 protein isoform 2, putative	81693.75	404.158	444.532	429.557	0	0	0	310.451	410.267	396.994	284.79	407.896	434.703	2.91812	3.19161	3.09741	0	0	0	2.37517	3.12589	3.03236	2.17137	3.10659	3.3094	4433.86	3385.44	3745.65				2996.93	3164.59	2685.65	3202.47	3317.01	3467.36	14202.4	14593.4	14486.3				7933.97	13484.7	12486.4	7680.32	12784.8
TGME49_270530.P2770	ubiquitin fusion degradation protein UFD1CY	36503.28	168.214	143.896	194.803	0	0	0	97.4619	106.277	161.967	210.586	124.404	188.831	1.21454	1.03313	1.40467	0	0	0	0.745652	0.809739	1.23716	1.6056	0.947478	1.43757	953.376	728.571	1019.49				558.034	599.028	955.369	747.246	733.722	746.534	6236.59	5977.96	6434.27				4949.71	5202.31	3682.08	5535.03	3286.86
TGME49_271740.P2821	zinc finger protein, putative	215387.51	79.8092	68.5089	81.6006	0	0	0	32.4131	0	0	34.4192	33.1134	0	0.576242	0.491874	0.588399	0	0	0	0.247983	0	0	0.262427	0.252196	0	1404.99	1524.13	1555.62				843.519			869.99	1015.1		8840.52	8367.13	9052.24							6247.88	4295.52
TGME49_271760.P2822	seryl-tRNA synthetase (SerRS2)	91796.24	345.005	392.656	505.595	0	0	0	244.605	790.657	253.666	203.254	267.882	266.528	2.49102	2.81916	3.6457	0	0	0	1.8714	6.02413	1.93758	1.5497	2.04023	2.02908	3182.33	3425.05	3441.27				2060.04	2951.8	2748.3	2297.73	2815.23	2419.8	10653.8	11088.2	14335.6				9976.71	32161.5	9745.97	5632.37	9425.86
TGME49_271970-t26_1-p1	glideosome-associated protein with multiple-membrane spans GAPM3	34316.43	17297.4	16815	17006.5	7558.9	7427.69	7724.44	9405.06	9575.15	9045.87	11571.4	11399.8	11310	124.892	120.727	122.629	57.8559	56.9087	58.9829	71.9553	72.9545	69.0952	88.2253	86.8226	86.103	44463.1	42769	44143.1	19383.6	19115.9	20237	24543	25104.2	23496.7	30616.1	29502.8	28933	147010	140683	139896	65909.3	65598.1	67211.6	81106.3	85102.1	77814.7	96511.2	97980.7
TGME49_272350.P2853	mRNA export protein	41477.77	326.816	263.169	243.671	0	0	0	194.541	176.41	198.38	187.082	239.837	190.632	2.35969	1.88948	1.75704	0	0	0	1.48838	1.34409	1.51529	1.42639	1.82663	1.45129	1584.81	1923.11	1786.07				1454.79	1225.31	1311.49	1402.4	1599.82	1315.99	10587	9355.28	8937.64				7695.19	7435.86	7744.87	7537.82	8732.09
TGME49_275480.P2954	pre-mRNA-splicing factor CEF1, putative	99259.02	443.814	473.726	434.983	0	0	0	430.734	318.969	381.445	0	407.007	387.322	3.20445	3.40122	3.13654	0	0	0	3.29542	2.43028	2.91359	0	3.09982	2.94868	2784.46	2857.27	2946.26				2016.31	1653.3	2423.14		2822.84	2075.78	15816.2	16380.2	10173.2				15894.4	10542.7	15594.2		16493
TGME49_275568-t26_1-p1	GPI transamidase subunit PIG-U protein	60947.11	171.262	134.574	207.357	0	0	0	38.5895	0	37.3397	200.027	153.222	102.778	1.23655	0.966202	1.4952	0	0	0	0.295237	0	0.285212	1.5251	1.16696	0.782449	968.264	1202.74	1074.36				720.561		684.376	1007.94	733.189	842.512	7028.49	5171.46	8427.1							8581.03	7003.36
TGME49_276890-t26_1-p1	hypothetical protein	129508.7	148.202	155.759	105.105	0	0	0	0	54.1668	72.6789	93.4837	67.3191	117.65	1.07006	1.11831	0.757881	0	0	0	0	0.412705	0.555144	0.712761	0.512711	0.895669	1267.86	1273.22	982.529					777.05	942.831	1105.52	1172.97	1171.83	6855.76	7320.88	6872.87					3820.21	6615.67	7694.99	6866.93
TGME49_277790.P2985	hypothetical protein	157277.7	71.5853	47.3995	78.3933	0	0	0	0	29.197	0	39.2801	74.202	0	0.516864	0.340315	0.565272	0	0	0	0	0.222457	0	0.299489	0.565132	0	1806.34	1635.58	1979.05					1643.96		1444.36	1956.61		8627.66	5799.94	9201.42								6416.32
TGME49_278960-t26_1-p1	hypothetical protein	58350.33	139.574	187.454	112.608	0	0	0	73.0361	55.6164	48.7604	53.4708	114.321	81.9296	1.00776	1.34586	0.811986	0	0	0	0.558777	0.42375	0.372447	0.407685	0.870683	0.623731	2110.59	2097.01	1760.04				1543.33	1175.23	1030.36	1129.9	1509.81	1731.26	6059.76	8679.5	5460.74								5365.49
TGME49_279420-t26_1-p1	hypothetical protein	144942.4	2321.8	2366.97	2792.31	791.347	575.284	851.06	1132.73	1664.52	1474.26	1403.49	1466.71	2193.45	16.764	16.9941	20.1345	6.05698	4.40766	6.4986	8.66619	12.6822	11.2608	10.7008	11.1706	16.6987	16472.7	16276.8	16398.6	6134.07	6000.36	6287.22	8713.79	8343.11	8420.42	9762.87	9953.35	9891.35	32859.9	34493.1	78873.2	15841.7	13557.6	16064.7	21006.4	61833	46872.3	32269.1	36200.3
TGME49_280400.P3034	Dpy-19-like C-mannosyltransferase	130571.32	59.2684	73.6353	88.1321	0	0	0	0	38.398	27.173	97.5315	41.829	76.6205	0.427932	0.528681	0.635496	0	0	0	0	0.29256	0.207556	0.743623	0.318575	0.583312	1176.85	1172.19	1002.6					989.247	799.514	1101.78	893.907	1057.61	6790.04	6918.16	6355.96					4401.65	3808.44	6241.08	4564.58
TGME49_281920-t26_1-p1	V-type ATPase, D subunit protein	27468.84	750.682	1015.5	897.697	0	0	0	858.918	0	0	994.822	1154.84	1086.59	5.42011	7.29098	6.47304	0	0	0	6.57133	0	0	7.58496	8.79542	8.27221	3517.24	3927.62	3402.15				3380.31			4299.29	4459.87	4281.63	13899.2	15961.8	14760.3				13682.4			16490.7	17042.6
TGME49_283730.P3097	endomembrane protein 70 subfamily protein	76327.91	266.781	266.748	252.385	0	0	0	157.953	0	0	167.967	199.141	185.631	1.92622	1.91517	1.81988	0	0	0	1.20845	0	0	1.28065	1.51668	1.41321	2130.1	2121.07	2031				1207.87			1647.97	1286.34	1450.77	10191	10058.2	9654.63				7321.5			7463.09	8379.98
TGME49_284630.P3112	hypothetical protein	8936.21	1533.02	1872.7	1573.02	0	0	0	1381.91	1192.24	0	0	1592.84	0	11.0688	13.4455	11.3426	0	0	0	10.5726	9.08383	0	0	12.1313	0	2324.39	3072.41	2391.14				2310.62	1868.98			2334.67		6944.15	8087.51	7169.55				6398.55	5853.32			7062.47
TGME49_285180.P3119	hypothetical protein	69784.98	1034.69	1067.26	1070.54	338.414	252.201	459.204	505.383	452.177	546.376	496.529	489.48	518.932	7.47069	7.66262	7.71933	2.59022	1.93229	3.50643	3.86653	3.4452	4.17339	3.78576	3.72794	3.95064	5668.46	5426.2	5455.74	2117.75	1989.34	2202.87	2525.82	2512.16	2410.97	2856.78	2648.7	2898.73	20006.4	20776.5	19113.9	9930.95	6621.26	10072.6	9386.45	9662.8	10791.5	11844.1	8763.8
TGME49_285190.P3120	zinc finger, C3HC4 type (RING finger) domain-containing protein	70081.82	412.779	469.627	334.593	0	0	0	205.286	0	212.129	258.665	180.415	319.997	2.98037	3.37179	2.41266	0	0	0	1.57058	0	1.62031	1.97218	1.37406	2.43614	1454.36	1506.78	1429.83				893.682		883.547	1318.46	1092.95	1372.1	7973.24	8481.45	8226.52				6023.67		6117.53	7254.54	4488.65
TGME49_285680-t26_1-p1	dihydrolipoamide acyltransferase, putative	48808.86	279.864	328.873	284.282	0	0	0	200.271	203.906	210.266	336.708	288.874	272.266	2.02069	2.36122	2.04988	0	0	0	1.53221	1.55359	1.60608	2.56721	2.2001	2.07277	2378	2386.66	2102.66				1578.73	1665.62	1845.82	2412.62	2036.79	2231.35	7818.68	10053.7	9144.56				6575.71	6454.99	6531.38	10162.4	9188.88
TGME49_285710-t26_1-p1	hypothetical protein	34897.46	336.345	475.568	212.35	0	0	0	0	221.354	0	282.809	369.629	304.657	2.42849	3.41444	1.5312	0	0	0	0	1.68653	0	2.15626	2.81514	2.31936	1948.75	2223.66	2786.04					1896.59		3106.65	1855.87	1971.36	7782.98	11143	5427.43					5867.43		6765.26	9331.6
TGME49_285870-t26_1-p1	SAG-related sequence SRS20A	34944.91	39738.2	38667.3	40033.3	16407.5	16311.3	16422.2	24286.5	24318	24266.2	30151.9	30784.8	29380	286.92	277.62	288.669	125.583	124.972	125.398	185.808	185.283	185.353	229.892	234.461	223.67	98598.4	96612.5	98669.9	41380.9	40474.2	41284.4	60319.9	60561.8	60622.1	74324.4	75768.4	72496.9	341500	334541	346026	150448	148704	147283	219799	221925	215630	279352	280673
TGME49_286580.P3157	inner membrane complex protein IMC17	107244.87	7298.63	7324.58	7242.32	2868.49	2766.57	3011.03	3447.33	3418.58	3359.38	4182.87	4087.65	4140.08	52.6979	52.5884	52.2223	21.9555	21.1966	22.9919	26.3745	26.0467	25.66	31.8921	31.1321	31.5184	26604.5	26625.7	26947.1	11067.1	10910.1	11793.3	13180	13277.9	12875.3	15585.2	15394.2	16056.6	85752.1	85263.6	83322.1	38018.2	36952.2	42877.9	45091.7	47785.7	44805.6	53515.1	54853
TGME49_286600.P3158	thioredoxin-like associated protein TLAP1	42944.14	2813.14	2870.5	3058.22	1100.83	912.656	887.817	1330.63	1135.67	1459.43	1629	1530.08	1736.12	20.3116	20.6094	22.052	8.42574	6.9925	6.77927	10.1802	8.65284	11.1476	12.4202	11.6533	13.2171	6163.61	6604.83	6684.77	2737.79	2734.2	2482.62	3311.46	3156.76	3066.87	3656.74	3583.21	3577.87	29449	32100.1	32685.2	15334.4	14308.3	14243.2	16307.4	14864.1	14900.5	19672.2	17354.1
TGME49_286630.P3159	alkyl hydroperoxide reductase AHP1	27957.14	14041.2	14188.7	14447.1	5501.96	5342.47	5382.52	7712.1	7847.45	7631.94	8486.9	8739.76	9037.73	101.381	101.87	104.174	42.1121	40.9324	41.1003	59.003	59.7909	58.2951	64.7079	66.5632	68.8043	23905.1	23520.3	24974.1	8929.67	9581.17	9374.52	13428.5	13660.1	13446.8	14578.4	15101.1	15631.1	79135.6	84733.2	81929.5	36810.8	34684	35003.4	46949	47030.1	45548.9	52951.5	53257.3
TGME49_287980-t26_1-p1	FHA domain-containing protein	118212.92	36.8882	38.3231	44.0371	0	0	0	0	25.3898	24.3057	26.6965	0	21.0384	0.266342	0.275149	0.317539	0	0	0	0	0.193449	0.185654	0.203546	0	0.160165	800.606	825.546	960.106					553.298	526.797	573.976		457.306	3959.11	3966.55	4205.62					3410.82	3384.32	3424.92
TGME49_288030-t26_1-p1	hypothetical protein	42621.19	265.132	327.197	335.117	0	0	62.0093	133.619	69.9874	125.916	177.657	0	138.96	1.91432	2.34918	2.41643	0	0	0.473496	1.02228	0.533244	0.961784	1.35453	0	1.05791	1321.51	1132.71	1247.17			571.784	656.939	645.309	730.239	849.141		755.495	7562	8514.74	8933.66			3543.61	5392.65	3590.48	5646.73	6015.73
TGME49_288350-t26_1-p1	hypothetical protein	121142.83	62.3263	56.861	23.6046	0	0	0	53.601	41.4027	29.9905	0	12.4772	57.8262	0.450012	0.408246	0.170206	0	0	0	0.410085	0.315454	0.229077	0	0.0950283	0.440232	893.821	759.787	805.174				647.734	559.713	697.082		1009.67	749.861	6075.26	5991.45	3421.36				5616.39	4050.18	3478.5
TGME49_289310-t26_1-p1	cullin family protein	103665.02	91.9225	109.772	109.026	0	0	0	66.0326	93.311	80.8345	0	102.33	117.988	0.663704	0.788129	0.786155	0	0	0	0.505196	0.710951	0.617439	0	0.77936	0.898241	1143.38	1183.34	1095.38				1047.98	842.497	1142.37		952.142	850.908	4070.82	7696.92	7347.33				4704.7	6523.15	4785.99		6655.68
TGME49_289320-t26_1-p1	casein kinase I, putative	48732.3	177.538	269.917	265.321	11.2234	0	0	0	0	162.674	0	36.1831	160.629	1.28187	1.93792	1.91316	0.0859044	0	0	0	0	1.24256	0	0.275575	1.22287	1516.1	1834.14	1744.97	801.94					1334.13		1355.62	1298.49	7066.85	9211.3	9101.28						7674.42		3180.84
TGME49_289680.P3208	ras-related protein RAB11A	24996.18	4108.58	4151.5	4310.76	1839.15	1710.94	1738.39	2470.21	2279.4	2325.81	3042.09	2945.53	2752.4	29.665	29.8066	31.0837	14.0768	13.1087	13.2742	18.8988	17.3671	17.7653	23.1942	22.4336	20.954	7479.69	6909.99	7602.63	3596.67	3272.92	3118.48	4737.2	4294.81	4222.58	5612.87	5456.76	4989.03	34072.7	33023.9	34646.3	15281.2	15544.2	14585.6	22214.7	21128.2	22437	26381.5	25171.3
TGME49_289880-t26_1-p1	hydrolase, putative	148657.36	553.275	582.627	578.898	0	0	134.318	249.041	145.231	97.6085	331.708	308.807	188.544	3.99478	4.18309	4.17427	0	0	1.02564	1.90534	1.10654	0.745564	2.52909	2.35192	1.43539	3654.87	4374.57	4553.58			1840.42	2910.74	2421.41	2140.35	3116.59	2503.9	2667.41	15482.1	17231	16771.3			5486.13	7396.67	7095.56	6180.37	14499.2	11817.9
TGME49_290940-t26_1-p1	EMP/nonaspanin domain family protein	73612.71	773.446	823.187	639.946	87.8954	132.766	142.261	271.777	335.742	371.085	491.931	503.713	472.2	5.58447	5.91025	4.61447	0.672752	1.01721	1.08629	2.07928	2.55807	2.83446	3.7507	3.83635	3.59486	2758.69	2968.96	3105.61	980.247	1046.45	1335.94	1587.38	1666.08	1510.52	2062.36	1976.02	2021.88	15363	15579.2	11381	4586.39	5164.91	4938.92	7437.78	8732.92	11282.1	13478.1	12583.1
TGME49_290980.P3242	serine palmitoyltransferase SPT1	63650.34	138.639	162.521	103.409	0	0	0	0	0	51.7078	96.5102	76.9331	40.3087	1.00101	1.16685	0.745655	0	0	0	0	0	0.39496	0.735837	0.585932	0.30687	1319.9	1065.33	965.153						676.814	899.565	721.158	1282.42	7425.9	6913.33	6514.92						3684.82	6087.09	5570.03
TGME49_291600-t26_1-p1	gamma interferon inducible lysosomal thiol reductase (GILT) protein	41566.7	911.259	1030.99	1187.38	191.962	247.982	212.97	531.416	444.013	377.753	471.142	437.987	871.458	6.57952	7.40219	8.56189	1.46928	1.89996	1.62622	4.06571	3.383	2.88539	3.5922	3.33577	6.63441	3222.33	3168.01	3373.05	1138.57	1241.87	1334.26	1814.85	1966.24	1852.79	2243.35	2298.81	2107.35	15119.4	15217.9	16850	7597.08	7750.16	5291.69	9853.54	9558.67	9570.68	10987	7954.38
TGME49_291890.P3254	microneme protein MIC1	48629.08	35563.1	34171.9	35376.8	14399.1	14754.9	13968	19946.7	19861.2	20285.7	24214.8	24103.6	24886.6	256.775	245.344	255.093	110.211	113.047	106.658	152.606	151.326	154.948	184.625	183.576	189.462	78410.9	76551.6	78480.5	31752.9	32662.1	31446	44580.8	44978.9	45781.4	54661.1	54061.8	55718.9	295204	290387	295712	121242	124086	120952	175995	169930	171442	200851	210453
TGME49_291960.P3255	rhoptry kinase family protein ROP40 (incomplete catalytic triad)	57610.8	27471.5	27220.3	26790.5	10612.5	10638.1	9264.05	12598.5	11405.5	13353.5	14416.2	12911.3	14409.2	198.351	195.434	193.178	81.2285	81.5061	70.7392	96.3871	86.9004	101.998	109.916	98.3342	109.698	69796.4	70668.8	71246.2	26156.6	25669.1	26053	31161.2	31245.5	31357.5	35998.4	36046.6	35947.6	214372	209977	204104	89234.4	97310	79607.1	100392	72773.9	118311	117926	78621.5
TGME49_293320.P3288	hypothetical protein	198215.62	52.5281	95.9173	90.7822	0	0	0	0	68.3944	33.0981	68.5511	77.6383	0	0.379266	0.688659	0.654605	0	0	0	0	0.521107	0.252814	0.522664	0.591304	0	844.88	944.863	997.113					641.439	846.323	663.947	662.237		4343.71	7349.38	8281.35					6756.05	4067.28	6496.89	6313.14
TGME49_293360.P3292	inner membrane complex protein IMC38	26751.87	7628.05	7482.8	7673.02	3066.22	2821.63	3130.05	3650.09	3381.79	3174.54	4454.9	4174.45	4249.63	55.0764	53.7243	55.328	23.4689	21.6185	23.9007	27.9257	25.7664	24.2481	33.9661	31.7932	32.3524	18436.6	18172.4	18788.1	7885.13	7599.26	8266.45	9203.22	9170.26	8474.7	11050.5	10328.7	10616.1	58494.2	58718.2	59290.1	25226	24698.6	27070.2	30905.6	30164.5	28593	35721.5	35523.6
TGME49_293730.P3322	palmitoyltransferase DHHC14	107090.5	83.1332	77.3417	62.5612	0	0	0	63.2798	7.25499	0	39.3932	17.3167	48.4284	0.600242	0.555291	0.451112	0	0	0	0.484135	0.0552769	0	0.300351	0.131886	0.368685	939.51	971.354	1066				598.845	531.764		577.259	607.489	804.565	6525.43	6588.76	6698.98				5167.79			5287.94	3095.1
TGME49_294250-t26_1-p1	WD domain, G-beta repeat-containing protein	55858.41	971.937	949.256	957.847	464.371	302.238	243.779	737.326	612.593	671.389	922.191	780.681	905.202	7.01762	6.81538	6.90677	3.5543	2.31566	1.86147	5.64106	4.66744	5.12828	7.03119	5.94577	6.89131	5945.65	5608.98	6080.35	2906.74	2773.4	2197.08	3992.18	3788.33	4077.37	4813.42	4209.04	4597.09	21284.1	21702.5	21209.4	12485.8	7645.98	6531.55	17843	15254.2	14543.8	19231.2	17735.3
TGME49_294560.P3358	rhoptry kinase family protein ROP37 (incomplete catalytic triad)	83584.7	181.721	144.018	173.77	0	0	0	0	47.3127	0	103.004	0	0	1.31207	1.03401	1.25301	0	0	0	0	0.360483	0	0.78535	0	0	1047.79	992.969	1061.84					536.385		905.832			4685.73	6213.09	7477.5					5361.58		6176.99
TGME49_294790.P3368	microneme protein MIC19	35461.17	2672.06	2779.83	2446.72	917.457	854.988	847.833	1182.33	1284.58	1248.09	1622.06	1540.2	1488.41	19.2929	19.9584	17.6426	7.02222	6.55067	6.47396	9.04562	9.78744	9.53329	12.3673	11.7303	11.3312	12572.5	12162.1	11822.7	4309.52	4452.53	4336.67	6264.71	5926.64	6038.36	7571.81	6889.1	6386.09	37432.5	40323.3	36781.2	15095.6	14337.6	14147.7	19685.5	21188.6	19368.9	24487.9	23813.4
TGME49_295125-t26_1-p1	rhoptry protein ROP4	NaN	50924.8	51507.5	50759.8	21721.6	21401.8	20667.1	25397.6	24588.7	24810.1	30587.6	30449.8	30636.1	367.69	369.809	366.015	166.258	163.975	157.812	194.309	187.345	189.507	233.213	231.91	233.233	308111	297908	294321	124531	123550	122747	148461	147130	144638	175658	181475	175604	937149	959298	956584	415059	399741	401346	472257	465200	459426	569474	569049
TGME49_295630-t26_1-p1	hypothetical protein	16481.54	779.475	910.866	632.592	0	0	0	270.289	0	0	492.746	361.212	171.643	5.62801	6.53976	4.56144	0	0	0	2.0679	0	0	3.75691	2.75104	1.30672	2047.21	1992.6	1803.07				779.692			1083.64	978.414	1073.87	8251.11	8668.86	7435.25				3875.69			5931.98	4438.81
TGME49_297070.P3399	carbonic anhydrase-related protein CARP	58104.34	8014.93	7746.52	8111.18	3544.72	3520.48	3422.08	4218.36	4099.68	4209.04	5036.68	5113.64	4989.6	57.8698	55.6178	58.4875	27.1313	26.9729	26.1306	32.2734	31.2361	32.1499	38.4019	38.9462	37.9859	26915.4	26059.2	27218.4	12316.4	11962.3	12589.8	14670.3	14234.9	15239.3	17775.2	17598.7	17414.9	104789	103939	104300	50261.6	48653.6	48544.4	55955.9	56709	58181.6	69427.1	69876.3
TGME49_297150-t26_1-p1	MORN repeat-containing protein	50394.95	732.127	669.051	736.878	0	0	262.12	533.876	0	303.388	718.816	643.753	444.012	5.28614	4.8036	5.31342	0	0	2.00152	4.08453	0	2.31737	5.48058	4.9029	3.38027	4281.34	4341.93	4993.16			2309.73	3240.53		2828.63	4198.68	3675.42	3528.73	19302.7	18596.6	18611.1			7415.98	16168.4		8831.18	19470.8	17305.1
TGME49_297880.P3423	dense granule protein GRA23	24153.06	23417.3	23287.4	23215.2	8700.37	8187.54	8881.19	10426.5	10867	10994.7	12639.8	13283	13216.3	169.079	167.197	167.398	66.5927	62.7305	67.8157	79.7701	82.797	83.9809	96.3717	101.165	100.616	53376.2	52283	51864.1	19120.3	18808.3	19099.8	23635.6	24657.6	24763.8	28277.6	28925	29477.3	151999	148779	147163	62057.6	59324.1	63158.1	76738.8	74214.2	81535.4	92468.6	97373.1
TGME49_298630-t26_1-p1	vacuolar transporter chaperone VTC2	141628.12	118.497	151.252	144.82	0	0	0	107.612	65.33	95.7778	113.803	70.0163	113.009	0.85558	1.08595	1.04426	0	0	0	0.82331	0.497759	0.73158	0.867687	0.533254	0.860341	1172.69	1259.1	1292.15				1114.14	789.926	872.587	1145.8	1100.2	1099.79	7895.05	7701	7807.45				8040.17	3896.34	7083.98	7646.55	4247.76
TGME49_300100.P3453	rhoptry neck protein RON2	166463.84	8126.97	8102.57	7883.41	3447.22	3269.51	3547.34	4339.42	4351.95	4341.16	5199.56	5192.51	5262.31	58.6787	58.1741	56.845	26.3851	25.05	27.0871	33.1996	33.1582	33.1592	39.6437	39.5468	40.062	29517.2	29419.2	29167.4	12927.7	13081.5	13463.2	16774.4	16173.9	16221.3	19549.1	19266.5	19236.3	91530.9	95292.3	94265.2	43666.8	44204.8	45776.1	53806.4	54745.7	53296.7	66128.3	63662.8
TGME49_301170-t26_1-p1	SAG-related sequence SRS19D	40363.59	172.576	68.1584	163.503	0	0	0	356.474	340.868	313.522	647.037	569.277	662.375	1.24604	0.489358	1.17898	0	0	0	2.72728	2.59713	2.39478	4.9333	4.33569	5.04266	1711.15	1745.89	1648.51				1744.7	1790.41	1827.75	1971.9	2290.62	2291.56	5947.03		5866.16				8669.1	9106.99		9733.71	10092.5
TGME49_305010.P3494	pre-mRNA branch site protein p14, putative	17215.61	886.967	859.487	731.605	0	0	0	0	529.341	0	770.417	822.472	0	6.40412	6.17087	5.2754	0	0	0	0	4.03313	0	5.874	6.26405	0	2391.35	2285.75	3218.61					1992.86		1909.63	2199.47		10531.9	10307.6	8334.08					6570.57		9538.63	10067.4
TGME49_305050.P3495	essential light chain ELC2	15277.29	20692.9	19272	20571.1	7050	6851.53	6753.72	10597.1	10421.5	10395.3	12466.4	12189.1	12052.9	149.408	138.367	148.333	53.9608	52.4944	51.5706	81.0751	79.4032	79.4027	95.0493	92.8336	91.7592	40594.4	39293.2	39902.5	13253.2	13540.3	13214.8	20660	20297.1	20511.8	24475.4	24107.9	23903.1	128007	116487	128413	46698.7	44166.5	42895.6	66147.3	67320.4	64361.9	77615.6	74666.8
TGME49_306670.P3528	cytochrome c oxidase subunit ApiCOX26	21514.36	3273.39	3216.48	3501.74	1130.55	1562	1306.45	2563.27	2456.53	2575.28	2759.45	2994.27	3143.14	23.6347	23.0934	25.25	8.65325	11.9676	9.97592	19.6108	18.7167	19.6708	21.0393	22.8047	23.9287	4520.4	4969.72	5038.61	2255.71	2201.69	2363.58	3938.37	3481.72	3818.65	4161.6	4796.22	4625.03	28012.6	26555.1	29845.9	10741.5	14782.7	12541.2	21649.1	21741.4	22545.7	23782.3	24181.5
TGME49_308093-t26_1-p1	rhoptry kinase family protein (incomplete catalytic triad)	59866.81	2277.5	2224.51	2270.57	228.062	0	0	476.161	478.129	580.878	510.209	732.787	521.616	16.4442	15.9713	16.3724	1.74559	0	0	3.64296	3.64294	4.43693	3.89006	5.581	3.97106	7455.39	6716.39	6929.51	2016.11			2488.43	1960.96	2301.49	2757.89	2484.19	2899.91	18896.2	17927.9	18286.2	6591.96			9049.44	9056.99	9515.89	10446.8	9648.76
TGME49_308810-t26_1-p1	rhoptry neck protein RON9	158582.55	543.223	725.011	698.084	171.193	102.084	95.4007	338.064	374.557	331.102	427.574	376.624	339.958	3.92221	5.20537	5.03369	1.31031	0.782135	0.728468	2.58643	2.8538	2.52906	3.26002	2.86842	2.5881	5304.56	5427.97	5327.5	1966.89	1887.97	1958.09	3249.58	3273.46	3107.4	3919.03	3790.58	3426.53	15714.1	22713.4	19941.7	10732.4	6005.86	6171.88	13079.8	13951.1	11687.1	15291.7	15297.4
TGME49_308860.P3545	apical cap protein AC3	69756.99	3737.58	3675.03	3728.28	1660.08	1301.37	1573.75	2263.21	2395.12	2239.14	2768.86	2802.89	2848.6	26.9862	26.3857	26.8836	12.7063	9.97071	12.017	17.3152	18.2488	17.1033	21.111	21.3471	21.6864	9021.83	8806.33	9100.5	4087.51	3879.14	4039.54	5686.51	5706.71	5458.53	6993.22	6869.12	6857.02	34083	33826.3	32344	15382.9	12414.6	14004.4	19016.1	21950.4	22034.9	26236.6	24677.7
TGME49_309560.P3571	nmda receptor glutamate-binding chain	29321.79	3484.39	3471.56	3363.26	1504.64	1343.76	1465.37	1942.16	1437.79	1777.68	2333.03	2219	2191.7	25.1582	24.9248	24.2516	11.5165	10.2955	11.1894	14.8589	10.9548	13.5785	17.788	16.9002	16.6854	13441.3	12868	12271.6	5449.37	5048.59	5571.49	7235.8	7106.48	6483.1	8494.63	8468.49	7921.67	41676.5	41506.1	40913.5	20055.6	18327.7	19838.6	24979.7	19377.4	23007.1	29095.7	28101.6
TGME49_309590.P3572	rhoptry protein ROP1	44679.12	86774.4	85240.3	87329.9	39030.8	37557.2	38443.2	48169.8	47503.5	46906	61199.4	61483.7	61567.5	626.533	612.001	629.711	298.742	287.752	293.548	368.533	361.937	358.283	466.612	468.268	468.713	180771	168564	178544	80244.8	79297.2	78155	98444.1	98834.4	98308.5	127800	125613	125525	596935	572495	599204	266442	261002	254642	333076	316993	314710	410341	413673
TGME49_309850-t26_1-p1	insulin-degrading enzyme	52098.84	70.6465	65.3619	113.542	0	0	0	0	0	40.1362	52.4392	0	42.0207	0.510085	0.46928	0.818718	0	0	0	0	0	0.306573	0.39982	0	0.319904	927.707	1433.91	1293.84						880.509	1150.41		921.851	3890.67		4812.8
TGME49_310370.P3606	hypothetical protein	63808.76	620.553	722.381	661.688	0	0	210.85	467.885	462.513	501.188	458.596	513.41	488.492	4.48055	5.18649	4.77125	0	0	1.61002	3.57965	3.52396	3.82823	3.49654	3.9102	3.71889	2555.66	3033.44	3020.24			1209.22	1964.55	2098.41	2116.73	2629.36	2293.45	2211.24	11063.9	12982.4	12174.2			4643.79	9050.46	9733.38	10075.4	7934.72	10423.1
TGME49_310470.P3610	cytochrome c oxidase subunit COX2b	21228.21	1634.02	1304.83	1340.06	472.302	416.127	479.997	825.9	1110.33	716.113	1230.03	1219.67	1214.81	11.798	9.36833	9.66278	3.615	3.18824	3.6652	6.31872	8.45976	5.46989	9.37833	9.28918	9.24839	4663.53	4095.88	4071.27	1922.62	1677.43	1954.34	3349.54	3482.25	2876.57	3920.54	3821.2	3834.53	16426.1	14047.7	14717.5	6752.65	6164.54	6625.63	10205	13744.1	9316.01	14819.3	14586.8
TGME49_311210-t26_1-p1	hypothetical protein	192534.35	107.937	90.766	85.8544	0	0	0	42.0349	42.6268	0	63.4811	0	54.4314	0.779329	0.651674	0.619072	0	0	0	0.321597	0.32478	0	0.484008	0	0.414387	1517.24	1696.38	1453.18				839.186	863.123		1284.8		914.995	9534.69	9272.93	6774.87				6268.47	6628.5		7295.37
TGME49_311230.P3639	basal complex component BCC7	504758.43	1131.37	1151.65	1171.58	319.246	364.582	301.725	485.856	472.843	476.787	567.578	615.171	550.302	8.1688	8.26851	8.44792	2.44351	2.79332	2.30394	3.71714	3.60266	3.64184	4.32746	4.68522	4.18945	12013.3	12378.4	12286.5	4804.33	4818.18	4802.62	6082.62	5954.18	6164.15	6813.76	7222.74	6951.35	42515.5	41386.2	40819.3	18225.3	17783.2	17737.3	22313.9	21007.4	20963.8	23023.2	28277.5
TGME49_311290-t26_1-p1	protein tyrosine phosphatase family protein, ptpla protein	30563.09	1614.78	1431.42	1543.08	596.91	326.764	550.167	884.057	873.836	913.082	1041.53	1141.26	1049.24	11.6591	10.2772	11.1267	4.56875	2.50357	4.20101	6.76366	6.65789	6.97441	7.9411	8.69201	7.98784	5181.77	4727.63	4879.89	1958.11	2133.99	2111.05	3039.07	2854.45	3093.85	3406.62	3786.14	3370.76	18915.1	18121.2	19704	9241.14	5010.57	9755.2	11509.7	12541	12568.7	13748.7	14247.3
TGME49_311470.P3650	rhoptry neck protein RON5	187595.66	7174.73	7193.76	7410.83	3043.04	3065.6	2970.41	4288.45	3884.09	3939.82	4490.97	5049.39	4598.95	51.8033	51.6491	53.4374	23.2914	23.4877	22.6817	32.8097	29.5935	30.0935	34.2411	38.4568	35.0118	26840.3	26368.6	26683.9	12232	11926.9	11831.5	15009.5	15174	15251.2	18493.8	17779	17958	110754	108383	112303	32581.2	34818.6	34118.8	78838.6	42252.5	39876.9	48805.4	92089
TGME49_311480.P3651	apical cap protein AC1	42379.81	1907.45	1854.6	1867.17	617.798	622.484	671.976	1109.18	754.405	1049.49	1258.25	1057.88	1287.97	13.7723	13.3155	13.4636	4.72864	4.76929	5.13113	8.48602	5.74793	8.01635	9.59345	8.05698	9.80529	4635.68	4803.17	4772.79	2336.12	2118.25	2300.21	2689.9	2628.6	2951.95	3206.83	3456.19	3415.26	23591.4	22451.7	22128.8	7475.88	7271.17	8205.86	15823.9	9544.7	15028.4	16854.9	10969.3
TGME49_313070-t26_1-p1	hypothetical protein	35571.74	803.081	781.59	862.023	0	0	192.352	746.188	472.96	755.286	829.135	842.744	901.635	5.79844	5.61159	6.2158	0	0	1.46878	5.70886	3.60356	5.76911	6.32169	6.41845	6.86415	3244.3	2260.95	3703.51			1906.2	3417.78	3261.63	3246.71	3654.68	3221.53	3784.79	13351.6	12643.9	14151.9				13787.8	7805.92	13648.7	13016.2	12618.6
TGME49_313240-t26_1-p1	ethylene-responsive RNA helicase, putative	85534.28	109.156	110.332	74.0975	0	0	0	85.6811	82.4968	75.3298	71.4863	92.1192	0	0.788137	0.792151	0.534296	0	0	0	0.655521	0.628556	0.575392	0.545043	0.701592	0	1520.92	1508.76	1349.56				1099.48	1211.47	1124.58	1198.36	1479.86		7779.2	8368.66	5519.96				6691.11	7117.35	6785.07	6582.89	7491.23
TGME49_313290.P3697	MORN repeat-containing protein	46012.46	2171.95	2102.27	2066.64	425.924	596.114	592.745	939.282	862.298	1000.51	1071.22	746.848	781.795	15.682	15.0937	14.902	3.26003	4.56725	4.52613	7.18617	6.56998	7.64219	8.16745	5.68809	5.95181	7294.88	7135.82	6750.16	2605.22	2647.99	2685.67	3022.56	3327.36	3581.08	4709.38	3777.45	3871.61	25306.8	25155.7	24171.1	8917.32	11948.4	11928.8	13173	14855.1	13998.9	15577.5	15033.2
TGME49_313430.P3705	nucleoporin, putative	593557.23	51.7283	49.0966	53.5072	0	0	0	23.2433	0	0	32.8253	43.7539	34.4023	0.373491	0.3525	0.385825	0	0	0	0.177827	0	0	0.250274	0.333236	0.261905	1400.52	1442.4	1454.78				831.573			1117	1215.91	1104.51	8416.35	5376.34	8182.76				4549.43			6891.13	7071.7
TGME49_313480.P3709	apical annuli protein AAP3	152491.12	32.7154	36.2683	37.1703	0	0	0	0	6.28283	15.4676	11.0016	22.0989	0	0.236213	0.260396	0.268025	0	0	0	0	0.0478698	0.118147	0.0838809	0.168308	0	970.071	1010.66	1045.02					467.08	626.793	817.884	657.431		5993.31	6333.4	6392.02						3421.51		5063.33
TGME49_313910.P3726	RNA recognition motif 2 protein	99537.11	434.544	369.916	363.388	0	0	0	245.072	129.347	162.119	366.933	254.069	351.361	3.13751	2.65589	2.62029	0	0	0	1.87497	0.985513	1.23832	2.79766	1.93502	2.67492	1434.53	1252.02	1493.71				944.562	1049.73	902.662	1169.79	1175.04	1067.9	11778	10886.8	11617.6				9600.91	5947.49	4202.34	11954.3	11702.3
TGME49_314430.P3743	serine/threonine specific protein phosphatase	55537.27	133.732	159.495	93.2068	0	0	0	26.4274	0	106.288	66.8523	80.9386	36.7762	0.965576	1.14513	0.672088	0	0	0	0.202189	0	0.811863	0.509711	0.616439	0.279977	1355.15	1696.02	1509.57				684.14		1045.86	903.022	1039.77	952.043	7115.1	7678.74	4697.19						6372.17	4095.58	4485.71
TGME49_314830-t26_1-p1	pre-mRNA splicing factor subunit, putative	12178.37	525.867	829.237	667.398	0	0	0	928.307	951.899	850.407	962.216	1003.97	850.033	3.79689	5.95369	4.81242	0	0	0	7.1022	7.25266	6.49567	7.33636	7.6464	6.47131	1245.26	2081.99	2181.56				1452.58	1770.04	1804	1594.87	2107.49	1704.76	7169.2	9610.89	8320.92				10063.6	9161.95	8291.62	10080.9	10473
TGME49_315490.P3773	rhoptry protein ROP10	60912.21	5665.48	5896.35	5851.37	2396.27	2550.58	2460.3	3007.44	3091.13	2907.68	3521.64	3554.77	3752.27	40.9062	42.3341	42.1926	18.3411	19.5418	18.7866	23.0091	23.5518	22.2098	26.8505	27.0736	28.5661	26272.4	27025.8	26057.8	11188.5	12007.4	11355.6	14117.2	14340.6	13864.8	16434.9	16686.9	17202.8	82699.7	88396.8	87597.4	36870	40026.3	38395.8	45790.6	47180	46265.9	52429	53699.7
TGME49_316240-t26_1-p1	dynactin subunit 4, putative	74751.31	40.4424	63.5827	37.7579	5.74941	0	0	0	0	0	0	0	50.748	0.292004	0.456505	0.272261	0.0440061	0	0	0	0	0	0	0	0.386345	578.421	727.963	847.047	395.353								820.506	3810.26	5962.63	3776.12
TGME49_316340.P3807	inner membrane complex protein IMC22	26849.66	8572.59	8798.39	8680.09	3742.14	3454.64	3731.68	4374.14	4651.2	4556.88	5441.01	5453.64	5559.21	61.8962	63.17	62.5897	28.6424	26.4684	28.4947	33.4653	35.4382	34.8069	41.4847	41.5356	42.3223	15330.1	15764	15062.9	6692.66	6402.68	6650.58	7743.25	8265.37	8092.11	9602.81	9739.07	10078.2	57719.3	61279	59485.6	27678.2	25797.2	26571.5	31618	32930.1	31761.9	37564.3	38430.1
TGME49_318440.P3831	helicase associated domain (ha2) protein	236961.57	1576.53	1617.29	1647.45	504.205	554.402	538.703	738.846	647.231	791.508	982.642	938.302	852.241	11.3829	11.6117	11.8793	3.85919	4.24767	4.11348	5.6527	4.93135	6.04578	7.4921	7.14623	6.48812	10258.8	9976.79	9880.76	4185.57	4179.48	4055.73	5275.32	5483.55	5213.22	6690.94	6701	6914.08	36756.7	42767.6	46215.5	11925.6	19633.1	13933.8	13886.2	11507.1	23584.1	25116.9	24475.7
TGME49_318525.P3834	hypothetical protein	188815.29	150.43	140.434	136.356	26.2058	18.4231	36.1059	100.128	90.7843	104.129	169.982	157.943	140.458	1.08615	1.00827	0.983222	0.20058	0.141153	0.2757	0.766047	0.691699	0.795371	1.29602	1.20292	1.06931	3491.03	3292.93	3410.32	784.493	779.859	1155.41	2179.17	2404.67	2358.19	3071.35	2957.61	2733.4	14570	14219.5	13137.4	5313.84	4085.84	7048	10592	10419.8	10355.5	13106.4	13158.2
TGME49_319300.P3845	glycosylphosphatidylinositol anchor attachment 1 protein, putative	113690.42	124.507	114.511	121.07	0	0	26.8269	55.8219	56.9405	11.3181	0	60.0492	60.0831	0.898975	0.822157	0.872999	0	0	0.204847	0.427077	0.433838	0.0864509	0	0.457342	0.457413	1374.19	1303.12	1326.22			568.045	562.059	736.486	585.754		820.672	835.632	8234.27	7670.79	8020.32			3522.72	5168.69	5829.16			5892.97
TGME49_319560.P3851	microneme protein MIC3	37884.24	43857.5	45522.1	44397.4	15500.8	15278	15270.3	25926.9	25523.9	25418.1	31140.8	31941.1	31198.1	316.662	326.836	320.137	118.644	117.055	116.602	198.359	194.471	194.151	237.432	243.267	237.511	147789	155098	146842	51025.1	50917.4	51644.7	85927.1	87515.6	84843.2	101929	106787	105124	439844	456965	458892	168354	169200	163727	286664	271798	275765	346555	351678
TGME49_319570.P3852	WD domain, G-beta repeat-containing protein	59754.35	76.3359	89.485	66.4003	0	0	0	88.2103	144.328	0	160.745	228.787	0	0.551164	0.642477	0.478794	0	0	0	0.674871	1.09965	0	1.22559	1.74247	0	730.083	736.831	890.055				851.266	852.839		886.028	989.651		5700.89	6135.6	4254.62				5876.71	4006.45		5930.71	6779.22
TGME49_319730-t26_1-p1	YOU2 family C2C2 zinc finger protein	17125.21	2977.35	2153.12	2957.32	0	0	0	2249	2252.59	2387.06	2514.64	2502.12	2837.81	21.4972	15.4588	21.3244	0	0	0	17.2064	17.1628	18.2331	19.1728	19.0564	21.6042	2514.58	2520.19	2644.22				2157.86	2015.7	2221.52	2480.27	2562.2	2469.23	21158.5	12290.5	21111.4				18816.8	16418.1	17566.2	17675.8	16166.4
TGME49_320020.P3868	apicomplexan amino acid transporter ApiAT2	62981.86	1700.54	1714.84	1717.16	568.191	471.829	443.855	927.874	910.191	922.674	1074.08	1185.93	1249.06	12.2783	12.312	12.382	4.34894	3.61501	3.38923	7.09889	6.93488	7.04767	8.18928	9.03222	9.50914	6212.19	6506.9	6545.31	2358.01	2157.97	2016.65	3688.22	3742.47	3973.12	4525.76	4631.64	4738.68	27241.9	26473.7	27800.9	11677.4	10049.1	10281.8	17117	18307.8	16907.1	18902.8	20591
TGME49_320030-t26_1-p1	hypothetical protein	81715.43	453.611	425.878	297.108	113.008	0	0	284.225	188.208	283.072	372.137	325.741	386.641	3.27518	3.05768	2.14236	0.864961	0	0	2.17452	1.43398	2.16219	2.83734	2.48089	2.9435	4086.24	3992.43	3666.87	2428.4			2350.24	2364.82	2695.08	2536.66	2603.43	2896.87	13781.2	12910.5	7692.31				11268.3	5768.33	11244	12109.6	11374
TGME49_500036.P39	RNA binding protein, putative	26225.32	141.107	130.87	132.259	0	0	0	79.4189	0	0	136.125	140.827	0	1.01883	0.939609	0.953682	0	0	0	0.607611	0	0	1.03788	1.07256	0	706.701	653.461	663.443				781.872			690.03	694.732		3732.55	3665.11	3790.63							3632.54	3699.96
TGME49_500225.P231	hypothetical protein, conserved	69369.87	1654.27	1632.87	1593.08	632.519	592.429	706.988	1076.52	1044.67	1048.36	1141.47	1230.99	1139.5	11.9443	11.7236	11.4873	4.84131	4.53902	5.39848	8.23617	7.95953	8.00772	8.70308	9.37542	8.67499	5210.29	5167.11	5059.65	2392.47	2649.59	2433.68	3507.16	3474.8	3518.5	4356.1	3945.41	4251.33	24903	22644.5	22586.7	9852.17	7534.25	12007.3	17120	17227.4	17315.3	14028.4	19122.2
TGME49_500327.P117	hypothetical protein, conserved	489132.75	13.0844	5.60226	11.2268	0	0	0	6.07795	0	0	0	2.95092	4.39906	0.0944727	0.0402227	0.0809532	0	0	0	0.0465006	0	0	0	0.0224746	0.0334901	858.227	1006.21	797.508				564.174				273.935	453.685	4600.31		4497.25				3424.71				2811.15
[truncated: 124 more columns]

## Sheet: C2 vs WT over
Leading_Protein	PG.ProteinDescriptions	PG.MolecularWeight	IBAQ S1_R1	IBAQ S1_R2	IBAQ S1_R3	IBAQ S2_R1	IBAQ S2_R2	IBAQ S2_R3	IBAQ S3_R1	IBAQ S3_R2	IBAQ S3_R3	IBAQ S4_R1	IBAQ S4_R2	IBAQ S4_R3	rAbu S1_R1	rAbu S1_R2	rAbu S1_R3	rAbu S2_R1	rAbu S2_R2	rAbu S2_R3	rAbu S3_R1	rAbu S3_R2	rAbu S3_R3	rAbu S4_R1	rAbu S4_R2	rAbu S4_R3	SN S1_R1	SN S1_R2	SN S1_R3	SN S2_R1	SN S2_R2	SN S2_R3	SN S3_R1	SN S3_R2	SN S3_R3	SN S4_R1	SN S4_R2	SN S4_R3	Top3 S1_R1	Top3 S1_R2	Top3 S1_R3	Top3 S2_R1	Top3 S2_R2	Top3 S2_R3	Top3 S3_R1	Top3 S3_R2	Top3 S3_R3	Top3 S4_R1	Top3 S4_R2
TGME49_201180.P465	megakaryocyte stimulating factor MSF	132288.19	0	0	0	256.858	147.62	275.599	244.622	203.516	227.961	406.606	374.435	380.507	0	0	0	1.966	1.13102	2.10444	1.87153	1.55062	1.74124	3.10015	2.85174	2.8968				1587.13	1460.86	1719.16	1579.82	1611.67	1838.95	2524.35	2229.97	2369.11				9288.55	5201.13	9429.2	8844.91	6515.64	7197.66	12233	11561.5
TGME49_224760-t26_1-p1	SAG-related sequence SRS40E	42204.64	0	0	0	57.9595	51.5073	167.06	260.254	236.753	314.609	251.318	331.303	388.383	0	0	0	0.443623	0.394634	1.27565	1.99113	1.80386	2.40308	1.91616	2.52325	2.95676				866.86	766.013	897.64	1396.9	1265.89	1503.05	1741.34	1864.45	1831.15						7122.52	8140.8	8188.96	9181.04	5598.52	9469.75
TGME49_230180.P1359	dense granule protein GRA24	57330.25	144.017	227.686	250.48	621.895	526.366	784.513	1142.56	769.657	1157.69	1468.61	1193.89	1404.06	1.03984	1.63472	1.80614	4.75999	4.03286	5.99045	8.74135	5.86413	8.84282	11.1974	9.09284	10.6891	1212.33	1137.94	1182.24	1859.43	1966	1754.4	3216.12	2997.23	3124.65	3889.6	4040.46	4137.68		5178.5	4403.45	7855.84	7154.85	16228.1	17724.6	9067.47	17328.3	20043.8	11442.6
TGME49_239090-t26_1-p1	SAG-related sequence SRS23	30780.49	0	0	0	36.9757	0	0	426.319	392.551	430.347	438.491	520.149	100.987	0	0	0	0.283012	0	0	3.26164	2.9909	3.28712	3.34325	3.96152	0.768814				649.891			1847.38	1726.96	1949.46	1981.33	2305.88	1176.73							8932.57	8550.85	8955.64	9127.47	10209.9
TGME49_265870.P2552	pantoate-beta-alanine ligase	86182.25	0	0	0	63.1716	37.6614	34.3354	135.397	70.2657	97.6673	116.66	175.438	171.897	0	0	0	0.483516	0.288551	0.262181	1.03589	0.535365	0.746013	0.889468	1.33616	1.30865				558.418	587.767	545.41	849.966	749.568	765.285	1064.23	1004.89	933.175				5036.9	5092.26	5089.75	5727.08	5616.84	5755.98	6314.73	5875.48
TGME49_273980-t26_1-p1	dense granule protein GRA80	21646.22	0	0	0	1978.56	2053.53	2053.6	1514.86	1987.23	1597.98	2145.14	1913.64	2000.14	0	0	0	15.1439	15.7335	15.6811	11.5898	15.141	12.2059	16.3555	14.5745	15.2271				3434.04	3131.41	3754.45	2747.74	3287.59	3024.37	3520.23	3553.51	3693.31				14940.1	16132.4	16200.6	12745.7	15737.7	13076	16318.7	15498.4
TGME49_277230.P2979	dense granule protein GRA82	41224.19	0	0	0	617.653	771.724	878.489	818.621	643.287	691.218	801.636	908.186	1012.8	0	0	0	4.72752	5.91273	6.70804	6.26303	4.9013	5.27974	6.11203	6.91687	7.71044				886.845	1196.67	1507.22	1080.46	945.815	1034.04	1272.63	1348.53	1368.08				7926.92	8557.76	9161.71	9087.22	7680.69	8379.16	8640.33	9382.43
TGME49_278370-t26_1-p1	Toxoplasma gondii family A protein	44940.31	0	0	0	0	0	0	407.41	442.186	537.03	578.322	569.66	539.492	0	0	0	0	0	0	3.11697	3.36908	4.102	4.40938	4.3386	4.10716							1351.97	1016.95	1251.24	1290.39	1436.32	1381.56							8359.88	9055.08	10100.2	10849.5	10564
TGME49_292260-t26_1-p1	SAG-related sequence SRS36B	38679.53	0	0	0	259.344	0	0	1161.48	1195.13	994.063	1621.42	1247.74	1320.59	0	0	0	1.98502	0	0	8.88614	9.10591	7.59296	12.3624	9.50294	10.0537				1268.12			3674.67	3504.15	3312.54	4719.41	4178.33	4371.7				8078.03			14275.7	13408.5	13672.1	17392.6	15797.9
TGME49_308950.P3550	histidine acid phosphatase superfamily protein	66302.78	1044.59	1272.33	1015.39	246.962	314.078	175.555	3897.52	3844.31	3783.83	4956.38	4725.62	4904.79	7.54222	9.13494	7.32169	1.89025	2.40638	1.34052	29.8188	29.2904	28.902	37.7897	35.9909	37.3402	3541.64	3574.21	3561.91	1461.82	1536.16	1561.89	12719.7	12693.3	12628.7	16146	16268.4	15998	13930.7	14006.3	14600	8062.66	7757.34	8446.55	48724.9	46128.3	46981.8	59821.2	58248.9
TGME49_322010-t26_1-p1	myosin-light-chain kinase	62099.81	0	0	0	146.829	197.001	403.911	455.876	452.807	372.206	445.226	511.29	605.652	0	0	0	1.12383	1.50936	3.08422	3.48777	3.45001	2.84302	3.3946	3.89405	4.61083				1176.25	1288.89	1313.78	1714.2	1866.81	1797.27	1906.74	2124.23	2062.02				5566.93	5414	9503.37	10437.2	11527.7	10863	11650.7	12569.5
[truncated: 122 more columns]

## Sheet: C2 vs WT down
Leading_Protein	PG.ProteinDescriptions	PG.MolecularWeight	IBAQ S1_R1	IBAQ S1_R2	IBAQ S1_R3	IBAQ S2_R1	IBAQ S2_R2	IBAQ S2_R3	IBAQ S3_R1	IBAQ S3_R2	IBAQ S3_R3	IBAQ S4_R1	IBAQ S4_R2	IBAQ S4_R3	rAbu S1_R1	rAbu S1_R2	rAbu S1_R3	rAbu S2_R1	rAbu S2_R2	rAbu S2_R3	rAbu S3_R1	rAbu S3_R2	rAbu S3_R3	rAbu S4_R1	rAbu S4_R2	rAbu S4_R3	SN S1_R1	SN S1_R2	SN S1_R3	SN S2_R1	SN S2_R2	SN S2_R3	SN S3_R1	SN S3_R2	SN S3_R3	SN S4_R1	SN S4_R2	SN S4_R3	Top3 S1_R1	Top3 S1_R2	Top3 S1_R3	Top3 S2_R1	Top3 S2_R2	Top3 S2_R3	Top3 S3_R1	Top3 S3_R2	Top3 S3_R3	Top3 S4_R1	Top3 S4_R2
TGME49_201840-t26_1-p1	aspartyl protease ASP1	66901.43	2475.7	2348.11	2164.3	272.416	339.889	321.875	360.504	408.056	549.244	438.015	405.421	327.824	17.8751	16.8588	15.6062	2.08508	2.60413	2.4578	2.75811	3.10904	4.1953	3.33962	3.08774	2.49572	8822.05	8728.61	9000.91	2077.22	2091.99	2141.62	2044.21	2236.11	2402.03	2572.52	2595.46	2456.67	28791.8	27570	27385.9	10185.9	10081.9	10632.3	10292.5	10467.9	11041.9	11453.3	11545.9
TGME49_202020.P479	DnAK-TPR	83727.73	86.9808	88.0646	99.4308	0	0	0	0	0	0	0	0	0	0.628023	0.632279	0.716968	0	0	0	0	0	0	0	0	0	1079.63	1236.25	1232.9										7174.71	7098.29	7603.78
TGME49_202610.P496	protein phosphatase PPM3D	94070.41	142.76	152.199	161.63	0	0	46.287	0	0	0	0	68.9505	84.744	1.03076	1.09274	1.16547	0	0	0.353442	0	0	0	0	0.525136	0.645157	1622.18	1691.09	1811.52			1143.77					992.657	1376.86	9189.52	9649.7	10189.7			4576.23					5105.02
TGME49_203720-t26_1-p1	vitamin k epoxide reductase family protein	20479.88	3633.27	3424.43	3592.69	347.531	534.685	396.319	338.251	619.093	578.955	604.488	599.146	753.093	26.2331	24.5865	25.9059	2.66	4.0966	3.02625	2.58786	4.71697	4.42224	4.60888	4.56317	5.73331	8545.58	8226.14	8486.2	1472.7	1844.77	1628.29	1389.72	1770.78	1599.44	2135.72	2166.71	2042.02	24649	22878.3	24009.7		5727.81					5879.06	5866.45
TGME49_205730-t26_1-p1	hypothetical protein	17361.8	581.084	516.276	645.276	0	0	0	0	0	0	0	0	355.244	4.19557	3.70671	4.6529	0	0	0	0	0	0	0	0	2.70447	1766.12	1525.96	1959.83									1080.35	5822.96	5518.12	6241.8
TGME49_207130.P606	SAG-related sequence SRS49A	38615.75	1134.68	628.752	1168.53	0	0	0	0	0	0	0	0	0	8.19266	4.51426	8.42595	0	0	0	0	0	0	0	0	0	3618.59	3636.48	3449.6										18194	7191.92	18101.7
TGME49_207160-t26_1-p1	SAG-related sequence SRS49D	38170	1431.08	1578.57	1428.89	0	0	0	168.345	0	0	164.048	178.576	157.987	10.3328	11.3337	10.3033	0	0	0	1.28796	0	0	1.25078	1.36006	1.20275	3143.6	3399.93	3279.75				1114.36			1409.08	1517.89	1336.83	18950	20970.9	18772.1
TGME49_207210-t26_1-p1	hypothetical protein	13038.71	8603.52	9085.04	9851.04	1472.58	1055.23	1741.5	34.294	409.401	0	21.0105	0	0	62.1195	65.228	71.033	11.2711	8.08485	13.2979	0.262373	3.11929	0	0.160193	0	0	7600.52	7722.14	8275.47	1687.48	1793.6	1919.31	201.858	393.589		190.845			47095.3	47722.1	55597.7	12414.6	9649.74	13203.2
TGME49_207930.P631	phosphatidylethanolamine-binding protein	22599.85	324.125	339.945	376.632	247.003	0	0	0	0	0	0	0	0	2.34026	2.44071	2.71578	1.89056	0	0	0	0	0	0	0	0	1634.51	1685.83	1878.35	1210.55									5570.32	5761.23	6110.22	4867.62
TGME49_208550.P647	hypothetical protein	35667.97	810.582	692.532	448.623	178.033	0	246.537	0	0	0	0	0	352.617	5.85261	4.97218	3.23489	1.36267	0	1.88253	0	0	0	0	0	2.68448	1935.77	1747.31	1834.32	1255.99		1485.29						1395.57	13786.1	11964.6	8735.05	4905.11		4966.49
TGME49_208730.P651	microneme adhesive repeat protein MCP4	104831.81	434.295	462.329	449.769	0	0	0	0	0	0	58.3335	0	0	3.13572	3.31939	3.24316	0	0	0	0	0	0	0.444761	0	0	961.94	1011.06	881.19							349.355			11502.3	11135.6	10359.3							4155.91
TGME49_208740.P652	microneme adhesive repeat protein MCP3	61577.73	621.638	598.103	600.463	0	0	80.15	0	62.573	0	131.833	170.562	188.807	4.48838	4.29421	4.32977	0	0	0.612016	0	0.476753	0	1.00515	1.29902	1.43739	2048.39	1980.61	1973.76			616.007		526.242		693.715	749.42	762.057	9582.18	8870.33	10042			4070.15		3443.08		3702.55	5436.22
TGME49_208780.P655	ubiquitin-conjugating enzyme subfamily protein	23681.56	641.365	723.384	839.586	218.943	175.13	505.033	0	0	0	896.3	647.474	1057.48	4.63081	5.19369	6.05402	1.67579	1.34179	3.85637	0	0	0	6.83379	4.93125	8.05059	2219.51	2446.24	1905.83	1628.75	1302.82	1620.58				2017.42	2247.42	2246.32	6828.86	7550.9	9553.44			5990.37				9431.08	6827.37
TGME49_209755-t26_1-p1	cyst matrix protein MAG2	140481.26	4174.96	4017.8	4293.1	596.925	575.4	674.317	58.3934	0	0	0	0	28.1577	30.1442	28.8467	30.9563	4.56887	4.40854	5.14901	0.446751	0	0	0	0	0.214365	13074.3	15542	16192.8	3335.6	3179.44	3300.67	1410.88					546.955	127531	116589	132026	25447.5	25531.2	27692.3
TGME49_209985-t26_1-p1	rhoptry protein ROP42	61798.99	4181.61	3855.32	3810.87	0	0	132.559	428.364	521.313	441.375	817.542	812.838	754.862	30.1923	27.6801	27.4791	0	0	1.0122	3.27729	3.97196	3.37136	6.2333	6.19068	5.74677	10728	10780.6	10966.4			1253.63	1974.21	2276.63	2076.49	3153.73	2991.48	2947.66	55733.3	45489.6	47279.2			5409.98	6587.6	7835.73	6646.84	9692.2	9716.85
TGME49_210095.P703	rhoptry protein ROP43	42747.43	590.177	594.705	565.013	0	0	0	15.9226	0	0	0	0	0	4.26122	4.26981	4.07415	0	0	0	0.121819	0	0	0	0	0	2444.92	2052.14	2438.18				838.789						10808.9	11116	11567
TGME49_210778.P717	hemimethylated DNA binding domain-containing protein	78494.16	146.352	146.664	146.805	0	0	0	0	0	0	113.034	113.54	110.521	1.05669	1.05301	1.05857	0	0	0	0	0	0	0.86182	0.864735	0.841398	1693.38	1751.51	1641.7							1279.86	1303.74	1302.57	8386.65	8230.75	8315.6							7327.13	7337.98
TGME49_212860-t26_1-p1	hypothetical protein	107698.79	152.746	205.933	174.619	0	0	0	0	0	0	0	0	141.075	1.10287	1.47854	1.25913	0	0	0	0	0	0	0	0	1.07401	1344.52	1535.79	1496.13									1118.35	6690.9	9197.01	8479.59
TGME49_215730-t26_1-p1	Gas41, putative	54701.98	71.0949	204.16	135.134	0	0	0	0	0	0	0	0	0	0.513323	1.46581	0.974411	0	0	0	0	0	0	0	0	0	1293.02	1270.38	1355.01											7536.77	4976.98
TGME49_216140.P877	tetratricopeptide repeat-containing protein ANK1	61167.21	442.8	386.656	483.909	0	0	0	0	0	0	0	0	0	3.19713	2.77608	3.48933	0	0	0	0	0	0	0	0	0	2811.02	2807.83	2733.4										11522.5	11718.7	12844.4
TGME49_216180-t26_1-p1	hypothetical protein	16440.82	3151.28	3099.83	3290.07	503.508	471.059	721.62	721.665	640.079	515.246	1835.1	1091.12	2073.18	22.753	22.2559	23.7238	3.85386	3.60912	5.51021	5.52125	4.87686	3.93561	13.9916	8.3101	15.7831	4002	4013.93	4117.8	1552.83	1440.92	2167.89	2007.01	1835.7	1589.64	2553.08	2343.07	2685.41	25270.9	25247.3	26447.2				7230.78			15793.8	9366.04
TGME49_216810-t26_1-p1	5'-nucleotidase, C-terminal domain-containing protein	78347.87	155.144	202.923	233.316	0	0	0	0	0	0	0	0	0	1.12018	1.45693	1.68237	0	0	0	0	0	0	0	0	0	1146.64	1076.85	1220.01										7921.8	9103.19	9348.88
TGME49_222350-t26_1-p1	hypothetical protein	47882.15	226.153	292.648	165.876	0	0	0	0	0	0	65.2496	0	124.436	1.63288	2.10113	1.19608	0	0	0	0	0	0	0.497492	0	0.947335	1089.45	1092.21	1048.4							747.181		782.264	7790.34	7455.63	7413.23							3750.63
TGME49_224460.P1117	aminopeptidase N3	108717.94	2269.37	2341.12	2344.55	1006.86	1007.77	1023.41	795.158	877.462	719.293	1032.24	1037.86	859.317	16.3854	16.8085	16.9059	7.70653	7.72126	7.81468	6.08352	6.68551	5.49419	7.87025	7.90446	6.54199	11978.1	12715.3	12106.5	6331.37	5925.54	6025.34	5104.29	5057.56	4818.95	6220.38	6154.12	5691.69	42723.5	43905.8	43827.6	26017.7	24640	23812.8	21602.4	23080	16203.8	24575.8	25191
TGME49_225870-t26_1-p1	hypothetical protein	161059.59	203.941	201.11	224.792	0	0	0	0	0	0	35.9841	0	0	1.47251	1.44391	1.62091	0	0	0	0	0	0	0.274359	0	0	1551.26	1274.49	1309.08							703.496			10007.3	9375.66	9565.74
TGME49_226220-t26_1-p1	alveolin domain containing intermediate filament IMC9	80159.13	157.328	113.104	162.8	34.3948	0	0	0	0	0	83.5791	57.3783	66.665	1.13595	0.812056	1.1739	0.263258	0	0	0	0	0	0.637244	0.437	0.507521	1156.92	1103.23	1113.37	769.979						792.14	764.914	844.423	7179.29	7002.17	7029.22	3689.84						5848.41	5011.08
TGME49_230705.P1383	dense granule protein GRA51	28565.96	1475.78	1864.69	1808.44	453.028	183.566	0	487.309	548.438	567.872	857.684	794.167	641.45	10.6555	13.388	13.0402	3.46748	1.40643	0	3.72825	4.17863	4.33758	6.53937	6.04848	4.88336	1650.28	1719.65	1593.69	459.729	427.497		551.624	534.357	543.568	674.762	686.123	695.122	14692.6	15233.2	15412	6498.3	3785.4		6882.04	7602.2	6784.45	7514.75	8634.33
TGME49_231000.P1396	START domain-containing protein	94359.84	248.578	204.098	244.2	0	0	31.5543	0	0	0	0	0	54.98	1.79479	1.46536	1.76086	0	0	0.240945	0	0	0	0	0	0.418563	1155.89	1324.29	1245.03			364.848						618.245	8697.49	7789.02	9926.98			3541.52
TGME49_232000.P1437	dense granule protein GRA30	69211.09	1150.64	1134.42	1202.52	443.522	378.177	341.746	282.02	292.277	390.271	447.805	600.233	467.795	8.3079	8.14478	8.67105	3.39473	2.89748	2.60953	2.15765	2.22691	2.98101	3.41426	4.57145	3.56132	4050.75	4030.92	4102.41	2032.33	1913.35	1719.48	1485.21	1505.78	1621.91	2122.2	2149.51	2016.23	19601.4	20192.7	19725.1	10755.4	10930.5	9853.57	5994.7	9961.05	10097.5	10712.8	12368.6
TGME49_232780.P1482	basal complex component BCC1	77671.9	89.4129	97.4113	55.0684	0	0	34.8733	0	0	0	0	0	0	0.645584	0.699386	0.397083	0	0	0.266289	0	0	0	0	0	0	1336.94	1088.88	917.972			595.065							6648.38	5992.51	4338.37			3665
TGME49_233310.P1504	peptidase D, putative	67077.26	112.096	192.146	158.563	0	0	0	0	0	0	0	154.867	84.7004	0.809365	1.37956	1.14335	0	0	0	0	0	0	0	1.17949	0.644824	1235.46	1475.39	1275.16								1102.24	1171.34	6584.39	6864.94	6758.96								6223.08
TGME49_233450-t26_1-p1	SAG-related sequence SRS29A	44215.65	3429.73	3520.53	3762.84	2745.66	2728.41	2727.05	1411.51	1490.42	1305.56	1806.86	1689.63	1889.31	24.7635	25.2764	27.1328	21.0153	20.9042	20.8234	10.7991	11.3557	9.97226	13.7763	12.8685	14.3833	12440.3	12414.2	13235.6	9567.75	9693.05	9388.35	5150.87	5309	4960.2	6295.98	6462.13	6692.57	38543.1	41253.2	41441	32140	33144.8	34299	19797.4	19681.5	17818.8	23289.3	22083.2
TGME49_239620-t26_1-p1	5'-nucleotidase, C-terminal domain-containing protein	95851.82	305.467	273.148	299.044	0	0	0	0	0	0	0	0	0	2.20555	1.96112	2.15632	0	0	0	0	0	0	0	0	0	1207.39	1257.07	1371.43										9351.09	9001.32	10352.3
TGME49_243350-t26_1-p1	gamma-glutamyl hydrolase	81503.55	55.9398	50.0514	72.9092	0	0	0	0	0	0	0	0	0	0.4039	0.359355	0.525728	0	0	0	0	0	0	0	0	0	1204.35	1230.68	1524.69										4741.17	4371.73	5227.29
TGME49_243390-t26_1-p1	ER membrane protein complex subunit 7, putative	36630.19	696.562	644.116	778.033	0	0	0	0	0	0	550.553	0	0	5.02935	4.62457	5.61018	0	0	0	0	0	0	4.19766	0	0	3232.88	2665.5	3860.76							2516.24			11797.3	11354.6	12953.7							9022.38
TGME49_244470.P1790	apical ring protein RNG2	290405.18	31.068	17.3302	31.6313	0	0	0	0	0	0	0	0	0	0.224319	0.124426	0.228084	0	0	0	0	0	0	0	0	0	1078.34	845.201	986.638										6610.83	6064.3	6298.38
TGME49_244530-t26_1-p1	dense granule protein GRA49	63996.58	297.48	157.536	114.202	61.2783	0	0	0	0	0	63.3849	0	51.6779	2.14788	1.13106	0.82348	0.469024	0	0	0	0	0	0.483275	0	0.393424	1998.68	1805.37	1739.29	1294.08						1338.57		1091.34	10320.2	5366.07	5285.34
TGME49_244840-t26_1-p1	zinc knuckle domain-containing protein	24157.01	320.031	276.257	323.128	0	0	0	0	0	0	0	0	270.901	2.31071	1.98344	2.32999	0	0	0	0	0	0	0	0	2.06237	1508.44	1416.76	1501.16									1343.21	7389.1	5726.36	7509.67
TGME49_246600-t26_1-p1	ABC1 family protein	205406.56	33.279	27.4621	13.0045	0	0	0	0	0	0	0	0	0	0.240283	0.19717	0.0937717	0	0	0	0	0	0	0	0	0	1364.76	915.404	834.709										4714.37	6340.24	3768.39
TGME49_247520.P1857	WAVE complex interacting protein WIP	26535.6	24039.7	24779.7	24110.7	10373.3	9585.02	9889.56	10249.1	10379.6	10243.9	10707.2	11972.7	10908	173.573	177.911	173.856	79.3972	73.4376	75.5155	78.4126	79.084	78.2459	81.6363	91.1856	83.0427	48965.9	46810.7	49026.8	22543.9	21985.9	22219.5	23359	22842.2	22870.1	24351.4	27109.7	24898.5	166343	165413	169796	70915.9	69500.7	73104.8	78968	79818.6	76357	82914.6	90078.4
TGME49_248810.P1906	nuclear factor NF7	54282.51	7728.07	7915.93	7925.51	3517.08	3297.81	3299.91	2887.12	2971.31	3239.7	3905.16	3470.49	3685.59	55.7986	56.8342	57.1486	26.9198	25.2668	25.1977	22.0885	22.6389	24.7458	29.7747	26.4317	28.0584	21936.8	22512.2	22894.9	10043.9	9566.42	9455.61	9558.87	9310.51	9277.81	11096.5	10069.4	10540.8	65560.1	73249	69897.1	34470.3	32990.1	33588.3	20618.6	22528.1	33658.5	36509.4	35171.9
TGME49_251770-t26_1-p1	hypothetical protein	137946.49	140.341	162.392	164.696	25.1758	0	0	0	0	0	76.8776	0	0	1.0133	1.16593	1.18757	0.192696	0	0	0	0	0	0.586149	0	0	1489.05	1439.18	1406.18	491.478						782.921			10784.9	10723.2	10467.6	3971.22						5951.59
TGME49_254370-t26_1-p1	guanylyl cyclase	477037.02	36.4398	35.9718	47.4463	0	0	23.8908	0	0	0	0	6.34257	21.1462	0.263104	0.258267	0.342122	0	0	0.182427	0	0	0	0	0.0483058	0.160986	1145.51	1190.53	1443.73			699.538					753.982	1072.16	8230.31	8690.15	10023.1			5467.99
TGME49_254580.P2061	adenine nucleotide transporter ANT	45522.86	368.593	397.844	385.743	184.32	0	220.495	0	0	0	183.935	164.709	154.718	2.66134	2.85641	2.78148	1.41079	0	1.68368	0	0	0	1.4024	1.25445	1.17787	3511.58	2889.6	2847.55	1662.13		1652.16				1548.92	1301.31	1492.85	9008.22	11217.3	10429.8	5739.14		7436.92				5469.5	6368.94
TGME49_254770.P2073	shewanella-like protein phosphatase SLP	46466.5	518.666	391.305	517.026	293.331	0	0	0	0	0	0	63.7873	0	3.7449	2.80946	3.72813	2.24516	0	0	0	0	0	0	0.485813	0	2683.22	2523.46	2394.29	1639.99							1756.91		12760.1	11119.9	11508	8617.1
TGME49_255890.P2120	pyridine nucleotide-disulfide oxidoreductase domain-containing protein	85897.97	131.067	116.159	125.366	0	0	0	0	0	0	72.7979	82.5481	0	0.946337	0.833987	0.903979	0	0	0	0	0	0	0.555043	0.628697	0	824.418	761.891	717.249							510.502	552.436		5624.85	7495.75	7591.42							3735.21	3777.09
TGME49_257040-t26_1-p1	TB2/DP1, HVA22 family protein	24051.7	3123.28	3080.31	3115.91	1202.49	1118.74	1294.61	1159	1345.86	1172.46	1687.19	1726.43	1714.31	22.5509	22.1157	22.4679	9.20388	8.57144	9.88546	8.86715	10.2543	8.9556	12.8639	13.1487	13.0511	8175.45	7780.26	8196.39	3120.98	2789.96	3436.48	3513.33	3657.88	3412.66	4290.71	4401.3	4008.25	27510.9	27615.6	27742.3	12952.8	12368.9	13056.4	11076.3	14245.4	11010.2	15604.7	16952.5
TGME49_257530-t26_1-p1	apicomplexan amino acid transporter ApiAT5-3	54600.33	5311.54	5364.41	5041.46	2139.33	2147.4	2196.19	2188.93	2169.71	2252.42	2727.69	2782.52	2887.69	38.3506	38.515	36.3526	16.3745	16.4528	16.7698	16.7469	16.5313	17.2047	20.7971	21.192	21.984	19084.4	18707.6	18454.7	8009.98	7727.53	7772.52	8759.89	8065.39	8444.5	10714.4	10320.9	10818.8	66465.3	69515.8	63544.2	27643.6	27797.8	27804.1	29078.1	29776.7	29797.4	33984.8	36223.2
TGME49_258230-t26_1-p1	rhoptry kinase family protein ROP20	61206.38	622.784	670.156	602.757	216.86	150.636	160.91	0	0	0	0	0	0	4.49665	4.81153	4.34631	1.65985	1.15413	1.22869	0	0	0	0	0	0	3449.14	4144.2	3956.84	1524.39	1467.79	1217.22							15437.4	16415	14836	8821.37	5606.65	7367.63
TGME49_259020-t26_1-p1	bradyzoite antigen BAG1	25041.41	2192.82	2142.89	2042.78	311.082	620.955	471.004	0	0	0	0	0	0	15.8327	15.3854	14.7299	2.38103	4.75757	3.59653	0	0	0	0	0	0	1891.91	2065.3	1953.85	549.695	616.319	506.745							19804.2	18126	17631.8	4892.08	8305.27	7665.45
TGME49_262010-t26_1-p1	calmodulin CAM2	15407.49	444.416	365.381	475.516	0	0	0	59.4586	0	0	0	0	0	3.20879	2.62333	3.42881	0	0	0	0.4549	0	0	0	0	0	1456.58	1303.21	1736.15				621.285						7575.77	5650.35	7803.15
TGME49_262050-t26_1-p1	rhoptry kinase family protein ROP39	65132.47	9649.76	9490.18	9278.5	2760.43	2955.62	2794.57	1990.1	1535.39	1737.58	1775.96	1998.3	2043.1	69.6737	68.1368	66.9046	21.1283	22.6451	21.339	15.2257	11.6984	13.2722	13.5407	15.2193	15.5542	31777.3	31651.6	30279.6	10587.1	10165.8	10389.5	6464.44	5621.64	5507.11	6452.64	7079.13	6594.49	109090	110360	103803	42982.2	39191.9	39689.3	26392	25318.5	25509	28610	30372.9
TGME49_264660-t26_1-p1	SAG-related sequence SRS44	262471.9	13422.9	13545.9	13459	786.136	919.966	735.491	1531.04	1333.76	1534.62	1694.42	1532.48	1837.05	96.9166	97.2555	97.0488	6.01709	7.04851	5.61612	11.7135	10.1621	11.7219	12.919	11.6715	13.9855	113113	113521	111886	8659.42	8949.06	8448.73	12159.9	12446.5	12586.6	13960	13998.4	13891.5	158129	162049	158292	14968.2	36083	13685.3	54498	17086	44813.2	46432.1	29971.3
TGME49_265010.P2530	glutamate 5-kinase domain-containing protein	101291.1	39.9827	67.9686	68.8692	0	0	0	0	13.2222	0	0	0	45.2862	0.288685	0.487995	0.496597	0	0	0	0	0.100742	0	0	0	0.344764	763.581	780.072	868.236					435.755				681.992	4252.36	6343.81	6818.19
TGME49_266800.P2582	vacuolar iron transporter VIT	32532.47	394.192	311.831	385.41	0	0	30.193	0	0	0	0	0	0	2.84616	2.23886	2.77908	0	0	0.23055	0	0	0	0	0	0	1553.64	1082.64	1473.91			807.487							7908.64	7035.3	7825.35
TGME49_267580-t26_1-p1	cyclin2 related protein	94842.92	48.167	87.7628	103.224	0	0	0	0	0	0	21.6912	35.0031	37.8556	0.347778	0.630112	0.744323	0	0	0	0	0	0	0.165383	0.266588	0.288195	692.9	672.65	844.834							495.277	440.697	531.666	5573.46	5872.55	6269.38							3161.4	4891.79
TGME49_268860.P2654	enolase 1	48341.41	647.371	581.524	689.416	119.784	0	68.4237	0	0	0	0	0	0	4.67418	4.17517	4.97119	0.91683	0	0.522476	0	0	0	0	0	0	1574.62	1662.34	1731.1	353.28		370.706							12658.2	12068.5	13621.9	4913.68		3866.41
TGME49_269340-t26_1-p1	hypothetical protein	64859.66	706.791	693.649	690.126	38.0644	48.6759	33.8244	66.0172	113.316	188.755	123.106	89.5468	60.566	5.10321	4.9802	4.9763	0.291345	0.37294	0.258279	0.505078	0.863375	1.44177	0.938618	0.682	0.461089	1899.9	1879.95	1898.9	436.857	485.051	424.071	687.471	552.499	822.982	731.78	669.411	581.499	16701.3	16042.7	15719					5474.33	5506.44
TGME49_270240-t26_1-p1	MAG1	49180.33	24551.5	25676.5	25398.5	7838.9	8118.6	7932.4	11341.2	10993.3	11274	13536	14060.6	13029	177.268	184.35	183.141	59.999	62.2023	60.5709	86.7683	83.7594	86.1145	103.205	107.087	99.1897	52919.3	53463.3	53121	17898.7	18294.5	17634.2	24742.4	24166.4	24876.2	29764.5	29890.9	30207	173008	177981	175262	59068.6	61015.3	60443.4	83801.8	81092	84036.6	103534	108154
TGME49_275460-t26_1-p1	hypothetical protein	30743.49	1597.65	1658.07	1545.69	811.794	522.96	956.729	347.523	474.76	561.696	726.257	551.367	901.273	11.5354	11.9045	11.1455	6.21348	4.00677	7.30548	2.6588	3.61727	4.29041	5.5373	4.19929	6.8614	2355.13	2342.9	2188.14	1141.64	1100.82	1385.03	1032.93	909.728	1027.34	1430.4	1550.72	1400.85	12508.8	13097.2	12554.3	7999.11	7540.8	9464.15	4942.76	7047.62	4819.46	8416.3	5706.3
TGME49_278080-t26_1-p1	Toxoplasma gondii family A protein	52459.76	663.859	766.372	636.312	0	0	0	0	0	0	0	0	0	4.79322	5.50233	4.58827	0	0	0	0	0	0	0	0	0	782.699	960.429	855.974										15478.4	17151.6	14990.2
TGME49_280570-t26_1-p1	SAG-related sequence SRS35A	18530.57	21468.9	21446.5	22056.4	2913.19	2994.51	2904.78	0	264.381	0	0	212.44	0	155.011	153.98	159.042	22.2976	22.9431	22.1806	0	2.01436	0	0	1.61797	0	34787.4	34048	34913.8	7035.71	4990.52	5986.56		1722.31			1404.07		152107	147148	150565	27049.1	24696.3	25312.6
TGME49_285250.P3126	hypothetical protein	121221.15	123.844	121.671	114.214	0	0	0	0	0	0	100.133	0	88.5164	0.894182	0.873561	0.823566	0	0	0	0	0	0	0.763461	0	0.673876	1535.45	1592.83	1487.57							1774.04		1429.04	8170.73	8555.46	8042.44							8303.58
TGME49_286240.P3153	kelch repeat protein, putative	67370.65	453.785	286.402	363.407	0	0	0	0	0	0	0	255.884	389.892	3.27644	2.05629	2.62042	0	0	0	0	0	0	0	1.94885	2.96825	1976.48	1751.08	1923.37								1347.62	1904.85	11287.9	10880	7607.13								5884.95
TGME49_290260-t26_1-p1	thioredoxin family Trp26 protein	23128.94	328.81	431.331	406.147	0	0	0	0	0	0	0	0	21.2746	2.37409	3.09683	2.92861	0	0	0	0	0	0	0	0	0.161963	1138.97	1427.64	1373.47									660.021		6206.98	6075.05
TGME49_291040-t26_1-p1	lactate dehydrogenase LDH2	35334.12	1766.13	1717.52	1439.38	0	0	0	0	0	0	0	0	0	12.7519	12.3313	10.379	0	0	0	0	0	0	0	0	0	3087.76	3019.69	2769.19										16933.2	15862.7	16160.6
TGME49_293440.P3298	hypothetical protein	58737.37	3498.49	3469.94	3824.82	662.983	607.095	617.734	777.551	851.075	879.34	1161.89	1130.29	936.556	25.26	24.9132	27.5797	5.07448	4.65138	4.71695	5.94881	6.48447	6.71668	8.85875	8.6084	7.13001	8087.25	8082.73	8277.57	2412.96	2234.09	2190.6	2774.59	2706.98	2834.43	3224.21	3594.89	2940.43	34384.4	30671.5	36313.5	12735.7	12797.6	12303	13326.6	13579.2	14229.4	14308.3	16481.5
TGME49_295110-t26_1-p1	rhoptry protein ROP7	63395.22	120269	120711	119232	47072.6	43425.9	43237.6	49928.8	49472.5	48441.6	59465.3	60001.1	60803.5	868.372	866.67	859.75	360.294	332.717	330.157	381.99	376.938	370.012	453.39	456.976	462.898	316420	313625	314611	122242	122743	120960	129251	127596	126570	153673	155634	158786	934901	933268	909404	388506	386950	394983	400937	402062	405991	458231	460491
TGME49_297720-t26_1-p1	trehalose-phosphatase	136691.02	336.76	365.208	271.11	170.565	208.551	215.567	0	0	0	0	0	0	2.43149	2.62209	1.9549	1.30551	1.59786	1.64604	0	0	0	0	0	0	2171.81	2264.38	2595.48	1797.08	2413.66	1942.36							10208.6	10566	10743.9	11974.8	12679.5	12584.5
TGME49_300290.P3464	syntaxin-10	25215.66	475.83	500.888	178.591	0	0	0	0	0	0	0	0	203.424	3.43561	3.59623	1.28777	0	0	0	0	0	0	0	0	1.54867	1745.37	1730.46	1725.07									1698.58	7122.86	8612.23
TGME49_300380-t26_1-p1	endoplasmic reticulum oxidoreductin, putative	66270.89	227.208	212.341	224.848	0	0	0	0	0	0	0	100.229	0	1.6405	1.52455	1.62132	0	0	0	0	0	0	0	0.763358	0	1637	1703.81	1676.33								1307.78		8232.88	8690.37	8900.96								4774.68
TGME49_309930.P3585	dense granule protein GRA56	108886.26	673.077	723.432	753.255	0	0	0	0	0	0	0	0	0	4.85978	5.19403	5.43151	0	0	0	0	0	0	0	0	0	3571.06	3325.43	3233.98										18476.7	16713.6	15969
TGME49_310802.P3624	CRAL/TRIO domain-containing protein	88003.82	147.685	161.812	141.465	0	0	0	18.5947	0	0	0	0	0	1.06632	1.16176	1.02006	0	0	0	0.142263	0	0	0	0	0	932.574	927.715	1069.15				387.75						8888.47	8006.98	8260.97
TGME49_311220.P3638	hypothetical protein	171280.97	19.7669	27.6243	13.2445	0	0	0	0	0	0	0	0	0	0.142722	0.198335	0.0955024	0	0	0	0	0	0	0	0	0	796.876	1029.11	980.093										3808.38	4492.37
TGME49_312150-t26_1-p1	hypothetical protein	60547.25	2690.53	2577.99	2725.44	802.621	847.233	884.441	866.454	1016.49	1014.53	1168.56	1151.77	1187.52	19.4263	18.5092	19.6524	6.14327	6.49125	6.75349	6.62899	7.74482	7.74929	8.90962	8.77203	9.0406	11008.9	10585.6	11433.2	3547.7	3700.02	3745.95	3740.94	4054.46	4144.61	4822.13	4887.01	4798.06	35853.8	36098.3	37519	14687.8	14484.2	14736.2	15072.4	15782.9	16191.6	17764.7	17485.3
TGME49_312600-t26_1-p1	heat shock protein HSP21	21278.92	10218.6	9872.55	9439.55	3643.66	3352.46	3360.33	3793.91	3311.59	3629.07	4476.78	4233.81	4213.3	73.7811	70.8821	68.0659	27.8886	25.6855	25.6591	29.0261	25.2315	27.72	34.133	32.2452	32.0759	26586.8	26034.6	25299.2	10180.3	9627.19	10231.2	9864.55	9368.12	10297.7	11870.7	11279.3	10868.5	87420.4	75106.9	74171.5	35941.1	32889.5	32808.1	36839	33868.3	36790.4	42205.3	38946
TGME49_313050-t26_1-p1	oxidoreductase, short chain dehydrogenase/reductase family protein	40367.01	701.553	681.314	518.259	0	0	0	0	0	0	0	0	0	5.06539	4.89164	3.73702	0	0	0	0	0	0	0	0	0	3683.86	3934.12	3220.73										14433.8	14440	13112.6
TGME49_313440.P3706	dense granule protein GRA59	35503.39	202.487	193.995	212.845	0	0	48.5973	0	0	0	0	164.66	0	1.462	1.39283	1.53477	0	0	0.371083	0	0	0	0	1.25407	0	1565.98	1551.96	1592.71			1213.42					1156.42		5611.35	5512.27	5812.04								4934.17
TGME49_313780-t26_1-p1	hypothetical protein	47246.33	718.877	646.178	727.924	139.646	131.945	112.132	0	0	0	118.007	0	0	5.19047	4.63938	5.24886	1.06885	1.01093	0.856224	0	0	0	0.899736	0	0	1626.05	1305.97	1644.69	837.877	791.672	672.79				708.04			6739.03	6278.99	6810.54
TGME49_315320.P3763	SAG-related sequence SRS52A	34260	23955.4	23506	23014.4	5250.47	4901.18	5461.89	8389.42	8723.28	8318.87	10116.8	9061.68	10177.3	172.964	168.767	165.951	40.1871	37.5514	41.7064	64.185	66.464	63.5421	77.1352	69.015	77.4796	59149.4	57794	56305.3	12801.7	11951.3	13331.4	21246.6	21836.9	20865.4	24745.2	23874	25400.3	194412	196908	185324	46074.7	42457.4	44955.8	74626.4	76468.8	68938.5	85395.8	76635.9
TGME49_315530.P3777	vacuolar protein sorting-associated protein 39	126079.4	94.5061	90.7013	93.3764	0	0	0	0	0	0	0	0	62.3313	0.682358	0.65121	0.673311	0	0	0	0	0	0	0	0	0.474529	1560.44	1495.74	1598.04									1314.27	8022.16	8174.42	7953.72
TGME49_319350-t26_1-p1	SAG-related sequence SRS17B	39375.46	24523.3	24591.8	24352.8	3582.27	3572.96	3641.13	2572.85	2344.32	2179.08	2745.8	2466.67	2622.2	177.064	176.562	175.601	27.4188	27.375	27.8033	19.6841	17.8617	16.6445	20.9352	18.7865	19.9628	90646.9	92591	91377.8	14364.8	13689	13229.9	9717.15	9815.15	9679.71	11265.5	10984.5	10532.5	282141	279942	273781	49628.3	49178.2	46539.7	33642.7	33624.3	33765.3	38460.2	37499.2
TGME49_320190-t26_1-p1	SAG-related sequence SRS16B	41479.62	454.979	456.587	482.289	0	0	0	0	0	0	62.1294	0	0	3.28506	3.27817	3.47765	0	0	0	0	0	0	0.473702	0	0	2414.29	1912.61	2233.49							1114.19			11212.9	12319.3	11496.5
TGME49_320640-t26_1-p1	peptidylprolyl isomerase domain-containing protein	85986.55	62.2635	70.3665	71.0206	0	0	59.2317	0	0	0	62.0209	0	0	0.449558	0.505211	0.512109	0	0	0.452286	0	0	0	0.472875	0	0	1229.77	1372.15	1447.23			1069.28				1567.66			4769.59	5176.98	5198.47			5979
TGME49_500171.P175	lipocalin, putative	22672.65	203.925	265.563	109.985	0	0	0	0	0	0	0	0	0	1.47239	1.90667	0.793073	0	0	0	0	0	0	0	0	0	1114.06	1426.76	1209.84										4619.89	5327.49
TGME49_500251.P257	hypothetical protein, conserved	18964.8	3164.29	3262.36	3300.26	1229.06	1382.7	1515.06	1177.31	1234.15	1203.7	1650.03	1547.22	1534	22.8469	23.4228	23.7973	9.40723	10.5939	11.5688	9.00723	9.40315	9.19421	12.5805	11.7838	11.6783	9437.41	9629.36	9999.27	4517.73	4245.44	4308.06	3517.09	3763.24	3461.13	4522.31	4435.86	4437.32	33197.8	32975.3	33425.2	14054.8	16361.7	19049.7	13988.5	14779.3	13970.9	18529.5	17193.8
TGME49_500354.P144	hypothetical protein, conserved	28068.23	553.222	647.804	345.712	352.059	510.733	338.804	0	0	0	0	308.153	72.0488	3.9944	4.65105	2.49284	2.69466	3.91309	2.58707	0	0	0	0	2.34693	0.548508	2674.23	3100.6	2481.09	2340.82	2393.24	2410.16					2031.5	1569.15	11152.6	12394.9	7390.7	7205.6	10604.3	7098.63					6652.31
[truncated: 122 more columns]

## Sheet: C3 vs WT over
Leading_Protein	PG.ProteinDescriptions	PG.MolecularWeight	IBAQ S1_R1	IBAQ S1_R2	IBAQ S1_R3	IBAQ S2_R1	IBAQ S2_R2	IBAQ S2_R3	IBAQ S3_R1	IBAQ S3_R2	IBAQ S3_R3	IBAQ S4_R1	IBAQ S4_R2	IBAQ S4_R3	rAbu S1_R1	rAbu S1_R2	rAbu S1_R3	rAbu S2_R1	rAbu S2_R2	rAbu S2_R3	rAbu S3_R1	rAbu S3_R2	rAbu S3_R3	rAbu S4_R1	rAbu S4_R2	rAbu S4_R3	SN S1_R1	SN S1_R2	SN S1_R3	SN S2_R1	SN S2_R2	SN S2_R3	SN S3_R1	SN S3_R2	SN S3_R3	SN S4_R1	SN S4_R2	SN S4_R3	Top3 S1_R1	Top3 S1_R2	Top3 S1_R3	Top3 S2_R1	Top3 S2_R2	Top3 S2_R3	Top3 S3_R1	Top3 S3_R2	Top3 S3_R3	Top3 S4_R1	Top3 S4_R2
TGME49_201180.P465	megakaryocyte stimulating factor MSF	132288.19	0	0	0	256.858	147.62	275.599	244.622	203.516	227.961	406.606	374.435	380.507	0	0	0	1.966	1.13102	2.10444	1.87153	1.55062	1.74124	3.10015	2.85174	2.8968				1587.13	1460.86	1719.16	1579.82	1611.67	1838.95	2524.35	2229.97	2369.11				9288.55	5201.13	9429.2	8844.91	6515.64	7197.66	12233	11561.5
TGME49_217530.P908	dense granule protein GRA63	63768.17	0	0	0	264.227	272.959	277.655	135.35	84.3837	95.1651	167.921	126.257	193.954	0	0	0	2.0224	2.09133	2.12014	1.03552	0.642933	0.726901	1.2803	0.961593	1.47657				1384.14	1557.28	1328.45	631.253	748.92	572.891	1035.47	1088.9	1150.68				8251.64	8533.95	8193.64	6754.14	4153.84	3940.31	6277.45	4820.29
TGME49_217740.P923	3-ketoacyl-(acyl-carrier-protein) reductase	39040.23	1710.12	1730.45	1549.92	1325.29	1557.43	1489.89	3288.16	3193.97	3320.27	3756.63	3750.6	3754.04	12.3475	12.4241	11.176	10.1438	11.9325	11.3767	25.1567	24.3353	25.3613	28.6422	28.5651	28.5795	5017.36	5315.63	4880.75	4287.35	4470.09	4548.75	9779.07	9739.94	10262.2	10922	11624.3	11141.7	20679.9	19943.2	19645.1	18738.6	19348.5	20122.6	36859.3	35638.6	36304.2	42187.2	41316.1
TGME49_224760-t26_1-p1	SAG-related sequence SRS40E	42204.64	0	0	0	57.9595	51.5073	167.06	260.254	236.753	314.609	251.318	331.303	388.383	0	0	0	0.443623	0.394634	1.27565	1.99113	1.80386	2.40308	1.91616	2.52325	2.95676				866.86	766.013	897.64	1396.9	1265.89	1503.05	1741.34	1864.45	1831.15						7122.52	8140.8	8188.96	9181.04	5598.52	9469.75
TGME49_224770.P1127	SAG-related sequence SRS40D	40837	0	0	0	209.029	179.44	0	340.16	372.992	354.642	496.315	489.992	420.954	0	0	0	1.59991	1.37482	0	2.60247	2.84188	2.70887	3.78412	3.73184	3.20472				621.032	712.16		763.539	928.209	853.603	1328.14	1354.63	1111.57				7044.26	5102.51		9040.52	9768.73	9252.45	11349.9	10899.5
TGME49_225990-t26_1-p1	acyl transferase domain-containing protein	53257.47	0	0	0	0	0	0	197.747	197.791	0	203.731	202.181	180.554	0	0	0	0	0	0	1.51291	1.507	0	1.55333	1.53984	1.37456							1664.25	1586.64		1648.26	1682.8	1376.8							8304.08	8378.64		8527.34	8464.25
TGME49_230180.P1359	dense granule protein GRA24	57330.25	144.017	227.686	250.48	621.895	526.366	784.513	1142.56	769.657	1157.69	1468.61	1193.89	1404.06	1.03984	1.63472	1.80614	4.75999	4.03286	5.99045	8.74135	5.86413	8.84282	11.1974	9.09284	10.6891	1212.33	1137.94	1182.24	1859.43	1966	1754.4	3216.12	2997.23	3124.65	3889.6	4040.46	4137.68		5178.5	4403.45	7855.84	7154.85	16228.1	17724.6	9067.47	17328.3	20043.8	11442.6
TGME49_234380.P1533	microneme protein MIC21	39435.98	0	0	0	0	0	0	376.099	0	228.422	472.793	410.953	481.817	0	0	0	0	0	0	2.87743	0	1.74475	3.60478	3.12987	3.66807							1488.97		1233.35	1957.59	1697.09	1986.49							8732.62		5219.35	9922.44	9155.75
TGME49_239090-t26_1-p1	SAG-related sequence SRS23	30780.49	0	0	0	36.9757	0	0	426.319	392.551	430.347	438.491	520.149	100.987	0	0	0	0.283012	0	0	3.26164	2.9909	3.28712	3.34325	3.96152	0.768814				649.891			1847.38	1726.96	1949.46	1981.33	2305.88	1176.73							8932.57	8550.85	8955.64	9127.47	10209.9
TGME49_265870.P2552	pantoate-beta-alanine ligase	86182.25	0	0	0	63.1716	37.6614	34.3354	135.397	70.2657	97.6673	116.66	175.438	171.897	0	0	0	0.483516	0.288551	0.262181	1.03589	0.535365	0.746013	0.889468	1.33616	1.30865				558.418	587.767	545.41	849.966	749.568	765.285	1064.23	1004.89	933.175				5036.9	5092.26	5089.75	5727.08	5616.84	5755.98	6314.73	5875.48
TGME49_270690.P2777	dynamin-related protein DRPC	130255.5	0	0	0	0	0	0	41.9641	0	0	42.4368	45.6495	43.7788	0	0	0	0	0	0	0.321055	0	0	0.323557	0.347673	0.333288							1247.53			1037.13	1048.75	1216.77							5414.66			6657.58	5433.51
TGME49_273980-t26_1-p1	dense granule protein GRA80	21646.22	0	0	0	1978.56	2053.53	2053.6	1514.86	1987.23	1597.98	2145.14	1913.64	2000.14	0	0	0	15.1439	15.7335	15.6811	11.5898	15.141	12.2059	16.3555	14.5745	15.2271				3434.04	3131.41	3754.45	2747.74	3287.59	3024.37	3520.23	3553.51	3693.31				14940.1	16132.4	16200.6	12745.7	15737.7	13076	16318.7	15498.4
TGME49_277230.P2979	dense granule protein GRA82	41224.19	0	0	0	617.653	771.724	878.489	818.621	643.287	691.218	801.636	908.186	1012.8	0	0	0	4.72752	5.91273	6.70804	6.26303	4.9013	5.27974	6.11203	6.91687	7.71044				886.845	1196.67	1507.22	1080.46	945.815	1034.04	1272.63	1348.53	1368.08				7926.92	8557.76	9161.71	9087.22	7680.69	8379.16	8640.33	9382.43
TGME49_278370-t26_1-p1	Toxoplasma gondii family A protein	44940.31	0	0	0	0	0	0	407.41	442.186	537.03	578.322	569.66	539.492	0	0	0	0	0	0	3.11697	3.36908	4.102	4.40938	4.3386	4.10716							1351.97	1016.95	1251.24	1290.39	1436.32	1381.56							8359.88	9055.08	10100.2	10849.5	10564
TGME49_292260-t26_1-p1	SAG-related sequence SRS36B	38679.53	0	0	0	259.344	0	0	1161.48	1195.13	994.063	1621.42	1247.74	1320.59	0	0	0	1.98502	0	0	8.88614	9.10591	7.59296	12.3624	9.50294	10.0537				1268.12			3674.67	3504.15	3312.54	4719.41	4178.33	4371.7				8078.03			14275.7	13408.5	13672.1	17392.6	15797.9
TGME49_301160-t26_1-p1	SAG-related sequence SRS19C	41854.38	290.475	233.672	355.028	263.76	271.358	311.03	894.58	834.072	965.673	911.731	1091.87	1154.86	2.0973	1.6777	2.56	2.01882	2.07907	2.37499	6.84417	6.35493	7.37611	6.95144	8.31581	8.79194	1551.79	1242.13	1320.94	1521.87	1419.47	1693.62	3331.24	3167.27	3342.19	3924.57	3684.78	4084.16	8117.97	4569.5	7311.29	8107.72	8189.13	8873.16	13613.4	12969.8	13827.9	15502.2	14458.1
TGME49_308950.P3550	histidine acid phosphatase superfamily protein	66302.78	1044.59	1272.33	1015.39	246.962	314.078	175.555	3897.52	3844.31	3783.83	4956.38	4725.62	4904.79	7.54222	9.13494	7.32169	1.89025	2.40638	1.34052	29.8188	29.2904	28.902	37.7897	35.9909	37.3402	3541.64	3574.21	3561.91	1461.82	1536.16	1561.89	12719.7	12693.3	12628.7	16146	16268.4	15998	13930.7	14006.3	14600	8062.66	7757.34	8446.55	48724.9	46128.3	46981.8	59821.2	58248.9
TGME49_322010-t26_1-p1	myosin-light-chain kinase	62099.81	0	0	0	146.829	197.001	403.911	455.876	452.807	372.206	445.226	511.29	605.652	0	0	0	1.12383	1.50936	3.08422	3.48777	3.45001	2.84302	3.3946	3.89405	4.61083				1176.25	1288.89	1313.78	1714.2	1866.81	1797.27	1906.74	2124.23	2062.02				5566.93	5414	9503.37	10437.2	11527.7	10863	11650.7	12569.5
[truncated: 122 more columns]

## Sheet: C3 vs WT down
Leading_Protein	PG.ProteinDescriptions	PG.MolecularWeight	IBAQ S1_R1	IBAQ S1_R2	IBAQ S1_R3	IBAQ S2_R1	IBAQ S2_R2	IBAQ S2_R3	IBAQ S3_R1	IBAQ S3_R2	IBAQ S3_R3	IBAQ S4_R1	IBAQ S4_R2	IBAQ S4_R3	rAbu S1_R1	rAbu S1_R2	rAbu S1_R3	rAbu S2_R1	rAbu S2_R2	rAbu S2_R3	rAbu S3_R1	rAbu S3_R2	rAbu S3_R3	rAbu S4_R1	rAbu S4_R2	rAbu S4_R3	SN S1_R1	SN S1_R2	SN S1_R3	SN S2_R1	SN S2_R2	SN S2_R3	SN S3_R1	SN S3_R2	SN S3_R3	SN S4_R1	SN S4_R2	SN S4_R3	Top3 S1_R1	Top3 S1_R2	Top3 S1_R3	Top3 S2_R1	Top3 S2_R2	Top3 S2_R3	Top3 S3_R1	Top3 S3_R2	Top3 S3_R3	Top3 S4_R1	Top3 S4_R2
TGME49_201840-t26_1-p1	aspartyl protease ASP1	66901.43	2475.7	2348.11	2164.3	272.416	339.889	321.875	360.504	408.056	549.244	438.015	405.421	327.824	17.8751	16.8588	15.6062	2.08508	2.60413	2.4578	2.75811	3.10904	4.1953	3.33962	3.08774	2.49572	8822.05	8728.61	9000.91	2077.22	2091.99	2141.62	2044.21	2236.11	2402.03	2572.52	2595.46	2456.67	28791.8	27570	27385.9	10185.9	10081.9	10632.3	10292.5	10467.9	11041.9	11453.3	11545.9
TGME49_202020.P479	DnAK-TPR	83727.73	86.9808	88.0646	99.4308	0	0	0	0	0	0	0	0	0	0.628023	0.632279	0.716968	0	0	0	0	0	0	0	0	0	1079.63	1236.25	1232.9										7174.71	7098.29	7603.78
TGME49_203720-t26_1-p1	vitamin k epoxide reductase family protein	20479.88	3633.27	3424.43	3592.69	347.531	534.685	396.319	338.251	619.093	578.955	604.488	599.146	753.093	26.2331	24.5865	25.9059	2.66	4.0966	3.02625	2.58786	4.71697	4.42224	4.60888	4.56317	5.73331	8545.58	8226.14	8486.2	1472.7	1844.77	1628.29	1389.72	1770.78	1599.44	2135.72	2166.71	2042.02	24649	22878.3	24009.7		5727.81					5879.06	5866.45
TGME49_204060.P541	syntaxin-12	53565.8	91.5239	111.129	119.51	0	0	0	0	0	0	0	0	0	0.660825	0.797876	0.861751	0	0	0	0	0	0	0	0	0	906.451	995.915	1054.05										4633.52	6419.17	6605.97
TGME49_206450.P585	autophagy-related cysteine peptidase atg4, putative	397388.03	60.2385	59.4314	57.0107	0	0	0	0	3.9247	0	0	0	0	0.434937	0.426701	0.411088	0	0	0	0	0.0299029	0	0	0	0	676.22	637.605	601.704					393.978					10148.2	10620.8	10515
TGME49_207130.P606	SAG-related sequence SRS49A	38615.75	1134.68	628.752	1168.53	0	0	0	0	0	0	0	0	0	8.19266	4.51426	8.42595	0	0	0	0	0	0	0	0	0	3618.59	3636.48	3449.6										18194	7191.92	18101.7
TGME49_207160-t26_1-p1	SAG-related sequence SRS49D	38170	1431.08	1578.57	1428.89	0	0	0	168.345	0	0	164.048	178.576	157.987	10.3328	11.3337	10.3033	0	0	0	1.28796	0	0	1.25078	1.36006	1.20275	3143.6	3399.93	3279.75				1114.36			1409.08	1517.89	1336.83	18950	20970.9	18772.1
TGME49_207210-t26_1-p1	hypothetical protein	13038.71	8603.52	9085.04	9851.04	1472.58	1055.23	1741.5	34.294	409.401	0	21.0105	0	0	62.1195	65.228	71.033	11.2711	8.08485	13.2979	0.262373	3.11929	0	0.160193	0	0	7600.52	7722.14	8275.47	1687.48	1793.6	1919.31	201.858	393.589		190.845			47095.3	47722.1	55597.7	12414.6	9649.74	13203.2
TGME49_207930.P631	phosphatidylethanolamine-binding protein	22599.85	324.125	339.945	376.632	247.003	0	0	0	0	0	0	0	0	2.34026	2.44071	2.71578	1.89056	0	0	0	0	0	0	0	0	1634.51	1685.83	1878.35	1210.55									5570.32	5761.23	6110.22	4867.62
TGME49_208730.P651	microneme adhesive repeat protein MCP4	104831.81	434.295	462.329	449.769	0	0	0	0	0	0	58.3335	0	0	3.13572	3.31939	3.24316	0	0	0	0	0	0	0.444761	0	0	961.94	1011.06	881.19							349.355			11502.3	11135.6	10359.3							4155.91
TGME49_209755-t26_1-p1	cyst matrix protein MAG2	140481.26	4174.96	4017.8	4293.1	596.925	575.4	674.317	58.3934	0	0	0	0	28.1577	30.1442	28.8467	30.9563	4.56887	4.40854	5.14901	0.446751	0	0	0	0	0.214365	13074.3	15542	16192.8	3335.6	3179.44	3300.67	1410.88					546.955	127531	116589	132026	25447.5	25531.2	27692.3
TGME49_209985-t26_1-p1	rhoptry protein ROP42	61798.99	4181.61	3855.32	3810.87	0	0	132.559	428.364	521.313	441.375	817.542	812.838	754.862	30.1923	27.6801	27.4791	0	0	1.0122	3.27729	3.97196	3.37136	6.2333	6.19068	5.74677	10728	10780.6	10966.4			1253.63	1974.21	2276.63	2076.49	3153.73	2991.48	2947.66	55733.3	45489.6	47279.2			5409.98	6587.6	7835.73	6646.84	9692.2	9716.85
TGME49_210095.P703	rhoptry protein ROP43	42747.43	590.177	594.705	565.013	0	0	0	15.9226	0	0	0	0	0	4.26122	4.26981	4.07415	0	0	0	0.121819	0	0	0	0	0	2444.92	2052.14	2438.18				838.789						10808.9	11116	11567
TGME49_215010.P843	hypothetical protein	97322.25	233.874	120.592	286.872	0	0	0	111.478	0	0	0	0	0	1.68863	0.865816	2.06855	0	0	0	0.852882	0	0	0	0	0	1057.48	1353.15	1185.86				899.51						9460.24	4454.48	10062				3808.57
TGME49_215170.P847	serine/threonine-protein phosphatase 2A catalytic subunit beta isoform, putative	60376.47	881.248	2866.07	3424.04	0	0	0	0	3216.17	0	0	0	0	6.36283	20.5776	24.6898	0	0	0	0	24.5045	0	0	0	0	18793.7	30098.8	27750.8					26763.6					26618.7	92103.7	95460.9					85378.3
TGME49_215730-t26_1-p1	Gas41, putative	54701.98	71.0949	204.16	135.134	0	0	0	0	0	0	0	0	0	0.513323	1.46581	0.974411	0	0	0	0	0	0	0	0	0	1293.02	1270.38	1355.01											7536.77	4976.98
TGME49_216140.P877	tetratricopeptide repeat-containing protein ANK1	61167.21	442.8	386.656	483.909	0	0	0	0	0	0	0	0	0	3.19713	2.77608	3.48933	0	0	0	0	0	0	0	0	0	2811.02	2807.83	2733.4										11522.5	11718.7	12844.4
TGME49_216810-t26_1-p1	5'-nucleotidase, C-terminal domain-containing protein	78347.87	155.144	202.923	233.316	0	0	0	0	0	0	0	0	0	1.12018	1.45693	1.68237	0	0	0	0	0	0	0	0	0	1146.64	1076.85	1220.01										7921.8	9103.19	9348.88
TGME49_218720.P946	calcium-dependent protein kinase CDPK6	160931.81	67.6987	81.5485	80.734	0	12.097	0	0	16.7275	0	0	0	0	0.488802	0.585495	0.58215	0	0.092684	0	0	0.127449	0	0	0	0	996.205	984.633	922.319		510.563			925.279					7169.87	7429.3	6786.17
TGME49_232780.P1482	basal complex component BCC1	77671.9	89.4129	97.4113	55.0684	0	0	34.8733	0	0	0	0	0	0	0.645584	0.699386	0.397083	0	0	0.266289	0	0	0	0	0	0	1336.94	1088.88	917.972			595.065							6648.38	5992.51	4338.37			3665
TGME49_239620-t26_1-p1	5'-nucleotidase, C-terminal domain-containing protein	95851.82	305.467	273.148	299.044	0	0	0	0	0	0	0	0	0	2.20555	1.96112	2.15632	0	0	0	0	0	0	0	0	0	1207.39	1257.07	1371.43										9351.09	9001.32	10352.3
TGME49_243350-t26_1-p1	gamma-glutamyl hydrolase	81503.55	55.9398	50.0514	72.9092	0	0	0	0	0	0	0	0	0	0.4039	0.359355	0.525728	0	0	0	0	0	0	0	0	0	1204.35	1230.68	1524.69										4741.17	4371.73	5227.29
TGME49_246600-t26_1-p1	ABC1 family protein	205406.56	33.279	27.4621	13.0045	0	0	0	0	0	0	0	0	0	0.240283	0.19717	0.0937717	0	0	0	0	0	0	0	0	0	1364.76	915.404	834.709										4714.37	6340.24	3768.39
TGME49_258230-t26_1-p1	rhoptry kinase family protein ROP20	61206.38	622.784	670.156	602.757	216.86	150.636	160.91	0	0	0	0	0	0	4.49665	4.81153	4.34631	1.65985	1.15413	1.22869	0	0	0	0	0	0	3449.14	4144.2	3956.84	1524.39	1467.79	1217.22							15437.4	16415	14836	8821.37	5606.65	7367.63
TGME49_259020-t26_1-p1	bradyzoite antigen BAG1	25041.41	2192.82	2142.89	2042.78	311.082	620.955	471.004	0	0	0	0	0	0	15.8327	15.3854	14.7299	2.38103	4.75757	3.59653	0	0	0	0	0	0	1891.91	2065.3	1953.85	549.695	616.319	506.745							19804.2	18126	17631.8	4892.08	8305.27	7665.45
TGME49_262010-t26_1-p1	calmodulin CAM2	15407.49	444.416	365.381	475.516	0	0	0	59.4586	0	0	0	0	0	3.20879	2.62333	3.42881	0	0	0	0.4549	0	0	0	0	0	1456.58	1303.21	1736.15				621.285						7575.77	5650.35	7803.15
TGME49_262050-t26_1-p1	rhoptry kinase family protein ROP39	65132.47	9649.76	9490.18	9278.5	2760.43	2955.62	2794.57	1990.1	1535.39	1737.58	1775.96	1998.3	2043.1	69.6737	68.1368	66.9046	21.1283	22.6451	21.339	15.2257	11.6984	13.2722	13.5407	15.2193	15.5542	31777.3	31651.6	30279.6	10587.1	10165.8	10389.5	6464.44	5621.64	5507.11	6452.64	7079.13	6594.49	109090	110360	103803	42982.2	39191.9	39689.3	26392	25318.5	25509	28610	30372.9
TGME49_264660-t26_1-p1	SAG-related sequence SRS44	262471.9	13422.9	13545.9	13459	786.136	919.966	735.491	1531.04	1333.76	1534.62	1694.42	1532.48	1837.05	96.9166	97.2555	97.0488	6.01709	7.04851	5.61612	11.7135	10.1621	11.7219	12.919	11.6715	13.9855	113113	113521	111886	8659.42	8949.06	8448.73	12159.9	12446.5	12586.6	13960	13998.4	13891.5	158129	162049	158292	14968.2	36083	13685.3	54498	17086	44813.2	46432.1	29971.3
TGME49_266800.P2582	vacuolar iron transporter VIT	32532.47	394.192	311.831	385.41	0	0	30.193	0	0	0	0	0	0	2.84616	2.23886	2.77908	0	0	0.23055	0	0	0	0	0	0	1553.64	1082.64	1473.91			807.487							7908.64	7035.3	7825.35
TGME49_268860.P2654	enolase 1	48341.41	647.371	581.524	689.416	119.784	0	68.4237	0	0	0	0	0	0	4.67418	4.17517	4.97119	0.91683	0	0.522476	0	0	0	0	0	0	1574.62	1662.34	1731.1	353.28		370.706							12658.2	12068.5	13621.9	4913.68		3866.41
TGME49_269340-t26_1-p1	hypothetical protein	64859.66	706.791	693.649	690.126	38.0644	48.6759	33.8244	66.0172	113.316	188.755	123.106	89.5468	60.566	5.10321	4.9802	4.9763	0.291345	0.37294	0.258279	0.505078	0.863375	1.44177	0.938618	0.682	0.461089	1899.9	1879.95	1898.9	436.857	485.051	424.071	687.471	552.499	822.982	731.78	669.411	581.499	16701.3	16042.7	15719					5474.33	5506.44
TGME49_278080-t26_1-p1	Toxoplasma gondii family A protein	52459.76	663.859	766.372	636.312	0	0	0	0	0	0	0	0	0	4.79322	5.50233	4.58827	0	0	0	0	0	0	0	0	0	782.699	960.429	855.974										15478.4	17151.6	14990.2
TGME49_280570-t26_1-p1	SAG-related sequence SRS35A	18530.57	21468.9	21446.5	22056.4	2913.19	2994.51	2904.78	0	264.381	0	0	212.44	0	155.011	153.98	159.042	22.2976	22.9431	22.1806	0	2.01436	0	0	1.61797	0	34787.4	34048	34913.8	7035.71	4990.52	5986.56		1722.31			1404.07		152107	147148	150565	27049.1	24696.3	25312.6
TGME49_288340-t26_1-p1	UBX domain-containing protein	54335.68	149.433	219.832	222.966	51.9515	0	0	0	54.1268	0	0	0	0	1.07895	1.57833	1.60775	0.397637	0	0	0	0.412401	0	0	0	0	1378.91	1245.72	1292.29	647.165				674.263					4789.58	6947.22	7080.62
TGME49_290260-t26_1-p1	thioredoxin family Trp26 protein	23128.94	328.81	431.331	406.147	0	0	0	0	0	0	0	0	21.2746	2.37409	3.09683	2.92861	0	0	0	0	0	0	0	0	0.161963	1138.97	1427.64	1373.47									660.021		6206.98	6075.05
TGME49_291040-t26_1-p1	lactate dehydrogenase LDH2	35334.12	1766.13	1717.52	1439.38	0	0	0	0	0	0	0	0	0	12.7519	12.3313	10.379	0	0	0	0	0	0	0	0	0	3087.76	3019.69	2769.19										16933.2	15862.7	16160.6
TGME49_293440.P3298	hypothetical protein	58737.37	3498.49	3469.94	3824.82	662.983	607.095	617.734	777.551	851.075	879.34	1161.89	1130.29	936.556	25.26	24.9132	27.5797	5.07448	4.65138	4.71695	5.94881	6.48447	6.71668	8.85875	8.6084	7.13001	8087.25	8082.73	8277.57	2412.96	2234.09	2190.6	2774.59	2706.98	2834.43	3224.21	3594.89	2940.43	34384.4	30671.5	36313.5	12735.7	12797.6	12303	13326.6	13579.2	14229.4	14308.3	16481.5
TGME49_297720-t26_1-p1	trehalose-phosphatase	136691.02	336.76	365.208	271.11	170.565	208.551	215.567	0	0	0	0	0	0	2.43149	2.62209	1.9549	1.30551	1.59786	1.64604	0	0	0	0	0	0	2171.81	2264.38	2595.48	1797.08	2413.66	1942.36							10208.6	10566	10743.9	11974.8	12679.5	12584.5
TGME49_306190-t26_1-p1	hypothetical protein	49302.24	915.263	853.218	806.186	0	0	72.5185	530.767	0	443.057	0	0	0	6.60843	6.12587	5.81318	0	0	0.553743	4.06074	0	3.38421	0	0	0	1718.95	1764.3	1685.43			754.032	758.325		783.972				15995.9	16547.9	16825			4155.6	14134.5		13365.7
TGME49_309930.P3585	dense granule protein GRA56	108886.26	673.077	723.432	753.255	0	0	0	0	0	0	0	0	0	4.85978	5.19403	5.43151	0	0	0	0	0	0	0	0	0	3571.06	3325.43	3233.98										18476.7	16713.6	15969
TGME49_310802.P3624	CRAL/TRIO domain-containing protein	88003.82	147.685	161.812	141.465	0	0	0	18.5947	0	0	0	0	0	1.06632	1.16176	1.02006	0	0	0	0.142263	0	0	0	0	0	932.574	927.715	1069.15				387.75						8888.47	8006.98	8260.97
TGME49_310900.P3626	AP2 domain transcription factor AP2XI-2	232852.15	142.1	114.388	118.96	0	0	0	27.8912	0	16.1034	0	0	0	1.02599	0.821272	0.857785	0	0	0	0.213387	0	0.123003	0	0	0	1339.66	1168.16	1400.72				709.371		712.326				10095.8	8026.04	9184.28				4318.98
TGME49_311220.P3638	hypothetical protein	171280.97	19.7669	27.6243	13.2445	0	0	0	0	0	0	0	0	0	0.142722	0.198335	0.0955024	0	0	0	0	0	0	0	0	0	796.876	1029.11	980.093										3808.38	4492.37
TGME49_313050-t26_1-p1	oxidoreductase, short chain dehydrogenase/reductase family protein	40367.01	701.553	681.314	518.259	0	0	0	0	0	0	0	0	0	5.06539	4.89164	3.73702	0	0	0	0	0	0	0	0	0	3683.86	3934.12	3220.73										14433.8	14440	13112.6
TGME49_313780-t26_1-p1	hypothetical protein	47246.33	718.877	646.178	727.924	139.646	131.945	112.132	0	0	0	118.007	0	0	5.19047	4.63938	5.24886	1.06885	1.01093	0.856224	0	0	0	0.899736	0	0	1626.05	1305.97	1644.69	837.877	791.672	672.79				708.04			6739.03	6278.99	6810.54
TGME49_314500-t26_1-p1	subtilisin SUB2	141582.2	46.2114	56.1725	80.1601	12.6397	6.63121	14.1601	22.3274	0	0	0	0	0	0.333658	0.403302	0.578012	0.0967444	0.0508064	0.108125	0.170821	0	0	0	0	0	1030.52	1309.14	1664.9	657.373	542.024	747.969	382.901						6625.51	7375.63	8918.53	3217.02		3382.6	3768.84
TGME49_314780-t26_1-p1	myosin G	227272.43	101.157	71.1562	85.8689	16.8929	0	0	26.2219	0	0	0	0	0	0.730378	0.510881	0.619176	0.129299	0	0	0.200616	0	0	0	0	0	870.894	1010.37	764.564	573.295			548.828						8037.1	7936.07	7117.05	3613.49			5639.03
TGME49_315320.P3763	SAG-related sequence SRS52A	34260	23955.4	23506	23014.4	5250.47	4901.18	5461.89	8389.42	8723.28	8318.87	10116.8	9061.68	10177.3	172.964	168.767	165.951	40.1871	37.5514	41.7064	64.185	66.464	63.5421	77.1352	69.015	77.4796	59149.4	57794	56305.3	12801.7	11951.3	13331.4	21246.6	21836.9	20865.4	24745.2	23874	25400.3	194412	196908	185324	46074.7	42457.4	44955.8	74626.4	76468.8	68938.5	85395.8	76635.9
TGME49_319350-t26_1-p1	SAG-related sequence SRS17B	39375.46	24523.3	24591.8	24352.8	3582.27	3572.96	3641.13	2572.85	2344.32	2179.08	2745.8	2466.67	2622.2	177.064	176.562	175.601	27.4188	27.375	27.8033	19.6841	17.8617	16.6445	20.9352	18.7865	19.9628	90646.9	92591	91377.8	14364.8	13689	13229.9	9717.15	9815.15	9679.71	11265.5	10984.5	10532.5	282141	279942	273781	49628.3	49178.2	46539.7	33642.7	33624.3	33765.3	38460.2	37499.2
TGME49_320190-t26_1-p1	SAG-related sequence SRS16B	41479.62	454.979	456.587	482.289	0	0	0	0	0	0	62.1294	0	0	3.28506	3.27817	3.47765	0	0	0	0	0	0	0.473702	0	0	2414.29	1912.61	2233.49							1114.19			11212.9	12319.3	11496.5
TGME49_500171.P175	lipocalin, putative	22672.65	203.925	265.563	109.985	0	0	0	0	0	0	0	0	0	1.47239	1.90667	0.793073	0	0	0	0	0	0	0	0	0	1114.06	1426.76	1209.84										4619.89	5327.49
[truncated: 122 more columns]

## Sheet: C2 and C3 over
Leading_Protein	PG.ProteinDescriptions	PG.MolecularWeight	IBAQ S1_R1	IBAQ S1_R2	IBAQ S1_R3	IBAQ S2_R1	IBAQ S2_R2	IBAQ S2_R3	IBAQ S3_R1	IBAQ S3_R2	IBAQ S3_R3	IBAQ S4_R1	IBAQ S4_R2	IBAQ S4_R3	rAbu S1_R1	rAbu S1_R2	rAbu S1_R3	rAbu S2_R1	rAbu S2_R2	rAbu S2_R3	rAbu S3_R1	rAbu S3_R2	rAbu S3_R3	rAbu S4_R1	rAbu S4_R2	rAbu S4_R3	SN S1_R1	SN S1_R2	SN S1_R3	SN S2_R1	SN S2_R2	SN S2_R3	SN S3_R1	SN S3_R2	SN S3_R3	SN S4_R1	SN S4_R2	SN S4_R3	Top3 S1_R1	Top3 S1_R2	Top3 S1_R3	Top3 S2_R1	Top3 S2_R2	Top3 S2_R3	Top3 S3_R1	Top3 S3_R2	Top3 S3_R3	Top3 S4_R1	Top3 S4_R2
TGME49_224760-t26_1-p1	SAG-related sequence SRS40E	42204.64	0	0	0	57.9595	51.5073	167.06	260.254	236.753	314.609	251.318	331.303	388.383	0	0	0	0.443623	0.394634	1.27565	1.99113	1.80386	2.40308	1.91616	2.52325	2.95676				866.86	766.013	897.64	1396.9	1265.89	1503.05	1741.34	1864.45	1831.15						7122.52	8140.8	8188.96	9181.04	5598.52	9469.75
TGME49_230180.P1359	dense granule protein GRA24	57330.25	144.017	227.686	250.48	621.895	526.366	784.513	1142.56	769.657	1157.69	1468.61	1193.89	1404.06	1.03984	1.63472	1.80614	4.75999	4.03286	5.99045	8.74135	5.86413	8.84282	11.1974	9.09284	10.6891	1212.33	1137.94	1182.24	1859.43	1966	1754.4	3216.12	2997.23	3124.65	3889.6	4040.46	4137.68		5178.5	4403.45	7855.84	7154.85	16228.1	17724.6	9067.47	17328.3	20043.8	11442.6
TGME49_239090-t26_1-p1	SAG-related sequence SRS23	30780.49	0	0	0	36.9757	0	0	426.319	392.551	430.347	438.491	520.149	100.987	0	0	0	0.283012	0	0	3.26164	2.9909	3.28712	3.34325	3.96152	0.768814				649.891			1847.38	1726.96	1949.46	1981.33	2305.88	1176.73							8932.57	8550.85	8955.64	9127.47	10209.9
TGME49_265870.P2552	pantoate-beta-alanine ligase	86182.25	0	0	0	63.1716	37.6614	34.3354	135.397	70.2657	97.6673	116.66	175.438	171.897	0	0	0	0.483516	0.288551	0.262181	1.03589	0.535365	0.746013	0.889468	1.33616	1.30865				558.418	587.767	545.41	849.966	749.568	765.285	1064.23	1004.89	933.175				5036.9	5092.26	5089.75	5727.08	5616.84	5755.98	6314.73	5875.48
TGME49_278370-t26_1-p1	Toxoplasma gondii family A protein	44940.31	0	0	0	0	0	0	407.41	442.186	537.03	578.322	569.66	539.492	0	0	0	0	0	0	3.11697	3.36908	4.102	4.40938	4.3386	4.10716							1351.97	1016.95	1251.24	1290.39	1436.32	1381.56							8359.88	9055.08	10100.2	10849.5	10564
TGME49_292260-t26_1-p1	SAG-related sequence SRS36B	38679.53	0	0	0	259.344	0	0	1161.48	1195.13	994.063	1621.42	1247.74	1320.59	0	0	0	1.98502	0	0	8.88614	9.10591	7.59296	12.3624	9.50294	10.0537				1268.12			3674.67	3504.15	3312.54	4719.41	4178.33	4371.7				8078.03			14275.7	13408.5	13672.1	17392.6	15797.9
TGME49_308950.P3550	histidine acid phosphatase superfamily protein	66302.78	1044.59	1272.33	1015.39	246.962	314.078	175.555	3897.52	3844.31	3783.83	4956.38	4725.62	4904.79	7.54222	9.13494	7.32169	1.89025	2.40638	1.34052	29.8188	29.2904	28.902	37.7897	35.9909	37.3402	3541.64	3574.21	3561.91	1461.82	1536.16	1561.89	12719.7	12693.3	12628.7	16146	16268.4	15998	13930.7	14006.3	14600	8062.66	7757.34	8446.55	48724.9	46128.3	46981.8	59821.2	58248.9
[truncated: 123 more columns]

## Sheet: C2 and C3 down
Leading_Protein	PG.ProteinDescriptions	PG.MolecularWeight	IBAQ S1_R1	IBAQ S1_R2	IBAQ S1_R3	IBAQ S2_R1	IBAQ S2_R2	IBAQ S2_R3	IBAQ S3_R1	IBAQ S3_R2	IBAQ S3_R3	IBAQ S4_R1	IBAQ S4_R2	IBAQ S4_R3	rAbu S1_R1	rAbu S1_R2	rAbu S1_R3	rAbu S2_R1	rAbu S2_R2	rAbu S2_R3	rAbu S3_R1	rAbu S3_R2	rAbu S3_R3	rAbu S4_R1	rAbu S4_R2	rAbu S4_R3	SN S1_R1	SN S1_R2	SN S1_R3	SN S2_R1	SN S2_R2	SN S2_R3	SN S3_R1	SN S3_R2	SN S3_R3	SN S4_R1	SN S4_R2	SN S4_R3	Top3 S1_R1	Top3 S1_R2	Top3 S1_R3	Top3 S2_R1	Top3 S2_R2	Top3 S2_R3	Top3 S3_R1	Top3 S3_R2	Top3 S3_R3	Top3 S4_R1	Top3 S4_R2
TGME49_207930.P631	phosphatidylethanolamine-binding protein	22599.85	324.125	339.945	376.632	247.003	0	0	0	0	0	0	0	0	2.34026	2.44071	2.71578	1.89056	0	0	0	0	0	0	0	0	1634.51	1685.83	1878.35	1210.55									5570.32	5761.23	6110.22	4867.62
TGME49_232780.P1482	basal complex component BCC1	77671.9	89.4129	97.4113	55.0684	0	0	34.8733	0	0	0	0	0	0	0.645584	0.699386	0.397083	0	0	0.266289	0	0	0	0	0	0	1336.94	1088.88	917.972			595.065							6648.38	5992.51	4338.37			3665
TGME49_258230-t26_1-p1	rhoptry kinase family protein ROP20	61206.38	622.784	670.156	602.757	216.86	150.636	160.91	0	0	0	0	0	0	4.49665	4.81153	4.34631	1.65985	1.15413	1.22869	0	0	0	0	0	0	3449.14	4144.2	3956.84	1524.39	1467.79	1217.22							15437.4	16415	14836	8821.37	5606.65	7367.63
TGME49_268860.P2654	enolase 1	48341.41	647.371	581.524	689.416	119.784	0	68.4237	0	0	0	0	0	0	4.67418	4.17517	4.97119	0.91683	0	0.522476	0	0	0	0	0	0	1574.62	1662.34	1731.1	353.28		370.706							12658.2	12068.5	13621.9	4913.68		3866.41
TGME49_297720-t26_1-p1	trehalose-phosphatase	136691.02	336.76	365.208	271.11	170.565	208.551	215.567	0	0	0	0	0	0	2.43149	2.62209	1.9549	1.30551	1.59786	1.64604	0	0	0	0	0	0	2171.81	2264.38	2595.48	1797.08	2413.66	1942.36							10208.6	10566	10743.9	11974.8	12679.5	12584.5
TGME49_313780-t26_1-p1	hypothetical protein	47246.33	718.877	646.178	727.924	139.646	131.945	112.132	0	0	0	118.007	0	0	5.19047	4.63938	5.24886	1.06885	1.01093	0.856224	0	0	0	0.899736	0	0	1626.05	1305.97	1644.69	837.877	791.672	672.79				708.04			6739.03	6278.99	6810.54
[truncated: 123 more columns]

## Sheet: all over vs WT
Leading_Protein	PG.ProteinDescriptions	PG.MolecularWeight	IBAQ S1_R1	IBAQ S1_R2	IBAQ S1_R3	IBAQ S2_R1	IBAQ S2_R2	IBAQ S2_R3	IBAQ S3_R1	IBAQ S3_R2	IBAQ S3_R3	IBAQ S4_R1	IBAQ S4_R2	IBAQ S4_R3	rAbu S1_R1	rAbu S1_R2	rAbu S1_R3	rAbu S2_R1	rAbu S2_R2	rAbu S2_R3	rAbu S3_R1	rAbu S3_R2	rAbu S3_R3	rAbu S4_R1	rAbu S4_R2	rAbu S4_R3	SN S1_R1	SN S1_R2	SN S1_R3	SN S2_R1	SN S2_R2	SN S2_R3	SN S3_R1	SN S3_R2	SN S3_R3	SN S4_R1	SN S4_R2	SN S4_R3	Top3 S1_R1	Top3 S1_R2	Top3 S1_R3	Top3 S2_R1	Top3 S2_R2	Top3 S2_R3	Top3 S3_R1	Top3 S3_R2	Top3 S3_R3	Top3 S4_R1	Top3 S4_R2
TGME49_201180.P465	megakaryocyte stimulating factor MSF	132288.19	0	0	0	256.858	147.62	275.599	244.622	203.516	227.961	406.606	374.435	380.507	0	0	0	1.966	1.13102	2.10444	1.87153	1.55062	1.74124	3.10015	2.85174	2.8968				1587.13	1460.86	1719.16	1579.82	1611.67	1838.95	2524.35	2229.97	2369.11				9288.55	5201.13	9429.2	8844.91	6515.64	7197.66	12233	11561.5
TGME49_273980-t26_1-p1	dense granule protein GRA80	21646.22	0	0	0	1978.56	2053.53	2053.6	1514.86	1987.23	1597.98	2145.14	1913.64	2000.14	0	0	0	15.1439	15.7335	15.6811	11.5898	15.141	12.2059	16.3555	14.5745	15.2271				3434.04	3131.41	3754.45	2747.74	3287.59	3024.37	3520.23	3553.51	3693.31				14940.1	16132.4	16200.6	12745.7	15737.7	13076	16318.7	15498.4
TGME49_277230.P2979	dense granule protein GRA82	41224.19	0	0	0	617.653	771.724	878.489	818.621	643.287	691.218	801.636	908.186	1012.8	0	0	0	4.72752	5.91273	6.70804	6.26303	4.9013	5.27974	6.11203	6.91687	7.71044				886.845	1196.67	1507.22	1080.46	945.815	1034.04	1272.63	1348.53	1368.08				7926.92	8557.76	9161.71	9087.22	7680.69	8379.16	8640.33	9382.43
TGME49_322010-t26_1-p1	myosin-light-chain kinase	62099.81	0	0	0	146.829	197.001	403.911	455.876	452.807	372.206	445.226	511.29	605.652	0	0	0	1.12383	1.50936	3.08422	3.48777	3.45001	2.84302	3.3946	3.89405	4.61083				1176.25	1288.89	1313.78	1714.2	1866.81	1797.27	1906.74	2124.23	2062.02				5566.93	5414	9503.37	10437.2	11527.7	10863	11650.7	12569.5
[truncated: 124 more columns]

## Sheet: all down vs WT
Leading_Protein	PG.ProteinDescriptions	PG.MolecularWeight	IBAQ S1_R1	IBAQ S1_R2	IBAQ S1_R3	IBAQ S2_R1	IBAQ S2_R2	IBAQ S2_R3	IBAQ S3_R1	IBAQ S3_R2	IBAQ S3_R3	IBAQ S4_R1	IBAQ S4_R2	IBAQ S4_R3	rAbu S1_R1	rAbu S1_R2	rAbu S1_R3	rAbu S2_R1	rAbu S2_R2	rAbu S2_R3	rAbu S3_R1	rAbu S3_R2	rAbu S3_R3	rAbu S4_R1	rAbu S4_R2	rAbu S4_R3	SN S1_R1	SN S1_R2	SN S1_R3	SN S2_R1	SN S2_R2	SN S2_R3	SN S3_R1	SN S3_R2	SN S3_R3	SN S4_R1	SN S4_R2	SN S4_R3	Top3 S1_R1	Top3 S1_R2	Top3 S1_R3	Top3 S2_R1	Top3 S2_R2	Top3 S2_R3	Top3 S3_R1	Top3 S3_R2	Top3 S3_R3	Top3 S4_R1	Top3 S4_R2
TGME49_201840-t26_1-p1	aspartyl protease ASP1	66901.43	2475.7	2348.11	2164.3	272.416	339.889	321.875	360.504	408.056	549.244	438.015	405.421	327.824	17.8751	16.8588	15.6062	2.08508	2.60413	2.4578	2.75811	3.10904	4.1953	3.33962	3.08774	2.49572	8822.05	8728.61	9000.91	2077.22	2091.99	2141.62	2044.21	2236.11	2402.03	2572.52	2595.46	2456.67	28791.8	27570	27385.9	10185.9	10081.9	10632.3	10292.5	10467.9	11041.9	11453.3	11545.9
TGME49_202020.P479	DnAK-TPR	83727.73	86.9808	88.0646	99.4308	0	0	0	0	0	0	0	0	0	0.628023	0.632279	0.716968	0	0	0	0	0	0	0	0	0	1079.63	1236.25	1232.9										7174.71	7098.29	7603.78
TGME49_203720-t26_1-p1	vitamin k epoxide reductase family protein	20479.88	3633.27	3424.43	3592.69	347.531	534.685	396.319	338.251	619.093	578.955	604.488	599.146	753.093	26.2331	24.5865	25.9059	2.66	4.0966	3.02625	2.58786	4.71697	4.42224	4.60888	4.56317	5.73331	8545.58	8226.14	8486.2	1472.7	1844.77	1628.29	1389.72	1770.78	1599.44	2135.72	2166.71	2042.02	24649	22878.3	24009.7		5727.81					5879.06	5866.45
TGME49_207130.P606	SAG-related sequence SRS49A	38615.75	1134.68	628.752	1168.53	0	0	0	0	0	0	0	0	0	8.19266	4.51426	8.42595	0	0	0	0	0	0	0	0	0	3618.59	3636.48	3449.6										18194	7191.92	18101.7
TGME49_207160-t26_1-p1	SAG-related sequence SRS49D	38170	1431.08	1578.57	1428.89	0	0	0	168.345	0	0	164.048	178.576	157.987	10.3328	11.3337	10.3033	0	0	0	1.28796	0	0	1.25078	1.36006	1.20275	3143.6	3399.93	3279.75				1114.36			1409.08	1517.89	1336.83	18950	20970.9	18772.1
TGME49_207210-t26_1-p1	hypothetical protein	13038.71	8603.52	9085.04	9851.04	1472.58	1055.23	1741.5	34.294	409.401	0	21.0105	0	0	62.1195	65.228	71.033	11.2711	8.08485	13.2979	0.262373	3.11929	0	0.160193	0	0	7600.52	7722.14	8275.47	1687.48	1793.6	1919.31	201.858	393.589		190.845			47095.3	47722.1	55597.7	12414.6	9649.74	13203.2
TGME49_208730.P651	microneme adhesive repeat protein MCP4	104831.81	434.295	462.329	449.769	0	0	0	0	0	0	58.3335	0	0	3.13572	3.31939	3.24316	0	0	0	0	0	0	0.444761	0	0	961.94	1011.06	881.19							349.355			11502.3	11135.6	10359.3							4155.91
TGME49_209755-t26_1-p1	cyst matrix protein MAG2	140481.26	4174.96	4017.8	4293.1	596.925	575.4	674.317	58.3934	0	0	0	0	28.1577	30.1442	28.8467	30.9563	4.56887	4.40854	5.14901	0.446751	0	0	0	0	0.214365	13074.3	15542	16192.8	3335.6	3179.44	3300.67	1410.88					546.955	127531	116589	132026	25447.5	25531.2	27692.3
TGME49_209985-t26_1-p1	rhoptry protein ROP42	61798.99	4181.61	3855.32	3810.87	0	0	132.559	428.364	521.313	441.375	817.542	812.838	754.862	30.1923	27.6801	27.4791	0	0	1.0122	3.27729	3.97196	3.37136	6.2333	6.19068	5.74677	10728	10780.6	10966.4			1253.63	1974.21	2276.63	2076.49	3153.73	2991.48	2947.66	55733.3	45489.6	47279.2			5409.98	6587.6	7835.73	6646.84	9692.2	9716.85
TGME49_210095.P703	rhoptry protein ROP43	42747.43	590.177	594.705	565.013	0	0	0	15.9226	0	0	0	0	0	4.26122	4.26981	4.07415	0	0	0	0.121819	0	0	0	0	0	2444.92	2052.14	2438.18				838.789						10808.9	11116	11567
TGME49_215730-t26_1-p1	Gas41, putative	54701.98	71.0949	204.16	135.134	0	0	0	0	0	0	0	0	0	0.513323	1.46581	0.974411	0	0	0	0	0	0	0	0	0	1293.02	1270.38	1355.01											7536.77	4976.98
TGME49_216140.P877	tetratricopeptide repeat-containing protein ANK1	61167.21	442.8	386.656	483.909	0	0	0	0	0	0	0	0	0	3.19713	2.77608	3.48933	0	0	0	0	0	0	0	0	0	2811.02	2807.83	2733.4										11522.5	11718.7	12844.4
TGME49_216810-t26_1-p1	5'-nucleotidase, C-terminal domain-containing protein	78347.87	155.144	202.923	233.316	0	0	0	0	0	0	0	0	0	1.12018	1.45693	1.68237	0	0	0	0	0	0	0	0	0	1146.64	1076.85	1220.01										7921.8	9103.19	9348.88
TGME49_239620-t26_1-p1	5'-nucleotidase, C-terminal domain-containing protein	95851.82	305.467	273.148	299.044	0	0	0	0	0	0	0	0	0	2.20555	1.96112	2.15632	0	0	0	0	0	0	0	0	0	1207.39	1257.07	1371.43										9351.09	9001.32	10352.3
TGME49_243350-t26_1-p1	gamma-glutamyl hydrolase	81503.55	55.9398	50.0514	72.9092	0	0	0	0	0	0	0	0	0	0.4039	0.359355	0.525728	0	0	0	0	0	0	0	0	0	1204.35	1230.68	1524.69										4741.17	4371.73	5227.29
TGME49_246600-t26_1-p1	ABC1 family protein	205406.56	33.279	27.4621	13.0045	0	0	0	0	0	0	0	0	0	0.240283	0.19717	0.0937717	0	0	0	0	0	0	0	0	0	1364.76	915.404	834.709										4714.37	6340.24	3768.39
TGME49_259020-t26_1-p1	bradyzoite antigen BAG1	25041.41	2192.82	2142.89	2042.78	311.082	620.955	471.004	0	0	0	0	0	0	15.8327	15.3854	14.7299	2.38103	4.75757	3.59653	0	0	0	0	0	0	1891.91	2065.3	1953.85	549.695	616.319	506.745							19804.2	18126	17631.8	4892.08	8305.27	7665.45
TGME49_262010-t26_1-p1	calmodulin CAM2	15407.49	444.416	365.381	475.516	0	0	0	59.4586	0	0	0	0	0	3.20879	2.62333	3.42881	0	0	0	0.4549	0	0	0	0	0	1456.58	1303.21	1736.15				621.285						7575.77	5650.35	7803.15
TGME49_262050-t26_1-p1	rhoptry kinase family protein ROP39	65132.47	9649.76	9490.18	9278.5	2760.43	2955.62	2794.57	1990.1	1535.39	1737.58	1775.96	1998.3	2043.1	69.6737	68.1368	66.9046	21.1283	22.6451	21.339	15.2257	11.6984	13.2722	13.5407	15.2193	15.5542	31777.3	31651.6	30279.6	10587.1	10165.8	10389.5	6464.44	5621.64	5507.11	6452.64	7079.13	6594.49	109090	110360	103803	42982.2	39191.9	39689.3	26392	25318.5	25509	28610	30372.9
TGME49_264660-t26_1-p1	SAG-related sequence SRS44	262471.9	13422.9	13545.9	13459	786.136	919.966	735.491	1531.04	1333.76	1534.62	1694.42	1532.48	1837.05	96.9166	97.2555	97.0488	6.01709	7.04851	5.61612	11.7135	10.1621	11.7219	12.919	11.6715	13.9855	113113	113521	111886	8659.42	8949.06	8448.73	12159.9	12446.5	12586.6	13960	13998.4	13891.5	158129	162049	158292	14968.2	36083	13685.3	54498	17086	44813.2	46432.1	29971.3
TGME49_266800.P2582	vacuolar iron transporter VIT	32532.47	394.192	311.831	385.41	0	0	30.193	0	0	0	0	0	0	2.84616	2.23886	2.77908	0	0	0.23055	0	0	0	0	0	0	1553.64	1082.64	1473.91			807.487							7908.64	7035.3	7825.35
TGME49_269340-t26_1-p1	hypothetical protein	64859.66	706.791	693.649	690.126	38.0644	48.6759	33.8244	66.0172	113.316	188.755	123.106	89.5468	60.566	5.10321	4.9802	4.9763	0.291345	0.37294	0.258279	0.505078	0.863375	1.44177	0.938618	0.682	0.461089	1899.9	1879.95	1898.9	436.857	485.051	424.071	687.471	552.499	822.982	731.78	669.411	581.499	16701.3	16042.7	15719					5474.33	5506.44
TGME49_278080-t26_1-p1	Toxoplasma gondii family A protein	52459.76	663.859	766.372	636.312	0	0	0	0	0	0	0	0	0	4.79322	5.50233	4.58827	0	0	0	0	0	0	0	0	0	782.699	960.429	855.974										15478.4	17151.6	14990.2
TGME49_280570-t26_1-p1	SAG-related sequence SRS35A	18530.57	21468.9	21446.5	22056.4	2913.19	2994.51	2904.78	0	264.381	0	0	212.44	0	155.011	153.98	159.042	22.2976	22.9431	22.1806	0	2.01436	0	0	1.61797	0	34787.4	34048	34913.8	7035.71	4990.52	5986.56		1722.31			1404.07		152107	147148	150565	27049.1	24696.3	25312.6
TGME49_290260-t26_1-p1	thioredoxin family Trp26 protein	23128.94	328.81	431.331	406.147	0	0	0	0	0	0	0	0	21.2746	2.37409	3.09683	2.92861	0	0	0	0	0	0	0	0	0.161963	1138.97	1427.64	1373.47									660.021		6206.98	6075.05
TGME49_291040-t26_1-p1	lactate dehydrogenase LDH2	35334.12	1766.13	1717.52	1439.38	0	0	0	0	0	0	0	0	0	12.7519	12.3313	10.379	0	0	0	0	0	0	0	0	0	3087.76	3019.69	2769.19										16933.2	15862.7	16160.6
TGME49_293440.P3298	hypothetical protein	58737.37	3498.49	3469.94	3824.82	662.983	607.095	617.734	777.551	851.075	879.34	1161.89	1130.29	936.556	25.26	24.9132	27.5797	5.07448	4.65138	4.71695	5.94881	6.48447	6.71668	8.85875	8.6084	7.13001	8087.25	8082.73	8277.57	2412.96	2234.09	2190.6	2774.59	2706.98	2834.43	3224.21	3594.89	2940.43	34384.4	30671.5	36313.5	12735.7	12797.6	12303	13326.6	13579.2	14229.4	14308.3	16481.5
TGME49_309930.P3585	dense granule protein GRA56	108886.26	673.077	723.432	753.255	0	0	0	0	0	0	0	0	0	4.85978	5.19403	5.43151	0	0	0	0	0	0	0	0	0	3571.06	3325.43	3233.98										18476.7	16713.6	15969
TGME49_310802.P3624	CRAL/TRIO domain-containing protein	88003.82	147.685	161.812	141.465	0	0	0	18.5947	0	0	0	0	0	1.06632	1.16176	1.02006	0	0	0	0.142263	0	0	0	0	0	932.574	927.715	1069.15				387.75						8888.47	8006.98	8260.97
TGME49_311220.P3638	hypothetical protein	171280.97	19.7669	27.6243	13.2445	0	0	0	0	0	0	0	0	0	0.142722	0.198335	0.0955024	0	0	0	0	0	0	0	0	0	796.876	1029.11	980.093										3808.38	4492.37
TGME49_313050-t26_1-p1	oxidoreductase, short chain dehydrogenase/reductase family protein	40367.01	701.553	681.314	518.259	0	0	0	0	0	0	0	0	0	5.06539	4.89164	3.73702	0	0	0	0	0	0	0	0	0	3683.86	3934.12	3220.73										14433.8	14440	13112.6
TGME49_315320.P3763	SAG-related sequence SRS52A	34260	23955.4	23506	23014.4	5250.47	4901.18	5461.89	8389.42	8723.28	8318.87	10116.8	9061.68	10177.3	172.964	168.767	165.951	40.1871	37.5514	41.7064	64.185	66.464	63.5421	77.1352	69.015	77.4796	59149.4	57794	56305.3	12801.7	11951.3	13331.4	21246.6	21836.9	20865.4	24745.2	23874	25400.3	194412	196908	185324	46074.7	42457.4	44955.8	74626.4	76468.8	68938.5	85395.8	76635.9
TGME49_319350-t26_1-p1	SAG-related sequence SRS17B	39375.46	24523.3	24591.8	24352.8	3582.27	3572.96	3641.13	2572.85	2344.32	2179.08	2745.8	2466.67	2622.2	177.064	176.562	175.601	27.4188	27.375	27.8033	19.6841	17.8617	16.6445	20.9352	18.7865	19.9628	90646.9	92591	91377.8	14364.8	13689	13229.9	9717.15	9815.15	9679.71	11265.5	10984.5	10532.5	282141	279942	273781	49628.3	49178.2	46539.7	33642.7	33624.3	33765.3	38460.2	37499.2
TGME49_320190-t26_1-p1	SAG-related sequence SRS16B	41479.62	454.979	456.587	482.289	0	0	0	0	0	0	62.1294	0	0	3.28506	3.27817	3.47765	0	0	0	0	0	0	0.473702	0	0	2414.29	1912.61	2233.49							1114.19			11212.9	12319.3	11496.5
TGME49_500171.P175	lipocalin, putative	22672.65	203.925	265.563	109.985	0	0	0	0	0	0	0	0	0	1.47239	1.90667	0.793073	0	0	0	0	0	0	0	0	0	1114.06	1426.76	1209.84										4619.89	5327.49
[truncated: 124 more columns]
