# Supplementary material for: Pleiotropic Effects on Tachyzoite and Host Cell Proteomes in Knock-Out Clones of the Open Reading Frames 297720 and 319730 Constitutively Expressed in T. gondii ShSp1 Tachyzoites
Source: Int J Mol Sci. 2025 Oct 27;26(21):10433. doi: 10.3390/ijms262110433 (PMC12607534; doi:10.3390/ijms262110433)
Supplement: Supplementary file 1 [file ijms-26-10433-s001.zip › TableS7.xlsx]

## Sheet: 319730_KO vs WT over only
Leading_Protein	Leading_Gene	PG.ProteinDescriptions	PG.Pvalue	PG.Qvalue	PG.MolecularWeight	IBAQ S1_R1	IBAQ S1_R2	IBAQ S1_R3	IBAQ S2_R1	IBAQ S2_R2	IBAQ S2_R3	IBAQ S3_R1	IBAQ S3_R2	IBAQ S3_R3	IBAQ S4_R1	IBAQ S4_R2	IBAQ S4_R3	rAbu S1_R1	rAbu S1_R2	rAbu S1_R3	rAbu S2_R1	rAbu S2_R2	rAbu S2_R3	rAbu S3_R1	rAbu S3_R2	rAbu S3_R3	rAbu S4_R1	rAbu S4_R2	rAbu S4_R3	SN S1_R1	SN S1_R2	SN S1_R3	SN S2_R1	SN S2_R2	SN S2_R3	SN S3_R1	SN S3_R2	SN S3_R3	SN S4_R1	SN S4_R2	SN S4_R3	Top3 S1_R1	Top3 S1_R2	Top3 S1_R3	Top3 S2_R1	Top3 S2_R2	Top3 S2_R3	Top3 S3_R1	Top3 S3_R2
O75717	WDHD1	WD repeat and HMG-box DNA-binding protein 1	0.00200236	0.00305392	125967.35	0	0	0	287.124	273.016	277.11	222.977	241.596	217.484	231.965	251.187	234.803	0	0	0	2.19765	2.09177	2.11598	1.70593	1.84076	1.66121	1.76861	1.91307	1.78755				793.067	760.304	826.062	516.957	708.414	571.713	676.232	626.652	605.237				13802.2	14069.4	14018.1	13088.5	14128.7
O94813-3	SLIT2	Slit homolog 2 protein;Isoform 2 of Slit homolog 2 protein;Isoform 3 of Slit homolog 2 protein	6.97278e-05	0.000143143	169869.93;169869.93-2;169869.93-3	96.6658	72.2035	77.0523	231.522	316.48	332.503	228.397	252.23	254.436	215.884	178.977	271.718	0.697951	0.518401	0.555603	1.77207	2.42478	2.53896	1.7474	1.92178	1.94346	1.64599	1.36311	2.06859	1320.32	992.078	1332.37	2781.1	2617.25	2489.83	2137.29	2303.15	2242.77	2482.74	2179.4	2175.2	5241.22	5270.33	4880.95	11346.5	12883.4	13721.3	11085.6	13251.9
O96028	NSD2	Histone-lysine N-methyltransferase NSD2	0.00123026	0.00190476	152258.28	0	0	0	50.3689	86.4852	84.8354	0	55.3375	0	47.3802	0	58.7612	0	0	0	0.385524	0.662624	0.647793	0	0.421625	0	0.361248	0	0.44735				748.682	1003.83	1055.13		790.449		816.225		734.103				5938.82	7265.25	7309.75		5857.89
P14635	CCNB1	G2/mitotic-specific cyclin-B1	6.90401e-05	0.000143143	48337.43	0	0	0	404.407	343.893	406.764	179.877	224.103	242.572	210.523	181.365	250.079	0	0	0	3.09533	2.63481	3.106	1.37618	1.70748	1.85284	1.60512	1.3813	1.90386				1542.02	1322.83	1501.85	949.872	929.679	1023.25	913.951	926.363	1069.46				10201.5	10024.1	10834.1	6959.78	5258.65
P16949	STMN1	Stathmin	4.85161e-06	0	17302.51	29835.4	31617.8	30631.2	68561.8	69512.9	69885.8	59731.3	57236	60510.4	54744.1	53554.5	54879.3	215.419	227.007	220.873	524.772	532.587	533.64	456.987	436.09	462.198	417.393	407.878	417.797	56187.3	57681.4	56304.9	133400	135061	134756	117740	110142	117288	104218	105899	106129	181630	198226	194806	399793	401265	410950	343810	343336
P26358	DNMT1	DNA (cytosine-5)-methyltransferase 1	4.40468e-06	0	183165.22	318.93	347.387	349.04	1322.49	1286.98	1332.84	1017.9	961.145	960.703	796.212	832.386	923.078	2.30275	2.49414	2.51683	10.1223	9.86047	10.1774	7.78769	7.32311	7.33815	6.07067	6.33956	7.0274	2023.94	2053.59	2056.25	5352.01	5252.96	5320.61	4213.95	3977.26	4049.8	3760.78	3883.94	3931.44	8360.97	9457.76	9283.94	24340.2	20367.4	23447.5	17261.7	16460.9
P31146	CORO1A	Coronin-1A	0.000848058	0.00127788	51026.25	0	0	0	110.77	107.037	118.939	77.234	95.8971	84.4477	0	80.667	71.3797	0	0	0	0.847836	0.820087	0.908208	0.590895	0.730655	0.645038	0	0.614371	0.543414				697.765	791.143	792.022	624.764	757.597	589.491		566.158	521.106				5998.69	5858.96	6250.2	5151.95	5623.87
P33764	S100A3	Protein S100-A3	4.28753e-05	0.000143143	11713.41	139.027	114.532	492.348	1171.62	927.567	1255.79	644.427	976.308	602.829	941.236	932.062	833.38	1.00381	0.822307	3.55018	8.96759	7.10674	9.58906	4.93032	7.43864	4.60459	7.1764	7.09871	6.34453	1108.05	912.83	1319.05	2711.94	2035.94	2931.08	2406.09	2283.22	2332.09	2283.29	2055.91	1842.02			5670.06	11791.3	10074.5	11757.8	7176.54	10525.6
P33991	MCM4	DNA replication licensing factor MCM4	1.65083e-05	0.000143143	96557.92	1068.93	879.135	1048.26	4393.18	4569.93	4521.99	3678.81	3608	3738.16	3395.05	3528.47	3428.36	7.71791	6.31194	7.55874	33.6254	35.0135	34.5294	28.1455	27.4899	28.5532	25.8854	26.8733	26.1001	3817.49	3972.85	4119.12	14782.5	15358.1	14994.2	12131.1	11803	12299.9	11604.4	11862.8	11227.7	22531.3	10943.3	21296.2	48092	47706	49569.8	37897.6	39235.1
P39748	FEN1	Flap endonuclease 1	2.12669e-06	0	42592.98	3010.97	3367.41	2917.14	8419.55	8427.79	8780.02	6947.56	7084	7161.49	6822.97	7235.85	5860.37	21.74	24.177	21.0347	64.4433	64.5712	67.0433	53.1538	53.9741	54.7017	52.0213	55.1091	44.615	8256.23	7898.98	8147.93	25484.3	24935.9	25515	20342.1	19907.9	20221.2	19327.9	19604.3	19356.4	32244	40882.1	33300.3	71713.9	72944.4	80166.3	64344	65808
P42224	STAT1	Signal transducer and activator of transcription 1-alpha/beta	1.82989e-07	0	87334.76	29663.8	29324	29987.2	63868	63254.7	63575.6	59020.3	60013.8	58964.1	53712	53731.3	53961.2	214.18	210.538	216.23	488.846	484.639	485.456	451.547	457.254	450.386	409.524	409.225	410.807	86563	84514	86716.8	186960	186327	186033	173258	174558	172253	157577	155602	157500	289226	288084	297802	623442	612367	630579	581098	578271
P42574	CASP3	Caspase-3	4.99032e-06	0	31607.88	4386.74	4853.24	4501.56	10620.4	10947	10637.8	9177.52	9573.3	8929.5	8515.95	8367.88	8368.18	31.6733	34.8449	32.4595	81.2885	83.8726	81.229	70.2145	72.9405	68.2063	64.9294	63.7309	63.707	15568.6	17132.5	16643.4	33322	34637.1	35219.1	28711.3	28455	27406.3	26771.4	28559.7	27991.1	49174.7	53033.6	51107.9	112081	112335	115693	95849	102286
P42575	CASP2	Caspase-2	0.000106882	0.000265781	50685.27	0	0	0	245.54	270.411	293.322	191.129	40.8989	155.809	162.022	180.381	84.8185	0	0	0	1.87936	2.07181	2.23977	1.46227	0.311615	1.19012	1.23533	1.37381	0.645724				811.599	851.545	898.777	601.615	596.956	656.661	640.121	554.621	617.982				8714.23	9491.19	10050	8142.46
P49321	NASP	Nuclear autoantigenic sperm protein	7.76251e-06	0	85237.71	2561.79	2655.18	2438.76	5883.22	5904.96	5988.38	4853.02	5010.05	4927.44	4655.39	5152.49	5018.55	18.4968	19.0635	17.5852	45.0302	45.2421	45.7265	37.129	38.1724	37.6373	35.4947	39.242	38.2062	11868.4	12642.9	12469.9	28695.3	29019.3	28507.9	24221.1	24140.3	23623.9	23091.1	24605.9	24275.7	42152.7	41515	40646	87474.8	88773.8	92008.7	80814.7	78187.1
P53350	PLK1	Serine/threonine-protein kinase PLK1	0.00299006	0.00387366	68254.77	5.81895	0	0	51.8125	79.4726	85.595	0	32.4424	0	44.4479	0	0	0.0420143	0	0	0.396574	0.608896	0.653594	0	0.247183	0	0.338891	0	0	171.004			791.324	812.938	917.912		481.527		543.566						4187.32	5828.58	6324.77		3454.91
Q13112	CHAF1B	Chromatin assembly factor 1 subunit B	0.00371907	0.00432178	61492.52	0	0	0	252.792	316.375	270.901	0	150.499	198.624	165.504	134.584	0	0	0	0	1.93487	2.42397	2.06857	0	1.14667	1.51716	1.26188	1.02501	0				1204.24	1204.94	1252.13		962.399	1122.15	1089.53	935.907					9463.94	9554.92	9083.8		7408.57
Q13506-2	NAB1	NGFI-A-binding protein 1;Isoform Short of NGFI-A-binding protein 1	0.00168566	0.00247711	54401.4;54401.4-2	0	0	0	82.1117	53.3224	59.6662	10.8841	53.2115	11.2628	0	0	0	0	0	0	0.628484	0.408541	0.455604	0.0832714	0.405427	0.0860288	0	0	0				954.474	701.927	792.89	459.595	683.014	475.584							4520.52	3734.74	3978.45		3718.82
Q13950-3	RUNX2	Runt-related transcription factor 2;Isoform 2 of Runt-related transcription factor 2;Isoform 3 of Runt-related transcription factor 2	0.00372227	0.00432178	56647.82;56647.82-2;56647.82-3	0	0	0	228.087	385.618	242.307	0	282.834	364.192	0	223.45	295.81	0	0	0	1.74578	2.95449	1.85023	0	2.15495	2.78181	0	1.70183	2.25201				1348.48	1569.79	1534.61		1233.56	1582.1		2177.27	1304.73				7940.81	9353.82	5252.26		7625.38
Q14566	MCM6	DNA replication licensing factor MCM6	1.62212e-06	0	92889.27	894.029	759.012	955.979	4206.48	4158.66	4007.46	3287	3189.16	3246.76	3005.84	2971.69	2839.01	6.45511	5.44949	6.8933	32.1965	31.8625	30.6005	25.1479	24.2987	24.7998	22.9178	22.6328	21.6134	3027.96	2644.59	3229.96	10908.9	10738.5	10362.8	8559.02	8426.75	8631.55	7904.19	8086.85	7828.92	14972.1	14807.1	16481.1	44915.4	42934.1	43083.9	30675.4	32650.2
Q14676-2	MDC1	Mediator of DNA damage checkpoint protein 1;Isoform 2 of Mediator of DNA damage checkpoint protein 1	0.000827581	0.00127788	226666.18;226666.18-2	34.2992	0	0	85.0997	92.9402	79.8576	62.2875	82.6591	69.873	83.7582	53.7948	78.0603	0.247649	0	0	0.651354	0.712081	0.609783	0.476543	0.629792	0.533712	0.63861	0.409708	0.594273	816.37			1284.63	1388.15	1434.9	986.279	1268.9	1125.54	1317.98	1016.08	1308.81	3579.86			7370.8	8019.04	8052.4	6689.62	7654.51
Q14807-2	KIF22	Kinesin-like protein KIF22;Isoform 2 of Kinesin-like protein KIF22	0.00265082	0.0036645	73262.16;73262.16-2	0	0	0	95.6562	104.274	117.026	0	0	0	0	78.597	0	0	0	0	0.732154	0.79892	0.893598	0	0	0	0	0.598605	0				1019.54	951.892	1103.2					819.568					6371.83	6691.9	7105.12
Q15004	PCLAF	PCNA-associated factor	8.5008e-05	0.000143143	11986.49	0	0	0	987.087	968.11	987.441	623.645	449.265	0	434.933	391.213	455.724	0	0	0	7.55518	7.41737	7.53998	4.77132	3.42302	0	3.31612	2.97953	3.46943				1551.76	1511.02	1669.3	981.22	828.005		739.405	762.735	868.195				9302.27	9134.15	9601.31	7192.88	6181.6
Q15398-3	DLGAP5	Disks large-associated protein 5;Isoform 3 of Disks large-associated protein 5	0.00429581	0.00503827	95114.94;95114.94-3	0	0	0	174.929	205.003	218.887	0	0	123.528	0	132.312	102.744	0	0	0	1.33891	1.57067	1.6714	0	0	0.943547	0	1.00771	0.782192				1598.36	1804.9	1735.78			1431.14		1402.75	1247.7				7787.93	8528.46	8323.96
Q15646	OASL	2'-5'-oligoadenylate synthase-like protein	0.00249456	0.00338115	59226.01	0	0	0	179.789	173.492	187.794	173.072	176.269	0	132.251	123.451	0	0	0	0	1.37611	1.32924	1.43397	1.32412	1.34302	0	1.00834	0.940216	0				1385.89	1606.18	1444.56	1337.39	1453.98		1050.32	959.087					7440.87	8039.44	8096.66	7275.67	7894.21
Q24JP5	TMEM132A	Transmembrane protein 132A;Isoform 2 of Transmembrane protein 132A	4.86295e-05	0.000143143	110109.89;110109.89-2	44.1598	0	23.7791	634.4	623.695	621.307	594.646	629.184	469.48	515.755	340.75	493.074	0.318845	0	0.171464	4.8557	4.77857	4.74423	4.54946	4.79385	3.58604	3.93234	2.5952	3.75378	417.059		482.084	1948.44	1911.49	1849.02	2000.36	2079.53	2182.71	2016.52	1727.05	1619.84	3226.8		3354.49	15049.1	16171.1	15184.2	14981.6	14518.8
Q5EBM0-3	CMPK2	UMP-CMP kinase 2, mitochondrial;Isoform 3 of UMP-CMP kinase 2, mitochondrial;Isoform 4 of UMP-CMP kinase 2, mitochondrial	0.00205821	0.00313054	49447.84;49447.84-3;49447.84-4	0	0	0	555.739	441.332	399.97	299.051	451.49	0	0	345.706	0	0	0	0	4.25363	3.38136	3.05412	2.28795	3.43997	0	0	2.63294	0				2721.01	2447.77	2534.12	2600.28	2296.68			2236.96					12232.2	10931.2	11342.5	7901.74	10243.2
Q68CZ6	HAUS3	HAUS augmin-like complex subunit 3	0.00458777	0.00521387	69650.34	0	0	0	99.9196	85.7623	167.225	85.886	23.1335	0	0	88.1416	0	0	0	0	0.764786	0.657086	1.27691	0.657089	0.176258	0	0	0.671298	0				760.73	806.211	1081.66	763.62	636.212			684.545					3819.24	5219.2	6534.47	5753.42
Q6PL18	ATAD2	ATPase family AAA domain-containing protein 2	0.00343967	0.00415143	158554.18	0	0	0	77.605	90.8722	46.676	0	31.0464	0	0	0	49.721	0	0	0	0.59399	0.696236	0.356413	0	0.236547	0	0	0	0.378526				1389.36	1264.3	890.684		724.46				930.271				6948.65	6235.9	5562.53		5348.08
Q8NB16	MLKL	Mixed lineage kinase domain-like protein	6.60428e-05	0.000143143	54479.06	167.172	0	0	597.097	568.66	534.365	529.744	443.051	515.031	526.206	302.517	356.91	1.20702	0	0	4.57019	4.35691	4.08035	4.05292	3.37567	3.93397	4.01203	2.30401	2.71716	683.621			1506.66	1626	1453.85	1449.63	1363.17	1369.53	1368.69	1427.14	992.098	3821.29			9234.2	8554.57	9563.77	7959.61	8145.02
Q8NEM2	SHCBP1	SHC SH2 domain-binding protein 1	0.00293886	0.00387366	75690.48	0	0	0	255.214	285.6	245.584	152.069	0	0	0	0	0	0	0	0	1.95341	2.18819	1.87525	1.16343	0	0	0	0	0				1475.45	1422.64	1440.05	1087.86									11126.6	11253.2	10674.4	6430.54
Q96GD4-4	AURKB	Aurora kinase B;Isoform 2 of Aurora kinase B;Isoform 4 of Aurora kinase B;Isoform 5 of Aurora kinase B	0.000123021	0.000265781	39310.53;39310.53-2;39310.53-4;39310.53-5	0	0	0	362.26	384.399	391.679	165.331	200.61	191.65	193.226	201.945	228.214	0	0	0	2.77274	2.94516	2.99082	1.2649	1.52848	1.46388	1.47324	1.53804	1.73739				1636.19	1693.26	1777.61	954.578	1072.74	1069.87	880.666	1083.71	999.609				9184.8	9360.06	9761.59	5237.59	7099.4
Q96GX5-2	MASTL	Serine/threonine-protein kinase greatwall;Isoform 2 of Serine/threonine-protein kinase greatwall;Isoform 3 of Serine/threonine-protein kinase greatwall	0.00024215	0.000495786	97319.01;97319.01-2;97319.01-3	0	0	0	82.5121	81.9379	55.0843	45.0995	53.0913	0	0	33.3914	22.6018	0	0	0	0.631549	0.627784	0.420617	0.345043	0.404511	0	0	0.254313	0.172067				1078.82	1078.6	1020.81	735.681	725.497			671.271	771.18				6367.22	6467.2	4298.4	5308.65	5263.27
Q9BW19	KIFC1	Kinesin-like protein KIFC1	0.0015703	0.00229008	73747.6	0	0	0	280.889	195.058	224.788	0	87.422	0	40.7356	108.383	110.529	0	0	0	2.14993	1.49447	1.71646	0	0.666082	0	0.310586	0.825457	0.841461				1175.72	1168.56	1181.41		712.472		636.901	636.846	681.22				6586.37	6424.11	6900.38		5366.97
Q9NQS7-2	INCENP	Inner centromere protein;Isoform 2 of Inner centromere protein	0.00175239	0.00258065	105428.8;105428.8-2	0	0	0	81.0647	147.179	118.396	72.9565	58.6571	0	0	67.5224	0	0	0	0	0.62047	1.12764	0.904057	0.558169	0.446917	0	0	0.51426	0				1324.42	1474.03	1166.98	967.849	937.802			925.935					4576.35	7827.05	7079.33	5832.01	4717.51
Q9NSI2-2	SLX9	Ribosome biogenesis protein SLX9 homolog;Isoform B of Ribosome biogenesis protein SLX9 homolog	0.00539817	0.00639069	25456.25;25456.25-2	391.722	0	0	757.967	1018.44	954.892	747.813	0	0	569.03	536.568	0	2.82833	0	0	5.80149	7.80298	7.29145	5.7213	0	0	4.33853	4.08657	0	990.983			1738.78	1930.19	1811.26	1619.94			1448.04	1325.79		4552.67			10042.7	9952.92	9980.72	9047.24
Q9NWY4	HPF1	Histone PARylation factor 1	0.0001338	0.000265781	39436.08	243.059	341.196	200.848	737.155	795.529	759.897	696.548	357.87	753.441	660.206	497.311	628.851	1.75494	2.44969	1.44826	5.64219	6.09511	5.80249	5.32908	2.72667	5.75502	5.0337	3.78758	4.78744	1191.13	1352.24	1094.85	2464.32	2571.74	2537.42	2101.94	2045.45	2274.13	1960.06	2123.48	2380.12	4903.56	6747.61	4564.97	12175.1	12420.9	12829.9	12184.1	8881.11
Q9NYS7	WSB2	WD repeat and SOCS box-containing protein 2;Isoform 2 of WD repeat and SOCS box-containing protein 2	0.00236362	0.00328947	45286.16;45286.16-2	0	0	0	158.402	147.863	197.282	77.039	92.6293	83.276	0	112.42	177.15	0	0	0	1.21241	1.13289	1.50642	0.589402	0.705757	0.636088	0	0.856208	1.34865				1363.21	787.632	1037.36	643.728	900.334	754.682		912.487	785.486				4919.32	5908.25	6791.22	3547.78	3816.14
Q9UDY2-3	TJP2	Tight junction protein ZO-2;Isoform C1 of Tight junction protein ZO-2;Isoform 7 of Tight junction protein ZO-2	1.05927e-06	0	133958.03;133958.03-3;133958.03-7	185.388	197.293	196.895	671.956	655.928	666.713	590.298	576.225	557.393	545.952	554.442	581.739	1.33855	1.41651	1.41976	5.14316	5.02553	5.09095	4.5162	4.39035	4.25754	4.16258	4.2227	4.42878	1683.51	2065.49	1752.8	4207.46	4455.52	4178.83	3790.06	3786.32	3658.1	3619.24	3674.37	3797.92	6496.77	6636.93	6709.84	17941.5	18778.4	17670.7	16103.8	16664
Q9UEE5	STK17A	Serine/threonine-protein kinase 17A	0.000108703	0.000265781	46558.17	0	199.636	0	12169.1	683.835	11114.5	10243.3	10554.7	9900.72	3937.31	535.044	579.661	0	1.43333	0	93.1424	5.23934	84.8691	78.3687	80.4176	75.6248	30.0198	4.07497	4.41296		20135.4		34237.6	34590.3	35949.3	30519.9	29241.9	30539.5	25746.8	29004.4	30638.2				170751	7072.72	155862	142638	147870
Q9UH17	APOBEC3B	DNA dC->dU-editing enzyme APOBEC-3B	0.00456129	0.00521387	45924.31	0	0	0	109.695	185.639	190.535	0	94.9313	112.105	0	165.625	201.706	0	0	0	0.839606	1.42231	1.45491	0	0.723296	0.856295	0	1.26142	1.53559				1372.75	1472.14	1418.5		1361.36	1240.05		1086.86	1340.12				4800	7641.27	7801.46
[truncated: 127 more columns]

## Sheet: 319730_KO vs WT down only
Leading_Protein	Leading_Gene	PG.ProteinDescriptions	PG.MolecularWeight	IBAQ S1_R1	IBAQ S1_R2	IBAQ S1_R3	IBAQ S2_R1	IBAQ S2_R2	IBAQ S2_R3	IBAQ S3_R1	IBAQ S3_R2	IBAQ S3_R3	IBAQ S4_R1	IBAQ S4_R2	IBAQ S4_R3	rAbu S1_R1	rAbu S1_R2	rAbu S1_R3	rAbu S2_R1	rAbu S2_R2	rAbu S2_R3	rAbu S3_R1	rAbu S3_R2	rAbu S3_R3	rAbu S4_R1	rAbu S4_R2	rAbu S4_R3	SN S1_R1	SN S1_R2	SN S1_R3	SN S2_R1	SN S2_R2	SN S2_R3	SN S3_R1	SN S3_R2	SN S3_R3	SN S4_R1	SN S4_R2	SN S4_R3	Top3 S1_R1	Top3 S1_R2	Top3 S1_R3	Top3 S2_R1	Top3 S2_R2	Top3 S2_R3	Top3 S3_R1	Top3 S3_R2	Top3 S3_R3	Top3 S4_R1
O75473	LGR5	Leucine-rich repeat-containing G-protein coupled receptor 5	99998.06	666.242	689.652	691.301	10.39	19.4446	0	296.027	381.538	281.815	0	0	258.115	4.81044	4.95151	4.98478	0.079525	0.148979	0	2.26481	2.907	2.15259	0	0	1.96503	8640.93	6898.58	8318.44	1380.47	2287.17		3821.01	3140.05	3230.57			2397.76	22378.4	21630.4	22073.3				11922.1	17579.7	12223.2
O94819	KBTBD11	Kelch repeat and BTB domain-containing protein 11	65719.85	150.738	188.879	190.104	0	0	0	0	77.676	0	0	54.9526	0	1.08836	1.35609	1.37079	0	0	0	0	0.591825	0	0	0.418526	0	1333.29	1349.39	1402.55					1009.97			1075.91		7724.17	7681.17	7576.83					4528.14
O94985-2	CLSTN1	Calsyntenin-1;Isoform 2 of Calsyntenin-1	109792.75;109792.75-2	122.016	76.031	72.5261	0	0	0	66.4432	0	88.1641	63.8887	63.3213	67.4753	0.880987	0.545881	0.522965	0	0	0	0.508337	0	0.673425	0.487116	0.482263	0.51369	1146.8	886.619	994.93				942.597		962.278	843.268	932.263	691.289	8653.71	4535.06	5494.29				5030.18		7049.36	4962.8
P05109	S100A8	Protein S100-A8	10834.51	339.607	707.374	673.294	0	0	187.97	1423.62	1413.8	1621.42	263.465	0	0	2.45205	5.07874	4.85493	0	0	1.43532	10.8917	10.7719	12.3849	2.00877	0	0	1489.99	1725.01	1426.85			1665.09	2091.1	1943.47	2165.03	1158.65			5073.83	5903.12	6944.2				12461.8	12284.7	13633.4	4512.26
P15502-2	ELN	Isoform 1 of Elastin;Isoform 2 of Elastin;Isoform 4 of Elastin	63229.93;62634.19;66105.89	7719.2	7605.31	7560.63	3015.66	3162.09	3239.06	3687.95	3791.59	3743.16	3302.51	3436.9	3596.14	55.7346	54.6039	54.5176	23.0819	24.227	24.7331	28.2154	28.8887	28.5914	25.1798	26.1758	27.3775	19996.2	19810.6	19227	8027.32	8619.44	8240.02	9841.51	10172.6	9877.14	9179.13	9847.43	9888.68	69640.1	68846.8	69270.5	31303.5	32993.8	31654.8	36817.9	38772.3	37395.2	33264
P29279	CCN2	CCN family member 2	38091.43	27376.6	27728.8	27249.8	9224.46	9311.12	9279.26	12580.2	13123.6	12851.3	12890	12764.7	12826.3	197.666	199.085	196.49	70.6041	71.3391	70.8553	96.2477	99.9911	98.1623	98.2793	97.2173	97.6464	80762.5	83503.6	81574.8	28011.8	28232.5	27949.6	37194.1	39195.4	38702.2	38505.2	37887.8	38407.8	237645	237993	243614	88356.4	86168.6	87753.1	119144	125673	114312	118470
P34741	SDC2	Syndecan-2	22159.91	5239.42	5056.66	5201.56	2109	2481.18	2416.73	2652.96	2366.91	2457.06	2657.43	2586.53	2810.68	37.8299	36.3054	37.507	16.1423	19.0101	18.4539	20.297	18.0339	18.7678	20.2614	19.6994	21.3977	16073	15648.3	16851.9	7421.96	7824.11	7646.68	8871.01	7881.54	8044.26	8574.32	7798.7	8898.72	58273.4	58079.4	57682.4	25171.3	29056.8	28210	32070.6	29241.1	29483	31026.3
P51888	PRELP	Prolargin	43809.89	295.991	341.09	286.005	0	0	0	0	129.347	0	131.668	0	153.882	2.13713	2.44893	2.0623	0	0	0	0	0.985516	0	1.0039	0	1.1715	1460.32	1493.97	1266.12					941.039		953.415		1029.21	6863.44	7950.35	7386.29					6138.66		6217.73
P78504	JAG1	Protein jagged-1	133798.59	93.5172	98.0542	87.2041	0	0	0	53.7808	45.934	58.4143	84.1617	0	54.3945	0.675218	0.704001	0.628804	0	0	0	0.411461	0.349978	0.446186	0.641686	0	0.414105	2053.84	2126.77	1850.02				1100.64	1153.93	1520.17	1888.96		1383.54	8982.19	9076.55	8473.42				6706.56	5064.56	5941.08	8425.63
Q01973	ROR1	Inactive tyrosine-protein kinase transmembrane receptor ROR1	104282.61	582.596	555.957	584.516	0	0	0	132.71	273.556	236.202	349.913	138.593	233.771	4.20649	3.99161	4.21478	0	0	0	1.01533	2.08427	1.80419	2.66789	1.05554	1.7797	3814.3	3676.21	4072.42				2082.8	2031.83	2012.24	2136.84	1876.94	2005.01	15012.2	14190.3	14249.2				6327.41	9725.48	9626.13	9747.49
Q15833-2	STXBP2	Syntaxin-binding protein 2;Isoform 2 of Syntaxin-binding protein 2;Isoform 3 of Syntaxin-binding protein 2	66452.54;66452.54-2;66452.54-3	268.309	248.905	331.282	0	0	0	0	348.329	280.497	305.967	262.663	298.346	1.93726	1.78707	2.38878	0	0	0	0	2.65397	2.14252	2.33283	2.00048	2.27131	2148.43	2292.01	2075.25					1983.51	1830.2	2238.26	1707.09	1992.61	10032.5	6486.09	9914.32					9532.41	8871.48	6421.21
Q68DU8	KCTD16	BTB/POZ domain-containing protein KCTD16	49137.59	143.436	143.24	131.125	0	0	0	17.5925	51.9055	0	0	0	63.6987	1.03564	1.02842	0.945506	0	0	0	0.134595	0.395476	0	0	0	0.484939	1244.26	1146.05	1010.97				834.047	722.302				877.975	7125.37	7265.66	6939.6					3631.31
Q7Z3B1	NEGR1	Neuronal growth regulator 1	38719.14	18674.5	19243.8	18950.3	8724.25	8641.67	8770.99	9738.42	9794.6	9767.4	10262.3	10383.7	10047.5	134.835	138.165	136.645	66.7755	66.2099	66.9743	74.5058	74.6265	74.6065	78.2442	79.0833	76.492	52394.9	54356.2	53634.9	24859.1	25041.4	26158.9	28215.4	28724	29421.1	29663.2	29788.1	29369.8	169318	175643	173451	82726.5	79394.6	85448.1	89143.1	90728.3	90767.8	94479.5
Q86TW2-2	ADCK1	AarF domain-containing protein kinase 1;Isoform 2 of AarF domain-containing protein kinase 1	60577.2;60577.2-2	119.464	86.4071	136.999	0	0	0	0	111.205	0	0	69.1723	103.4	0.862559	0.620378	0.987859	0	0	0	0	0.847285	0	0	0.526825	0.787185	1053.69	985.742	945.68					818.148			806.563	639.038	6846.07	4348.07	6654.96					6197.21
Q86WA9	SLC26A11	Sodium-independent sulfate anion transporter	65299.04	313.177	250.934	257.46	0	0	0	226.566	0	0	271.679	185.233	254.377	2.26122	1.80164	1.85647	0	0	0	1.73339	0	0	2.0714	1.41076	1.93658	1834.03	1944.37	1869.16				1503.68			1802.15	1646.53	1622.99	8275.37	8671.06	9070.92				7580.73			7805.49
Q8IWU5-2	SULF2	Extracellular sulfatase Sulf-2;Isoform 2 of Extracellular sulfatase Sulf-2	100454.62;100454.62-2	286.642	277.822	318.761	0	0	51.3956	0	162.967	180.145	0	116.793	0	2.06963	1.99468	2.2985	0	0	0.392451	0	1.24167	1.376	0	0.88951	0	3056.76	2769.79	2911.46			1143.11		1782.85	1833.83		1960.4		11243.2	11628.5	12816.8					7535.2	9147.99
Q8NAP3	ZBTB38	Zinc finger and BTB domain-containing protein 38	134257.18	89.5317	70.9283	83.4526	0	0	0	0	103.512	0	0	46.3268	144.855	0.646441	0.509245	0.601753	0	0	0	0	0.788674	0	0	0.352831	1.10278	1704.18	1429.03	1408.17					1730.9			1345.17	1482.47	8193.6	8074.26	5375.74					5580.2
Q96MG8-2	PCMTD1	Protein-L-isoaspartate O-methyltransferase domain-containing protein 1;Isoform 2 of Protein-L-isoaspartate O-methyltransferase domain-containing protein 1	40675.24;40675.24-2	308.345	111.028	336.623	0	0	0	1277.01	1291.5	1062.18	1277.01	1248.23	1202.81	2.22633	0.797148	2.42729	0	0	0	9.77	9.84012	8.11327	9.73649	9.50672	9.15696	1904.18	1593.6	1848.56				1644.51	1554.08	1350.68	1803.04	1766.8	1450.38	6193.19		6696.15				23338.8	23554.7	18747.3	22717.5
Q96PD5	PGLYRP2	N-acetylmuramoyl-L-alanine amidase;Isoform 2 of N-acetylmuramoyl-L-alanine amidase	62217.01;62217.01-2	115.748	144.93	179.944	0	0	0	105.735	0	106.126	110.891	114.467	130.474	0.835732	1.04056	1.29752	0	0	0	0.808944	0	0.810627	0.845483	0.871796	0.9933	1008.3	1179.76	1483.39				883.652		908.405	915.64	986.9	1084.57	5338.81	6248.19	7083.52				4996.42		5000.02	5180.21
Q9NZH0	GPRC5B	G-protein coupled receptor family C group 5 member B	44794.99	237.729	279.82	258.546	0	0	0	401.554	321.225	0	347.356	283.624	384.82	1.71646	2.00902	1.86431	0	0	0	3.07217	2.44746	0	2.64839	2.16011	2.92964	1348.56	1416.65	1278.29				1702.35	1540.39		1394.76	1697.94	1461.96	5714.21	7575.89	7254.61				8974.47	8033.37		8260.93
Q9UKX5	ITGA11	Integrin alpha-11;Isoform 2 of Integrin alpha-11	133470.16;133470.16-2	21311	21112.5	21444.9	7973.08	8018.85	7883.25	9856.69	10207.7	9986.82	9751.96	9788.64	9853.83	153.87	151.582	154.633	61.026	61.4381	60.1956	75.4106	77.7743	76.2825	74.3532	74.5515	75.0173	70946.1	71430.3	71932.4	27799.2	27609.4	27736.3	34512.3	34849.9	34733.8	34056.6	33516.4	33905.7	233494	227033	234924	93067.5	87770.9	90792.8	109989	108333	107300	115883
Q9UPY5	SLC7A11	Cystine/glutamate transporter	55423.03	4182.17	3541.74	3643.68	1589.26	1521.83	1391.54	1909.41	1959.74	1951.35	2258.8	2078.94	2125.47	30.1963	25.4287	26.2735	12.1642	11.6598	10.6256	14.6083	14.9316	14.905	17.2221	15.8334	16.1812	18260.6	15756.4	16115.2	6879.4	7789.41	6562.35	8394.29	9043.94	8795.91	10582	9448.67	9666.76	73006.2	58251.6	61889	29309	30952.5	25833.2	35072.1	37652.4	37012.8	44095.5
Q9Y2P4	SLC27A6	Long-chain fatty acid transport protein 6	70111.61	199.297	171.507	114.658	0	0	0	65.4145	89.9783	79.6327	82.1212	83.548	0	1.43898	1.23137	0.826769	0	0	0	0.500467	0.685558	0.60826	0.626128	0.636312	0	1125.22	1405.52	1059.06				938.131	881.763	827.385	809.064	975.879		7233.53	7801.1	4871.05				4135.79	6520.21	5723.13	4474.05
Q9Y3M2	CBY1	Protein chibby homolog 1	14470.4	933.521	1029.61	277.289	0	0	0	471.165	0	0	0	581.689	0	6.74026	7.39229	1.99945	0	0	0	3.60474	0	0	0	4.43022	0	1957.79	2090.98	1745.07				1477.02				1532.77		9079.42	9655.67					5120.85
Q9Y5G6	PCDHGA7	Protocadherin gamma-A7	101722	192.507	232.813	236.808	0	0	0	0	0	111.681	111.956	0	150.281	1.38995	1.67153	1.70755	0	0	0	0	0	0.853058	0.853603	0	1.14409	2723.49	2957.85	2816.56						2430.66	2436.64		2243.32	10306.9	11081.3	11105.5
Q9Y5Z0-5	BACE2	Beta-secretase 2;Isoform 2 of Beta-secretase 2;Isoform 4 of Beta-secretase 2;Isoform 5 of Beta-secretase 2	56180.44;56180.44-2;56180.44-4;56180.44-5	658.657	515.714	835.738	0	0	0	611.597	610.906	584.335	445.746	629.649	635.477	4.75567	3.70268	6.02627	0	0	0	4.67915	4.65459	4.46333	3.39857	4.79549	4.83789	3037.5	3173.04	3953.99				2787.88	2755.72	2597.31	2721.51	2965.56	3030.64	12681.9	9777.99	15423.1				11895.2	12110.7	11512.8	8545.56
[truncated: 125 more columns]

## Sheet: C2 vs WT over
Leading_Protein	Leading_Gene	PG.ProteinDescriptions	PG.MolecularWeight	IBAQ S1_R1	IBAQ S1_R2	IBAQ S1_R3	IBAQ S2_R1	IBAQ S2_R2	IBAQ S2_R3	IBAQ S3_R1	IBAQ S3_R2	IBAQ S3_R3	IBAQ S4_R1	IBAQ S4_R2	IBAQ S4_R3	rAbu S1_R1	rAbu S1_R2	rAbu S1_R3	rAbu S2_R1	rAbu S2_R2	rAbu S2_R3	rAbu S3_R1	rAbu S3_R2	rAbu S3_R3	rAbu S4_R1	rAbu S4_R2	rAbu S4_R3	SN S1_R1	SN S1_R2	SN S1_R3	SN S2_R1	SN S2_R2	SN S2_R3	SN S3_R1	SN S3_R2	SN S3_R3	SN S4_R1	SN S4_R2	SN S4_R3	Top3 S1_R1	Top3 S1_R2	Top3 S1_R3	Top3 S2_R1	Top3 S2_R2	Top3 S2_R3	Top3 S3_R1	Top3 S3_R2	Top3 S3_R3	Top3 S4_R1
O14879	IFIT3	Interferon-induced protein with tetratricopeptide repeats 3	55984.76	526.887	627.274	784.267	13969.1	13829.5	13868.2	12073.7	11968.7	11886.8	9761.66	9881.09	10086.7	3.80426	4.50365	5.65513	106.92	105.958	105.896	92.3724	91.1917	90.7953	74.4272	75.2556	76.7898	2751.8	2624.89	2324.14	37070.1	36606.2	36754.5	31786.1	31792.7	31280.7	25389.7	26702	26568.2	7528.29	12516.7	12188.4	112888	111529	112970	99570.1	96789.8	96605.8	83195.9
O14933	UBE2L6	Ubiquitin/ISG15-conjugating enzyme E2 L6	17768.7	4033.31	3810.98	3826.37	11581.2	11884	11383.7	10464	9821.1	9817.77	8427.93	8635.03	8355.87	29.1215	27.3618	27.5909	88.6429	91.0517	86.9245	80.0572	74.8285	74.9912	64.2583	65.7655	63.6133	6250.66	6346.3	6160.27	17569.6	17893.9	17834.8	15914.7	15382.1	15242.3	13226.2	13476.4	12633.8	20952.6	19840.3	20358.9	57463.1	62131.7	56697.9	54520.1	49610.2	54683.4	45192.8
O15162-2	PLSCR1	Phospholipid scramblase 1;Isoform 2 of Phospholipid scramblase 1	35049.07;35049.07-2	0	0	0	0	0	0	797.728	665.888	780.012	0	0	0	0	0	0	0	0	0	6.10318	5.0735	5.95798	0	0	0							2637.19	2250.89	2561.95										12684.3	11143.1	12457.7
O43189-2	PHF1	Isoform 1 of PHD finger protein 1	49642.64	0	0	0	108.995	0	0	142.096	56.3607	92.4376	62.1161	0	0	0	0	0	0.834248	0	0	1.08713	0.429421	0.706068	0.4736	0	0				1247.63			1575.44	1073.91	1016.09	1183.57						4673.83			5270.3		4201.29
O43663-3	PRC1	Protein regulator of cytokinesis 1;Isoform 2 of Protein regulator of cytokinesis 1;Isoform 3 of Protein regulator of cytokinesis 1;Isoform 4 of Protein regulator of cytokinesis 1	71606.58;71606.58-2;71606.58-3;71606.58-4	0	0	92.4859	819.842	756.717	668.475	426.958	289.465	433.026	369.019	250.801	387.019	0	0	0.66689	6.27508	5.79775	5.1044	3.26653	2.20548	3.30758	2.81356	1.91013	2.94638			1168.68	2798.71	2412.31	2575.4	1824.21	1706.2	1932.81	1891.44	1611.17	1580.38				13539.5	12568.9	12614.6	8742.67	9639.84	9262.28	7567.77
O60711	LPXN	Leupaxin	43332.02	2387.39	2216.21	2273.4	7326.88	7260.26	7388.7	6540.97	6864.97	6671.38	5547.14	5833.98	5843.65	17.2376	15.9118	16.3929	56.08	55.626	56.4193	50.043	52.3053	50.9581	42.2938	44.4323	44.4878	4746.37	4866.43	4505.19	15583.6	15189.8	15706.9	13889.2	14192.3	13772.4	11702.4	12077.8	12103	17866.9	17396.5	17327.4	49317.5	50860.4	50350.8	42514	47205.5	45537.4	38686.2
O75508	CLDN11	Claudin-11	21993.2	0	0	0	1299.4	1159.33	1457.74	1227.55	1406.52	1253.03	1168.45	1131.95	1222.79	0	0	0	9.94564	8.88247	11.1312	9.39165	10.7165	9.571	8.90877	8.62104	9.30908				1578.87	1640.76	1783.22	1555.26	1642.16	1557.25	1434.2	1359.74	1509.82				13828.4	12550.9	14968.2	13752.9	15077.9	13600.9	12775.1
O75881	CYP7B1	Cytochrome P450 7B1	58255.95	716.705	682.035	582.421	2354.72	2103.77	2395.54	3600.03	3433.25	3381.01	2900.33	2747.21	2861.49	5.17479	4.89681	4.19967	18.0231	16.1184	18.2921	27.5428	26.1585	25.8252	22.1134	20.9231	21.7845	2476.01	2648.22	2646.48	5752.31	5765.07	5794.47	8597.29	8048.81	7928.53	6975.75	6712.42	6794.86	10900.6	10992.9	10814.1	22754.9	21744.6	20818.5	32453.6	29909.6	31048.6	27298.4
O95239-2	KIF4A	Chromosome-associated kinesin KIF4A;Isoform 2 of Chromosome-associated kinesin KIF4A	139881.05;139881.05-2	0	0	0	251.693	239.984	224.341	151.169	142.467	187.957	113.195	151.809	130.559	0	0	0	1.92646	1.83869	1.71304	1.15655	1.08548	1.43567	0.863052	1.1562	0.993947				1977.34	1695.17	1935.56	1474.11	1779.29	1609.86	1493.1	1506.28	1478.86				9295.21	8451.6	8956.35	7593.95	7892.7	7768.74	6001.98
O95347	SMC2	Structural maintenance of chromosomes protein 2	135656.07	397.486	411.705	468.607	1709.96	1693.86	1744.17	1519.07	1441.04	1427.21	1314.13	1352.08	1297.96	2.86995	2.95592	3.379	13.088	12.9779	13.3183	11.622	10.9795	10.9015	10.0195	10.2976	9.8814	2729.75	2733.11	2790.68	6440.36	6572.48	6497.77	5569.71	5488.82	5718.99	5121.48	5348.11	5435.78	7625.07	8285.64	11782.1	26574.9	25621.7	25949.1	22257.2	20807.6	21388.4	21173.6
O95786	RIGI	Antiviral innate immune response receptor RIG-I	106599.66	741.668	517.84	516.146	4221.57	4308.54	4253.97	3755.37	3803.96	3872.23	3420.57	3326.6	3398.41	5.35503	3.71794	3.72178	32.3119	33.0108	32.4828	28.7312	28.983	29.5773	26.08	25.3358	25.8722	3344.66	3407.85	3122.5	13523.6	13423.3	13376.3	12137.4	11926.2	12173.2	11140.8	10894.7	10736.5	13815.1	13574.9	9471.23	44982.4	49797	48332.2	43906.9	43424.7	42231.4	35949.5
P00374	DHFR	Dihydrofolate reductase	21452.73	0	0	0	1573.74	1583.74	1713.81	825.43	1348.58	1340.83	1231.26	734.168	1151.56	0	0	0	12.0454	12.1341	13.0864	6.31512	10.275	10.2417	9.38767	5.59152	8.76682				1689.3	1695.7	1624.55	1266.37	1358.29	1319.72	1234.55	1331.92	1334.93				16886.7	16019.2	17648.4	12182.2	15079.2	14264.2	14133.6
P00491	PNP	Purine nucleoside phosphorylase	32117.86	4086.94	4014.41	3972.45	11880.6	11908.7	11687	9107.1	9037.02	8828.73	8214.75	7993.95	7935.52	29.5087	28.8223	28.6442	90.9343	91.2412	89.2405	69.6757	68.8544	67.4366	62.6329	60.883	60.4132	7177.21	7156.79	7358.1	21714.5	22069.3	21530.6	16593.5	16022.9	16436.1	14981.7	14671.3	14523.2	27475.3	28868	28086.5	76427.5	77717	73968.9	60950	59893.4	60038	52717.5
P00749-2	PLAU	Urokinase-type plasminogen activator;Isoform 2 of Urokinase-type plasminogen activator	48523.46;48523.46-2	254.804	272.24	313.517	2025.61	1952.7	1953.62	1549.68	1568.9	1437.35	1452.92	1656.84	1545.73	1.83975	1.9546	2.26068	15.504	14.961	14.9176	11.8561	11.9537	10.9789	11.0777	12.6187	11.7677	1508.57	1245.69	1282.67	4466.37	4580.57	4476.12	3457.92	3858.93	3460.68	3814.63	3691.59	3785.59	8459.31	8267.56	5439	22790.1	21442.4	21341.3	17978.4	19076.9	16788.6	18074.5
P00973-4	OAS1	2'-5'-oligoadenylate synthase 1;Isoform p42 of 2'-5'-oligoadenylate synthase 1;Isoform p48 of 2'-5'-oligoadenylate synthase 1;Isoform p44 of 2'-5'-oligoadenylate synthase 1	46028.56;46028.56-2;46028.56-3;46028.56-4	0	0	0	2814.56	2836.72	2785.41	2298.83	2719.94	2561.77	2091.64	1958.88	1793.43	0	0	0	21.5426	21.7341	21.2691	17.5877	20.7237	19.5676	15.9476	14.9191	13.6534				3100.62	3136.55	3048.73	2683.83	2766.35	2762.15	2122.66	2240.24	2049.73				28499.8	29935.2	29606.3	22244.6	21835.9	21978.6	17392
P01584	IL1B	Interleukin-1 beta	30747.9	0	0	0	5504.3	5537.48	5263.14	4030.19	4097.46	4245.64	4400.12	4975.77	4865.27	0	0	0	42.13	42.4266	40.1887	30.8338	31.2192	32.4295	33.5485	37.8961	37.0393				10898.8	10453.6	11347.7	7729.44	8268.91	8153.46	8802.75	9684.82	9749.86				52390.6	54628	53109	40737.4	40409.5	41848.6	46970.8
P02795	MT2A	Metallothionein-2	6042.16	22010.2	22930	24106.7	227941	202816	212722	149312	162791	155226	140021	145227	139593	158.919	164.631	173.827	1744.66	1553.92	1624.32	1142.34	1240.33	1185.67	1067.59	1106.07	1062.72	20900.8	24294.3	22950.7	263949	258880	234972	143415	152183	145222	142238	155363	147329	68042.5	75931.7	79264.8	680810	589002	615357	478602	504841	473055	421669
P03956	MMP1	Interstitial collagenase	54006.9	1002.53	989.797	1227.14	5269.57	4866.48	5663.57	4959.07	4793.7	4751.13	4037.23	4001.31	4334.33	7.23853	7.10646	8.84855	40.3334	37.2856	43.2463	37.9404	36.5239	36.2906	30.7817	30.4745	32.9973	2961.32	2983.41	2774.37	10366.6	10549.5	10934.9	9608.57	9343.01	9021.5	8589.45	8272.19	8516.71	8423.05	9883.4	15769	37610.3	32747.6	39798.6	34227.5	33546.6	35933.6	31757.6
P04179	SOD2	Superoxide dismutase [Mn], mitochondrial	24750.14	69820	68967.8	69137.9	111607	111488	112512	146222	140453	148119	129296	127222	126389	504.118	495.169	498.534	854.245	854.186	859.127	1118.7	1070.13	1131.38	985.812	968.936	962.2	111290	112592	111715	177548	181142	178161	233041	230610	240200	204966	203858	203938	456938	425525	435970	709222	701344	729175	945647	906186	965723	866423
P04183	TK1	Thymidine kinase, cytosolic	25468.69	415.264	64.2885	237.378	2889.41	3149.3	3080.8	1833.87	1530.58	1729.39	1408.69	1919.53	1955.87	2.99831	0.461573	1.71167	22.1156	24.129	23.5247	14.0304	11.6617	13.2096	10.7405	14.6194	14.8901	1003.85	821.698	877.816	4327.46	4584.47	4459.96	2612.99	2518.17	2595.76	2501.38	2483.91	2631.07	4955.55		4905.07	19262.1	18673.6	19140.6	13171.7	12441.9	11536.1	12225.2
P04732	MT1E	Metallothionein-1E	6014.15	0	0	526.913	4037.45	3496.34	4483.43	2756.82	2772.65	3263.14	2823.78	2884.14	2261.9	0	0	3.79942	30.9027	26.788	34.235	21.0916	21.1252	24.9249	21.5298	21.966	17.2198			814.231	5736.19	5386.53	6327.01	4106.22	3771.54	4194.17	3935.83	4066.46	3763.07				14671.6	12451.7	15283.1	10950.8	10572.8	11713.8	10424.8
P04818	TYMS	Thymidylate synthase	35715.96	0	0	0	2266.39	2263.55	2187.61	1552.1	1625	1489.62	1428.6	1571.71	1327.72	0	0	0	17.347	17.3426	16.7043	11.8747	12.3811	11.3782	10.8923	11.9703	10.1079				3884.55	3799.05	3907.96	2461.27	2858.56	2277.85	2592.84	2420.35	2262.91				22340	22630.2	21217.5	16791.5	17504.4	16615.7	16223.7
P05120	SERPINB2	Plasminogen activator inhibitor 2	46596.2	2775.71	2675.9	3024.69	25811.1	25328.6	26220.3	19712	19473.4	19325.1	16773.5	16681.1	16473.8	20.0413	19.2122	21.8102	197.558	194.06	200.215	150.811	148.371	147.611	127.888	127.045	125.415	8928.52	7936.27	9689.73	64233.9	61713	63963.9	48095.3	49186.2	46916.5	41473.4	41231.9	39272.2	26091.8	26835.1	29632.3	183728	193048	193345	145574	154688	142252	126128
P05121	SERPINE1	Plasminogen activator inhibitor 1	45059.98	9511.6	9428.06	9267.75	19985.2	19621.4	19579.1	20250.4	20591.5	19752	19422.4	19556.4	19712.7	68.6761	67.6908	66.8272	152.967	150.334	149.504	154.93	156.889	150.872	148.085	148.944	150.073	27009.1	26234.3	25712.6	52124	51928	51558.3	54278.1	55650.3	53600.6	52137.2	52394.2	53512.6	75656.2	69094.1	71322.2	172557	167222	161901	177439	173194	170759	167286
P05161	ISG15	Ubiquitin-like protein ISG15	17887.5	3093.21	3573.76	3182.13	43952.7	44502.2	44204.8	36660.3	35986.5	36606.5	30611.2	30727.6	31037.6	22.3337	25.6586	22.9454	336.415	340.963	337.543	280.477	274.187	279.612	233.393	234.026	236.289	5668.62	5895.17	5228.02	74177.7	74839.5	73545.5	61412.2	60581.2	61239.1	52441.3	51253.2	52416.7	15833.5	25845.6	24289.6	243277	251941	253458	203869	204920	202277	171357
P06702	S100A9	Protein S100-A9	13241.99	0	0	0	0	0	0	1689.88	1258.39	1996.16	0	0	0	0	0	0	0	0	0	12.9288	9.58786	15.2473	0	0	0							1928.58	2017.81	2247.22										14507.4	10366.1	16219.3
P08254	MMP3	Stromelysin-1	53977.33	1482.02	1539.26	1583.95	11327	11543.2	11515.8	10997.5	11303.6	11463.8	9930.28	9556.28	9791.98	10.7005	11.0515	11.4215	86.6973	88.441	87.9334	84.1383	86.1235	87.564	75.7128	72.7818	74.5464	5390.22	4246.49	4523.38	25646.4	25444.4	25974.4	24653.5	25272.5	25495.6	22205.3	21589.3	22075.1	15739.1	16057.8	16672.3	98542.5	99687.7	96069	89392.8	94560.2	99128.8	85167.1
P09086-4	POU2F2	POU domain, class 2, transcription factor 2;Isoform 2 of POU domain, class 2, transcription factor 2;Isoform 3 of POU domain, class 2, transcription factor 2;Isoform 4 of POU domain, class 2, transcription factor 2;Isoform 5 of POU domain, class 2, transcription factor 2	51208.91;51208.91-2;51208.91-3;51208.91-4;51208.91-5	0	0	0	1338.33	1517.57	1263.13	1375.64	1356.16	1582.62	1216.68	1385.77	1277.6	0	0	0	10.2436	11.6272	9.64508	10.5246	10.3328	12.0886	9.27649	10.5542	9.7264				2438.15	2439.9	2403.97	2585.88	2400.18	2596.51	2273.69	2264.96	2209.58				13030.2	13206.1	13807.6	13912	12977.7	14260.1	8086.33
P09341	CXCL1	Growth-regulated alpha protein	11301.41	0	0	0	1924.4	2036.01	1965.53	2621.3	2746.54	2628.25	2363.73	2122.72	2555.23	0	0	0	14.7294	15.5993	15.0086	20.0548	20.9263	20.0754	18.0222	16.1669	19.453				2981.99	3066.19	2990.38	4173.1	4451.81	4187.86	3780.88	4105.93	3971.68				14941.8	15746.9	15524	19320.4	20204.3	19381	17647.8
P09884	POLA1	DNA polymerase alpha catalytic subunit	165912.76	0	0	0	89.0409	92.3945	92.9953	59.3622	119.779	129.651	36.1156	53.8945	141.341	0	0	0	0.68152	0.707899	0.710101	0.454162	0.912612	0.990318	0.275361	0.410468	1.07603				816.199	849.87	867.749	680.041	667.633	681.592	701.042	651.294	658.539				4675.54	4614.51	4559.16	4035.2	11151.1	11199.6	4036.5
P09913	IFIT2	Interferon-induced protein with tetratricopeptide repeats 2	54632.21	47.131	0	0	3247.29	3318.14	3242.7	2788.8	2791.75	2793.24	2288.09	2398.7	2308.58	0.340298	0	0	24.8548	25.4226	24.7609	21.3363	21.2707	21.3357	17.4454	18.2688	17.5753	394.014			3748.66	3690.97	3457.47	3013.05	3098.45	3068.62	2412.15	2663.64	2507.02				37457.4	33683.7	36602.3	33028.6	33652.5	29286.5	27588.8
P10145	CXCL8	Interleukin-8	11098.12	299.88	209.152	345.611	2942.55	2981.24	2599.95	3259.56	3047.96	3266.89	3288.44	2019.47	3545.27	2.16521	1.50165	2.49211	22.5223	22.8414	19.8529	24.9379	23.2229	24.9535	25.0725	15.3806	26.9902	366.971	318.44	454.49	2895.35	2822.93	2541.84	3064.43	2852.2	3134.19	3202.94	3190.96	3453.54				14039	14296.8	12881.1	15298.6	14387.4	15200	15321
P12004	PCNA	Proliferating cell nuclear antigen	28768.77	10745.5	10929.2	10700.5	26972.2	26442.4	27078.9	22437.6	22067.4	21129.8	20488.9	20936.7	20681.7	77.5849	78.4689	77.1583	206.446	202.594	206.772	171.664	168.135	161.396	156.216	159.457	157.45	21080.4	21027.9	20380.7	53922.2	53237.9	54475.9	45102.3	43932.3	42949	41776.9	42514.9	41483.7	82449.2	86831.8	81116.1	218686	214228	225826	182824	184584	169916	166464
P13796	LCP1	Plastin-2	70288.39	0	0	0	406.764	320.627	369.316	414.38	435.148	452.665	323.267	337.849	261.785	0	0	0	3.11337	2.45655	2.82006	3.1703	3.31546	3.45759	2.46473	2.57311	1.99297				2240.29	1908.09	1998.59	2299.69	2464.12	2291.08	1755.04	2057.69	2250.26				13719.3	11135.2	13520.5	13936.9	14299.8	14427.8	11156
P14780	MMP9	Matrix metalloproteinase-9	78458.23	0	0	0	129.896	0	99.609	250.57	245.274	206.408	235.45	304.69	281.878	0	0	0	0.994223	0	0.760603	1.91703	1.86878	1.57661	1.79518	2.32056	2.14594				960.902		913.068	1349.71	1437.08	1340.99	1409.03	1716.15	1575.21				6828.01		4656.33	7456.44	7027.46	4805.24	8323.03
P14921-2	ETS1	Protein C-ets-1;Isoform c-ETS-1B of Protein C-ets-1	50407.91;50407.91-2	114.069	0	0	571.961	479.318	547.785	454.03	347.045	511.711	459.755	447.491	601.631	0.823605	0	0	4.3778	3.67239	4.18282	3.47365	2.64419	3.90861	3.50537	3.40815	4.58022	327.488			1342.84	1106.41	1199.32	1094.07	1070.94	1087.46	1096.05	876.731	1242.61				8698.46	8977.15	9171.73	8436.79	4773.12	8186.56	8249.43
P15121	AKR1B1	Aldo-keto reductase family 1 member B1	35853.39	56681.5	54057.7	54056.8	130369	131579	128377	138312	138196	140648	119820	116950	118121	409.255	388.119	389.788	997.849	1008.12	980.269	1058.19	1052.93	1074.31	913.563	890.705	899.258	91293.7	85667.8	88133.3	210881	212361	202331	227213	226481	234207	194345	191567	192991	326016	301027	306573	821632	825503	790536	848505	837262	876133	746885
P18858-3	LIG1	DNA ligase 1;Isoform 3 of DNA ligase 1	101736.1;101736.1-3	0	16.6304	17.6972	542.928	367.002	626.048	298.891	403.431	389.909	292.513	262.673	338.322	0	0.119401	0.12761	4.15558	2.81186	4.78043	2.28672	3.0738	2.97825	2.23025	2.00055	2.57564		587.923	786.063	2427.98	2044.65	2298.69	1887.45	1800.41	1663.62	1617.51	1862.37	1711.37				12424.6	10838.3	11852.5	9726.39	9921.06	9322.7	9040.9
P19525	EIF2AK2	Interferon-induced, double-stranded RNA-activated protein kinase	62094.26	7778.45	7659.85	8175.27	17513.6	18169	17485.2	17053.7	16778.9	16846.5	15801.4	15683.7	16073.5	56.1623	54.9955	58.9495	134.049	139.205	133.515	130.473	127.841	128.679	120.477	119.449	122.368	15811.2	16062.2	16012.6	35741.8	36699.9	36620.1	34580.1	33955.6	34834.4	32113.1	32281.9	32318.1	48766.2	48182.4	51560.4	117377	119992	116682	114785	110873	112395	109447
P20591	MX1	Interferon-induced GTP-binding protein Mx1	75520.34	0	0	0	37483.2	36638.4	37650.9	31553.1	32299.1	31504	24221.1	24419.7	24111.9	0	0	0	286.897	280.712	287.498	241.403	246.092	240.638	184.673	185.984	183.564				37605.9	37620.1	38196.2	32017.9	32920.9	32277.9	25104.3	25086.3	24874.4				295704	292460	299900	252809	256642	246041	185743
P20592	MX2	Interferon-induced GTP-binding protein Mx2	82088.67	0	0	0	1556.3	1667.62	1523.69	1600.23	1519.13	1609.33	1291.15	1143.17	1157.84	0	0	0	11.912	12.7768	11.6348	12.2429	11.5745	12.2926	9.8443	8.70653	8.81462				2146.83	2375.51	2166.96	2089.38	2088.7	2125.07	1650.74	1686.96	1619.14				28292.1	29860	30175.5	30725.7	29372.9	29405.3	26979.2
P21580	TNFAIP3	Tumor necrosis factor alpha-induced protein 3	89613.98	0	0	0	254.341	229.211	337.912	234.038	148.656	203.263	145.997	0	220.088	0	0	0	1.94673	1.75615	2.58025	1.79056	1.13263	1.55259	1.11314	0	1.67553				1909.29	2107.09	2588.43	1706.71	1615.85	1990.03	1722.21		1850.89				10395.1	7634.5	13179.3	10047.3	7469.82	10512.9	7167.84
P23921	RRM1	Ribonucleoside-diphosphate reductase large subunit	90070.13	1297.61	1153.35	1204.09	4447.05	4411.06	4458.21	3712.96	3694.06	3633.38	3596.4	3396.26	3427	9.36905	8.28071	8.68234	34.0378	33.7962	34.0424	28.4068	28.1456	27.7529	27.4206	25.8663	26.0897	3853.7	3984.68	4109.44	10804.2	11084.2	11292.6	8717.32	8887.17	8897.97	8632.58	8654	8456.82	15905.7	15718.9	15105.2	38352.3	38711.4	41274.3	32950.2	33854.4	32258.7	30541.3
P24941	CDK2	Cyclin-dependent kinase 2	33929.53	1018.14	1091.4	964.929	3308.6	3260.66	3097.17	2740.5	2825.75	2654.96	2583.05	2733.8	2522.21	7.35126	7.83596	6.95783	25.324	24.9822	23.6497	20.9667	21.5298	20.2794	19.6943	20.821	19.2016	2497.31	3110.98	3444.43	7275.29	7286.7	7194.99	6109.18	6432.97	5958.42	6039.07	6069.06	5791.35	9280.23	12371.2	9051.65	28283.6	27109.1	28311.9	22449.8	24058.4	22724.7	20566
P25205	MCM3	DNA replication licensing factor MCM3	90980.79	1398.18	1348.12	1716.07	5207.28	5088.21	5034.31	4133.41	3990.21	4114.54	4021.96	3844.37	3761.41	10.0952	9.67915	12.3741	39.8566	38.9843	38.4414	31.6235	30.402	31.4281	30.6652	29.2792	28.6357	6898.44	6327.03	7164.77	24628.9	23904.6	23921.8	19549.1	18912.7	20063.7	18795.4	18431.4	18668.5	25934	29996.6	30393.9	76309.6	73309.1	76161.5	63937.4	60857.5	58035.3	60962.7
P25774-2	CTSS	Cathepsin S;Isoform 2 of Cathepsin S	37495.67;37495.67-2	0	143.611	0	3439.51	3290.39	3099.79	3561.85	3343.42	3424.06	2685.58	3140.8	3041.34	0	1.03109	0	26.3261	25.21	23.6696	27.2507	25.474	26.154	20.4761	23.9208	23.1537		795.491		3532.44	3543.24	3227.02	3585.72	3536.26	3573.12	3145.49	3124.39	3069.52				24349.9	23177.3	23454.7	22928.1	23849.8	22641.9	21025.9
P29728-2	OAS2	2'-5'-oligoadenylate synthase 2;Isoform p69 of 2'-5'-oligoadenylate synthase 2	82430.62;82430.62-2	0	0	0	2621.01	2599.93	2694.6	2333.75	2268.53	2268.71	1493.79	1831.49	1960.87	0	0	0	20.0612	19.9199	20.5757	17.8549	17.2843	17.3291	11.3893	13.9489	14.9281				5019.93	5065.19	5419	4601.99	4411.54	4453.92	3479.21	3848.18	3708.08				26135.6	28120.4	27574.4	26276.4	27757.1	24898.7	13992.8
P31151	S100A7	Protein S100-A7	11470.97	0	0	0	0	0	68.66	2628.92	2549.01	2495.19	0	0	0	0	0	0	0	0	0.52428	20.1131	19.4213	19.0591	0	0	0						402.907	3314.71	3150.51	3356.85										21926.7	20775.7	21890
P31350	RRM2	Ribonucleoside-diphosphate reductase subunit M2	44877.68	0	0	0	3428.35	3588.66	3493.65	2098.37	1871.78	2025.11	1903.38	1959.04	1981.93	0	0	0	26.2406	27.4953	26.6771	16.054	14.2614	15.4684	14.5123	14.9203	15.0884				9681.58	9957.13	10025.3	5966.14	5567.26	5776.62	5369.62	5756.65	5657.1				36152.7	38438.4	38140.5	22889.1	21765.5	23496.2	21537.7
P33992	MCM5	DNA replication licensing factor MCM5	82285.51	1916.24	1336.91	1361.78	6004.54	6277.3	6066.96	5332.65	5131.73	4839.43	4494.22	4765.67	4770.69	13.8357	9.59862	9.81942	45.9588	48.0948	46.3266	40.7985	39.0994	36.965	34.2659	36.296	36.3193	5130.32	4733.88	4749.77	16197.6	16734	16417.1	13790.8	13800.7	13564.3	13669.9	12748.3	13199.2	19388.1	20995.8	23286.1	71736.7	71892.9	72412	59256.2	61326.9	56378.9	47734
P34810-2	CD68	Macrosialin;Isoform Short of Macrosialin;Isoform 3 of Macrosialin	37408.16;37408.16-2;37408.16-3	0	0	0	431.335	0	0	408.333	482.579	450.524	505.598	519.165	0	0	0	0	3.30144	0	0	3.12403	3.67684	3.44124	3.8549	3.95403	0				1372.07			1119.69	1361.99	1722.32	1427.24	1430.6					6256.97			5958.86	6637.7	6394.23	6824.46
P35354	PTGS2	Prostaglandin G/H synthase 2	68996.12	106.079	0	208.75	5121.12	4945.13	5103.87	3514.23	3168.94	3262.44	3661.97	3362.43	3891.28	0.76592	0	1.50524	39.1971	37.8881	38.9726	26.8863	24.1446	24.9195	27.9205	25.6087	29.6244	1335.23		1193.13	10716.5	10793.8	10828.5	8417.34	8263.38	8088.22	7720.26	7883.52	8003.86			7368.79	45315.2	44316	44060.1	31343.2	33474	32498.3	29860
P39900	MMP12	Macrophage metalloelastase	54001.56	0	0	0	510.019	616.918	585.68	594.872	477.407	537.105	285.603	287.786	537.227	0	0	0	3.90369	4.72665	4.47219	4.55119	3.63744	4.10258	2.17756	2.19181	4.08991				1307.69	1504.09	1277.5	1288.46	1288.97	1241.97	1257.5	1201.25	1220.96				11810.7	11097.6	9781.01	12291.8	11107	12245.6	9791.07
P41226	UBA7	Ubiquitin-like modifier-activating enzyme 7	111694.3	486.405	526.038	499.938	1938.04	1794.62	1845.78	1665.12	1791.62	1726.42	1615.41	1446.36	1380.33	3.51196	3.7768	3.60491	14.8338	13.7498	14.0942	12.7393	13.6506	13.1869	12.3166	11.0157	10.5084	2491.6	2783.06	2788.28	5896.83	5865.06	5899.26	5434.56	5457.9	5242.86	4926.03	5138.23	5098.23	6920.51	9181.08	11809	29656.4	20963.1	23105	27027.4	26462.2	26965.1	25157.1
P43490	NAMPT	Nicotinamide phosphoribosyltransferase	55521.16	7899.39	7655.59	7693.02	21507.5	21814.4	21653.9	19663.2	19989.5	19345.1	18321.2	18377.1	18118.9	57.0356	54.9649	55.4722	164.619	167.136	165.347	150.438	152.303	147.764	139.689	139.962	137.94	22550.1	22072.8	21858.8	56174.9	57038.9	56845.4	52837.1	52689.6	52440.5	49518.2	50105.4	49802.7	73350.3	73892.1	74971.5	187071	183307	185605	166637	170104	164966	160483
P49736	MCM2	DNA replication licensing factor MCM2	101896.09	821.381	761.958	532.597	3649.91	3449.4	3312.63	2760.01	2832.83	2678.26	2533.52	2530.68	2544.3	5.93058	5.47064	3.84041	27.9364	26.4283	25.2949	21.116	21.5838	20.4574	19.3167	19.274	19.3698	3975.49	3429.52	3496.78	13550.7	12980.5	13027.4	10682.2	10633.4	10577.2	9908.07	9847.84	9938.97	14046	13153.9	15206.3	55441.8	51393.5	54752.8	40424.6	43049.7	41541.9	37529.3
P52292	KPNA2	Importin subunit alpha-1	57861.92	5025.17	4986.06	5094.42	12414.3	12132.7	12511.2	9973.25	9865.6	9561.54	9687.88	9606.7	9515.34	36.283	35.7985	36.7344	95.0188	92.9569	95.5338	76.3024	75.1675	73.034	73.8647	73.1659	72.4403	14445.4	14744.6	14658.7	35477.7	36872.8	35403.9	29227.8	28519.3	28001.3	27533.2	27233.4	27601.3	48309.7	49448.8	51124.3	133067	133356	133241	103138	101579	102313	100828
P52732	KIF11	Kinesin-like protein KIF11	119158.99	0	0	0	396.13	419.407	353.929	236.302	304.575	123.748	277.673	232.717	318.36	0	0	0	3.03198	3.21337	2.70256	1.80788	2.3206	0.945226	2.1171	1.7724	2.42368				4935.83	5942.95	6366.52	3605.02	4080.28	4091.12	4603.03	4217.77	3751.64				18655.2	17896	15713.2	13544.7	17678.6	5614.8	14120.2
P52823	STC1	Stanniocalcin-1	27621.41	300.371	191.072	221.135	1146.28	1302.66	1244.32	1127.31	1142.06	1008.76	1112.95	1127.55	922.325	2.16875	1.37184	1.59454	8.77365	9.98057	9.50151	8.62475	8.70154	7.70524	8.48562	8.58755	7.02166	1089.7	1138.5	1227.56	2664.89	3007.28	2760.82	2257.35	2647.13	2557.96	2595.89	2362.43	2645.02	5093.1			12076.8	13841.6	13049.4	12445.1	12555.4	12265	11934.3
P55042	RRAD	GTP-binding protein RAD	33245.35	0	0	0	219.399	199.639	214.034	198.138	266.002	215.614	0	206.496	254.331	0	0	0	1.67928	1.52957	1.63434	1.5159	2.02671	1.64693	0	1.5727	1.93622				1620.82	1679.08	1383.35	1424.27	1824.64	1290.97		1305.67	1645.13				5474.07		5440.06	5005.08	6080.65	5235.36
Q00653-4	NFKB2	Isoform 4 of Nuclear factor NF-kappa-B p100 subunit	96678.09	3308.95	3253.64	2832.25	6476.14	6915.75	6778.02	7185.09	7027.11	6981	6561.66	6213.77	6276.38	23.8914	23.3602	20.4225	49.5684	52.9865	51.7562	54.971	53.5407	53.3231	50.029	47.3249	47.7821	7996.89	7514.3	7788.18	16424.6	17121.2	16873.9	17667.6	17099.2	17445.2	16062	15607.1	15401.9	29120.1	28550.9	23149.3	47841.7	59622.1	54630.4	58439.6	58465.6	59671.6	55226.1
Q01432	AMPD3	AMP deaminase 3;Isoform 2 of AMP deaminase 3;Isoform 3 of AMP deaminase 3	88812.28;88812.28-4;88812.28-5	1170.89	1156.35	1197.49	4897.26	5073.04	4999.53	5333.09	5708.96	5251.75	4276.73	4300.14	4454.2	8.4541	8.30228	8.63479	37.4837	38.8682	38.1758	40.8019	43.4974	40.1145	32.6077	32.7504	33.9098	3663.32	3894.45	3411.21	13234.6	13342.2	13353.1	14474.7	14794	14024	11503.3	11570.8	11697.6	15141.1	9989.3	21499.6	43846.2	45255.5	45453.5	47824.2	44701.5	46542.4	37306.7
Q03169	TNFAIP2	Tumor necrosis factor alpha-induced protein 2	72661.33	987.73	808.383	960.95	3567.06	3892.4	3735.85	3834.82	3802.48	3971.1	3768.12	3774.17	3934.99	7.13166	5.80396	6.92914	27.3023	29.8224	28.5265	29.3391	28.9717	30.3325	28.7298	28.7446	29.9571	3672.06	3046.16	3654.35	10472.8	11483	10947.4	10979	10960.9	11576.3	11335.3	11414.8	11313.3	16592.2	9526.38	16388.1	39576.6	38762.2	39484.2	37689.7	38896.9	38639.2	35634
Q06278	AOX1	Aldehyde oxidase	147917.9	0	0	0	42.49	68.401	84.4661	50.3987	65.0753	41.7974	52.2947	21.2376	71.8233	0	0	0	0.325219	0.524068	0.644974	0.385586	0.495819	0.319262	0.398718	0.161748	0.546792				785.015	1002.95	1200.33	994.894	1118.08	993.485	932.16	1305.14	958.217				5921.98	6253.88	6802.09	6625.58	6945.3	6664.45	6856.13
Q10589-2	BST2	Bone marrow stromal antigen 2;Isoform 2 of Bone marrow stromal antigen 2	19768.91;19768.91-2	0	0	0	1603.99	1643.26	1722.53	1535.31	1614.77	1659.58	742.329	1335.86	1301.26	0	0	0	12.2769	12.5901	13.1531	11.7462	12.3032	12.6764	5.65984	10.1741	9.90649				4207.21	4632.14	4612.82	4127.41	4380.49	4473.56	3322.06	3713.6	3524.28				16245.8	16610.9	17388.5	15996.8	16629.4	16900.8	8152.75
Q13077	TRAF1	TNF receptor-associated factor 1	46163.57	0	0	0	492.275	498.186	478.355	398.755	457.358	370.095	387.329	435.236	310.493	0	0	0	3.76788	3.81695	3.65266	3.05076	3.48468	2.8269	2.95317	3.31482	2.36378				1688.39	1631.58	1580.2	1216.07	1270.12	1202.09	1337.71	1357.85	1475.8				9647.63	9101.75	8873.62	7970.33	7995.19	7601.65	7988.98
Q13111-3	CHAF1A	Chromatin assembly factor 1 subunit A;Isoform 3 of Chromatin assembly factor 1 subunit A	106909.87;106909.87-3	0	0	0	99.8426	100.637	116.825	50.4278	38.4823	105.069	125.251	107.809	40.0297	0	0	0	0.764197	0.771051	0.892059	0.385808	0.293202	0.802552	0.954969	0.82109	0.304747				1196.95	1004.23	1041.51	1106.67	883.574	908.36	1199.03	904.382	920.874				5520.85	6865.33	7568.87	3746.48	3455.33	7100.51	7738.98
Q14142	TRIM14	Tripartite motif-containing protein 14	49772.95	0	45.5952	0	849.952	985.164	897.385	899.446	899.134	934.546	713.887	734.654	889.838	0	0.32736	0	6.50554	7.54804	6.85233	6.8814	6.85064	7.13835	5.44299	5.59522	6.77434		563.06		2092.29	2112.21	2075.11	1889.57	1855.62	1748.92	1666.85	1944.98	1760.22				15476.9	16223.4	16705.4	14627.6	15496.3	14446.4	14554.2
Q14181	POLA2	DNA polymerase alpha subunit B	65947.82	0	0	0	550.345	459.804	496.172	327.613	223.677	336.493	222.793	280.589	321.282	0	0	0	4.21235	3.52289	3.78871	2.50647	1.70423	2.57024	1.69867	2.137	2.44592				1340.96	1278.14	1521.32	988.69	965.395	1050.91	1032.66	855.081	918.369				9883.33	9201.72	9779.28	7470.62	7527.52	7582.02	6387.87
Q14258	TRIM25	E3 ubiquitin/ISG15 ligase TRIM25	70973.4	6899.59	6820.32	6937.24	14664.4	14561.5	14996.7	14016.6	14142.4	13873	12992.8	12874.7	12900.1	49.8167	48.968	50.0225	112.242	111.566	114.513	107.237	107.753	105.966	99.063	98.0557	98.2082	18359	18551.4	18296.7	39401.9	38833.2	39704.8	37387.3	37683.5	37787.4	34716.4	34870	35304.7	58472.7	52995	55497.5	128401	124885	127221	122372	121027	121865	114686
Q15021	NCAPD2	Condensin complex subunit 1	157182.14	201.223	192.85	173.912	1361.14	1329.6	1370.92	1008.27	948.175	988.793	905.254	994.62	811.95	1.45288	1.38461	1.25403	10.4182	10.187	10.4682	7.71399	7.22429	7.55271	6.90206	7.57516	6.18138	1327.18	1379.61	1474.15	5290.15	5422.05	5604.81	4422.14	4262.01	4254.59	4291	3953.36	4004.87	6617.09	6293.16		33052.9	33184.1	32875.5	23259.7	17975.9	18923.5	16839.8
Q15043-2	SLC39A14	Metal cation symporter ZIP14;Isoform 3 of Metal cation symporter ZIP14;Isoform 2 of Metal cation symporter ZIP14	54212.29;54212.29-2;54212.29-3	3614.13	3202.61	3145.12	6252.7	5869.71	6001.99	7231.65	6738.61	8560.71	6770.54	6966.09	6867.02	26.095	22.9938	22.6786	47.8582	44.972	45.8305	55.3272	51.3425	65.3894	51.6216	53.0547	52.2786	12205.7	11948.5	11243.9	21922.7	22000.3	22614.4	25753.3	24564.4	25853.7	22345.8	22996	23271.2	47201.8	40239	38323.5	76256.6	72704.7	71478.8	86813.8	79729.1	106884	83925.8
Q15645	TRIP13	Pachytene checkpoint protein 2 homolog	48550.82	738.799	658.02	726.559	2635.63	2723.31	2778.77	2276.89	2374.55	2512.05	2193.67	2094.7	2190.28	5.33431	4.7244	5.23901	20.1731	20.8652	21.2184	17.4198	18.092	19.1878	16.7255	15.9535	16.6746	2135.04	1973.85	2288.08	4909.53	5130.3	4868.62	4201.39	4432.25	4535.62	4403.63	4062.07	4046.22	6839.98	11006.3	6757.81	22258.4	22158.5	21827	20568.1	19421	20129.2	19660.4
Q16763	UBE2S	Ubiquitin-conjugating enzyme E2 S	23845.3	0	0	0	877.306	888.578	929.465	617.277	633.469	550.466	533.573	588.392	592.191	0	0	0	6.71491	6.80802	7.09729	4.72261	4.8265	4.20463	4.06819	4.48127	4.50835				2387.78	2377.96	2426.82	1709.09	1712.33	1531.13	1589.27	1534.05	1498.22				13069.4	13006.2	13590.6	10007.9	10290.2	9295.61	9054.03
Q17R98-2	ZNF827	Zinc finger protein 827;Isoform 2 of Zinc finger protein 827	119165.15;119165.15-2	0	0	0	1959.37	1948.12	2080.07	953.487	994.095	1008.33	917.96	883.832	0	0	0	0	14.997	14.9259	15.8832	7.29485	7.57416	7.7019	6.99893	6.73138	0				37139.3	40144.9	33885.2	24995.2	24970	25921.7	28071.6	26129.4					117351	117983	127851	58582.4	62012.7	62577.1	57270.3
Q17RY6	LY6K	Lymphocyte antigen 6K	18672.83	0	0	0	597.615	382.574	607.742	532.985	596.634	518.33	375.06	515.264	490.936	0	0	0	4.57415	2.93117	4.64065	4.07771	4.54585	3.95917	2.85962	3.92432	3.7375				1467.41	1257.6	1342.05	1141.22	1316.75	1256.44	1056.26	1103.93	1011.19				8718.16	5414.8	9209.85	7413.06	9015.88	8530.58	6924.56
Q2NKX8	ERCC6L	DNA excision repair protein ERCC-6-like	141103.07	0	0	0	195.574	170.959	220.992	131.452	127.132	177.356	98.2551	0	145.621	0	0	0	1.49693	1.30983	1.68747	1.0057	0.968641	1.3547	0.749141	0	1.10861				699.321	731.088	733.61	713.944	808.159	580.98	695.92		606.245				10349.4	9419.62	11778.1	5842.3	5878.89	9655.17	5471.84
Q53GL7	PARP10	Protein mono-ADP-ribosyltransferase PARP10	109998.25	0	0	46.9344	511.705	566.393	535.521	531.601	518.315	508.797	453.752	476.712	393.58	0	0	0.338431	3.9166	4.33953	4.08917	4.06712	3.94912	3.88635	3.45961	3.6307	2.99632			660.686	1561.52	1804.65	1620.08	1546.6	1415.54	1546.55	1434.42	1471.97	1398.25				12651.2	15864.1	16165.4	15719.1	14832.3	13343.7	14745.9
Q7L8J4-2	SH3BP5L	SH3 domain-binding protein 5-like;Isoform 2 of SH3 domain-binding protein 5-like	43499.21;43499.21-2	0	0	0	273.528	246.072	265.853	214.458	237.114	245.619	110.145	198.262	138.601	0	0	0	2.09358	1.88533	2.03003	1.64076	1.80661	1.87612	0.839793	1.50999	1.05517				795.983	681.588	673.268	575.914	733.72	670.781	640.364	683.08	572.303				8234.85	7819.52	8360.44	7037.98	7339.56	7792.59	3816.73
Q7Z5Y7	KCTD20	BTB/POZ domain-containing protein KCTD20	47480.29	0	0	0	189.609	184.629	0	199.651	141.632	201.71	153.074	203.014	158.997	0	0	0	1.45127	1.41457	0	1.52747	1.07911	1.54072	1.16711	1.54618	1.21045				1220.22	1087.66		1128.28	1291.08	1057.35	954.187	1065.16	1197.1				5333.23	7051.72		4739.22	5335.82	6846.27	4429.14
Q86TC9	MYPN	Myopalladin	145257.04	257.879	327.593	279.16	1286.49	1252.42	1332.49	1180.56	1199.61	1173.86	1104.8	1027.82	1059.14	1.86195	2.35202	2.01294	9.84677	9.5957	10.1747	9.03213	9.14001	8.96632	8.42352	7.82804	8.06324	3687.04	3411.41	2833.75	9396.76	9208.15	9421.1	8215.41	8931.59	8541.5	8027.04	7778.49	7590.18	8891.24	8707.86	7189.67	29266.3	29780.9	30200.4	28214.8	28624.3	28793.3	26699.6
Q8IVU3	HERC6	Probable E3 ubiquitin-protein ligase HERC6	115126.27	0	0	0	341.024	364.557	384.288	307.619	388.658	298.26	260.837	220.227	257.456	0	0	0	2.6102	2.79313	2.93438	2.3535	2.96124	2.2782	1.98874	1.67728	1.96001				1256.96	1260.87	1169.33	1200.99	1118.26	1209.24	1074.19	962.111	1038.08				11644.6	11620.9	11093.2	10468.9	10572.1	10122.5	9794.7
Q8IXQ6-2	PARP9	Isoform 2 of Protein mono-ADP-ribosyltransferase PARP9	92271.47	1342.23	1323.08	1184.51	3566.15	3615.73	3768.16	3407.84	3430.92	3448.25	3201.89	3194.09	3186.08	9.69124	9.49935	8.54115	27.2954	27.7027	28.7732	26.0724	26.1407	26.3388	24.4126	24.3266	24.2557	3512.79	3850.17	3352.8	8621.17	8799.53	8884.05	7939.23	8201.18	8121.67	7535.89	7603.54	7411.23	16864.5	16228.8	13335.1	35185.3	34689.9	36454.4	34909.7	35121	35936.6	32058.4
Q8IY21	DDX60	Probable ATP-dependent RNA helicase DDX60	197853.05	168.159	201.182	205.714	1335.56	1219.21	1159.1	1287.48	1252.55	1281.27	1201.95	1076.59	1199.94	1.21415	1.44443	1.48335	10.2224	9.34122	8.85078	9.85014	9.54334	9.78678	9.16418	8.19943	9.13512	1513.88	1733.48	2055.82	6122.33	6290.65	6220.54	6458.1	6245.13	6256.02	5925.63	5996.88	6158.63	8981.76	9055.37	10117.8	31506.4	22980.6	15163.2	31864.5	30066.6	31560.4	29781.8
Q8IYT2	CMTR2	Cap-specific mRNA (nucleoside-2'-O-)-methyltransferase 2	88119.73	0	0	0	0	0	157.457	118.623	233.382	204.73	81.669	160.634	0	0	0	0	0	0	1.20233	0.907546	1.77817	1.56379	0.622681	1.22341	0						1539.54	1597.05	2129	1936.52	1552.16	2004.45							9146.12	5857.36	11094.5	9682.46
Q8N8R5	C2orf69	Mitochondrial protein C2orf69	43448.4	23.6723	0	0	87.0155	47.9456	154.317	67.0278	82.5633	144.485	160.058	187.798	195.168	0.17092	0	0	0.666018	0.367345	1.17835	0.51281	0.629063	1.10362	1.22035	1.4303	1.48582	584.078			919.878	873.825	864.379	1146.35	960.855	945.489	896.154	1021.17	1192.34				4307.29	3419.53	7024.41	3781.37	4135.32	6685.8	4600.12
Q8NBF6	AVL9	Late secretory pathway protein AVL9 homolog	71947.43	0	0	0	440.823	486.633	451.251	437.434	258.342	333.222	364.521	0	360.2	0	0	0	3.37406	3.72844	3.4457	3.34668	1.96835	2.54525	2.77927	0	2.7422				2404.5	2550.91	2327.39	2269.24	1954.82	2532.73	2503.19		2037.13				12012	11456	11647.4	10421.8	6031.47	6630.25	6680.39
Q8NBT2	SPC24	Kinetochore protein Spc24	22443.16	291.184	318.606	464.608	1566.39	1713.82	1604.31	1390.26	1522.25	1356.73	1225.39	1134.53	1228.94	2.10242	2.2875	3.35016	11.9892	13.1308	12.2503	10.6365	11.5983	10.3632	9.34292	8.6407	9.35595	1057.7	1061.14	1131.39	3248.67	3542.48	3388.21	2952.76	3394.1	2839.75	2731.68	2371.14	2579.81	4202.49	4203.5	7683.46	15039.2	17294.7	15520.4	13785.7	14506.5	14521.8	12582.7
Q8TCG1	CIP2A	Protein CIP2A	102185	0	0	0	499.218	365.145	470.219	380.108	376.292	352.687	342.701	245.509	285.598	0	0	0	3.82102	2.79763	3.59054	2.90809	2.86703	2.69393	2.61291	1.86983	2.17426				3668.34	3034.76	3500.05	2566.3	2644.05	2766.78	2729.16	2697.62	2710.46				15109.8	14704.2	14559.9	12842.9	13538.9	12674.8	10624.3
Q8TDB6	DTX3L	E3 ubiquitin-protein ligase DTX3L	83554.34	1801.66	1540	1532.92	4789.2	4584.28	4675.6	4586.27	4687.61	4496.96	4161.97	4109.45	4080.73	13.0084	11.0568	11.0534	36.6566	35.1234	35.7023	35.0882	35.7156	34.3492	31.7327	31.2981	31.0666	5314.98	5077.36	4970.75	13309.1	12962.2	13130.9	12849.9	12653.8	12307.7	11288.6	11787.4	11461.1	25353.8	11573.5	10844.3	43078.7	40667	42322.5	41338.6	44510.5	40845.8	38620.3
Q8WVE0	EEF1AKMT1	EEF1A lysine methyltransferase 1	24505.58	0	0	0	339.231	167.119	380.777	416.131	419.029	171.208	187.144	177.131	429.476	0	0	0	2.59648	1.28041	2.90757	3.18369	3.19265	1.30774	1.42687	1.34905	3.26961				1288.68	985.267	1373.3	1242.43	1371.79	1137.94	1243.85	1177.3	1272.77				7240.81	4175.99	6665.55	8039.01	8095.63	4160.42	4310.85
Q8WXE9	STON2	Stonin-2;Isoform 2 of Stonin-2	101165.09;101165.09-3	0	0	0	4539.87	4723.79	3810.21	2364	1806.03	2887.42	2828.54	2511.26	2734.1	0	0	0	34.7482	36.1923	29.0944	18.0863	13.7604	22.055	21.5661	19.1261	20.8147				116194	101571	86310.7	62239.5	51871.6	73312.2	72394.1	67683.1	69976.9					182015	148979	91060.8	73088	110648
Q96C10	DHX58	ATP-dependent RNA helicase DHX58	76612.85	0	0	0	128.775	201.681	156.806	171.456	273.701	153.496	110.12	125.319	202.092	0	0	0	0.985646	1.54522	1.19735	1.31176	2.08537	1.17245	0.839607	0.954446	1.53852				1672.4	1853.8	2076.86	1960.52	1803.05	2043.04	1331.49	1574.97	1879.88				4530.1	9307.73	10097.7	9058.65	8341.38	9025.69	7885.75
Q96DU7	ITPKC	Inositol-trisphosphate 3-kinase C	75207.45	0	0	0	84.8692	0	85.9807	64.2422	52.3007	99.2778	121.118	86.3438	0	0	0	0	0.64959	0	0.656539	0.491498	0.398487	0.758315	0.92346	0.657605	0				1114.68		961.851	857.434	1063.03	848.789	1169.44	838.663					4881.92		4864.26	4071.8		6389.6	7511.32
Q96DX8	RTP4	Receptor-transporting protein 4	27862.95	0	0	0	89.2506	0	95.0286	105.261	148.125	129.246	150.028	139.758	117.397	0	0	0	0.683125	0	0.725627	0.805318	1.12859	0.987221	1.14388	1.06441	0.893747				534.697		584.032	623.451	880.788	778.861	917.019	850.441	700.999				3444.29		3575.53	3517.21	4106.8	3794.1	4070.81
Q96EZ8-4	MCRS1	Microspherule protein 1;Isoform 2 of Microspherule protein 1;Isoform 3 of Microspherule protein 1;Isoform 4 of Microspherule protein 1	51803.32;51803.32-2;51803.32-3;51803.32-4	0	0	0	162.27	137.7	157.511	152.812	136.175	173.104	124.742	68.6899	123.124	0	0	0	1.24202	1.05502	1.20273	1.16912	1.03754	1.32222	0.951085	0.523151	0.937347				1203.56	1021.86	1145.2	1032.75	990.024	1160.87	883.884	1090.17	845.625				4837.33	4401.28	4802.75	4561.87	4364.13	4855.04	4125.13
Q96FJ0	STAMBPL1	AMSH-like protease	49783.13	0	0	0	758.181	653.757	466.608	576.17	350.671	602.412	0	588.836	573.754	0	0	0	5.80312	5.0089	3.56297	4.4081	2.67182	4.60141	0	4.48465	4.36799				2439.97	2306.22	2134.58	2026.74	1782.22	2200.38		2144.24	2217.93				11700.8	8063.07	7393.53	10211	6720.47	7374.27
Q96HA8-2	NTAQ1	Protein N-terminal glutamine amidohydrolase;Isoform 2 of Protein N-terminal glutamine amidohydrolase	23679.64;23679.64-2	0	0	0	0	1029.88	977.217	963.507	591.066	910.212	0	817.504	1000.18	0	0	0	0	7.89062	7.46191	7.37151	4.50343	6.95248	0	6.22622	7.61435					1559.65	1586.91	1433.89	1411.41	1346.39		1477.67	1640.13					8691.64	7316.81	8254.1	5268.19	7958.37
Q96RS0	TGS1	Trimethylguanosine synthase	96619.81	0	0	0	85.3743	0	106.737	144.66	72.1377	116.367	0	0	69.8312	0	0	0	0.653456	0	0.815032	1.10675	0.549628	0.888848	0	0	0.531625				1826.82		2134.36	1840.33	1464.39	1513.7			1166.92				5892.56		6870.74	9306.8	5303.15	8204.38
Q96T88	UHRF1	E3 ubiquitin-protein ligase UHRF1;Isoform 2 of E3 ubiquitin-protein ligase UHRF1	89813.86;89813.86-2	358.885	267.345	355.275	2415.39	2306.47	2625.43	1516.13	1644.12	1457.53	1579.18	1259.65	1446.2	2.59124	1.91946	2.56179	18.4875	17.6715	20.0475	11.5995	12.5268	11.1331	12.0403	9.59364	11.0099	2432.25	2641.29	2486.59	9314.69	8780.65	8709.74	5507.97	5368.87	5815.79	5761.34	5703.17	5777.73	7015	4485.64	8580.62	36701.2	34849.5	38991.9	22689.6	22748.3	21884.4	23527.8
Q99661	KIF2C	Kinesin-like protein KIF2C	81312.88	0	0	0	338.717	237.12	276.341	216.167	334.004	217.88	235.937	288.204	287.797	0	0	0	2.59254	1.81675	2.11011	1.65383	2.54483	1.66424	1.79889	2.195	2.191				2191.21	1928.8	2290.37	1707.43	1746.05	1625.22	1698.41	1344.64	1729.96				11868.2	6058.57	7320.18	6387.72	11964.1	6593.45	6890.31
Q99685	MGLL	Monoglyceride lipase	33261.41	12958.3	12813.8	12964.1	31157.7	31467.5	32115.6	31408.1	29953.1	31607.3	28180.5	28110.3	27457.5	93.5625	91.9997	93.4806	238.481	241.095	245.231	240.294	228.217	241.427	214.861	214.091	209.034	21628.3	20225.6	21700.7	54119.1	53770.6	52554.4	53483	52283.4	54476.8	48318.2	47162.9	46828.3	77771.2	79298.1	73277	177305	182124	194874	185717	172944	185449	159486
Q9BTV5	FSD1	Fibronectin type III and SPRY domain-containing protein 1	55819.67	0	0	0	126.211	119.411	0	198.71	144.27	220.016	32.4517	119.194	148.695	0	0	0	0.966018	0.914889	0	1.52027	1.09921	1.68055	0.247426	0.9078	1.13202				1052.13	1073.34		916.246	886.919	851.377	1235.72	1048.18	940.198				4920.62	4671.52		7830.01	5218.98	8165.53
Q9BUI4	POLR3C	DNA-directed RNA polymerase III subunit RPC3	60611.62	0	0	0	298.283	0	436.408	301.629	305.305	293.858	0	0	259.533	0	0	0	2.28306	0	3.33236	2.30768	2.32616	2.24458	0	0	1.97583				1852.35		2288.94	1819.14	1508.29	2087.9			1786.29				10946.5		11682.5	11043.9	9881.66	8763
Q9BXK1	KLF16	Krueppel-like factor 16	25430.57	0	0	0	227.439	296.045	414.931	241.651	267.289	298.14	0	247.547	293.315	0	0	0	1.74082	2.26821	3.16836	1.8488	2.03652	2.27728	0	1.88535	2.23301				1003.23	802.787	1082.37	746.695	854.072	819.601		737.838	811.06				4679.17	6219.16	7000.46	6069.32	6205.77	6496.4
Q9BYK8	HELZ2	3'-5' exoribonuclease HELZ2	322315.96	37.7151	20.4221	0	862.414	809.781	777.895	780.542	719.648	725.341	649.234	639.064	764.889	0.272312	0.146625	0	6.60093	6.2043	5.93991	5.9717	5.48311	5.54038	4.95005	4.86719	5.82311	1363.21	727.236		4506.58	4394.06	4700.18	4053.74	4345.58	4186.53	3874.33	4033.4	3845				27136.9	27395.4	15449.4	24337.9	25501.6	25314.2	13164.5
Q9BYX4	IFIH1	Interferon-induced helicase C domain-containing protein 1	116689.04	0	0	0	992.258	947.175	1037.03	920.903	1009.54	1074.79	804.292	804.756	877.531	0	0	0	7.59476	7.25698	7.91867	7.04556	7.69182	8.2096	6.13228	6.12912	6.68065				3857.11	4070.97	4267.45	4239.11	4168.74	4208.84	3506.13	3863.8	3815.84				20258.3	20400.8	21493.3	20291.1	20040.8	19218.1	18210.1
Q9BZD4	NUF2	Kinetochore protein Nuf2	54303.62	0	0	0	379.533	352.076	355.958	295.201	274.975	354.113	271.105	277.488	238.785	0	0	0	2.90495	2.6975	2.71805	2.25849	2.09508	2.70483	2.06703	2.11338	1.81787				2380.44	2605.32	2359.3	1911.36	2125.3	2566.33	2071.68	2013.46	2012.19				11638.3	11207.2	10929.1	9995.06	9911.32	11137.9	9478.38
Q9C002	NMES1	Normal mucosa of esophagus-specific gene 1 protein	9617.33	2635.19	2987.11	2965.5	20233.6	20532.7	21749.9	23564.5	24079.9	23269.9	21424.3	20752.1	21789.8	19.0267	21.4466	21.3834	154.868	157.316	166.08	180.285	183.468	177.743	163.348	158.05	165.886	3340.8	3418.35	3352.44	22911.5	23430	24147.1	25467.4	26321	26254.5	24331.1	23978.7	24501.7	12625	15161.3	15003.2	73599.1	76969	81241.4	87158.8	87780.7	86467.5	78077.9
Q9H5V8	CDCP1	CUB domain-containing protein 1	92931.73	0	0	0	1077.55	1039.12	1098.82	932.883	912.404	827.025	819.939	786.481	789.985	0	0	0	8.24759	7.9614	8.39043	7.13721	6.95174	6.31708	6.25158	5.98994	6.01416				4054.2	3865.02	4143.02	3750.79	3617.53	3416.29	3119.63	3416.28	3300.4				20634.3	20967	20781.4	18297	19910.7	16977.7	17807.3
Q9H5X1	CIAO2A	Cytosolic iron-sulfur assembly component 2A	18355.11	0	0	0	1016.43	752.891	971.54	809.012	798.495	913.352	0	829.342	927.476	0	0	0	7.77975	5.76843	7.41857	6.18951	6.08386	6.97647	0	6.31638	7.06088				2825.67	2021.62	2459.32	2144.57	2225.43	2427.32		2123.52	2421.76				11784	9566.94	11517.3	9834.23	9832.66	10784.1
Q9H8U3	ZFAND3	AN1-type zinc finger protein 3	25184.13	0	0	0	208.302	213.945	329.424	234.302	117.093	143.475	0	269.781	107.991	0	0	0	1.59434	1.63918	2.51544	1.79258	0.892148	1.09591	0	2.05469	0.822139				758.737	804.826	969.641	641.436	852.996	707.182		764.697	790.286				6084.45	6107.96	7045.25	5544.17	3709.09	3434.49
Q9HBM1	SPC25	Kinetochore protein Spc25	26152.8	0	0	0	1190.19	1317.44	1490.48	925.295	1206.87	1447.08	722.317	1250.23	971.573	0	0	0	9.10976	10.0938	11.3811	7.07916	9.19532	11.0532	5.50726	9.52192	7.39659				2940.78	2872	3127.58	2252.54	2695.33	2486.7	2782.55	2614.27	2661.63				11774.7	13108	14733	8954.72	12974.4	13547.9	5635.38
Q9NQW6	ANLN	Anillin	124198.86	124.543	144.855	161.691	1234.89	1180.29	1135.58	850.512	808.173	775.584	758.303	733.156	683.678	0.899233	1.04002	1.16591	9.45186	9.04303	8.67114	6.50701	6.15759	5.92415	5.78164	5.58381	5.20485	2555.18	2325.72	1937.47	6663.1	6407.15	6532.62	4538.06	4678.97	4540.35	4217.94	4433.14	4520.96	6039.45	6592.32	7011.78	24998.7	24689.9	25366.6	15865.1	18762.7	17479.4	14704.6
Q9NRZ9-6	HELLS	Lymphoid-specific helicase;Isoform 2 of Lymphoid-specific helicase;Isoform 3 of Lymphoid-specific helicase;Isoform 5 of Lymphoid-specific helicase;Isoform 6 of Lymphoid-specific helicase	97073.92;97073.92-2;97073.92-3;97073.92-5;97073.92-6	0	0	0	145.171	124.82	116.504	39.832	57.4968	32.2578	0	0	41.0926	0	0	0	1.11114	0.956333	0.889609	0.304743	0.438077	0.246395	0	0	0.312838				1221.13	1182.8	867.28	737.38	704.857	801.306			694.338				7046.21	6892.54	6241.16	3823.56	5695.54	3513.63
Q9NS84	CHST7	Carbohydrate sulfotransferase 7	54266.31	0	0	106.171	480.546	457.516	475.967	490.08	491.111	527.27	458.803	416.837	429.795	0	0	0.765567	3.6781	3.50535	3.63443	3.74946	3.74185	4.02745	3.49812	3.17469	3.27203			2154.83	2747.35	2958.27	2977.06	2764.29	2614.51	2754.91	2353.18	2376.73	2538.28			4749.24	13402.7	13468.7	12332.3	13402.9	12628.5	13760.2	12621.8
Q9NTJ3	SMC4	Structural maintenance of chromosomes protein 4	147182	314.835	246.377	199.656	1289.05	1378.9	1347.63	1111.15	1177.03	1154.98	988.998	979.882	1057.79	2.27319	1.76891	1.43966	9.86638	10.5647	10.2903	8.50105	8.96799	8.82207	7.54056	7.46291	8.05298	1756.44	1659.47	1773.44	4720.47	4806.32	4698.05	4162.08	4075.29	3947.23	3808.98	3825.08	3848.94	6618.59	5306.39	4948.21	20277.9	19582.3	21344.4	17283.9	16824.3	17920.3	17043
Q9UHE8	STEAP1	STEAP1 protein	39851.13	0	0	0	501.609	520.675	497.966	401.848	439.928	388.82	378.902	385.924	394.978	0	0	0	3.83932	3.98926	3.80241	3.07442	3.35188	2.96993	2.88892	2.93925	3.00697				2122.31	2102.13	2208.13	1984.97	2047.84	1894.13	1724.89	1733.82	1713.86				11132.7	11058.3	11465.5	9696.66	10331.3	9319.46	9039.5
Q9UL46	PSME2	Proteasome activator complex subunit 2	27401.62	26761.4	25960.9	25747.8	56346.7	56341.9	56193.2	53346.8	52451.3	53232.2	49833.4	50205.2	50245	193.224	186.392	185.66	431.279	431.675	429.085	408.141	399.635	406.604	379.952	382.369	382.516	48269.7	44873.8	44900.1	99923.2	98697.7	98749.8	91966.6	91902.8	93734.9	86420.2	85857	85084.8	137767	122711	128979	329898	324316	316903	314995	291498	323259	306825
Q9UMW8-2	USP18	Ubl carboxyl-terminal hydrolase 18;Isoform 2 of Ubl carboxyl-terminal hydrolase 18	43010.77;43010.77-2	0	0	0	301.04	356.912	341.155	268.998	289.058	277.245	266.839	196.409	233.824	0	0	0	2.30416	2.73455	2.60502	2.05802	2.20238	2.11768	2.0345	1.49587	1.7801				1541.49	1921.57	1745.89	1380.84	1589.31	1478.64	1292.07	1001.61	1265.13				8457.18	9265.7	9141.18	7794.98	8144.51	7943.39	7711.56
Q9UPT9-2	USP22	Ubiquitin carboxyl-terminal hydrolase 22;Isoform 2 of Ubiquitin carboxyl-terminal hydrolase 22	59960.58;59960.58-2	0	0	0	209.311	144.398	155.198	121.539	191.392	158.689	168.169	151.839	136.521	0	0	0	1.60207	1.10633	1.18507	0.92986	1.45824	1.21212	1.28219	1.15642	1.03934				1221.68	1444.98	891.416	1200.38	1064.72	1127.97	994.448	1165.9	1137.68				7422.97	6091.28	6359.16		7043.14	6951.17	6476.44
Q9UQK1	PPP1R3C	Protein phosphatase 1 regulatory subunit 3C	36445.47	0	0	0	174.521	123.328	130.061	116.292	115.063	165.847	0	110.393	141.279	0	0	0	1.33578	0.944904	0.993133	0.889714	0.876684	1.26679	0	0.840768	1.07556				973.885	1109.6	1196.76	961.474	987.744	1067.71		978.774	881.904				6514.29	4498.29	4648.22	4256.63	4255.19	6254.49
Q9Y3Z3	SAMHD1	Deoxynucleoside triphosphate triphosphohydrolase SAMHD1	72200.5	1089.85	1266.9	1166.48	8038.26	8244.12	7934.92	7360.71	7308.16	7211.29	6174.12	6272.78	6306.13	7.869	9.09597	8.41113	61.5249	63.1641	60.5902	56.3147	55.682	55.0821	47.0742	47.7743	48.0086	4083.02	3912.49	4278.77	19333.2	19470.4	19005.1	17305.5	17558.4	16971	15117.9	14876.8	14770.7	12476	18647.4	9918.78	82389.8	83743.8	79821.1	73529.3	74275.2	74706.1	60286.8
Q9Y6K5	OAS3	2'-5'-oligoadenylate synthase 3	121170.16	0	0	0	3500.93	3515.09	3719.53	3232.93	2689.11	2957.46	2762.29	2815.23	2717.05	0	0	0	26.7961	26.9316	28.4019	24.7342	20.4888	22.59	21.0609	21.4412	20.6849				14607.3	13817	14188.5	12065.8	11992.7	12338.9	10542.8	10904.1	10920.4				49257.5	47418.7	52886.9	41930.4	42616.8	42686.6	37590.5
Q9Y6Q9-5	NCOA3	Nuclear receptor coactivator 3;Isoform 5 of Nuclear receptor coactivator 3	155293.22;155293.22-5	0	0	0	193.207	166.508	157.379	182.585	210.977	173.093	201.934	171.139	196.407	0	0	0	1.47881	1.27573	1.20173	1.39691	1.60747	1.32214	1.53963	1.30342	1.49525				1935.03	2659.46	2317.37	2064.38	1943.9	1960.93	1880.04	2261.71	2085.18				10037.2	8393.15	10380.8	9577.15	10213.6	9973.34	10432.2
[truncated: 125 more columns]

## Sheet: C2 vs WT down
Leading_Protein	Leading_Gene	PG.ProteinDescriptions	PG.MolecularWeight	IBAQ S1_R1	IBAQ S1_R2	IBAQ S1_R3	IBAQ S2_R1	IBAQ S2_R2	IBAQ S2_R3	IBAQ S3_R1	IBAQ S3_R2	IBAQ S3_R3	IBAQ S4_R1	IBAQ S4_R2	IBAQ S4_R3	rAbu S1_R1	rAbu S1_R2	rAbu S1_R3	rAbu S2_R1	rAbu S2_R2	rAbu S2_R3	rAbu S3_R1	rAbu S3_R2	rAbu S3_R3	rAbu S4_R1	rAbu S4_R2	rAbu S4_R3	SN S1_R1	SN S1_R2	SN S1_R3	SN S2_R1	SN S2_R2	SN S2_R3	SN S3_R1	SN S3_R2	SN S3_R3	SN S4_R1	SN S4_R2	SN S4_R3	Top3 S1_R1	Top3 S1_R2	Top3 S1_R3	Top3 S2_R1	Top3 S2_R2	Top3 S2_R3	Top3 S3_R1	Top3 S3_R2	Top3 S3_R3	Top3 S4_R1
P17936	IGFBP3	Insulin-like growth factor-binding protein 3;Isoform 2 of Insulin-like growth factor-binding protein 3	31674.2;31674.2-2	35009.9	36597.8	35288	13052.7	13157.9	12698.2	15301.1	14958.3	15564.1	15895.4	16120.9	16107.2	252.78	262.762	254.452	99.9056	100.812	96.9616	117.064	113.97	118.883	121.194	122.779	122.624	119516	121828	121334	44266.9	45550.6	44538.4	51409.9	50952.9	51487.5	54638.7	54980.9	55596.5	356300	379147	356652	144149	138324	140426	159918	165661	163802	167818
P39059	COL15A1	Collagen alpha-1(XV) chain	141720.14	4321.65	4260.44	4317.67	1120.99	1261.42	1264.5	1420.02	1513.2	1557.61	1738.6	1641.48	1740.35	31.2034	30.5887	31.1335	8.58004	9.6646	9.65554	10.8642	11.5293	11.8975	13.2559	12.5017	13.2493	22651.2	23010.4	23354.9	6790.63	7035.78	6649.48	8021.93	8309.79	8192.52	9203.84	8845.32	9207.44	64341.8	62441.7	64260.6	20043.3	24506.9	25891.3	28863	29952.1	28859.1	28476
P50993	ATP1A2	Sodium/potassium-transporting ATPase subunit alpha-2	112265.43	205.1	252.267	259.401	0	0	34.3865	0	0	0	0	0	124.912	1.48087	1.81121	1.87046	0	0	0.262571	0	0	0	0	0	0.950953	2308.19	2606.89	2192.23			1048.22						1396.28	11263.7	12164.5	10601.5
Q9H4I9	SMDT1	Essential MCU regulator, mitochondrial	11441.17	312.695	398.453	341.385	0	0	0	0	0	0	0	0	266.971	2.25774	2.86078	2.46163	0	0	0	0	0	0	0	0	2.03246	1089.91	1455.55	1315.38									1274.05	4556.17	5239.68	4809.73
Q9UP38	FZD1	Frizzled-1	71158.31	251.52	248.028	247.619	190.597	0	0	0	0	0	180.68	0	203.272	1.81604	1.78077	1.78551	1.45883	0	0	0	0	0	1.37759	0	1.54751	1978.16	1905.54	2248.22	1434.5						1693.39		1600.36	9204.6	9522.89	10535.9	7883.61						8485.72
[truncated: 125 more columns]

## Sheet: C3 vs WT over
Leading_Protein	Leading_Gene	PG.ProteinDescriptions	PG.MolecularWeight	IBAQ S1_R1	IBAQ S1_R2	IBAQ S1_R3	IBAQ S2_R1	IBAQ S2_R2	IBAQ S2_R3	IBAQ S3_R1	IBAQ S3_R2	IBAQ S3_R3	IBAQ S4_R1	IBAQ S4_R2	IBAQ S4_R3	rAbu S1_R1	rAbu S1_R2	rAbu S1_R3	rAbu S2_R1	rAbu S2_R2	rAbu S2_R3	rAbu S3_R1	rAbu S3_R2	rAbu S3_R3	rAbu S4_R1	rAbu S4_R2	rAbu S4_R3	SN S1_R1	SN S1_R2	SN S1_R3	SN S2_R1	SN S2_R2	SN S2_R3	SN S3_R1	SN S3_R2	SN S3_R3	SN S4_R1	SN S4_R2	SN S4_R3	Top3 S1_R1	Top3 S1_R2	Top3 S1_R3	Top3 S2_R1	Top3 S2_R2	Top3 S2_R3	Top3 S3_R1	Top3 S3_R2	Top3 S3_R3	Top3 S4_R1
O00592-2	PODXL	Podocalyxin;Isoform 2 of Podocalyxin	58635.25;58635.25-2	0	0	0	210.614	220.806	219.861	90.9715	77.3053	88.6626	108.166	151.159	103.413	0	0	0	1.61204	1.69175	1.67883	0.695996	0.589001	0.677233	0.824703	1.15125	0.787283				1973.36	1933.97	1917.51	1045.24	890.988	951.877	1007.27	1466.72	1292.66				8846.39	9029.81	9155.1	4536.8	4242.22	4473.2	4953.14
O14682	ENC1	Ectoderm-neural cortex protein 1	66129.84	0	0	0	0	0	0	162.442	105.015	0	198.642	141.695	186.838	0	0	0	0	0	0	1.24279	0.800125	0	1.51453	1.07917	1.4224							1123.2	947.235		1693.86	1174.94	1409.73							7056.41	7297.12		8640.83
O14879	IFIT3	Interferon-induced protein with tetratricopeptide repeats 3	55984.76	526.887	627.274	784.267	13969.1	13829.5	13868.2	12073.7	11968.7	11886.8	9761.66	9881.09	10086.7	3.80426	4.50365	5.65513	106.92	105.958	105.896	92.3724	91.1917	90.7953	74.4272	75.2556	76.7898	2751.8	2624.89	2324.14	37070.1	36606.2	36754.5	31786.1	31792.7	31280.7	25389.7	26702	26568.2	7528.29	12516.7	12188.4	112888	111529	112970	99570.1	96789.8	96605.8	83195.9
O14933	UBE2L6	Ubiquitin/ISG15-conjugating enzyme E2 L6	17768.7	4033.31	3810.98	3826.37	11581.2	11884	11383.7	10464	9821.1	9817.77	8427.93	8635.03	8355.87	29.1215	27.3618	27.5909	88.6429	91.0517	86.9245	80.0572	74.8285	74.9912	64.2583	65.7655	63.6133	6250.66	6346.3	6160.27	17569.6	17893.9	17834.8	15914.7	15382.1	15242.3	13226.2	13476.4	12633.8	20952.6	19840.3	20358.9	57463.1	62131.7	56697.9	54520.1	49610.2	54683.4	45192.8
O60662-2	KLHL41	Kelch-like protein 41;Isoform Short of Kelch-like protein 41	68037.22;68037.22-2	0	0	0	281.428	293.977	295.109	0	126.823	126.413	114.131	120.385	71.7377	0	0	0	2.15406	2.25237	2.25342	0	0.966283	0.965578	0.870182	0.916865	0.54614				4293.81	4446.03	4500.37		1889.73	1928.24	1742.66	1801.99	2126.24				10883.2	11173.2	11372.8		6167.21	6016.81	5667.16
O60711	LPXN	Leupaxin	43332.02	2387.39	2216.21	2273.4	7326.88	7260.26	7388.7	6540.97	6864.97	6671.38	5547.14	5833.98	5843.65	17.2376	15.9118	16.3929	56.08	55.626	56.4193	50.043	52.3053	50.9581	42.2938	44.4323	44.4878	4746.37	4866.43	4505.19	15583.6	15189.8	15706.9	13889.2	14192.3	13772.4	11702.4	12077.8	12103	17866.9	17396.5	17327.4	49317.5	50860.4	50350.8	42514	47205.5	45537.4	38686.2
O75508	CLDN11	Claudin-11	21993.2	0	0	0	1299.4	1159.33	1457.74	1227.55	1406.52	1253.03	1168.45	1131.95	1222.79	0	0	0	9.94564	8.88247	11.1312	9.39165	10.7165	9.571	8.90877	8.62104	9.30908				1578.87	1640.76	1783.22	1555.26	1642.16	1557.25	1434.2	1359.74	1509.82				13828.4	12550.9	14968.2	13752.9	15077.9	13600.9	12775.1
O75881	CYP7B1	Cytochrome P450 7B1	58255.95	716.705	682.035	582.421	2354.72	2103.77	2395.54	3600.03	3433.25	3381.01	2900.33	2747.21	2861.49	5.17479	4.89681	4.19967	18.0231	16.1184	18.2921	27.5428	26.1585	25.8252	22.1134	20.9231	21.7845	2476.01	2648.22	2646.48	5752.31	5765.07	5794.47	8597.29	8048.81	7928.53	6975.75	6712.42	6794.86	10900.6	10992.9	10814.1	22754.9	21744.6	20818.5	32453.6	29909.6	31048.6	27298.4
O95347	SMC2	Structural maintenance of chromosomes protein 2	135656.07	397.486	411.705	468.607	1709.96	1693.86	1744.17	1519.07	1441.04	1427.21	1314.13	1352.08	1297.96	2.86995	2.95592	3.379	13.088	12.9779	13.3183	11.622	10.9795	10.9015	10.0195	10.2976	9.8814	2729.75	2733.11	2790.68	6440.36	6572.48	6497.77	5569.71	5488.82	5718.99	5121.48	5348.11	5435.78	7625.07	8285.64	11782.1	26574.9	25621.7	25949.1	22257.2	20807.6	21388.4	21173.6
O95786	RIGI	Antiviral innate immune response receptor RIG-I	106599.66	741.668	517.84	516.146	4221.57	4308.54	4253.97	3755.37	3803.96	3872.23	3420.57	3326.6	3398.41	5.35503	3.71794	3.72178	32.3119	33.0108	32.4828	28.7312	28.983	29.5773	26.08	25.3358	25.8722	3344.66	3407.85	3122.5	13523.6	13423.3	13376.3	12137.4	11926.2	12173.2	11140.8	10894.7	10736.5	13815.1	13574.9	9471.23	44982.4	49797	48332.2	43906.9	43424.7	42231.4	35949.5
P00374	DHFR	Dihydrofolate reductase	21452.73	0	0	0	1573.74	1583.74	1713.81	825.43	1348.58	1340.83	1231.26	734.168	1151.56	0	0	0	12.0454	12.1341	13.0864	6.31512	10.275	10.2417	9.38767	5.59152	8.76682				1689.3	1695.7	1624.55	1266.37	1358.29	1319.72	1234.55	1331.92	1334.93				16886.7	16019.2	17648.4	12182.2	15079.2	14264.2	14133.6
P00749-2	PLAU	Urokinase-type plasminogen activator;Isoform 2 of Urokinase-type plasminogen activator	48523.46;48523.46-2	254.804	272.24	313.517	2025.61	1952.7	1953.62	1549.68	1568.9	1437.35	1452.92	1656.84	1545.73	1.83975	1.9546	2.26068	15.504	14.961	14.9176	11.8561	11.9537	10.9789	11.0777	12.6187	11.7677	1508.57	1245.69	1282.67	4466.37	4580.57	4476.12	3457.92	3858.93	3460.68	3814.63	3691.59	3785.59	8459.31	8267.56	5439	22790.1	21442.4	21341.3	17978.4	19076.9	16788.6	18074.5
P00973-4	OAS1	2'-5'-oligoadenylate synthase 1;Isoform p42 of 2'-5'-oligoadenylate synthase 1;Isoform p48 of 2'-5'-oligoadenylate synthase 1;Isoform p44 of 2'-5'-oligoadenylate synthase 1	46028.56;46028.56-2;46028.56-3;46028.56-4	0	0	0	2814.56	2836.72	2785.41	2298.83	2719.94	2561.77	2091.64	1958.88	1793.43	0	0	0	21.5426	21.7341	21.2691	17.5877	20.7237	19.5676	15.9476	14.9191	13.6534				3100.62	3136.55	3048.73	2683.83	2766.35	2762.15	2122.66	2240.24	2049.73				28499.8	29935.2	29606.3	22244.6	21835.9	21978.6	17392
P01584	IL1B	Interleukin-1 beta	30747.9	0	0	0	5504.3	5537.48	5263.14	4030.19	4097.46	4245.64	4400.12	4975.77	4865.27	0	0	0	42.13	42.4266	40.1887	30.8338	31.2192	32.4295	33.5485	37.8961	37.0393				10898.8	10453.6	11347.7	7729.44	8268.91	8153.46	8802.75	9684.82	9749.86				52390.6	54628	53109	40737.4	40409.5	41848.6	46970.8
P02795	MT2A	Metallothionein-2	6042.16	22010.2	22930	24106.7	227941	202816	212722	149312	162791	155226	140021	145227	139593	158.919	164.631	173.827	1744.66	1553.92	1624.32	1142.34	1240.33	1185.67	1067.59	1106.07	1062.72	20900.8	24294.3	22950.7	263949	258880	234972	143415	152183	145222	142238	155363	147329	68042.5	75931.7	79264.8	680810	589002	615357	478602	504841	473055	421669
P03956	MMP1	Interstitial collagenase	54006.9	1002.53	989.797	1227.14	5269.57	4866.48	5663.57	4959.07	4793.7	4751.13	4037.23	4001.31	4334.33	7.23853	7.10646	8.84855	40.3334	37.2856	43.2463	37.9404	36.5239	36.2906	30.7817	30.4745	32.9973	2961.32	2983.41	2774.37	10366.6	10549.5	10934.9	9608.57	9343.01	9021.5	8589.45	8272.19	8516.71	8423.05	9883.4	15769	37610.3	32747.6	39798.6	34227.5	33546.6	35933.6	31757.6
P04183	TK1	Thymidine kinase, cytosolic	25468.69	415.264	64.2885	237.378	2889.41	3149.3	3080.8	1833.87	1530.58	1729.39	1408.69	1919.53	1955.87	2.99831	0.461573	1.71167	22.1156	24.129	23.5247	14.0304	11.6617	13.2096	10.7405	14.6194	14.8901	1003.85	821.698	877.816	4327.46	4584.47	4459.96	2612.99	2518.17	2595.76	2501.38	2483.91	2631.07	4955.55		4905.07	19262.1	18673.6	19140.6	13171.7	12441.9	11536.1	12225.2
P04732	MT1E	Metallothionein-1E	6014.15	0	0	526.913	4037.45	3496.34	4483.43	2756.82	2772.65	3263.14	2823.78	2884.14	2261.9	0	0	3.79942	30.9027	26.788	34.235	21.0916	21.1252	24.9249	21.5298	21.966	17.2198			814.231	5736.19	5386.53	6327.01	4106.22	3771.54	4194.17	3935.83	4066.46	3763.07				14671.6	12451.7	15283.1	10950.8	10572.8	11713.8	10424.8
P04818	TYMS	Thymidylate synthase	35715.96	0	0	0	2266.39	2263.55	2187.61	1552.1	1625	1489.62	1428.6	1571.71	1327.72	0	0	0	17.347	17.3426	16.7043	11.8747	12.3811	11.3782	10.8923	11.9703	10.1079				3884.55	3799.05	3907.96	2461.27	2858.56	2277.85	2592.84	2420.35	2262.91				22340	22630.2	21217.5	16791.5	17504.4	16615.7	16223.7
P05120	SERPINB2	Plasminogen activator inhibitor 2	46596.2	2775.71	2675.9	3024.69	25811.1	25328.6	26220.3	19712	19473.4	19325.1	16773.5	16681.1	16473.8	20.0413	19.2122	21.8102	197.558	194.06	200.215	150.811	148.371	147.611	127.888	127.045	125.415	8928.52	7936.27	9689.73	64233.9	61713	63963.9	48095.3	49186.2	46916.5	41473.4	41231.9	39272.2	26091.8	26835.1	29632.3	183728	193048	193345	145574	154688	142252	126128
P05121	SERPINE1	Plasminogen activator inhibitor 1	45059.98	9511.6	9428.06	9267.75	19985.2	19621.4	19579.1	20250.4	20591.5	19752	19422.4	19556.4	19712.7	68.6761	67.6908	66.8272	152.967	150.334	149.504	154.93	156.889	150.872	148.085	148.944	150.073	27009.1	26234.3	25712.6	52124	51928	51558.3	54278.1	55650.3	53600.6	52137.2	52394.2	53512.6	75656.2	69094.1	71322.2	172557	167222	161901	177439	173194	170759	167286
P05161	ISG15	Ubiquitin-like protein ISG15	17887.5	3093.21	3573.76	3182.13	43952.7	44502.2	44204.8	36660.3	35986.5	36606.5	30611.2	30727.6	31037.6	22.3337	25.6586	22.9454	336.415	340.963	337.543	280.477	274.187	279.612	233.393	234.026	236.289	5668.62	5895.17	5228.02	74177.7	74839.5	73545.5	61412.2	60581.2	61239.1	52441.3	51253.2	52416.7	15833.5	25845.6	24289.6	243277	251941	253458	203869	204920	202277	171357
P08254	MMP3	Stromelysin-1	53977.33	1482.02	1539.26	1583.95	11327	11543.2	11515.8	10997.5	11303.6	11463.8	9930.28	9556.28	9791.98	10.7005	11.0515	11.4215	86.6973	88.441	87.9334	84.1383	86.1235	87.564	75.7128	72.7818	74.5464	5390.22	4246.49	4523.38	25646.4	25444.4	25974.4	24653.5	25272.5	25495.6	22205.3	21589.3	22075.1	15739.1	16057.8	16672.3	98542.5	99687.7	96069	89392.8	94560.2	99128.8	85167.1
P09086-4	POU2F2	POU domain, class 2, transcription factor 2;Isoform 2 of POU domain, class 2, transcription factor 2;Isoform 3 of POU domain, class 2, transcription factor 2;Isoform 4 of POU domain, class 2, transcription factor 2;Isoform 5 of POU domain, class 2, transcription factor 2	51208.91;51208.91-2;51208.91-3;51208.91-4;51208.91-5	0	0	0	1338.33	1517.57	1263.13	1375.64	1356.16	1582.62	1216.68	1385.77	1277.6	0	0	0	10.2436	11.6272	9.64508	10.5246	10.3328	12.0886	9.27649	10.5542	9.7264				2438.15	2439.9	2403.97	2585.88	2400.18	2596.51	2273.69	2264.96	2209.58				13030.2	13206.1	13807.6	13912	12977.7	14260.1	8086.33
P09341	CXCL1	Growth-regulated alpha protein	11301.41	0	0	0	1924.4	2036.01	1965.53	2621.3	2746.54	2628.25	2363.73	2122.72	2555.23	0	0	0	14.7294	15.5993	15.0086	20.0548	20.9263	20.0754	18.0222	16.1669	19.453				2981.99	3066.19	2990.38	4173.1	4451.81	4187.86	3780.88	4105.93	3971.68				14941.8	15746.9	15524	19320.4	20204.3	19381	17647.8
P09884	POLA1	DNA polymerase alpha catalytic subunit	165912.76	0	0	0	89.0409	92.3945	92.9953	59.3622	119.779	129.651	36.1156	53.8945	141.341	0	0	0	0.68152	0.707899	0.710101	0.454162	0.912612	0.990318	0.275361	0.410468	1.07603				816.199	849.87	867.749	680.041	667.633	681.592	701.042	651.294	658.539				4675.54	4614.51	4559.16	4035.2	11151.1	11199.6	4036.5
P09913	IFIT2	Interferon-induced protein with tetratricopeptide repeats 2	54632.21	47.131	0	0	3247.29	3318.14	3242.7	2788.8	2791.75	2793.24	2288.09	2398.7	2308.58	0.340298	0	0	24.8548	25.4226	24.7609	21.3363	21.2707	21.3357	17.4454	18.2688	17.5753	394.014			3748.66	3690.97	3457.47	3013.05	3098.45	3068.62	2412.15	2663.64	2507.02				37457.4	33683.7	36602.3	33028.6	33652.5	29286.5	27588.8
P10145	CXCL8	Interleukin-8	11098.12	299.88	209.152	345.611	2942.55	2981.24	2599.95	3259.56	3047.96	3266.89	3288.44	2019.47	3545.27	2.16521	1.50165	2.49211	22.5223	22.8414	19.8529	24.9379	23.2229	24.9535	25.0725	15.3806	26.9902	366.971	318.44	454.49	2895.35	2822.93	2541.84	3064.43	2852.2	3134.19	3202.94	3190.96	3453.54				14039	14296.8	12881.1	15298.6	14387.4	15200	15321
P13796	LCP1	Plastin-2	70288.39	0	0	0	406.764	320.627	369.316	414.38	435.148	452.665	323.267	337.849	261.785	0	0	0	3.11337	2.45655	2.82006	3.1703	3.31546	3.45759	2.46473	2.57311	1.99297				2240.29	1908.09	1998.59	2299.69	2464.12	2291.08	1755.04	2057.69	2250.26				13719.3	11135.2	13520.5	13936.9	14299.8	14427.8	11156
P14780	MMP9	Matrix metalloproteinase-9	78458.23	0	0	0	129.896	0	99.609	250.57	245.274	206.408	235.45	304.69	281.878	0	0	0	0.994223	0	0.760603	1.91703	1.86878	1.57661	1.79518	2.32056	2.14594				960.902		913.068	1349.71	1437.08	1340.99	1409.03	1716.15	1575.21				6828.01		4656.33	7456.44	7027.46	4805.24	8323.03
P14921-2	ETS1	Protein C-ets-1;Isoform c-ETS-1B of Protein C-ets-1	50407.91;50407.91-2	114.069	0	0	571.961	479.318	547.785	454.03	347.045	511.711	459.755	447.491	601.631	0.823605	0	0	4.3778	3.67239	4.18282	3.47365	2.64419	3.90861	3.50537	3.40815	4.58022	327.488			1342.84	1106.41	1199.32	1094.07	1070.94	1087.46	1096.05	876.731	1242.61				8698.46	8977.15	9171.73	8436.79	4773.12	8186.56	8249.43
P15121	AKR1B1	Aldo-keto reductase family 1 member B1	35853.39	56681.5	54057.7	54056.8	130369	131579	128377	138312	138196	140648	119820	116950	118121	409.255	388.119	389.788	997.849	1008.12	980.269	1058.19	1052.93	1074.31	913.563	890.705	899.258	91293.7	85667.8	88133.3	210881	212361	202331	227213	226481	234207	194345	191567	192991	326016	301027	306573	821632	825503	790536	848505	837262	876133	746885
P19525	EIF2AK2	Interferon-induced, double-stranded RNA-activated protein kinase	62094.26	7778.45	7659.85	8175.27	17513.6	18169	17485.2	17053.7	16778.9	16846.5	15801.4	15683.7	16073.5	56.1623	54.9955	58.9495	134.049	139.205	133.515	130.473	127.841	128.679	120.477	119.449	122.368	15811.2	16062.2	16012.6	35741.8	36699.9	36620.1	34580.1	33955.6	34834.4	32113.1	32281.9	32318.1	48766.2	48182.4	51560.4	117377	119992	116682	114785	110873	112395	109447
P20591	MX1	Interferon-induced GTP-binding protein Mx1	75520.34	0	0	0	37483.2	36638.4	37650.9	31553.1	32299.1	31504	24221.1	24419.7	24111.9	0	0	0	286.897	280.712	287.498	241.403	246.092	240.638	184.673	185.984	183.564				37605.9	37620.1	38196.2	32017.9	32920.9	32277.9	25104.3	25086.3	24874.4				295704	292460	299900	252809	256642	246041	185743
P20592	MX2	Interferon-induced GTP-binding protein Mx2	82088.67	0	0	0	1556.3	1667.62	1523.69	1600.23	1519.13	1609.33	1291.15	1143.17	1157.84	0	0	0	11.912	12.7768	11.6348	12.2429	11.5745	12.2926	9.8443	8.70653	8.81462				2146.83	2375.51	2166.96	2089.38	2088.7	2125.07	1650.74	1686.96	1619.14				28292.1	29860	30175.5	30725.7	29372.9	29405.3	26979.2
P25774-2	CTSS	Cathepsin S;Isoform 2 of Cathepsin S	37495.67;37495.67-2	0	143.611	0	3439.51	3290.39	3099.79	3561.85	3343.42	3424.06	2685.58	3140.8	3041.34	0	1.03109	0	26.3261	25.21	23.6696	27.2507	25.474	26.154	20.4761	23.9208	23.1537		795.491		3532.44	3543.24	3227.02	3585.72	3536.26	3573.12	3145.49	3124.39	3069.52				24349.9	23177.3	23454.7	22928.1	23849.8	22641.9	21025.9
P29728-2	OAS2	2'-5'-oligoadenylate synthase 2;Isoform p69 of 2'-5'-oligoadenylate synthase 2	82430.62;82430.62-2	0	0	0	2621.01	2599.93	2694.6	2333.75	2268.53	2268.71	1493.79	1831.49	1960.87	0	0	0	20.0612	19.9199	20.5757	17.8549	17.2843	17.3291	11.3893	13.9489	14.9281				5019.93	5065.19	5419	4601.99	4411.54	4453.92	3479.21	3848.18	3708.08				26135.6	28120.4	27574.4	26276.4	27757.1	24898.7	13992.8
P31350	RRM2	Ribonucleoside-diphosphate reductase subunit M2	44877.68	0	0	0	3428.35	3588.66	3493.65	2098.37	1871.78	2025.11	1903.38	1959.04	1981.93	0	0	0	26.2406	27.4953	26.6771	16.054	14.2614	15.4684	14.5123	14.9203	15.0884				9681.58	9957.13	10025.3	5966.14	5567.26	5776.62	5369.62	5756.65	5657.1				36152.7	38438.4	38140.5	22889.1	21765.5	23496.2	21537.7
P33992	MCM5	DNA replication licensing factor MCM5	82285.51	1916.24	1336.91	1361.78	6004.54	6277.3	6066.96	5332.65	5131.73	4839.43	4494.22	4765.67	4770.69	13.8357	9.59862	9.81942	45.9588	48.0948	46.3266	40.7985	39.0994	36.965	34.2659	36.296	36.3193	5130.32	4733.88	4749.77	16197.6	16734	16417.1	13790.8	13800.7	13564.3	13669.9	12748.3	13199.2	19388.1	20995.8	23286.1	71736.7	71892.9	72412	59256.2	61326.9	56378.9	47734
P39900	MMP12	Macrophage metalloelastase	54001.56	0	0	0	510.019	616.918	585.68	594.872	477.407	537.105	285.603	287.786	537.227	0	0	0	3.90369	4.72665	4.47219	4.55119	3.63744	4.10258	2.17756	2.19181	4.08991				1307.69	1504.09	1277.5	1288.46	1288.97	1241.97	1257.5	1201.25	1220.96				11810.7	11097.6	9781.01	12291.8	11107	12245.6	9791.07
P43490	NAMPT	Nicotinamide phosphoribosyltransferase	55521.16	7899.39	7655.59	7693.02	21507.5	21814.4	21653.9	19663.2	19989.5	19345.1	18321.2	18377.1	18118.9	57.0356	54.9649	55.4722	164.619	167.136	165.347	150.438	152.303	147.764	139.689	139.962	137.94	22550.1	22072.8	21858.8	56174.9	57038.9	56845.4	52837.1	52689.6	52440.5	49518.2	50105.4	49802.7	73350.3	73892.1	74971.5	187071	183307	185605	166637	170104	164966	160483
P48307-2	TFPI2	Tissue factor pathway inhibitor 2;Isoform 2 of Tissue factor pathway inhibitor 2	26933.9;26933.9-2	0	0	0	514.552	0	0	0	177.692	0	477.251	432.824	428.799	0	0	0	3.93839	0	0	0	1.35386	0	3.63877	3.29645	3.26445				1413.55				907.74		1390.56	1298.47	686.133				8159.72				3908.57		4979.12
P49642	PRIM1	DNA primase small subunit	49902.03	0	0	0	292.426	324.513	306.313	131.776	119.477	0	85.9343	253.979	221.322	0	0	0	2.23823	2.48633	2.33897	1.00818	0.910317	0	0.655201	1.93434	1.68493				1457.74	1406.94	1301.47	1035.5	906.73		1137.55	1138.51	1044.08				9345	10213.1	10358.5	4636.54	4061.6		4486.48
P49736	MCM2	DNA replication licensing factor MCM2	101896.09	821.381	761.958	532.597	3649.91	3449.4	3312.63	2760.01	2832.83	2678.26	2533.52	2530.68	2544.3	5.93058	5.47064	3.84041	27.9364	26.4283	25.2949	21.116	21.5838	20.4574	19.3167	19.274	19.3698	3975.49	3429.52	3496.78	13550.7	12980.5	13027.4	10682.2	10633.4	10577.2	9908.07	9847.84	9938.97	14046	13153.9	15206.3	55441.8	51393.5	54752.8	40424.6	43049.7	41541.9	37529.3
P52732	KIF11	Kinesin-like protein KIF11	119158.99	0	0	0	396.13	419.407	353.929	236.302	304.575	123.748	277.673	232.717	318.36	0	0	0	3.03198	3.21337	2.70256	1.80788	2.3206	0.945226	2.1171	1.7724	2.42368				4935.83	5942.95	6366.52	3605.02	4080.28	4091.12	4603.03	4217.77	3751.64				18655.2	17896	15713.2	13544.7	17678.6	5614.8	14120.2
P52823	STC1	Stanniocalcin-1	27621.41	300.371	191.072	221.135	1146.28	1302.66	1244.32	1127.31	1142.06	1008.76	1112.95	1127.55	922.325	2.16875	1.37184	1.59454	8.77365	9.98057	9.50151	8.62475	8.70154	7.70524	8.48562	8.58755	7.02166	1089.7	1138.5	1227.56	2664.89	3007.28	2760.82	2257.35	2647.13	2557.96	2595.89	2362.43	2645.02	5093.1			12076.8	13841.6	13049.4	12445.1	12555.4	12265	11934.3
P61244-2	MAX	Protein max;Isoform 2 of Protein max	18274.83;18274.83-2	0	0	0	0	890.467	796.249	834.425	0	936.238	809.714	796.617	830.779	0	0	0	0	6.8225	6.08006	6.38394	0	7.15128	6.17362	6.06714	6.32473					2381.34	2380.39	2295.79		2701.86	2436.29	2185.42	2376.21					11410.3	10606.2	10634.9		11561	10463.7
Q01432	AMPD3	AMP deaminase 3;Isoform 2 of AMP deaminase 3;Isoform 3 of AMP deaminase 3	88812.28;88812.28-4;88812.28-5	1170.89	1156.35	1197.49	4897.26	5073.04	4999.53	5333.09	5708.96	5251.75	4276.73	4300.14	4454.2	8.4541	8.30228	8.63479	37.4837	38.8682	38.1758	40.8019	43.4974	40.1145	32.6077	32.7504	33.9098	3663.32	3894.45	3411.21	13234.6	13342.2	13353.1	14474.7	14794	14024	11503.3	11570.8	11697.6	15141.1	9989.3	21499.6	43846.2	45255.5	45453.5	47824.2	44701.5	46542.4	37306.7
Q03169	TNFAIP2	Tumor necrosis factor alpha-induced protein 2	72661.33	987.73	808.383	960.95	3567.06	3892.4	3735.85	3834.82	3802.48	3971.1	3768.12	3774.17	3934.99	7.13166	5.80396	6.92914	27.3023	29.8224	28.5265	29.3391	28.9717	30.3325	28.7298	28.7446	29.9571	3672.06	3046.16	3654.35	10472.8	11483	10947.4	10979	10960.9	11576.3	11335.3	11414.8	11313.3	16592.2	9526.38	16388.1	39576.6	38762.2	39484.2	37689.7	38896.9	38639.2	35634
Q06278	AOX1	Aldehyde oxidase	147917.9	0	0	0	42.49	68.401	84.4661	50.3987	65.0753	41.7974	52.2947	21.2376	71.8233	0	0	0	0.325219	0.524068	0.644974	0.385586	0.495819	0.319262	0.398718	0.161748	0.546792				785.015	1002.95	1200.33	994.894	1118.08	993.485	932.16	1305.14	958.217				5921.98	6253.88	6802.09	6625.58	6945.3	6664.45	6856.13
Q10589-2	BST2	Bone marrow stromal antigen 2;Isoform 2 of Bone marrow stromal antigen 2	19768.91;19768.91-2	0	0	0	1603.99	1643.26	1722.53	1535.31	1614.77	1659.58	742.329	1335.86	1301.26	0	0	0	12.2769	12.5901	13.1531	11.7462	12.3032	12.6764	5.65984	10.1741	9.90649				4207.21	4632.14	4612.82	4127.41	4380.49	4473.56	3322.06	3713.6	3524.28				16245.8	16610.9	17388.5	15996.8	16629.4	16900.8	8152.75
Q13015	MLLT11	Protein AF1q	10061.29	0	0	0	538.016	644.032	550.702	371.102	436.245	0	514.749	398.431	495.73	0	0	0	4.11798	4.93438	4.2051	2.83919	3.32381	0	3.92467	3.0345	3.77399				1392.86	1743.55	1449	981.019	1184.36		1221.07	1051.36	1305.13				5078.72	5580.02	5155.93	4198.5	4556.73		4905.44
Q13077	TRAF1	TNF receptor-associated factor 1	46163.57	0	0	0	492.275	498.186	478.355	398.755	457.358	370.095	387.329	435.236	310.493	0	0	0	3.76788	3.81695	3.65266	3.05076	3.48468	2.8269	2.95317	3.31482	2.36378				1688.39	1631.58	1580.2	1216.07	1270.12	1202.09	1337.71	1357.85	1475.8				9647.63	9101.75	8873.62	7970.33	7995.19	7601.65	7988.98
Q13111-3	CHAF1A	Chromatin assembly factor 1 subunit A;Isoform 3 of Chromatin assembly factor 1 subunit A	106909.87;106909.87-3	0	0	0	99.8426	100.637	116.825	50.4278	38.4823	105.069	125.251	107.809	40.0297	0	0	0	0.764197	0.771051	0.892059	0.385808	0.293202	0.802552	0.954969	0.82109	0.304747				1196.95	1004.23	1041.51	1106.67	883.574	908.36	1199.03	904.382	920.874				5520.85	6865.33	7568.87	3746.48	3455.33	7100.51	7738.98
Q14142	TRIM14	Tripartite motif-containing protein 14	49772.95	0	45.5952	0	849.952	985.164	897.385	899.446	899.134	934.546	713.887	734.654	889.838	0	0.32736	0	6.50554	7.54804	6.85233	6.8814	6.85064	7.13835	5.44299	5.59522	6.77434		563.06		2092.29	2112.21	2075.11	1889.57	1855.62	1748.92	1666.85	1944.98	1760.22				15476.9	16223.4	16705.4	14627.6	15496.3	14446.4	14554.2
Q14181	POLA2	DNA polymerase alpha subunit B	65947.82	0	0	0	550.345	459.804	496.172	327.613	223.677	336.493	222.793	280.589	321.282	0	0	0	4.21235	3.52289	3.78871	2.50647	1.70423	2.57024	1.69867	2.137	2.44592				1340.96	1278.14	1521.32	988.69	965.395	1050.91	1032.66	855.081	918.369				9883.33	9201.72	9779.28	7470.62	7527.52	7582.02	6387.87
Q15645	TRIP13	Pachytene checkpoint protein 2 homolog	48550.82	738.799	658.02	726.559	2635.63	2723.31	2778.77	2276.89	2374.55	2512.05	2193.67	2094.7	2190.28	5.33431	4.7244	5.23901	20.1731	20.8652	21.2184	17.4198	18.092	19.1878	16.7255	15.9535	16.6746	2135.04	1973.85	2288.08	4909.53	5130.3	4868.62	4201.39	4432.25	4535.62	4403.63	4062.07	4046.22	6839.98	11006.3	6757.81	22258.4	22158.5	21827	20568.1	19421	20129.2	19660.4
Q16763	UBE2S	Ubiquitin-conjugating enzyme E2 S	23845.3	0	0	0	877.306	888.578	929.465	617.277	633.469	550.466	533.573	588.392	592.191	0	0	0	6.71491	6.80802	7.09729	4.72261	4.8265	4.20463	4.06819	4.48127	4.50835				2387.78	2377.96	2426.82	1709.09	1712.33	1531.13	1589.27	1534.05	1498.22				13069.4	13006.2	13590.6	10007.9	10290.2	9295.61	9054.03
Q17RY6	LY6K	Lymphocyte antigen 6K	18672.83	0	0	0	597.615	382.574	607.742	532.985	596.634	518.33	375.06	515.264	490.936	0	0	0	4.57415	2.93117	4.64065	4.07771	4.54585	3.95917	2.85962	3.92432	3.7375				1467.41	1257.6	1342.05	1141.22	1316.75	1256.44	1056.26	1103.93	1011.19				8718.16	5414.8	9209.85	7413.06	9015.88	8530.58	6924.56
Q53GL7	PARP10	Protein mono-ADP-ribosyltransferase PARP10	109998.25	0	0	46.9344	511.705	566.393	535.521	531.601	518.315	508.797	453.752	476.712	393.58	0	0	0.338431	3.9166	4.33953	4.08917	4.06712	3.94912	3.88635	3.45961	3.6307	2.99632			660.686	1561.52	1804.65	1620.08	1546.6	1415.54	1546.55	1434.42	1471.97	1398.25				12651.2	15864.1	16165.4	15719.1	14832.3	13343.7	14745.9
Q5U4P2	ASPHD1	Aspartate beta-hydroxylase domain-containing protein 1	41127.75	0	0	0	837.405	720.44	699.239	68.8451	80.2062	0	849.368	728.419	811.102	0	0	0	6.40951	5.5198	5.33931	0.526714	0.611103	0	6.47596	5.54774	6.17492				7542.01	5460.46	6891.78	5898.92	6872.38		7557.18	7307.17	6717.48				18299.2	16829	15637.3				18447.9
Q6P5R6	RPL22L1	Ribosomal protein eL22-like	14606.5	3224.46	3202.72	3438.46	9993.51	9737.29	10022.1	6722.88	7449.86	7554.84	8259.75	7679.68	7531.14	23.2814	22.9946	24.7938	76.4905	74.6043	76.5275	51.4348	56.7616	57.7062	62.976	58.4894	57.3346	3342.81	3278.67	3512.92	10545.9	10064.4	10521	7253.62	8029.18	8084.43	8984.2	8256.44	8022.87	16385	15712.7	16912.1	43579.7	42723.5	43628	31094.5	33757.5	34600.6	36787.4
Q7Z5Y7	KCTD20	BTB/POZ domain-containing protein KCTD20	47480.29	0	0	0	189.609	184.629	0	199.651	141.632	201.71	153.074	203.014	158.997	0	0	0	1.45127	1.41457	0	1.52747	1.07911	1.54072	1.16711	1.54618	1.21045				1220.22	1087.66		1128.28	1291.08	1057.35	954.187	1065.16	1197.1				5333.23	7051.72		4739.22	5335.82	6846.27	4429.14
Q86TC9	MYPN	Myopalladin	145257.04	257.879	327.593	279.16	1286.49	1252.42	1332.49	1180.56	1199.61	1173.86	1104.8	1027.82	1059.14	1.86195	2.35202	2.01294	9.84677	9.5957	10.1747	9.03213	9.14001	8.96632	8.42352	7.82804	8.06324	3687.04	3411.41	2833.75	9396.76	9208.15	9421.1	8215.41	8931.59	8541.5	8027.04	7778.49	7590.18	8891.24	8707.86	7189.67	29266.3	29780.9	30200.4	28214.8	28624.3	28793.3	26699.6
Q8IVU3	HERC6	Probable E3 ubiquitin-protein ligase HERC6	115126.27	0	0	0	341.024	364.557	384.288	307.619	388.658	298.26	260.837	220.227	257.456	0	0	0	2.6102	2.79313	2.93438	2.3535	2.96124	2.2782	1.98874	1.67728	1.96001				1256.96	1260.87	1169.33	1200.99	1118.26	1209.24	1074.19	962.111	1038.08				11644.6	11620.9	11093.2	10468.9	10572.1	10122.5	9794.7
Q8IY21	DDX60	Probable ATP-dependent RNA helicase DDX60	197853.05	168.159	201.182	205.714	1335.56	1219.21	1159.1	1287.48	1252.55	1281.27	1201.95	1076.59	1199.94	1.21415	1.44443	1.48335	10.2224	9.34122	8.85078	9.85014	9.54334	9.78678	9.16418	8.19943	9.13512	1513.88	1733.48	2055.82	6122.33	6290.65	6220.54	6458.1	6245.13	6256.02	5925.63	5996.88	6158.63	8981.76	9055.37	10117.8	31506.4	22980.6	15163.2	31864.5	30066.6	31560.4	29781.8
Q8N8R5	C2orf69	Mitochondrial protein C2orf69	43448.4	23.6723	0	0	87.0155	47.9456	154.317	67.0278	82.5633	144.485	160.058	187.798	195.168	0.17092	0	0	0.666018	0.367345	1.17835	0.51281	0.629063	1.10362	1.22035	1.4303	1.48582	584.078			919.878	873.825	864.379	1146.35	960.855	945.489	896.154	1021.17	1192.34				4307.29	3419.53	7024.41	3781.37	4135.32	6685.8	4600.12
Q8NBT2	SPC24	Kinetochore protein Spc24	22443.16	291.184	318.606	464.608	1566.39	1713.82	1604.31	1390.26	1522.25	1356.73	1225.39	1134.53	1228.94	2.10242	2.2875	3.35016	11.9892	13.1308	12.2503	10.6365	11.5983	10.3632	9.34292	8.6407	9.35595	1057.7	1061.14	1131.39	3248.67	3542.48	3388.21	2952.76	3394.1	2839.75	2731.68	2371.14	2579.81	4202.49	4203.5	7683.46	15039.2	17294.7	15520.4	13785.7	14506.5	14521.8	12582.7
Q8TCG1	CIP2A	Protein CIP2A	102185	0	0	0	499.218	365.145	470.219	380.108	376.292	352.687	342.701	245.509	285.598	0	0	0	3.82102	2.79763	3.59054	2.90809	2.86703	2.69393	2.61291	1.86983	2.17426				3668.34	3034.76	3500.05	2566.3	2644.05	2766.78	2729.16	2697.62	2710.46				15109.8	14704.2	14559.9	12842.9	13538.9	12674.8	10624.3
Q8WVE0	EEF1AKMT1	EEF1A lysine methyltransferase 1	24505.58	0	0	0	339.231	167.119	380.777	416.131	419.029	171.208	187.144	177.131	429.476	0	0	0	2.59648	1.28041	2.90757	3.18369	3.19265	1.30774	1.42687	1.34905	3.26961				1288.68	985.267	1373.3	1242.43	1371.79	1137.94	1243.85	1177.3	1272.77				7240.81	4175.99	6665.55	8039.01	8095.63	4160.42	4310.85
Q96C10	DHX58	ATP-dependent RNA helicase DHX58	76612.85	0	0	0	128.775	201.681	156.806	171.456	273.701	153.496	110.12	125.319	202.092	0	0	0	0.985646	1.54522	1.19735	1.31176	2.08537	1.17245	0.839607	0.954446	1.53852				1672.4	1853.8	2076.86	1960.52	1803.05	2043.04	1331.49	1574.97	1879.88				4530.1	9307.73	10097.7	9058.65	8341.38	9025.69	7885.75
Q96DX8	RTP4	Receptor-transporting protein 4	27862.95	0	0	0	89.2506	0	95.0286	105.261	148.125	129.246	150.028	139.758	117.397	0	0	0	0.683125	0	0.725627	0.805318	1.12859	0.987221	1.14388	1.06441	0.893747				534.697		584.032	623.451	880.788	778.861	917.019	850.441	700.999				3444.29		3575.53	3517.21	4106.8	3794.1	4070.81
Q96EX1	SMIM12	Small integral membrane protein 12	10799.4	0	0	0	0	529.463	503.017	0	554.559	0	1064.67	1205.37	1003.34	0	0	0	0	4.05659	3.84098	0	4.22527	0	8.11753	9.18028	7.6384					1567.51	1491.11		1622.45		1404.91	1591.49	1314.72					5009.61	4915.56		5137.13		8750.26
Q96EZ8-4	MCRS1	Microspherule protein 1;Isoform 2 of Microspherule protein 1;Isoform 3 of Microspherule protein 1;Isoform 4 of Microspherule protein 1	51803.32;51803.32-2;51803.32-3;51803.32-4	0	0	0	162.27	137.7	157.511	152.812	136.175	173.104	124.742	68.6899	123.124	0	0	0	1.24202	1.05502	1.20273	1.16912	1.03754	1.32222	0.951085	0.523151	0.937347				1203.56	1021.86	1145.2	1032.75	990.024	1160.87	883.884	1090.17	845.625				4837.33	4401.28	4802.75	4561.87	4364.13	4855.04	4125.13
Q96T88	UHRF1	E3 ubiquitin-protein ligase UHRF1;Isoform 2 of E3 ubiquitin-protein ligase UHRF1	89813.86;89813.86-2	358.885	267.345	355.275	2415.39	2306.47	2625.43	1516.13	1644.12	1457.53	1579.18	1259.65	1446.2	2.59124	1.91946	2.56179	18.4875	17.6715	20.0475	11.5995	12.5268	11.1331	12.0403	9.59364	11.0099	2432.25	2641.29	2486.59	9314.69	8780.65	8709.74	5507.97	5368.87	5815.79	5761.34	5703.17	5777.73	7015	4485.64	8580.62	36701.2	34849.5	38991.9	22689.6	22748.3	21884.4	23527.8
Q99661	KIF2C	Kinesin-like protein KIF2C	81312.88	0	0	0	338.717	237.12	276.341	216.167	334.004	217.88	235.937	288.204	287.797	0	0	0	2.59254	1.81675	2.11011	1.65383	2.54483	1.66424	1.79889	2.195	2.191				2191.21	1928.8	2290.37	1707.43	1746.05	1625.22	1698.41	1344.64	1729.96				11868.2	6058.57	7320.18	6387.72	11964.1	6593.45	6890.31
Q99685	MGLL	Monoglyceride lipase	33261.41	12958.3	12813.8	12964.1	31157.7	31467.5	32115.6	31408.1	29953.1	31607.3	28180.5	28110.3	27457.5	93.5625	91.9997	93.4806	238.481	241.095	245.231	240.294	228.217	241.427	214.861	214.091	209.034	21628.3	20225.6	21700.7	54119.1	53770.6	52554.4	53483	52283.4	54476.8	48318.2	47162.9	46828.3	77771.2	79298.1	73277	177305	182124	194874	185717	172944	185449	159486
Q9BTV5	FSD1	Fibronectin type III and SPRY domain-containing protein 1	55819.67	0	0	0	126.211	119.411	0	198.71	144.27	220.016	32.4517	119.194	148.695	0	0	0	0.966018	0.914889	0	1.52027	1.09921	1.68055	0.247426	0.9078	1.13202				1052.13	1073.34		916.246	886.919	851.377	1235.72	1048.18	940.198				4920.62	4671.52		7830.01	5218.98	8165.53
Q9BYK8	HELZ2	3'-5' exoribonuclease HELZ2	322315.96	37.7151	20.4221	0	862.414	809.781	777.895	780.542	719.648	725.341	649.234	639.064	764.889	0.272312	0.146625	0	6.60093	6.2043	5.93991	5.9717	5.48311	5.54038	4.95005	4.86719	5.82311	1363.21	727.236		4506.58	4394.06	4700.18	4053.74	4345.58	4186.53	3874.33	4033.4	3845				27136.9	27395.4	15449.4	24337.9	25501.6	25314.2	13164.5
Q9BYX4	IFIH1	Interferon-induced helicase C domain-containing protein 1	116689.04	0	0	0	992.258	947.175	1037.03	920.903	1009.54	1074.79	804.292	804.756	877.531	0	0	0	7.59476	7.25698	7.91867	7.04556	7.69182	8.2096	6.13228	6.12912	6.68065				3857.11	4070.97	4267.45	4239.11	4168.74	4208.84	3506.13	3863.8	3815.84				20258.3	20400.8	21493.3	20291.1	20040.8	19218.1	18210.1
Q9BZD4	NUF2	Kinetochore protein Nuf2	54303.62	0	0	0	379.533	352.076	355.958	295.201	274.975	354.113	271.105	277.488	238.785	0	0	0	2.90495	2.6975	2.71805	2.25849	2.09508	2.70483	2.06703	2.11338	1.81787				2380.44	2605.32	2359.3	1911.36	2125.3	2566.33	2071.68	2013.46	2012.19				11638.3	11207.2	10929.1	9995.06	9911.32	11137.9	9478.38
Q9C002	NMES1	Normal mucosa of esophagus-specific gene 1 protein	9617.33	2635.19	2987.11	2965.5	20233.6	20532.7	21749.9	23564.5	24079.9	23269.9	21424.3	20752.1	21789.8	19.0267	21.4466	21.3834	154.868	157.316	166.08	180.285	183.468	177.743	163.348	158.05	165.886	3340.8	3418.35	3352.44	22911.5	23430	24147.1	25467.4	26321	26254.5	24331.1	23978.7	24501.7	12625	15161.3	15003.2	73599.1	76969	81241.4	87158.8	87780.7	86467.5	78077.9
Q9H5V8	CDCP1	CUB domain-containing protein 1	92931.73	0	0	0	1077.55	1039.12	1098.82	932.883	912.404	827.025	819.939	786.481	789.985	0	0	0	8.24759	7.9614	8.39043	7.13721	6.95174	6.31708	6.25158	5.98994	6.01416				4054.2	3865.02	4143.02	3750.79	3617.53	3416.29	3119.63	3416.28	3300.4				20634.3	20967	20781.4	18297	19910.7	16977.7	17807.3
Q9HBM1	SPC25	Kinetochore protein Spc25	26152.8	0	0	0	1190.19	1317.44	1490.48	925.295	1206.87	1447.08	722.317	1250.23	971.573	0	0	0	9.10976	10.0938	11.3811	7.07916	9.19532	11.0532	5.50726	9.52192	7.39659				2940.78	2872	3127.58	2252.54	2695.33	2486.7	2782.55	2614.27	2661.63				11774.7	13108	14733	8954.72	12974.4	13547.9	5635.38
Q9NPD8	UBE2T	Ubiquitin-conjugating enzyme E2 T	22520.85	0	0	0	618.254	483.753	719.852	337.174	367.332	0	324.498	361.811	218.299	0	0	0	4.73213	3.70637	5.49671	2.57962	2.79876	0	2.47411	2.7556	1.66191				2101.37	1995.45	2457.88	1387.45	1478.23		1324.78	1438.34	1384				9819.48	9310.84	10818	5537.61	7902.51		5417.93
Q9NQW6	ANLN	Anillin	124198.86	124.543	144.855	161.691	1234.89	1180.29	1135.58	850.512	808.173	775.584	758.303	733.156	683.678	0.899233	1.04002	1.16591	9.45186	9.04303	8.67114	6.50701	6.15759	5.92415	5.78164	5.58381	5.20485	2555.18	2325.72	1937.47	6663.1	6407.15	6532.62	4538.06	4678.97	4540.35	4217.94	4433.14	4520.96	6039.45	6592.32	7011.78	24998.7	24689.9	25366.6	15865.1	18762.7	17479.4	14704.6
Q9NTJ3	SMC4	Structural maintenance of chromosomes protein 4	147182	314.835	246.377	199.656	1289.05	1378.9	1347.63	1111.15	1177.03	1154.98	988.998	979.882	1057.79	2.27319	1.76891	1.43966	9.86638	10.5647	10.2903	8.50105	8.96799	8.82207	7.54056	7.46291	8.05298	1756.44	1659.47	1773.44	4720.47	4806.32	4698.05	4162.08	4075.29	3947.23	3808.98	3825.08	3848.94	6618.59	5306.39	4948.21	20277.9	19582.3	21344.4	17283.9	16824.3	17920.3	17043
Q9NXG0	CNTLN	Centlein;Isoform 2 of Centlein	161571.15;161571.15-2	0	0	0	0	0	0	0	76.9665	75.911	106.767	91.2795	89.7819	0	0	0	0	0	0	0	0.58642	0.579832	0.81404	0.695197	0.683511								4061.53	4056.76	5517.93	4621.54	3975.02								9493.36		11811.7
Q9NXK8-2	FBXL12	F-box/LRR-repeat protein 12;Isoform 2 of F-box/LRR-repeat protein 12	37025.88;37025.88-2	0	0	0	328.375	436.711	0	0	329.024	285.214	244.505	401.423	356.897	0	0	0	2.51339	3.34595	0	0	2.50689	2.17855	1.86421	3.05729	2.71706				1505.31	1736.65			1423.69	1546.55	1538.68	1679.38	1547.79				6693.82	9239.75			6568.7	7097.3	5440.67
Q9UHE8	STEAP1	STEAP1 protein	39851.13	0	0	0	501.609	520.675	497.966	401.848	439.928	388.82	378.902	385.924	394.978	0	0	0	3.83932	3.98926	3.80241	3.07442	3.35188	2.96993	2.88892	2.93925	3.00697				2122.31	2102.13	2208.13	1984.97	2047.84	1894.13	1724.89	1733.82	1713.86				11132.7	11058.3	11465.5	9696.66	10331.3	9319.46	9039.5
Q9ULW0	TPX2	Targeting protein for Xklp2;Isoform 2 of Targeting protein for Xklp2	85653.07;85653.07-2	0	0	0	655.509	489.4	512.206	244.011	240.433	0	184.358	347.787	178.878	0	0	0	5.01727	3.74964	3.91115	1.86685	1.83189	0	1.40563	2.64879	1.3618				3149.64	2914.64	3149.93	1946.07	1403.29		2047.92	1831.15	1867.79				14597.5	14338.9	15184.4	5682.01	8454.54		5593.97
Q9UMW8-2	USP18	Ubl carboxyl-terminal hydrolase 18;Isoform 2 of Ubl carboxyl-terminal hydrolase 18	43010.77;43010.77-2	0	0	0	301.04	356.912	341.155	268.998	289.058	277.245	266.839	196.409	233.824	0	0	0	2.30416	2.73455	2.60502	2.05802	2.20238	2.11768	2.0345	1.49587	1.7801				1541.49	1921.57	1745.89	1380.84	1589.31	1478.64	1292.07	1001.61	1265.13				8457.18	9265.7	9141.18	7794.98	8144.51	7943.39	7711.56
Q9UPT9-2	USP22	Ubiquitin carboxyl-terminal hydrolase 22;Isoform 2 of Ubiquitin carboxyl-terminal hydrolase 22	59960.58;59960.58-2	0	0	0	209.311	144.398	155.198	121.539	191.392	158.689	168.169	151.839	136.521	0	0	0	1.60207	1.10633	1.18507	0.92986	1.45824	1.21212	1.28219	1.15642	1.03934				1221.68	1444.98	891.416	1200.38	1064.72	1127.97	994.448	1165.9	1137.68				7422.97	6091.28	6359.16		7043.14	6951.17	6476.44
Q9Y3Z3	SAMHD1	Deoxynucleoside triphosphate triphosphohydrolase SAMHD1	72200.5	1089.85	1266.9	1166.48	8038.26	8244.12	7934.92	7360.71	7308.16	7211.29	6174.12	6272.78	6306.13	7.869	9.09597	8.41113	61.5249	63.1641	60.5902	56.3147	55.682	55.0821	47.0742	47.7743	48.0086	4083.02	3912.49	4278.77	19333.2	19470.4	19005.1	17305.5	17558.4	16971	15117.9	14876.8	14770.7	12476	18647.4	9918.78	82389.8	83743.8	79821.1	73529.3	74275.2	74706.1	60286.8
Q9Y546	LRRC42	Leucine-rich repeat-containing protein 42	48571.41	0	0	0	114.524	148.179	110.433	229.569	227.827	218.087	148.624	236.44	143.978	0	0	0	0.876567	1.1353	0.843255	1.75636	1.73585	1.66582	1.13318	1.80075	1.09611				1137.57	1488.94	1093.1	1106.86	892.388	1151.83	1319.95	1304.49	1443.55				4726.83	5761.63	5088.08	8839.19	8823.34	8484.89	5750.57
Q9Y6K5	OAS3	2'-5'-oligoadenylate synthase 3	121170.16	0	0	0	3500.93	3515.09	3719.53	3232.93	2689.11	2957.46	2762.29	2815.23	2717.05	0	0	0	26.7961	26.9316	28.4019	24.7342	20.4888	22.59	21.0609	21.4412	20.6849				14607.3	13817	14188.5	12065.8	11992.7	12338.9	10542.8	10904.1	10920.4				49257.5	47418.7	52886.9	41930.4	42616.8	42686.6	37590.5
Q9Y6Q9-5	NCOA3	Nuclear receptor coactivator 3;Isoform 5 of Nuclear receptor coactivator 3	155293.22;155293.22-5	0	0	0	193.207	166.508	157.379	182.585	210.977	173.093	201.934	171.139	196.407	0	0	0	1.47881	1.27573	1.20173	1.39691	1.60747	1.32214	1.53963	1.30342	1.49525				1935.03	2659.46	2317.37	2064.38	1943.9	1960.93	1880.04	2261.71	2085.18				10037.2	8393.15	10380.8	9577.15	10213.6	9973.34	10432.2
[truncated: 125 more columns]

## Sheet: C3 vs WT down
Leading_Protein	Leading_Gene	PG.ProteinDescriptions	PG.Pvalue	PG.Qvalue	PG.MolecularWeight	IBAQ S1_R1	IBAQ S1_R2	IBAQ S1_R3	IBAQ S2_R1	IBAQ S2_R2	IBAQ S2_R3	IBAQ S3_R1	IBAQ S3_R2	IBAQ S3_R3	IBAQ S4_R1	IBAQ S4_R2	IBAQ S4_R3	rAbu S1_R1	rAbu S1_R2	rAbu S1_R3	rAbu S2_R1	rAbu S2_R2	rAbu S2_R3	rAbu S3_R1	rAbu S3_R2	rAbu S3_R3	rAbu S4_R1	rAbu S4_R2	rAbu S4_R3	SN S1_R1	SN S1_R2	SN S1_R3	SN S2_R1	SN S2_R2	SN S2_R3	SN S3_R1	SN S3_R2	SN S3_R3	SN S4_R1	SN S4_R2	SN S4_R3	Top3 S1_R1	Top3 S1_R2	Top3 S1_R3	Top3 S2_R1	Top3 S2_R2	Top3 S2_R3	Top3 S3_R1	Top3 S3_R2
P12829	MYL4	Myosin light chain 4	0.00358127	0.0042352	21564.6	200.878	100.852	188.527	0	0	0	0	0	52.0229	0	0	0	1.45039	0.724088	1.35941	0	0	0	0	0	0.397367	0	0	0	1113.42	1983.47	1417.71						1023.14				4974.93		4728.38
P17342-2	NPR3	Atrial natriuretic peptide receptor 3;Isoform 2 of Atrial natriuretic peptide receptor 3	0.00234241	0.0032048	59807.83;59807.83-2	191.733	161.737	233.516	82.0498	0	0	51.2207	71.3075	0	0	0	0	1.38436	1.16123	1.68382	0.62801	0	0	0.391874	0.543302	0	0	0	0	1495.14	1507.85	1214.65	602.424			648.089	637.977					8187.34	5281.9	7979.38	5951.26				4334.57
P17936	IGFBP3	Insulin-like growth factor-binding protein 3;Isoform 2 of Insulin-like growth factor-binding protein 3	3.67627e-06	0	31674.2;31674.2-2	35009.9	36597.8	35288	13052.7	13157.9	12698.2	15301.1	14958.3	15564.1	15895.4	16120.9	16107.2	252.78	262.762	254.452	99.9056	100.812	96.9616	117.064	113.97	118.883	121.194	122.779	122.624	119516	121828	121334	44266.9	45550.6	44538.4	51409.9	50952.9	51487.5	54638.7	54980.9	55596.5	356300	379147	356652	144149	138324	140426	159918	165661
P39059	COL15A1	Collagen alpha-1(XV) chain	1.50393e-05	0	141720.14	4321.65	4260.44	4317.67	1120.99	1261.42	1264.5	1420.02	1513.2	1557.61	1738.6	1641.48	1740.35	31.2034	30.5887	31.1335	8.58004	9.6646	9.65554	10.8642	11.5293	11.8975	13.2559	12.5017	13.2493	22651.2	23010.4	23354.9	6790.63	7035.78	6649.48	8021.93	8309.79	8192.52	9203.84	8845.32	9207.44	64341.8	62441.7	64260.6	20043.3	24506.9	25891.3	28863	29952.1
Q12767	TMEM94	Transmembrane protein 94;Isoform 2 of Transmembrane protein 94	0.0034079	0.00406101	151150.96;151150.96-2	133.807	113.757	132.025	0	0	102.974	90.4694	124.479	139.205	0	0	0	0.966121	0.816742	0.951994	0	0	0.786298	0.692155	0.948425	1.06329	0	0	0	2097.7	1642.55	1576.08			1401.34	1542.55	1432.48	1685.25				9095.01	8145.64	8321.44			8262.64	4902.29	8265.11
Q5JTB6	PLAC9	Placenta-specific protein 9	0.00728516	0.00906457	10308.91	496.764	264.829	610.113	0	0	0	0	0	481.887	0	0	0	3.58676	1.90139	4.39935	0	0	0	0	0	3.68081	0	0	0	1310.39	1062.91	1121.09						915.218					4017.43	6116.7
Q6UX71-2	PLXDC2	Plexin domain-containing protein 2;Isoform 2 of Plexin domain-containing protein 2	0.00103745	0.00170416	59583.16;59583.16-2	197.727	250.924	261.04	33.2498	0	29.9781	30.8504	39.1261	137.089	33.4304	36.1267	81.6116	1.42764	1.80156	1.88228	0.254494	0	0.22891	0.236027	0.298108	1.04713	0.254888	0.275146	0.621309	1584.12	1659.52	1673.06	731.495		659.519	678.708	860.774	987.926	735.468	794.788	1054.53	7811.43	9002.71	9425.65
Q8IZJ1-2	UNC5B	Netrin receptor UNC5B;Isoform 2 of Netrin receptor UNC5B	1.04285e-05	0	103637.91;103637.91-2	1107.98	1230.3	1255.38	218.315	220.96	229.59	354.71	333.012	427.527	435.524	403.456	395.639	7.99986	8.83323	9.0522	1.67099	1.69293	1.75312	2.71378	2.53727	3.26558	3.32063	3.07277	3.012	5463.05	5667.81	5280.62	1678.52	1974.89	1677.19	1981.46	2042.58	2243.16	2338.42	2344.28	2291.67	21535	19307.5	19675.8	6297.74	8427.91	8472.66	9515.57	10174.9
Q92823-3	NRCAM	Neuronal cell adhesion molecule;Isoform 2 of Neuronal cell adhesion molecule;Isoform 3 of Neuronal cell adhesion molecule;Isoform 4 of Neuronal cell adhesion molecule;Isoform 5 of Neuronal cell adhesion molecule;Isoform 6 of Neuronal cell adhesion molecule	0.00384699	0.00459928	143889.73;143889.73-2;143889.73-3;143889.73-4;143889.73-5;143889.73-6	49.1508	32.2225	59.2512	6.49508	0	0	10.0917	0	0	0	0	0	0.354881	0.231349	0.427244	0.0497134	0	0	0.0772088	0	0	0	0	0	648.464	601.488	719.099	265.209			275.63						5434.17	3569.9	5460.34				2837.95
Q9P109	GCNT4	Beta-1,3-galactosyl-O-glycosyl-glycoprotein beta-1,6-N-acetylglucosaminyltransferase 4	0.00452454	0.0051287	53052.23	530.526	463.714	532.628	0	0	0	0	0	269.659	0	0	0	3.83053	3.32934	3.84063	0	0	0	0	0	2.05974	0	0	0	2499.17	2713.29	2622.72						1821.32				12959.7	10941.9	13183.4
Q9P273	TENM3	Teneurin-3	0.00458427	0.00521387	300950.48	23.2648	7.81349	20.4358	0	0	0	0	0	0	0	0	0	0.167978	0.0560987	0.147357	0	0	0	0	0	0	0	0	0	1015.9	947.781	1162.66										6625.37		5107.76
Q9Y5Q5	CORIN	Atrial natriuretic peptide-converting enzyme	0.00180476	0.00277097	116486.38	125.488	191.711	150.851	0	0	0	63.9444	0	0	0	0	0	0.906057	1.37643	1.08775	0	0	0	0.48922	0	0	0	0	0	1973.7	2143.63	2080.58				1063.3						6622.78	10487.2	10010				6313.73
[truncated: 127 more columns]

## Sheet: C2 and C3 over
Leading_Protein	Leading_Gene	PG.ProteinDescriptions	PG.MolecularWeight	IBAQ S1_R1	IBAQ S1_R2	IBAQ S1_R3	IBAQ S2_R1	IBAQ S2_R2	IBAQ S2_R3	IBAQ S3_R1	IBAQ S3_R2	IBAQ S3_R3	IBAQ S4_R1	IBAQ S4_R2	IBAQ S4_R3	rAbu S1_R1	rAbu S1_R2	rAbu S1_R3	rAbu S2_R1	rAbu S2_R2	rAbu S2_R3	rAbu S3_R1	rAbu S3_R2	rAbu S3_R3	rAbu S4_R1	rAbu S4_R2	rAbu S4_R3	SN S1_R1	SN S1_R2	SN S1_R3	SN S2_R1	SN S2_R2	SN S2_R3	SN S3_R1	SN S3_R2	SN S3_R3	SN S4_R1	SN S4_R2	SN S4_R3	Top3 S1_R1	Top3 S1_R2	Top3 S1_R3	Top3 S2_R1	Top3 S2_R2	Top3 S2_R3	Top3 S3_R1	Top3 S3_R2	Top3 S3_R3	Top3 S4_R1
O75881	CYP7B1	Cytochrome P450 7B1	58255.95	716.705	682.035	582.421	2354.72	2103.77	2395.54	3600.03	3433.25	3381.01	2900.33	2747.21	2861.49	5.17479	4.89681	4.19967	18.0231	16.1184	18.2921	27.5428	26.1585	25.8252	22.1134	20.9231	21.7845	2476.01	2648.22	2646.48	5752.31	5765.07	5794.47	8597.29	8048.81	7928.53	6975.75	6712.42	6794.86	10900.6	10992.9	10814.1	22754.9	21744.6	20818.5	32453.6	29909.6	31048.6	27298.4
P14780	MMP9	Matrix metalloproteinase-9	78458.23	0	0	0	129.896	0	99.609	250.57	245.274	206.408	235.45	304.69	281.878	0	0	0	0.994223	0	0.760603	1.91703	1.86878	1.57661	1.79518	2.32056	2.14594				960.902		913.068	1349.71	1437.08	1340.99	1409.03	1716.15	1575.21				6828.01		4656.33	7456.44	7027.46	4805.24	8323.03
Q06278	AOX1	Aldehyde oxidase	147917.9	0	0	0	42.49	68.401	84.4661	50.3987	65.0753	41.7974	52.2947	21.2376	71.8233	0	0	0	0.325219	0.524068	0.644974	0.385586	0.495819	0.319262	0.398718	0.161748	0.546792				785.015	1002.95	1200.33	994.894	1118.08	993.485	932.16	1305.14	958.217				5921.98	6253.88	6802.09	6625.58	6945.3	6664.45	6856.13
Q7Z5Y7	KCTD20	BTB/POZ domain-containing protein KCTD20	47480.29	0	0	0	189.609	184.629	0	199.651	141.632	201.71	153.074	203.014	158.997	0	0	0	1.45127	1.41457	0	1.52747	1.07911	1.54072	1.16711	1.54618	1.21045				1220.22	1087.66		1128.28	1291.08	1057.35	954.187	1065.16	1197.1				5333.23	7051.72		4739.22	5335.82	6846.27	4429.14
Q8IY21	DDX60	Probable ATP-dependent RNA helicase DDX60	197853.05	168.159	201.182	205.714	1335.56	1219.21	1159.1	1287.48	1252.55	1281.27	1201.95	1076.59	1199.94	1.21415	1.44443	1.48335	10.2224	9.34122	8.85078	9.85014	9.54334	9.78678	9.16418	8.19943	9.13512	1513.88	1733.48	2055.82	6122.33	6290.65	6220.54	6458.1	6245.13	6256.02	5925.63	5996.88	6158.63	8981.76	9055.37	10117.8	31506.4	22980.6	15163.2	31864.5	30066.6	31560.4	29781.8
Q8N8R5	C2orf69	Mitochondrial protein C2orf69	43448.4	23.6723	0	0	87.0155	47.9456	154.317	67.0278	82.5633	144.485	160.058	187.798	195.168	0.17092	0	0	0.666018	0.367345	1.17835	0.51281	0.629063	1.10362	1.22035	1.4303	1.48582	584.078			919.878	873.825	864.379	1146.35	960.855	945.489	896.154	1021.17	1192.34				4307.29	3419.53	7024.41	3781.37	4135.32	6685.8	4600.12
Q96DX8	RTP4	Receptor-transporting protein 4	27862.95	0	0	0	89.2506	0	95.0286	105.261	148.125	129.246	150.028	139.758	117.397	0	0	0	0.683125	0	0.725627	0.805318	1.12859	0.987221	1.14388	1.06441	0.893747				534.697		584.032	623.451	880.788	778.861	917.019	850.441	700.999				3444.29		3575.53	3517.21	4106.8	3794.1	4070.81
Q9BTV5	FSD1	Fibronectin type III and SPRY domain-containing protein 1	55819.67	0	0	0	126.211	119.411	0	198.71	144.27	220.016	32.4517	119.194	148.695	0	0	0	0.966018	0.914889	0	1.52027	1.09921	1.68055	0.247426	0.9078	1.13202				1052.13	1073.34		916.246	886.919	851.377	1235.72	1048.18	940.198				4920.62	4671.52		7830.01	5218.98	8165.53
[truncated: 125 more columns]

## Sheet: C2 and C3 down
Leading_Protein	PG.ProteinGroups	Leading_Gene	PG.ProteinAccessions	PG.Genes	PG.Organisms	PG.ProteinDescriptions	PG.Pvalue	PG.Qvalue	PG.MolecularWeight	Potential Contaminant	IBAQ S1_R1	IBAQ S1_R2	IBAQ S1_R3	IBAQ S2_R1	IBAQ S2_R2	IBAQ S2_R3	IBAQ S3_R1	IBAQ S3_R2	IBAQ S3_R3	IBAQ S4_R1	IBAQ S4_R2	IBAQ S4_R3	rAbu S1_R1	rAbu S1_R2	rAbu S1_R3	rAbu S2_R1	rAbu S2_R2	rAbu S2_R3	rAbu S3_R1	rAbu S3_R2	rAbu S3_R3	rAbu S4_R1	rAbu S4_R2	rAbu S4_R3	IQ Seen in # reps in S1	IQ Seen in # reps in S2	IQ Seen in # reps in S3	IQ Seen in # reps in S4	Seen in # reps in S1	Seen in # reps in S2	Seen in # reps in S3	Seen in # reps in S4	OnOff S1 vs S2 onIn	StrictOnOff S1 vs S2 onIn	OnOff S1 vs S3 onIn	StrictOnOff S1 vs S3 onIn	OnOff S1 vs S4 onIn	StrictOnOff S1 vs S4 onIn	OnOff S2 vs S3 onIn
no host cell proteins down
[truncated: 254 more columns]

## Sheet: all over vs WT
Leading_Protein	Leading_Gene	PG.ProteinDescriptions	PG.MolecularWeight	IBAQ S1_R1	IBAQ S1_R2	IBAQ S1_R3	IBAQ S2_R1	IBAQ S2_R2	IBAQ S2_R3	IBAQ S3_R1	IBAQ S3_R2	IBAQ S3_R3	IBAQ S4_R1	IBAQ S4_R2	IBAQ S4_R3	rAbu S1_R1	rAbu S1_R2	rAbu S1_R3	rAbu S2_R1	rAbu S2_R2	rAbu S2_R3	rAbu S3_R1	rAbu S3_R2	rAbu S3_R3	rAbu S4_R1	rAbu S4_R2	rAbu S4_R3	SN S1_R1	SN S1_R2	SN S1_R3	SN S2_R1	SN S2_R2	SN S2_R3	SN S3_R1	SN S3_R2	SN S3_R3	SN S4_R1	SN S4_R2	SN S4_R3	Top3 S1_R1	Top3 S1_R2	Top3 S1_R3	Top3 S2_R1	Top3 S2_R2	Top3 S2_R3	Top3 S3_R1	Top3 S3_R2	Top3 S3_R3	Top3 S4_R1
O14879	IFIT3	Interferon-induced protein with tetratricopeptide repeats 3	55984.76	526.887	627.274	784.267	13969.1	13829.5	13868.2	12073.7	11968.7	11886.8	9761.66	9881.09	10086.7	3.80426	4.50365	5.65513	106.92	105.958	105.896	92.3724	91.1917	90.7953	74.4272	75.2556	76.7898	2751.8	2624.89	2324.14	37070.1	36606.2	36754.5	31786.1	31792.7	31280.7	25389.7	26702	26568.2	7528.29	12516.7	12188.4	112888	111529	112970	99570.1	96789.8	96605.8	83195.9
O14933	UBE2L6	Ubiquitin/ISG15-conjugating enzyme E2 L6	17768.7	4033.31	3810.98	3826.37	11581.2	11884	11383.7	10464	9821.1	9817.77	8427.93	8635.03	8355.87	29.1215	27.3618	27.5909	88.6429	91.0517	86.9245	80.0572	74.8285	74.9912	64.2583	65.7655	63.6133	6250.66	6346.3	6160.27	17569.6	17893.9	17834.8	15914.7	15382.1	15242.3	13226.2	13476.4	12633.8	20952.6	19840.3	20358.9	57463.1	62131.7	56697.9	54520.1	49610.2	54683.4	45192.8
O60711	LPXN	Leupaxin	43332.02	2387.39	2216.21	2273.4	7326.88	7260.26	7388.7	6540.97	6864.97	6671.38	5547.14	5833.98	5843.65	17.2376	15.9118	16.3929	56.08	55.626	56.4193	50.043	52.3053	50.9581	42.2938	44.4323	44.4878	4746.37	4866.43	4505.19	15583.6	15189.8	15706.9	13889.2	14192.3	13772.4	11702.4	12077.8	12103	17866.9	17396.5	17327.4	49317.5	50860.4	50350.8	42514	47205.5	45537.4	38686.2
O75508	CLDN11	Claudin-11	21993.2	0	0	0	1299.4	1159.33	1457.74	1227.55	1406.52	1253.03	1168.45	1131.95	1222.79	0	0	0	9.94564	8.88247	11.1312	9.39165	10.7165	9.571	8.90877	8.62104	9.30908				1578.87	1640.76	1783.22	1555.26	1642.16	1557.25	1434.2	1359.74	1509.82				13828.4	12550.9	14968.2	13752.9	15077.9	13600.9	12775.1
O95347	SMC2	Structural maintenance of chromosomes protein 2	135656.07	397.486	411.705	468.607	1709.96	1693.86	1744.17	1519.07	1441.04	1427.21	1314.13	1352.08	1297.96	2.86995	2.95592	3.379	13.088	12.9779	13.3183	11.622	10.9795	10.9015	10.0195	10.2976	9.8814	2729.75	2733.11	2790.68	6440.36	6572.48	6497.77	5569.71	5488.82	5718.99	5121.48	5348.11	5435.78	7625.07	8285.64	11782.1	26574.9	25621.7	25949.1	22257.2	20807.6	21388.4	21173.6
O95786	RIGI	Antiviral innate immune response receptor RIG-I	106599.66	741.668	517.84	516.146	4221.57	4308.54	4253.97	3755.37	3803.96	3872.23	3420.57	3326.6	3398.41	5.35503	3.71794	3.72178	32.3119	33.0108	32.4828	28.7312	28.983	29.5773	26.08	25.3358	25.8722	3344.66	3407.85	3122.5	13523.6	13423.3	13376.3	12137.4	11926.2	12173.2	11140.8	10894.7	10736.5	13815.1	13574.9	9471.23	44982.4	49797	48332.2	43906.9	43424.7	42231.4	35949.5
P00374	DHFR	Dihydrofolate reductase	21452.73	0	0	0	1573.74	1583.74	1713.81	825.43	1348.58	1340.83	1231.26	734.168	1151.56	0	0	0	12.0454	12.1341	13.0864	6.31512	10.275	10.2417	9.38767	5.59152	8.76682				1689.3	1695.7	1624.55	1266.37	1358.29	1319.72	1234.55	1331.92	1334.93				16886.7	16019.2	17648.4	12182.2	15079.2	14264.2	14133.6
P00749-2	PLAU	Urokinase-type plasminogen activator;Isoform 2 of Urokinase-type plasminogen activator	48523.46;48523.46-2	254.804	272.24	313.517	2025.61	1952.7	1953.62	1549.68	1568.9	1437.35	1452.92	1656.84	1545.73	1.83975	1.9546	2.26068	15.504	14.961	14.9176	11.8561	11.9537	10.9789	11.0777	12.6187	11.7677	1508.57	1245.69	1282.67	4466.37	4580.57	4476.12	3457.92	3858.93	3460.68	3814.63	3691.59	3785.59	8459.31	8267.56	5439	22790.1	21442.4	21341.3	17978.4	19076.9	16788.6	18074.5
P00973-4	OAS1	2'-5'-oligoadenylate synthase 1;Isoform p42 of 2'-5'-oligoadenylate synthase 1;Isoform p48 of 2'-5'-oligoadenylate synthase 1;Isoform p44 of 2'-5'-oligoadenylate synthase 1	46028.56;46028.56-2;46028.56-3;46028.56-4	0	0	0	2814.56	2836.72	2785.41	2298.83	2719.94	2561.77	2091.64	1958.88	1793.43	0	0	0	21.5426	21.7341	21.2691	17.5877	20.7237	19.5676	15.9476	14.9191	13.6534				3100.62	3136.55	3048.73	2683.83	2766.35	2762.15	2122.66	2240.24	2049.73				28499.8	29935.2	29606.3	22244.6	21835.9	21978.6	17392
P01584	IL1B	Interleukin-1 beta	30747.9	0	0	0	5504.3	5537.48	5263.14	4030.19	4097.46	4245.64	4400.12	4975.77	4865.27	0	0	0	42.13	42.4266	40.1887	30.8338	31.2192	32.4295	33.5485	37.8961	37.0393				10898.8	10453.6	11347.7	7729.44	8268.91	8153.46	8802.75	9684.82	9749.86				52390.6	54628	53109	40737.4	40409.5	41848.6	46970.8
P02795	MT2A	Metallothionein-2	6042.16	22010.2	22930	24106.7	227941	202816	212722	149312	162791	155226	140021	145227	139593	158.919	164.631	173.827	1744.66	1553.92	1624.32	1142.34	1240.33	1185.67	1067.59	1106.07	1062.72	20900.8	24294.3	22950.7	263949	258880	234972	143415	152183	145222	142238	155363	147329	68042.5	75931.7	79264.8	680810	589002	615357	478602	504841	473055	421669
P03956	MMP1	Interstitial collagenase	54006.9	1002.53	989.797	1227.14	5269.57	4866.48	5663.57	4959.07	4793.7	4751.13	4037.23	4001.31	4334.33	7.23853	7.10646	8.84855	40.3334	37.2856	43.2463	37.9404	36.5239	36.2906	30.7817	30.4745	32.9973	2961.32	2983.41	2774.37	10366.6	10549.5	10934.9	9608.57	9343.01	9021.5	8589.45	8272.19	8516.71	8423.05	9883.4	15769	37610.3	32747.6	39798.6	34227.5	33546.6	35933.6	31757.6
P04183	TK1	Thymidine kinase, cytosolic	25468.69	415.264	64.2885	237.378	2889.41	3149.3	3080.8	1833.87	1530.58	1729.39	1408.69	1919.53	1955.87	2.99831	0.461573	1.71167	22.1156	24.129	23.5247	14.0304	11.6617	13.2096	10.7405	14.6194	14.8901	1003.85	821.698	877.816	4327.46	4584.47	4459.96	2612.99	2518.17	2595.76	2501.38	2483.91	2631.07	4955.55		4905.07	19262.1	18673.6	19140.6	13171.7	12441.9	11536.1	12225.2
P04732	MT1E	Metallothionein-1E	6014.15	0	0	526.913	4037.45	3496.34	4483.43	2756.82	2772.65	3263.14	2823.78	2884.14	2261.9	0	0	3.79942	30.9027	26.788	34.235	21.0916	21.1252	24.9249	21.5298	21.966	17.2198			814.231	5736.19	5386.53	6327.01	4106.22	3771.54	4194.17	3935.83	4066.46	3763.07				14671.6	12451.7	15283.1	10950.8	10572.8	11713.8	10424.8
P04818	TYMS	Thymidylate synthase	35715.96	0	0	0	2266.39	2263.55	2187.61	1552.1	1625	1489.62	1428.6	1571.71	1327.72	0	0	0	17.347	17.3426	16.7043	11.8747	12.3811	11.3782	10.8923	11.9703	10.1079				3884.55	3799.05	3907.96	2461.27	2858.56	2277.85	2592.84	2420.35	2262.91				22340	22630.2	21217.5	16791.5	17504.4	16615.7	16223.7
P05120	SERPINB2	Plasminogen activator inhibitor 2	46596.2	2775.71	2675.9	3024.69	25811.1	25328.6	26220.3	19712	19473.4	19325.1	16773.5	16681.1	16473.8	20.0413	19.2122	21.8102	197.558	194.06	200.215	150.811	148.371	147.611	127.888	127.045	125.415	8928.52	7936.27	9689.73	64233.9	61713	63963.9	48095.3	49186.2	46916.5	41473.4	41231.9	39272.2	26091.8	26835.1	29632.3	183728	193048	193345	145574	154688	142252	126128
P05121	SERPINE1	Plasminogen activator inhibitor 1	45059.98	9511.6	9428.06	9267.75	19985.2	19621.4	19579.1	20250.4	20591.5	19752	19422.4	19556.4	19712.7	68.6761	67.6908	66.8272	152.967	150.334	149.504	154.93	156.889	150.872	148.085	148.944	150.073	27009.1	26234.3	25712.6	52124	51928	51558.3	54278.1	55650.3	53600.6	52137.2	52394.2	53512.6	75656.2	69094.1	71322.2	172557	167222	161901	177439	173194	170759	167286
P05161	ISG15	Ubiquitin-like protein ISG15	17887.5	3093.21	3573.76	3182.13	43952.7	44502.2	44204.8	36660.3	35986.5	36606.5	30611.2	30727.6	31037.6	22.3337	25.6586	22.9454	336.415	340.963	337.543	280.477	274.187	279.612	233.393	234.026	236.289	5668.62	5895.17	5228.02	74177.7	74839.5	73545.5	61412.2	60581.2	61239.1	52441.3	51253.2	52416.7	15833.5	25845.6	24289.6	243277	251941	253458	203869	204920	202277	171357
P08254	MMP3	Stromelysin-1	53977.33	1482.02	1539.26	1583.95	11327	11543.2	11515.8	10997.5	11303.6	11463.8	9930.28	9556.28	9791.98	10.7005	11.0515	11.4215	86.6973	88.441	87.9334	84.1383	86.1235	87.564	75.7128	72.7818	74.5464	5390.22	4246.49	4523.38	25646.4	25444.4	25974.4	24653.5	25272.5	25495.6	22205.3	21589.3	22075.1	15739.1	16057.8	16672.3	98542.5	99687.7	96069	89392.8	94560.2	99128.8	85167.1
P09086-4	POU2F2	POU domain, class 2, transcription factor 2;Isoform 2 of POU domain, class 2, transcription factor 2;Isoform 3 of POU domain, class 2, transcription factor 2;Isoform 4 of POU domain, class 2, transcription factor 2;Isoform 5 of POU domain, class 2, transcription factor 2	51208.91;51208.91-2;51208.91-3;51208.91-4;51208.91-5	0	0	0	1338.33	1517.57	1263.13	1375.64	1356.16	1582.62	1216.68	1385.77	1277.6	0	0	0	10.2436	11.6272	9.64508	10.5246	10.3328	12.0886	9.27649	10.5542	9.7264				2438.15	2439.9	2403.97	2585.88	2400.18	2596.51	2273.69	2264.96	2209.58				13030.2	13206.1	13807.6	13912	12977.7	14260.1	8086.33
P09341	CXCL1	Growth-regulated alpha protein	11301.41	0	0	0	1924.4	2036.01	1965.53	2621.3	2746.54	2628.25	2363.73	2122.72	2555.23	0	0	0	14.7294	15.5993	15.0086	20.0548	20.9263	20.0754	18.0222	16.1669	19.453				2981.99	3066.19	2990.38	4173.1	4451.81	4187.86	3780.88	4105.93	3971.68				14941.8	15746.9	15524	19320.4	20204.3	19381	17647.8
P09884	POLA1	DNA polymerase alpha catalytic subunit	165912.76	0	0	0	89.0409	92.3945	92.9953	59.3622	119.779	129.651	36.1156	53.8945	141.341	0	0	0	0.68152	0.707899	0.710101	0.454162	0.912612	0.990318	0.275361	0.410468	1.07603				816.199	849.87	867.749	680.041	667.633	681.592	701.042	651.294	658.539				4675.54	4614.51	4559.16	4035.2	11151.1	11199.6	4036.5
P09913	IFIT2	Interferon-induced protein with tetratricopeptide repeats 2	54632.21	47.131	0	0	3247.29	3318.14	3242.7	2788.8	2791.75	2793.24	2288.09	2398.7	2308.58	0.340298	0	0	24.8548	25.4226	24.7609	21.3363	21.2707	21.3357	17.4454	18.2688	17.5753	394.014			3748.66	3690.97	3457.47	3013.05	3098.45	3068.62	2412.15	2663.64	2507.02				37457.4	33683.7	36602.3	33028.6	33652.5	29286.5	27588.8
P10145	CXCL8	Interleukin-8	11098.12	299.88	209.152	345.611	2942.55	2981.24	2599.95	3259.56	3047.96	3266.89	3288.44	2019.47	3545.27	2.16521	1.50165	2.49211	22.5223	22.8414	19.8529	24.9379	23.2229	24.9535	25.0725	15.3806	26.9902	366.971	318.44	454.49	2895.35	2822.93	2541.84	3064.43	2852.2	3134.19	3202.94	3190.96	3453.54				14039	14296.8	12881.1	15298.6	14387.4	15200	15321
P13796	LCP1	Plastin-2	70288.39	0	0	0	406.764	320.627	369.316	414.38	435.148	452.665	323.267	337.849	261.785	0	0	0	3.11337	2.45655	2.82006	3.1703	3.31546	3.45759	2.46473	2.57311	1.99297				2240.29	1908.09	1998.59	2299.69	2464.12	2291.08	1755.04	2057.69	2250.26				13719.3	11135.2	13520.5	13936.9	14299.8	14427.8	11156
P14921-2	ETS1	Protein C-ets-1;Isoform c-ETS-1B of Protein C-ets-1	50407.91;50407.91-2	114.069	0	0	571.961	479.318	547.785	454.03	347.045	511.711	459.755	447.491	601.631	0.823605	0	0	4.3778	3.67239	4.18282	3.47365	2.64419	3.90861	3.50537	3.40815	4.58022	327.488			1342.84	1106.41	1199.32	1094.07	1070.94	1087.46	1096.05	876.731	1242.61				8698.46	8977.15	9171.73	8436.79	4773.12	8186.56	8249.43
P15121	AKR1B1	Aldo-keto reductase family 1 member B1	35853.39	56681.5	54057.7	54056.8	130369	131579	128377	138312	138196	140648	119820	116950	118121	409.255	388.119	389.788	997.849	1008.12	980.269	1058.19	1052.93	1074.31	913.563	890.705	899.258	91293.7	85667.8	88133.3	210881	212361	202331	227213	226481	234207	194345	191567	192991	326016	301027	306573	821632	825503	790536	848505	837262	876133	746885
P19525	EIF2AK2	Interferon-induced, double-stranded RNA-activated protein kinase	62094.26	7778.45	7659.85	8175.27	17513.6	18169	17485.2	17053.7	16778.9	16846.5	15801.4	15683.7	16073.5	56.1623	54.9955	58.9495	134.049	139.205	133.515	130.473	127.841	128.679	120.477	119.449	122.368	15811.2	16062.2	16012.6	35741.8	36699.9	36620.1	34580.1	33955.6	34834.4	32113.1	32281.9	32318.1	48766.2	48182.4	51560.4	117377	119992	116682	114785	110873	112395	109447
P20591	MX1	Interferon-induced GTP-binding protein Mx1	75520.34	0	0	0	37483.2	36638.4	37650.9	31553.1	32299.1	31504	24221.1	24419.7	24111.9	0	0	0	286.897	280.712	287.498	241.403	246.092	240.638	184.673	185.984	183.564				37605.9	37620.1	38196.2	32017.9	32920.9	32277.9	25104.3	25086.3	24874.4				295704	292460	299900	252809	256642	246041	185743
P20592	MX2	Interferon-induced GTP-binding protein Mx2	82088.67	0	0	0	1556.3	1667.62	1523.69	1600.23	1519.13	1609.33	1291.15	1143.17	1157.84	0	0	0	11.912	12.7768	11.6348	12.2429	11.5745	12.2926	9.8443	8.70653	8.81462				2146.83	2375.51	2166.96	2089.38	2088.7	2125.07	1650.74	1686.96	1619.14				28292.1	29860	30175.5	30725.7	29372.9	29405.3	26979.2
P25774-2	CTSS	Cathepsin S;Isoform 2 of Cathepsin S	37495.67;37495.67-2	0	143.611	0	3439.51	3290.39	3099.79	3561.85	3343.42	3424.06	2685.58	3140.8	3041.34	0	1.03109	0	26.3261	25.21	23.6696	27.2507	25.474	26.154	20.4761	23.9208	23.1537		795.491		3532.44	3543.24	3227.02	3585.72	3536.26	3573.12	3145.49	3124.39	3069.52				24349.9	23177.3	23454.7	22928.1	23849.8	22641.9	21025.9
P29728-2	OAS2	2'-5'-oligoadenylate synthase 2;Isoform p69 of 2'-5'-oligoadenylate synthase 2	82430.62;82430.62-2	0	0	0	2621.01	2599.93	2694.6	2333.75	2268.53	2268.71	1493.79	1831.49	1960.87	0	0	0	20.0612	19.9199	20.5757	17.8549	17.2843	17.3291	11.3893	13.9489	14.9281				5019.93	5065.19	5419	4601.99	4411.54	4453.92	3479.21	3848.18	3708.08				26135.6	28120.4	27574.4	26276.4	27757.1	24898.7	13992.8
P31350	RRM2	Ribonucleoside-diphosphate reductase subunit M2	44877.68	0	0	0	3428.35	3588.66	3493.65	2098.37	1871.78	2025.11	1903.38	1959.04	1981.93	0	0	0	26.2406	27.4953	26.6771	16.054	14.2614	15.4684	14.5123	14.9203	15.0884				9681.58	9957.13	10025.3	5966.14	5567.26	5776.62	5369.62	5756.65	5657.1				36152.7	38438.4	38140.5	22889.1	21765.5	23496.2	21537.7
P33992	MCM5	DNA replication licensing factor MCM5	82285.51	1916.24	1336.91	1361.78	6004.54	6277.3	6066.96	5332.65	5131.73	4839.43	4494.22	4765.67	4770.69	13.8357	9.59862	9.81942	45.9588	48.0948	46.3266	40.7985	39.0994	36.965	34.2659	36.296	36.3193	5130.32	4733.88	4749.77	16197.6	16734	16417.1	13790.8	13800.7	13564.3	13669.9	12748.3	13199.2	19388.1	20995.8	23286.1	71736.7	71892.9	72412	59256.2	61326.9	56378.9	47734
P39900	MMP12	Macrophage metalloelastase	54001.56	0	0	0	510.019	616.918	585.68	594.872	477.407	537.105	285.603	287.786	537.227	0	0	0	3.90369	4.72665	4.47219	4.55119	3.63744	4.10258	2.17756	2.19181	4.08991				1307.69	1504.09	1277.5	1288.46	1288.97	1241.97	1257.5	1201.25	1220.96				11810.7	11097.6	9781.01	12291.8	11107	12245.6	9791.07
P43490	NAMPT	Nicotinamide phosphoribosyltransferase	55521.16	7899.39	7655.59	7693.02	21507.5	21814.4	21653.9	19663.2	19989.5	19345.1	18321.2	18377.1	18118.9	57.0356	54.9649	55.4722	164.619	167.136	165.347	150.438	152.303	147.764	139.689	139.962	137.94	22550.1	22072.8	21858.8	56174.9	57038.9	56845.4	52837.1	52689.6	52440.5	49518.2	50105.4	49802.7	73350.3	73892.1	74971.5	187071	183307	185605	166637	170104	164966	160483
P49736	MCM2	DNA replication licensing factor MCM2	101896.09	821.381	761.958	532.597	3649.91	3449.4	3312.63	2760.01	2832.83	2678.26	2533.52	2530.68	2544.3	5.93058	5.47064	3.84041	27.9364	26.4283	25.2949	21.116	21.5838	20.4574	19.3167	19.274	19.3698	3975.49	3429.52	3496.78	13550.7	12980.5	13027.4	10682.2	10633.4	10577.2	9908.07	9847.84	9938.97	14046	13153.9	15206.3	55441.8	51393.5	54752.8	40424.6	43049.7	41541.9	37529.3
P52732	KIF11	Kinesin-like protein KIF11	119158.99	0	0	0	396.13	419.407	353.929	236.302	304.575	123.748	277.673	232.717	318.36	0	0	0	3.03198	3.21337	2.70256	1.80788	2.3206	0.945226	2.1171	1.7724	2.42368				4935.83	5942.95	6366.52	3605.02	4080.28	4091.12	4603.03	4217.77	3751.64				18655.2	17896	15713.2	13544.7	17678.6	5614.8	14120.2
P52823	STC1	Stanniocalcin-1	27621.41	300.371	191.072	221.135	1146.28	1302.66	1244.32	1127.31	1142.06	1008.76	1112.95	1127.55	922.325	2.16875	1.37184	1.59454	8.77365	9.98057	9.50151	8.62475	8.70154	7.70524	8.48562	8.58755	7.02166	1089.7	1138.5	1227.56	2664.89	3007.28	2760.82	2257.35	2647.13	2557.96	2595.89	2362.43	2645.02	5093.1			12076.8	13841.6	13049.4	12445.1	12555.4	12265	11934.3
Q01432	AMPD3	AMP deaminase 3;Isoform 2 of AMP deaminase 3;Isoform 3 of AMP deaminase 3	88812.28;88812.28-4;88812.28-5	1170.89	1156.35	1197.49	4897.26	5073.04	4999.53	5333.09	5708.96	5251.75	4276.73	4300.14	4454.2	8.4541	8.30228	8.63479	37.4837	38.8682	38.1758	40.8019	43.4974	40.1145	32.6077	32.7504	33.9098	3663.32	3894.45	3411.21	13234.6	13342.2	13353.1	14474.7	14794	14024	11503.3	11570.8	11697.6	15141.1	9989.3	21499.6	43846.2	45255.5	45453.5	47824.2	44701.5	46542.4	37306.7
Q03169	TNFAIP2	Tumor necrosis factor alpha-induced protein 2	72661.33	987.73	808.383	960.95	3567.06	3892.4	3735.85	3834.82	3802.48	3971.1	3768.12	3774.17	3934.99	7.13166	5.80396	6.92914	27.3023	29.8224	28.5265	29.3391	28.9717	30.3325	28.7298	28.7446	29.9571	3672.06	3046.16	3654.35	10472.8	11483	10947.4	10979	10960.9	11576.3	11335.3	11414.8	11313.3	16592.2	9526.38	16388.1	39576.6	38762.2	39484.2	37689.7	38896.9	38639.2	35634
Q10589-2	BST2	Bone marrow stromal antigen 2;Isoform 2 of Bone marrow stromal antigen 2	19768.91;19768.91-2	0	0	0	1603.99	1643.26	1722.53	1535.31	1614.77	1659.58	742.329	1335.86	1301.26	0	0	0	12.2769	12.5901	13.1531	11.7462	12.3032	12.6764	5.65984	10.1741	9.90649				4207.21	4632.14	4612.82	4127.41	4380.49	4473.56	3322.06	3713.6	3524.28				16245.8	16610.9	17388.5	15996.8	16629.4	16900.8	8152.75
Q13077	TRAF1	TNF receptor-associated factor 1	46163.57	0	0	0	492.275	498.186	478.355	398.755	457.358	370.095	387.329	435.236	310.493	0	0	0	3.76788	3.81695	3.65266	3.05076	3.48468	2.8269	2.95317	3.31482	2.36378				1688.39	1631.58	1580.2	1216.07	1270.12	1202.09	1337.71	1357.85	1475.8				9647.63	9101.75	8873.62	7970.33	7995.19	7601.65	7988.98
Q13111-3	CHAF1A	Chromatin assembly factor 1 subunit A;Isoform 3 of Chromatin assembly factor 1 subunit A	106909.87;106909.87-3	0	0	0	99.8426	100.637	116.825	50.4278	38.4823	105.069	125.251	107.809	40.0297	0	0	0	0.764197	0.771051	0.892059	0.385808	0.293202	0.802552	0.954969	0.82109	0.304747				1196.95	1004.23	1041.51	1106.67	883.574	908.36	1199.03	904.382	920.874				5520.85	6865.33	7568.87	3746.48	3455.33	7100.51	7738.98
Q14142	TRIM14	Tripartite motif-containing protein 14	49772.95	0	45.5952	0	849.952	985.164	897.385	899.446	899.134	934.546	713.887	734.654	889.838	0	0.32736	0	6.50554	7.54804	6.85233	6.8814	6.85064	7.13835	5.44299	5.59522	6.77434		563.06		2092.29	2112.21	2075.11	1889.57	1855.62	1748.92	1666.85	1944.98	1760.22				15476.9	16223.4	16705.4	14627.6	15496.3	14446.4	14554.2
Q14181	POLA2	DNA polymerase alpha subunit B	65947.82	0	0	0	550.345	459.804	496.172	327.613	223.677	336.493	222.793	280.589	321.282	0	0	0	4.21235	3.52289	3.78871	2.50647	1.70423	2.57024	1.69867	2.137	2.44592				1340.96	1278.14	1521.32	988.69	965.395	1050.91	1032.66	855.081	918.369				9883.33	9201.72	9779.28	7470.62	7527.52	7582.02	6387.87
Q15645	TRIP13	Pachytene checkpoint protein 2 homolog	48550.82	738.799	658.02	726.559	2635.63	2723.31	2778.77	2276.89	2374.55	2512.05	2193.67	2094.7	2190.28	5.33431	4.7244	5.23901	20.1731	20.8652	21.2184	17.4198	18.092	19.1878	16.7255	15.9535	16.6746	2135.04	1973.85	2288.08	4909.53	5130.3	4868.62	4201.39	4432.25	4535.62	4403.63	4062.07	4046.22	6839.98	11006.3	6757.81	22258.4	22158.5	21827	20568.1	19421	20129.2	19660.4
Q16763	UBE2S	Ubiquitin-conjugating enzyme E2 S	23845.3	0	0	0	877.306	888.578	929.465	617.277	633.469	550.466	533.573	588.392	592.191	0	0	0	6.71491	6.80802	7.09729	4.72261	4.8265	4.20463	4.06819	4.48127	4.50835				2387.78	2377.96	2426.82	1709.09	1712.33	1531.13	1589.27	1534.05	1498.22				13069.4	13006.2	13590.6	10007.9	10290.2	9295.61	9054.03
Q17RY6	LY6K	Lymphocyte antigen 6K	18672.83	0	0	0	597.615	382.574	607.742	532.985	596.634	518.33	375.06	515.264	490.936	0	0	0	4.57415	2.93117	4.64065	4.07771	4.54585	3.95917	2.85962	3.92432	3.7375				1467.41	1257.6	1342.05	1141.22	1316.75	1256.44	1056.26	1103.93	1011.19				8718.16	5414.8	9209.85	7413.06	9015.88	8530.58	6924.56
Q53GL7	PARP10	Protein mono-ADP-ribosyltransferase PARP10	109998.25	0	0	46.9344	511.705	566.393	535.521	531.601	518.315	508.797	453.752	476.712	393.58	0	0	0.338431	3.9166	4.33953	4.08917	4.06712	3.94912	3.88635	3.45961	3.6307	2.99632			660.686	1561.52	1804.65	1620.08	1546.6	1415.54	1546.55	1434.42	1471.97	1398.25				12651.2	15864.1	16165.4	15719.1	14832.3	13343.7	14745.9
Q86TC9	MYPN	Myopalladin	145257.04	257.879	327.593	279.16	1286.49	1252.42	1332.49	1180.56	1199.61	1173.86	1104.8	1027.82	1059.14	1.86195	2.35202	2.01294	9.84677	9.5957	10.1747	9.03213	9.14001	8.96632	8.42352	7.82804	8.06324	3687.04	3411.41	2833.75	9396.76	9208.15	9421.1	8215.41	8931.59	8541.5	8027.04	7778.49	7590.18	8891.24	8707.86	7189.67	29266.3	29780.9	30200.4	28214.8	28624.3	28793.3	26699.6
Q8IVU3	HERC6	Probable E3 ubiquitin-protein ligase HERC6	115126.27	0	0	0	341.024	364.557	384.288	307.619	388.658	298.26	260.837	220.227	257.456	0	0	0	2.6102	2.79313	2.93438	2.3535	2.96124	2.2782	1.98874	1.67728	1.96001				1256.96	1260.87	1169.33	1200.99	1118.26	1209.24	1074.19	962.111	1038.08				11644.6	11620.9	11093.2	10468.9	10572.1	10122.5	9794.7
Q8NBT2	SPC24	Kinetochore protein Spc24	22443.16	291.184	318.606	464.608	1566.39	1713.82	1604.31	1390.26	1522.25	1356.73	1225.39	1134.53	1228.94	2.10242	2.2875	3.35016	11.9892	13.1308	12.2503	10.6365	11.5983	10.3632	9.34292	8.6407	9.35595	1057.7	1061.14	1131.39	3248.67	3542.48	3388.21	2952.76	3394.1	2839.75	2731.68	2371.14	2579.81	4202.49	4203.5	7683.46	15039.2	17294.7	15520.4	13785.7	14506.5	14521.8	12582.7
Q8TCG1	CIP2A	Protein CIP2A	102185	0	0	0	499.218	365.145	470.219	380.108	376.292	352.687	342.701	245.509	285.598	0	0	0	3.82102	2.79763	3.59054	2.90809	2.86703	2.69393	2.61291	1.86983	2.17426				3668.34	3034.76	3500.05	2566.3	2644.05	2766.78	2729.16	2697.62	2710.46				15109.8	14704.2	14559.9	12842.9	13538.9	12674.8	10624.3
Q8WVE0	EEF1AKMT1	EEF1A lysine methyltransferase 1	24505.58	0	0	0	339.231	167.119	380.777	416.131	419.029	171.208	187.144	177.131	429.476	0	0	0	2.59648	1.28041	2.90757	3.18369	3.19265	1.30774	1.42687	1.34905	3.26961				1288.68	985.267	1373.3	1242.43	1371.79	1137.94	1243.85	1177.3	1272.77				7240.81	4175.99	6665.55	8039.01	8095.63	4160.42	4310.85
Q96C10	DHX58	ATP-dependent RNA helicase DHX58	76612.85	0	0	0	128.775	201.681	156.806	171.456	273.701	153.496	110.12	125.319	202.092	0	0	0	0.985646	1.54522	1.19735	1.31176	2.08537	1.17245	0.839607	0.954446	1.53852				1672.4	1853.8	2076.86	1960.52	1803.05	2043.04	1331.49	1574.97	1879.88				4530.1	9307.73	10097.7	9058.65	8341.38	9025.69	7885.75
Q96EZ8-4	MCRS1	Microspherule protein 1;Isoform 2 of Microspherule protein 1;Isoform 3 of Microspherule protein 1;Isoform 4 of Microspherule protein 1	51803.32;51803.32-2;51803.32-3;51803.32-4	0	0	0	162.27	137.7	157.511	152.812	136.175	173.104	124.742	68.6899	123.124	0	0	0	1.24202	1.05502	1.20273	1.16912	1.03754	1.32222	0.951085	0.523151	0.937347				1203.56	1021.86	1145.2	1032.75	990.024	1160.87	883.884	1090.17	845.625				4837.33	4401.28	4802.75	4561.87	4364.13	4855.04	4125.13
Q96T88	UHRF1	E3 ubiquitin-protein ligase UHRF1;Isoform 2 of E3 ubiquitin-protein ligase UHRF1	89813.86;89813.86-2	358.885	267.345	355.275	2415.39	2306.47	2625.43	1516.13	1644.12	1457.53	1579.18	1259.65	1446.2	2.59124	1.91946	2.56179	18.4875	17.6715	20.0475	11.5995	12.5268	11.1331	12.0403	9.59364	11.0099	2432.25	2641.29	2486.59	9314.69	8780.65	8709.74	5507.97	5368.87	5815.79	5761.34	5703.17	5777.73	7015	4485.64	8580.62	36701.2	34849.5	38991.9	22689.6	22748.3	21884.4	23527.8
Q99661	KIF2C	Kinesin-like protein KIF2C	81312.88	0	0	0	338.717	237.12	276.341	216.167	334.004	217.88	235.937	288.204	287.797	0	0	0	2.59254	1.81675	2.11011	1.65383	2.54483	1.66424	1.79889	2.195	2.191				2191.21	1928.8	2290.37	1707.43	1746.05	1625.22	1698.41	1344.64	1729.96				11868.2	6058.57	7320.18	6387.72	11964.1	6593.45	6890.31
Q99685	MGLL	Monoglyceride lipase	33261.41	12958.3	12813.8	12964.1	31157.7	31467.5	32115.6	31408.1	29953.1	31607.3	28180.5	28110.3	27457.5	93.5625	91.9997	93.4806	238.481	241.095	245.231	240.294	228.217	241.427	214.861	214.091	209.034	21628.3	20225.6	21700.7	54119.1	53770.6	52554.4	53483	52283.4	54476.8	48318.2	47162.9	46828.3	77771.2	79298.1	73277	177305	182124	194874	185717	172944	185449	159486
Q9BYK8	HELZ2	3'-5' exoribonuclease HELZ2	322315.96	37.7151	20.4221	0	862.414	809.781	777.895	780.542	719.648	725.341	649.234	639.064	764.889	0.272312	0.146625	0	6.60093	6.2043	5.93991	5.9717	5.48311	5.54038	4.95005	4.86719	5.82311	1363.21	727.236		4506.58	4394.06	4700.18	4053.74	4345.58	4186.53	3874.33	4033.4	3845				27136.9	27395.4	15449.4	24337.9	25501.6	25314.2	13164.5
Q9BYX4	IFIH1	Interferon-induced helicase C domain-containing protein 1	116689.04	0	0	0	992.258	947.175	1037.03	920.903	1009.54	1074.79	804.292	804.756	877.531	0	0	0	7.59476	7.25698	7.91867	7.04556	7.69182	8.2096	6.13228	6.12912	6.68065				3857.11	4070.97	4267.45	4239.11	4168.74	4208.84	3506.13	3863.8	3815.84				20258.3	20400.8	21493.3	20291.1	20040.8	19218.1	18210.1
Q9BZD4	NUF2	Kinetochore protein Nuf2	54303.62	0	0	0	379.533	352.076	355.958	295.201	274.975	354.113	271.105	277.488	238.785	0	0	0	2.90495	2.6975	2.71805	2.25849	2.09508	2.70483	2.06703	2.11338	1.81787				2380.44	2605.32	2359.3	1911.36	2125.3	2566.33	2071.68	2013.46	2012.19				11638.3	11207.2	10929.1	9995.06	9911.32	11137.9	9478.38
Q9C002	NMES1	Normal mucosa of esophagus-specific gene 1 protein	9617.33	2635.19	2987.11	2965.5	20233.6	20532.7	21749.9	23564.5	24079.9	23269.9	21424.3	20752.1	21789.8	19.0267	21.4466	21.3834	154.868	157.316	166.08	180.285	183.468	177.743	163.348	158.05	165.886	3340.8	3418.35	3352.44	22911.5	23430	24147.1	25467.4	26321	26254.5	24331.1	23978.7	24501.7	12625	15161.3	15003.2	73599.1	76969	81241.4	87158.8	87780.7	86467.5	78077.9
Q9H5V8	CDCP1	CUB domain-containing protein 1	92931.73	0	0	0	1077.55	1039.12	1098.82	932.883	912.404	827.025	819.939	786.481	789.985	0	0	0	8.24759	7.9614	8.39043	7.13721	6.95174	6.31708	6.25158	5.98994	6.01416				4054.2	3865.02	4143.02	3750.79	3617.53	3416.29	3119.63	3416.28	3300.4				20634.3	20967	20781.4	18297	19910.7	16977.7	17807.3
Q9HBM1	SPC25	Kinetochore protein Spc25	26152.8	0	0	0	1190.19	1317.44	1490.48	925.295	1206.87	1447.08	722.317	1250.23	971.573	0	0	0	9.10976	10.0938	11.3811	7.07916	9.19532	11.0532	5.50726	9.52192	7.39659				2940.78	2872	3127.58	2252.54	2695.33	2486.7	2782.55	2614.27	2661.63				11774.7	13108	14733	8954.72	12974.4	13547.9	5635.38
Q9NQW6	ANLN	Anillin	124198.86	124.543	144.855	161.691	1234.89	1180.29	1135.58	850.512	808.173	775.584	758.303	733.156	683.678	0.899233	1.04002	1.16591	9.45186	9.04303	8.67114	6.50701	6.15759	5.92415	5.78164	5.58381	5.20485	2555.18	2325.72	1937.47	6663.1	6407.15	6532.62	4538.06	4678.97	4540.35	4217.94	4433.14	4520.96	6039.45	6592.32	7011.78	24998.7	24689.9	25366.6	15865.1	18762.7	17479.4	14704.6
Q9NTJ3	SMC4	Structural maintenance of chromosomes protein 4	147182	314.835	246.377	199.656	1289.05	1378.9	1347.63	1111.15	1177.03	1154.98	988.998	979.882	1057.79	2.27319	1.76891	1.43966	9.86638	10.5647	10.2903	8.50105	8.96799	8.82207	7.54056	7.46291	8.05298	1756.44	1659.47	1773.44	4720.47	4806.32	4698.05	4162.08	4075.29	3947.23	3808.98	3825.08	3848.94	6618.59	5306.39	4948.21	20277.9	19582.3	21344.4	17283.9	16824.3	17920.3	17043
Q9UHE8	STEAP1	STEAP1 protein	39851.13	0	0	0	501.609	520.675	497.966	401.848	439.928	388.82	378.902	385.924	394.978	0	0	0	3.83932	3.98926	3.80241	3.07442	3.35188	2.96993	2.88892	2.93925	3.00697				2122.31	2102.13	2208.13	1984.97	2047.84	1894.13	1724.89	1733.82	1713.86				11132.7	11058.3	11465.5	9696.66	10331.3	9319.46	9039.5
Q9UMW8-2	USP18	Ubl carboxyl-terminal hydrolase 18;Isoform 2 of Ubl carboxyl-terminal hydrolase 18	43010.77;43010.77-2	0	0	0	301.04	356.912	341.155	268.998	289.058	277.245	266.839	196.409	233.824	0	0	0	2.30416	2.73455	2.60502	2.05802	2.20238	2.11768	2.0345	1.49587	1.7801				1541.49	1921.57	1745.89	1380.84	1589.31	1478.64	1292.07	1001.61	1265.13				8457.18	9265.7	9141.18	7794.98	8144.51	7943.39	7711.56
Q9UPT9-2	USP22	Ubiquitin carboxyl-terminal hydrolase 22;Isoform 2 of Ubiquitin carboxyl-terminal hydrolase 22	59960.58;59960.58-2	0	0	0	209.311	144.398	155.198	121.539	191.392	158.689	168.169	151.839	136.521	0	0	0	1.60207	1.10633	1.18507	0.92986	1.45824	1.21212	1.28219	1.15642	1.03934				1221.68	1444.98	891.416	1200.38	1064.72	1127.97	994.448	1165.9	1137.68				7422.97	6091.28	6359.16		7043.14	6951.17	6476.44
Q9Y3Z3	SAMHD1	Deoxynucleoside triphosphate triphosphohydrolase SAMHD1	72200.5	1089.85	1266.9	1166.48	8038.26	8244.12	7934.92	7360.71	7308.16	7211.29	6174.12	6272.78	6306.13	7.869	9.09597	8.41113	61.5249	63.1641	60.5902	56.3147	55.682	55.0821	47.0742	47.7743	48.0086	4083.02	3912.49	4278.77	19333.2	19470.4	19005.1	17305.5	17558.4	16971	15117.9	14876.8	14770.7	12476	18647.4	9918.78	82389.8	83743.8	79821.1	73529.3	74275.2	74706.1	60286.8
Q9Y6K5	OAS3	2'-5'-oligoadenylate synthase 3	121170.16	0	0	0	3500.93	3515.09	3719.53	3232.93	2689.11	2957.46	2762.29	2815.23	2717.05	0	0	0	26.7961	26.9316	28.4019	24.7342	20.4888	22.59	21.0609	21.4412	20.6849				14607.3	13817	14188.5	12065.8	11992.7	12338.9	10542.8	10904.1	10920.4				49257.5	47418.7	52886.9	41930.4	42616.8	42686.6	37590.5
Q9Y6Q9-5	NCOA3	Nuclear receptor coactivator 3;Isoform 5 of Nuclear receptor coactivator 3	155293.22;155293.22-5	0	0	0	193.207	166.508	157.379	182.585	210.977	173.093	201.934	171.139	196.407	0	0	0	1.47881	1.27573	1.20173	1.39691	1.60747	1.32214	1.53963	1.30342	1.49525				1935.03	2659.46	2317.37	2064.38	1943.9	1960.93	1880.04	2261.71	2085.18				10037.2	8393.15	10380.8	9577.15	10213.6	9973.34	10432.2
[truncated: 125 more columns]

## Sheet: all down vs WT
Leading_Protein	Leading_Gene	PG.ProteinDescriptions	PG.MolecularWeight	IBAQ S1_R1	IBAQ S1_R2	IBAQ S1_R3	IBAQ S2_R1	IBAQ S2_R2	IBAQ S2_R3	IBAQ S3_R1	IBAQ S3_R2	IBAQ S3_R3	IBAQ S4_R1	IBAQ S4_R2	IBAQ S4_R3	rAbu S1_R1	rAbu S1_R2	rAbu S1_R3	rAbu S2_R1	rAbu S2_R2	rAbu S2_R3	rAbu S3_R1	rAbu S3_R2	rAbu S3_R3	rAbu S4_R1	rAbu S4_R2	rAbu S4_R3	SN S1_R1	SN S1_R2	SN S1_R3	SN S2_R1	SN S2_R2	SN S2_R3	SN S3_R1	SN S3_R2	SN S3_R3	SN S4_R1	SN S4_R2	SN S4_R3	Top3 S1_R1	Top3 S1_R2	Top3 S1_R3	Top3 S2_R1	Top3 S2_R2	Top3 S2_R3	Top3 S3_R1	Top3 S3_R2	Top3 S3_R3	Top3 S4_R1
P17936	IGFBP3	Insulin-like growth factor-binding protein 3;Isoform 2 of Insulin-like growth factor-binding protein 3	31674.2;31674.2-2	35009.9	36597.8	35288	13052.7	13157.9	12698.2	15301.1	14958.3	15564.1	15895.4	16120.9	16107.2	252.78	262.762	254.452	99.9056	100.812	96.9616	117.064	113.97	118.883	121.194	122.779	122.624	119516	121828	121334	44266.9	45550.6	44538.4	51409.9	50952.9	51487.5	54638.7	54980.9	55596.5	356300	379147	356652	144149	138324	140426	159918	165661	163802	167818
P39059	COL15A1	Collagen alpha-1(XV) chain	141720.14	4321.65	4260.44	4317.67	1120.99	1261.42	1264.5	1420.02	1513.2	1557.61	1738.6	1641.48	1740.35	31.2034	30.5887	31.1335	8.58004	9.6646	9.65554	10.8642	11.5293	11.8975	13.2559	12.5017	13.2493	22651.2	23010.4	23354.9	6790.63	7035.78	6649.48	8021.93	8309.79	8192.52	9203.84	8845.32	9207.44	64341.8	62441.7	64260.6	20043.3	24506.9	25891.3	28863	29952.1	28859.1	28476
[truncated: 125 more columns]
